# Supplementary material for: Genomic Transition to Pathogenicity in Chytrid Fungi
Source: PLoS Pathog. 2011 Nov 3;7(11):e1002338. doi: 10.1371/journal.ppat.1002338 (PMC3207900; doi:10.1371/journal.ppat.1002338)
Supplement: Table S2 — M36. S41, and Asp protease gene family members for A. macrogynus (AMAG), B. dendrobatidis (BATDEDRAFT), H. polyrhiza (Hp), and S. punctatus (SPPG). 2A) Gene sequences. 2B) Delimitation of Pfam domain. (XLSX) [file ppat.1002338.s004.xlsx]

## Sheet: Sequences
Table S2. Protease (Asp = aspartyl protease, M36 = metalloprotease, and S41 = serine-type protease) gene family members for Allomyces macrogynus (AMAG), Batrachochytrium dendrobatidis (BATDEDRAFT, JAM81), Homolaphlyctis polyrhiza (Hp), and Spizellomyces punctatus (SPPG). 2A) Gene sequences. 2B) Delimitation of Pfam domain.
2A)
Family	Gene name	Sequence
Asp	AMAG_11032T0	ATGCGCGCGCCCATGCACCTGCTCGCGATCGTCGCCCTCCTGGTCGCGGCCATGGCCGCTGAGGGCCGCGTCCGTATCCCGCTCAAGAAGCTCGAGCAGTCGGGCGAGGAAGTGCTGCGCAGTCTCATGGCCACGCAAGCCGGCCTGCAGCAAAAGTACATCATGTCGCGGCTCGGCCACACGCTCGACCTCGGCGCCTACACGGTTGACGCGGCCAAGAAGAAGAAAGACCCGAAGGAGCCGATTCACGGCGTTCCACTGAGCGACTACATGAACGCGCAATACTTTGCCGAGATCCAGATCGGCACGCCCGGCCAGTCCTTCTCGGTGGTCATGGACACGGGCTCGTCGAACCTGTGGGTGCCGTCGACGCGGTGCATGTCGATGGCGTGCTGGCTG…
Asp	AMAG_11644T0	ATGCGCGCGAACATGCACCTGCTCGCGCTCGTCGCGTTTCTGGCCGCGGCCATGGCCGTTGAGGGCCGCGTCCGAATTCCGCTCAAGAAGCTCGAGCAGTCGGGCGAGGAAACGCTGCGCAGCCTCATGGCCACGCAAGCCGGCCTGCAGCAAAAGTACATCATGTCGCGGCTCGGCCACACGCTCGACCTCGGCGCCTACACAGTCGATGCGGCCAACAAGAAGAAGAAGGACCCCAAGGAGCCGATTCACGGCGTTCCGCTGAGCGATTACATGAACGCGCAATACTTTGCCGAAATCCAGATCGGCACGCCCGGTCAGTCCTTCTCGGTCGTCATGGACACGGGGTCGTCGAACCTGTGGGTGCCGTCGACGCGATGCATGTCGATGGCCTGCTGG…
Asp	AMAG_12075T0	ATGCGGATCTCGCTCGCCAACATTGCCGGCGACATCAAGACGATCGAGGTGCCTGCGAGCACGACAATTGCCGAGCTCTCTGCACGCGCCGCGGCACTGTTTGCGCCGCAAGCGCTCGTGAACGTGCGGCTCGCGCTTAACGGCACACCGCTCGCCGACCAGGCCGCGACACTGCAGTCGGCGGGCGTGCACCAAGACGACATGCTGTTTGTTCAGATCGAGGCCGCGGCGGCGCCCGCACCCGCGCCCGTGCAACCGGCGGCCATGGGCGCGCAGGCCGCGGGCGCGAGCCCGGCGATCCCGCCCGGGTTCGTCGAGGCGATGCAGGGCCGGTTAGCGGGGATGCATCGCCAGCAAGCGATCGACGAGAACCTGCGTCTCGCCATGGAACACACGCCC…
Asp	AMAG_08963T0	ATGCGCATCTCGCTCGCCAACATTGCCGGCGACATCAGGACGATCGAGGTGCCCGCGAGCACGACGATTGCCGAGCTCTCTGCACGCGCCGCCGCGCTGTTTGCGCCGCAAGCGCTCGTGAACGTGTGGCTGGCGCTCAACGGCACGCCGCTCGCTGACCAGGCCGCAACGCTACAGACAGCGGGCGTGCATCAAGACGACATGCTGTTTGTTCAGATCGAGGCCGCGGGGGCACCGCCCGCGCCCGTGCAACCGGCGGCCATGAGCGCGCAGGCCGCTGGCGCGAACCCCGCGATCCCGCCCGGGTTCGTCGAGGCGATGCAGGGCAGGTTGGCGGGGATGCACCGGTACGTGTCTGGAACGCGCGGTTCGCACGACTGCCGCGGTTGGATGCAGCAA…
Asp	AMAG_08962T0	ATGTCGCTCCACCTTGAATCGTCGAGCAGCTCCGCCCTGGCCAACCCGTTCAAGATCCTCCTCGTCAACAATGCCGAAAGCATCCACGAAATCGAGGTCACCGCTCGCACCACCGTTGCCGAGCTGGCCGCGCGCGCCATCGCCCTGTTTGCGCCCTCTGAATCCAACGCCAGTGCGCTTTTGGGCCACAACTCCAAGCTGCTCACCAACCCGGCCGCGACCCTGGAATCCATAGGGGTGCATCTGAACGACATGCTTTCTGTTTCAATTCAGGCCGCGGCTGCACCACCCGAGCCCACTGCTACACCGCCCACCCCAGTTGTTGCTGCACCATCTGCGTCCGTTGATGCTCATCAGGTCAAGAACCCGTCCGGGTTCGTTATGGCACTGCGGGATGAA…
Asp	AMAG_12076T0	ATGGTGCCTGTGACCATGTTTGTCGACTTGGGCGCGCAGGTCACAGTCAAGTCCCGGCGTTTTTCTGAGCAGTGCCGTCTTGACCATCTCGTTGATCCCAATTATGCGATCATGGCCATGGGCGTTGGCACGGCCCGCATCATTGGGCGCATCCTTTCAGCGAAGCTGCAACTTGGCGACAGATTGGTTCTCGACCACTCCTTCTCGGTCATGGACAACACGCCGCCGTCCACAGATGCGCCTTTGAACACGCAAGAGCACGGGCTGATGGACATGATCTTTGGGCTTGACAGGCTGACGCGGCATGACGCATGCAGTGACCTGAAGACGCGCGCGCTTCACATCAACGATACCAGCATCCTGTTCTTGCAGCAAGACGAGCTGCCAAAGTCTATGCGT…
Asp	BATDEDRAFT_16209	ATGCAATCGCTACTCGTTTGGCTCGTCGCTGCTGCTAGTGTGGTGTCTGCTCACAAGGGAAATACCATCAAGCTTAAGAAGCGACCACATACTCAAGATACTCTAAACGCTCTCTTCTCCAATGTCCAGTCCGTTTATAGCAACCGACTTGCGTTTCAATCCGAAACCTCTGAAGACCAATACATTCTTGGTGGTGGTGCAGAGCATTCTGTTCCCTTGACCGACTTTGCTAATGCTCAGTATTTTGGTGAAATTCAAATTGGCACTCCTCCACAGCCCTTTACTGTCATATTTGACACTGGATCTTCCAATCTATGGGTCCCTTCCACTCGCTGTTCATCCATTGCTTGTTGGATGCATCGCCGCTATGATGCATCTGAATCATCTACTTATGTCAAC…
Asp	BATDEDRAFT_20107	ATGGCTCAAACCTCGACGCTAGTTTCAACTCAGTTGACATTGACATCAGAATCCTTGCCATTATTTTCGACTGCCACGCAAACAGTATTAGCGACGCCTTCTGTGGTTTCGACAGTTGCTCAAAATTCATCTGGCGAGCCAGTTACGATCCCGATTGTGTTTAATACCAATTTTGACACCAATCCAGATGGTATTATCAGACAGGTTGATTTTCTTCGACAGCGGTATATTTCTCCTGAGCCAGCGTCGTTTGTGAGTAATTTGGTATCTGCGATAAGTAGTGTATTTGTAAAAGCACCACCGCCTGTACCAATTAGCAACACGGCAGATGCACAGTACTTTGGCGTCGTTCAGTTGGGAACACCACCACAAAGTTTCAAGGTTTTATTTGATACGGGA…
Asp	BATDEDRAFT_28537	ATGTCTGATACAATCGTACCACTTCCTAGCTCAAGCAACGATGTAGGTTTGACTCCGCAACACACTCCAAGTGGGGAACCCGTTACTATAAAGTACAAAGGCGAAGAGTATAGTGGGTTTAGTTCCGATGCAGCAGTGACGATTCCGGGTACTAGGATAACTGGCATCAAATTACCAGTACTATCAGTTAAAAAACAATCGCCAGATCTAGTTGGTATCAATCCAAAGTTTGATGGAGTATTTGGTTTTGGCTACTCCTCGTTGTCAAAGCATCATCCACAAATCACTGCGATGGATGTTTTGTACAGCAATGATGTCATTCCCAATAACGAGGTTAGTCTTCAACTATGTCCATATGATATGCTGCAGCAAAGTTTCATCAATATAGGAAACACGGGC…
Asp	BATDEDRAFT_87177	ATGCTTCGATTGATTCTGTTTTTACTTCAAGAGGTTGCTGCAATTCAAATTCCATTATTATATCCTTCAACATCTCACATTCAATCAAACAATAGGCTATCAAAACGATCACCCGTTGAATTGGATGGTGCTGTTACAAAATGTTTCATAATGAAACTCAATGTCAATGGAGTTGATCTAAACTTTATAGTTGATTCAGGATCTTCCAATTCAATTGTACCACTTCTTGGCTTGAACCATTACAATGGACCCGTTTTGAAATATGTTCCAACAACTGAAGATGTGCTTTCTGATAGTTACTTTGATGGTTCCTTTTGGAAAGGAGTGAGTTTTACAGCTACCGTAAGCATACCAAAAACTAGCATATCTACTACTGATGCTCCAGTAATAGGAATCTAT…
Asp	BATDEDRAFT_89345	ATGCTGATTGACCCTAAGGAATGCGTTATACTTGCGTTGCAGGCGGTTGCTGCAGTTCAAATTCCATTACATTCACCAATTGGAACTTCCAGTCCATCAAACAATAGACTATCAAAACGATCACCCGTTGAATTGGGTAGTGGTGATAGGAAATGTTTCACAATGAAGTCCAATATTCATGGAGTCAATTTGGATTTACGAGTCGATTCAGCAGTTCCTGGTATAATCGCACCACTTTCTAGTTCAAGCAACGATGTAGGTTTAGCTATACAAAGTATTTCAAGTGGAAAGACCGTTACTATCAATTACAAAGGAGATGAATATAATGGAATTAGTTCCACAGCCACTGTGACGATTCCGGGTACTAGGATAACTGGCATTGATTTACCAGTAATATTA…
Asp	BATDEDRAFT_26411	ATGTTGATTACTCTAGAATGCGTTATACTTGCGTTACAGGCGGTTGCTGCAGTTCGACTTGCATTAGAATCACCTTTTGAAATTACCGGTCAATCAAACAATAGGCTGTCAAAACGATCACCCGTTGTGTTGGATGGTGATATCACAAAATGTTACACAATTAAAGTCAATGTTGATGGAGTCAATTTGAATTTACAAGTCGATTCAGTAATGTCTGATACAATCGTACCACTTCCTAGTTCAAGCAGCAATGTAGGTTTGACTCCGCAACACACTCCAAGTGGGGAACCCGTTACTATAGGTTACAAAGGCGATGAGTATAATGGGTTTAGTTCCACAGCCGATGTGACGATTCCAGGTACTGGGATAACTGACATCAATTTACCAGTACTATCAGTT…
Asp	BATDEDRAFT_87892	ATGGATTGTATATGTGATGAATTCATTCTACTTGCGTTACAAGCGGTTGCTGCGATTCAAATCCCATTAGAATCACCAAATGGAATTACCAGTCAACCAAGTAATAGACTATCAAAACGATCACCTGTTAAATTGAGTGGTGATATTGGTCGATGTTTCAAGATAAAAGTCAATGTTGATGGAGTCAATTTGGCTTTACAAGTCGATTCAGCATTTTCTGATATAATTGTACCACTTTCTAGTTCAAGCAACAATGTAGGTTTGGCTTCAGAAAGTATCTCAAGTGAGAAACCCGTTAATATAAACTACAATGACGACGAGTATAATGGAGTTACTTCTACAGCCACTGTGACGATTCCAGGTACTGGTATAGCTGGTGTCAATTTACCAGTACTAGCA…
Asp	BATDEDRAFT_26134	ATGCTGATTACTCTAGAATGCGTTCTACTTGCGTTACAAGCGGTTGCTGCAGTTCAACTTGCATTACATTCACCTTTTGAAATTACCAGTCAATCAAACAATAGGCTATCAAAACGATCACCCGTTCAATTGGGTGGTGGTATTAGAAAATGTTTCCGAATAGGACTCAATGTTAATGGAATTGATTTGAATTTACAAGTCGATTCAGCAGCTTCTGATATAATGGTACCACTTCCTAGTTCAAGAAGCAGTGTAGGTTTGACTTCAAAAAGTACTCTAAATGAGGAAGGTATTATGATAGAGTACAAAGGCGAAGAGTATAATGCATTTAGTTCCACAGCCGATGTGACGATTCCGGGTACCAAGATAATTGACATGGATTTACCAGTAATAGCAATT…
Asp	BATDEDRAFT_23765	ATGACCGCAATTGGAGATGAACACAGTATACTACTGAAGTTGATTTTCCACCAACAGCGATACTTGTATATCGATCCACCCTACAGGGTGTTTCTGGAATGCGTTATACTTGCGTTACAAGCGGTTGCTGCAGTTCGACTTGAATTAGAATCACCAATTGAAAGTGCCAGTCAATCAAACAATAGGCTGTCAAAACGATCACCCGTTGAATTGGGTGGTGATATTAACAAATGTTACAGAATGAAATTCAATATTTATGGAATCAATTTGAATTTACAAGTCGATTCAGTAATGTCTGATACGATCGTACCATATCCTACTTCAAAAAACAACTTAGGTTTGGATATACTAAGTATTACAAGTGGGAGGCTCGTTACTATAGAGTACAAAGGCAAAGAG…
Asp	BATDEDRAFT_25259	ATGTACCAGATTCACAACACTTTCATCACATTACTCGATACAATGCTGATTACTCTAGAATGCGTTCTACTTGCGTTACAGGCGGTTTCTGCAGTTCGACTTGTATTAGAATCACCAATTGAAATTACTGGTCAATCAAACAATAGGCTATCAAAACGATCACCCGTTGAATTGAGTGGTGGTATTAACAAATGCTTCACAATTAGATCCAATGTTAATGGAGTCGATTTGAATTTACAAGTCGATTCATCAATGGCTGATACGATCGTACCACTTTCTAGTTCAAGCAGCGATATAGGTTTGGCTATACAAAGTATTACAAGTGGAAAGACCGTTACTATAAATTACAAAGGCGAAGAGTATAGTGGATTTAGTTCCACAGCCGCTGTGACGATTCCG…
Asp	BATDEDRAFT_27966	ATGTACCAGATTCAAAACACTTTCATCACACTACTCGATACAATGTTGATTACTCTAGAATGCGTTCTACTTGCGTTACAAGCGGTTGCTGCAGTTCGACTTGCATTACACTCACCTTCTGGGATTGACAGTCAATCAAGCAATAGGCTGTCAAAACGATCACCCGTTGAATTGGATGGTGATATCACAAAATGCTACACAATTAAATTTAATGTCGATGGAGTCAATTTGAATTTACGAGTCGATTCAGATGCCTCCAATATAATCGTACCACTTCCTAGTTCAAGCAACGATGTAGGTTTGGCTATACAAAGTACTCCAAGTGGGGAACCCGTTACTATAAAGTACAGAGGCAAAGAGTATAATGGAGTTACATCTACAGCCGCTGTGACGATTCCG…
Asp	BATDEDRAFT_87185	ATGTTGATTACTCTAGAATGCATTCTACTTGCGTTACAAGCGGTTGCTGCAGTTCGACTTGCATTAGAATCACCTTTTGAAATTACCAGTCCATCAAGCAATAGGCTGTCAAAACGATCACCCGTTGAATTGGGTGGTGATATCACAAAATGCTATACAATTAAAGTCAATGTTCATGGAGTTGATTTGGATTTGCAAGTCAATTCAGCAATGTCTGATATAGTTGTACCACTTTCTAGTTCAAGCAACGATATAGGCTTGGCTCCAGAAAGTACTCCAAGTGGGCAACCCGTTACTATAAATTACAAAGGCAAAGAGTATAGAGGAATTAGTTCCACAGCCGATGTGACGATTCCGGGTACTAGTATAACTGACATCAATTTACCAGTACTATCAGTT…
Asp	BATDEDRAFT_92020	ATGTTGATTACTCTAGAATGCATTCTACTTGCGTTACAGGCGGTTGCTGCAGTTCGAGTTTCATTAGATTCACCTTTTGAAAGTGCCGGCCAATCAAACAATAGGCTGTCAAAACGATCACCCGTTGAATTGGGTGGTGATGCTGGACAATGTTACACAATCAAATCCAATGTTGATGGAGTTGATTTGAATTTACGAGTCGAATCAGATTTCTCTGATGTAGTTGTACCACTTCCTAGTTCAAATGACGATGTAGGTTTGGCTATACAAAGTATTTCAAGTGGGGAACCCGTTACTATAAAGTACAGGGGCAAAAAGTATAATGGAGTTAGTTCCACAGCCGCTGTGACGATTCCGGGTACTAGGATAACTGACATCAATTTACCAGTAATAGCAGTT…
Asp	BATDEDRAFT_12559	ATGGACTCTCCAGATAGTTTGTTGGGACAGATAGATATTCTTATTACACGATACGGCTCTAAGCCAAGGGTACCAAGTCGTAAAGCAAGAAGTGTCAGCAGTTTGGCTGCTCCAAGGAATGTCGAAGTCACCAACAGTGCTGATGCGCAATATTATGGTCGAATCGCTTTGGGAACACCGCCGCAAAGCTTTCTGGTTCAGTTTGATACTGGATCAGCAAATCTCTGGCTTCCCTCGACGCGATGCTCGGATCCAGCCTGTGTAAAGCATTCTCAGTTCAATCGATTGCTTTCATCCACCTGGACTTCACTCACGCAAACGTTTTCCATTCAATATGGAACAGGATCGCTTAGTGGTGTCATGTCCTCTGATACCTTTTATATGGCTGGTCTGACTGTC…
Asp	BATDEDRAFT_87859	ATGGTCGATTCTGGAACAACAGACACTGGAGTTGCTACTACTCGACTGAGCCATTATGATGGTCCAGCTATCAAATTGGATCATGTTTTTGGTCTTAGATTAAACTGGATGTCATATGTTGACCGATCTTATTGGTTTGGGTATGCATTCAATGGACGCATTTCGATTCCCGGAACAACCATTTGGGCTAGTCAAGCCCCAATAACTGGTATAACTATACAGTCTACTAGGCCATTGTTCATGAGTCCAAACATTAACGGAATTCTAGGGATATCGTATCCAGAAAATGCTAGATATCATGGTATACATGGATCTGTAATAGATGCGTTTTTCAACGAAAACACCATTGATAAAAACGAAGTAGCGATACAAATGTGTTCATATTCGCTGACCCATGAT…
Asp	BATDEDRAFT_28725	ATGCTGATTACTCTAGAATGCGTTATACTTGCGTTACAGGCGGTTGCTGCAGTTCGACTTGAATTAGAATCACCTTTTGAAAGTGCCAGTCCATCAAATAATAGACTGTCAAAACGATCACCCGTTGAATTGGATGGTGATATCATAAAATGTTACACAATGAAGTTCAATGTTGATGGAGTCAATTTGAATTTACGAGTCGATTCAACAGTTTCTGATATAATGGTACCACTTCCTAGTTCAAGCAACGATGTAGGTTTGACTCCGCAACACACTCCAAGTGGAGAACCTGTTGCTATAAATTACAAAGGCAAAGAGTATAAAGGAGTTACTTCCACAGCCGATGTGACGATTCCGGGTACTAGGATAACTGGCATCAACTTACCAGTAATAGCAGTT…
Asp	BATDEDRAFT_25666	ATGTACCAGATTCAACCCATTTTCATCACACTATTCGATACAATGTTGATTACTCTAGAATGCGTTCTACTTGCGTTACAAGCGGTTGCTGCAGTTCAAATTCCATTACATTCACCTTTTGAAATTACCAGTCAATCAAACAATAGGCTATCGAAACGATCACCTGTTAAATTGGATGGTGATATTAACAAATGTTACACAATTAAATCCAATGTTCATGGAGTTGATTTGAATTTACAAGTCGATTCAATGAATTCTGATATGGTCGTACCACTTCCTAGTTCAAGCAACGATGTAGGTTTGGCTATACAAAGTATTTCAAGTGGGGAACCCGTTACTATATATTACAAAGGCAAACAGTATAGAGGAATTAGTTCCGATGCAGCTGTGACGATTCCG…
Asp	BATDEDRAFT_28684	ATGCTTGTTATTGATCCACCCTACGGTGTGTTTTCGGCTTTGTTGACCCTACATGAATGCGTTATACTTGCGTTACAGGCGGTTGCTGCAGTTCGACTTGCATTACATTCACCAATTGGGATTGCCAGTCAATCAAGCAATAGGCTATCAAAACGATCACCCGTTGAATTGGGTGATGATATCAAGAAATGCTACACAATGAAAGTCAATGTTCATGGAGTCAGTTTGGATTTATATGTCGATTCAACAATGTCCGATACAATCTTGCCACTTTCTAGTTCAAGCAGCGATGTGAGTTTGACTCCGCAACACACTCCAAGTGGGGAACCCGTTACTATAGAGTACAAAGGCGAAGAGTATAAAGGAATTAGTTCCGACACCGATGTGACGATTCCGGGT…
Asp	BATDEDRAFT_26132	ATGCTTGTTATTGATCCACCCTACAGGGTGTTCCCGGCTTTGTCCACTCTACATGAATGCGTTCTACTTGCGTTACAGGCGGTTTCTGCAATTCGAGTTTCATTACATTCACCTTTTGAAATTACCAGTCAATCAAGCAGTAGGCTGTCAAAACGATCACCCGTTGTGTTGGGTGGTGATGTTGCTCAATGCTACACAATGAGATTTAATGTTGATGGAGTTGATTTGCATCTACGGCTCGATTCAATGATTTCTGATATAATCGTACCACTTCCTAGTTCAAGTGACGATTTAGGTTCGACTCCAGAAAGTACTCCAAGTGGGGAACCTATTACTATAAATTACAGAGGCAATGATTATAATGCATTTAGTTCCACAGCCGCTGTGACAATTTCGGGT…
Asp	BATDEDRAFT_27290	ATGTCTGATATAGTCGTACCACTTCCTAGTTCAAGCAACGATGTGAGTTTGACTCCGCAACACACTCCAAGTGGGGAACCCGTTACTATAGATTACAAAGGCGATGAGTATAAAGGAGTTACATCCACAGCCGTTGTGACGATTCCGGGTACTAGGATAACTGACATCAATTTACCAGTACTAGCAGTTCAAAAACAATCACCAGATTCGGTTGGTATCAATCCAGAGTTTGATGGAGTATTTGGCTTTGCCTATCCCTCGTTGTCAAAACATCATCCACCAATCACTGCAATGGATGCTTTGTACACCAATGATGTCATTCCCAATAACGAGATTGGTCTTCAACTATGTCCGTATGAAATGACTTCAAATAGCTTCATCAATATAGGAAACACGGAC…
Asp	BATDEDRAFT_27296	ATGATGTGCTATATTGTAGAATGTATATGTCAGGAACTACTTAATTGCAAGGGAATCGGGATAAAAACCAGGGTTGATGATGAGAAGCTGTATGGTATATTTATAGACCTAGAGATGAGTACAGCTATGGAGGAATGCGTTATACTTGCGTTACAAGCGGTTGCTGCAGTTCGACTTGCATTAGAATCACCAATTGGAGCTACTGATCAATCAAACAATAGGCTGTCAAAACGATCACCCGTTGAATTGGGTGATGATGTTGCTCAATGTTACGCAATGAGATCCAATATTGATGGAGCTGATTTGGATTTACGAGTCGATTCATCAGTTTCCGGTATAATGGTACCACTTCCTAGTTCAAGCAACAATGTAGGTTCGACTCCAGAAAGTATTTCAAGT…
Asp	BATDEDRAFT_87250	ATGCTGATCACTCTAGAATGCGTTCTATTTGCGTTGCAAGCGGTTGCTGCAGTTCGAGTTTCATTAGAATCACCTTTTGAAAGTACCAGTCAATCAAGCAATAGGCTGTCAAAACGATCACCCGTTGAATTGGGTGGTGACATTAGCCGATGTTTCCGAATAAAACTCTATGTTAATGGAGTCGATTTGGGTTTACAAGTCGATTCAGCGATTTCCAGTATAGTCGTACCACTTCCTAGTTCAAGCAGCGATGTGAGTTTGACTCCGCAACACACTCCAAGTGGAGAGCCCGTTACTATAAAGTACAAAGGCGATGAGTATAATGGGATTACTTCCACAGCCGATGTGACGATTCCGGGTACTAGGATAACTGACATCAATTTACCAGTAATAGCAGTT…
Asp	BATDEDRAFT_23213	ATGTACCAGATTCAACCCATTTTTATCACACTACTCGATACAATGCTGATTACTCTAGAATGCATTCTACTTGCGTTACAAGCGGTTGCTGCAGTTCGACTTGCATTAGAATCACCTTCTGGAATTGACAGTCAATCAAGCAATAGGCTATCAAAACGATCACCTGTTGAATTGGGTGGTGATATTAACAAATGCTACACAATTAAAGTCAATGTTGATGGAGTCAATTTGGATTTGCAAGTCGATTCAGCAATGTCTGATATAGTTGTACCACTTTCTAGTTCAAGCAACGATATAGGTTTGACTCCGCAACACACTCCAAGTGGGAAACCCGTTACTATAAATTACAAAGGCGATGAGTATAATGGGTTTAGTTCCACAGCCGATGTGACGATTCCG…
Asp	BATDEDRAFT_22611	ATGACAACTATCCATAATCAGGGTAATGATCTGACACTATCTGATCACTGGATACATGATCGCAATTGGAGAGATCAACACAGCATACTACTGAGGTTGATTATACACCAACAACGATGCTTGTATATTGATTCACCCTACAGAGTGTTTTCGGCTTTGTTGACCCTATATGAATGCGTTATACTTGCGTTGCAAGCGGTTTCTGCAGTTCGACTTGCATTAGAATCACCTTTTGAAAGTGCCAGTCAATCAAACAATAGACTGTCAAAACGATCACCCGTTGAATTGGGTGGTGATATCACAAAATGTTACACAATTAGAGTCAATGTTGATGGAGTTGATTTGGGTTTGCAAGTCGATTCAACAATGTCTGATATAGTCGTACCACTTTCTAGTTCA…
Asp	BATDEDRAFT_28256	ATGTACCAGATTCACGACACTCTCATCACACTACTTGATACAATGCTGATTACTATAGAATGCGTTCTACTTGCGTTACAAGCGGTTGCTGCAGTTCGACTTGCATTACATTCACCTTTTGAAATTACCAGTCAATCAAACAATAGGCTATCAAAACGATCACCCGTTCAATTGGGTGGTGGTATTGGTCGATGTTTCAAGATAAAAGTCAATGTTAATGGAGTCAGTTTGAATTTACAAGTCGATTCAGCAGCTTCTGATATAGTGGTACCAATTTCTAGTTCAAGAAGCAGTGTAGGTTTGACTTCAAAAAGTACTCTAAATGAGGAAGGTATTATGATAGAGTACAAAGGCGAAGAGTATAAAGGAGTTACTTCCACAGCCGCTGTGACGATTCCG…
Asp	BATDEDRAFT_24293	ATGGAAAATGGACGTATTTTGTACTCGAGTGTGGAAACATGCTTTTTACATATGCGTTTTCCTGAAGTAGTCGTGACAGCGTTGGTTGATGCTATTCTTGATAGTGGTGCAATCACTGTCAACATTAATATATTTAGTGACAAACTCGGAAAAGTAATGGTTAAAAAAATATTTTCGCAAAACTACGCAATGCTTGAATCCGGTTTTGATATCGATTGGGGCAAGCTGCCAACGCTTTCAATTACAATGTTTGCTCAAACCCCCGTAACTGATGCCAATTGCAATTCCGTTGTAACAATCAAGTTGGGTCCCAAAGACTATATACAGAGAGTTGACTCCAAACATGTTGTGTTTATTGTAGCAGCTGGTTCAAATGATTATGCAATTCTTGGTATTCCA…
Asp	BATDEDRAFT_26762	ATGCTGATTACTATAGAATGCGTTATACTTGCGTTACAGGCGGTTGCTGCAGTTCGACTTGCATTACACTCACCAATTGGAATTGACAGTCCATCAAACAATAGGCTGTCAAAACGATCACCCCTTGAATTGGGTGGTGATGTTAACAAATGTTTCAAGATAAAAGTCAATGTTGATGGAGTTGATTTGAATTTACGAGTCGATTCAACAGTTTCTAATATGGTGGTACCACTTCCTAGTTCAAGCAACGATGTAGGTTTAGCTATACAAAGTATTTCAAGTGGGGAACCCGTTAGTATAAAGTACAAAGGCAAACAGTATAATGGAGTTACATCCACAGCCGTTGTGACGATTCCAGGTACTGGGATAACTGGCGTCAATTTACCAGTATTGGCAGTT…
Asp	BATDEDRAFT_21660	ATGAGCTGTATACTATATAGCCACATATTAGTCGGCAGTATTGGTGATTGGCTTGAAGGGAGGAGTCTCCAGGAATTTTTCAACAAACTTTGGGATTTACGAGTGGGCACTGTATCAGGGCGACGATCCATAGCACACCAAAGTTTGGATTTTATTGAGACAAAAGTTGCATTCAAGATATCAAAACTAGACCAAAAATGGACCAAGATTACACTGGTTGATGCAATCCAAGTTCCGTTGTATCCTCCAAAGTTATCTAGTCGACCAAATAATAGACTATCAAAGCGATCTCCCATTAAACTGAAAGGAGATGTTTTTCATTGTTTTCGAATGGAAATCAGCGTTAATGGAGTCAATTTAAAGATGATGGTAGATTCAGGATCTTTTGATACAATCGTG…
Asp	BATDEDRAFT_22586	ATGAGCGTCCAAAACACAACTTTTAAAGTCAGTATCAATGCAGCTGCATCCGATCTTTTTGTTCCTGTGGTGGGTATAAACGATTATACAGGACAAACAATCAATATTTCTCCGACAGGTCCAACACAGACGGTTTCAATTATAGAAAACGATGTAAATACAGGGTTTGGATTTCAAGGAACAGTGTCCATTCCAGGTACTCAATTAAATTCCTCAAACGCACCTATATTTGGAATCAAATCTCAAGATACCAATACTTTACCCATCTACACCGCCAATCAGGGATACTTTGGATTAGGTTATCCCCAGGGAGCAAAATACGTTGCGAATCCACCAACAGTAGTTGATGCTTTTATTAGTTCTGGAAACATGATAAAAAATGAGATTGCTCTTCAAATG…
Asp	BATDEDRAFT_92738	ATGTTGATTACTCTAGAATGTGTTATACTTGCGTTACAAGCGGTTGCTGCAATTCGAGTTTCATTAGATTCACCAACTGGAATTGACAGTCAATCAAGTAGTAGGCTGTCAAAACGATCACCCGTTGAATTGAGTGGTGGTATTAACAAATGTTTCACAATGAAATTTAATGTTGATGGAGTCGATTTGAATTTACGAGTCGATTCAATGATTTCTGATATAATCGTACCACTTCCTAGTTCAAGCAACGATATAGGTTTGGCTATACAAAGTATTTCAAGTGGTGAGCCCGTTAATATAAAGTACAAAGACAAAGAGTATAAAGGAGTTACATCCACAGCCGCTGTGACGATTCCGGGTACTGCGATAACTGGCGTCAATTTACCAGTACTAGCAGTT…
Asp	BATDEDRAFT_4465	CTTGCTGCTTATCTACTTTTTCAGTTGACTACGAGAATTAGTCTTGGCACTCCCGGTCAATCGTTTGATGTGTCGCTTGACACTGGTAGCGATATATTATGGGCCCGTTCGTCAATCTGCACTGGAAATGGATGTGCAAGTGGCCGCAAATATAACCCAGCCTTGAGTTCAACATTTATCAATGGTCACACAGCATGGTCTATAATTAACTATGCCGATGGTACTGCAGTGAATTACACTTTGGGTAATGATGCATTGACAATTGGCACAGTGTCCCAGCCCAACGTCACGTTTGCTATTCCAACCTCGGTCACTATGCCCCCATCTGTACCAGGCACAGATGGAATCATTGGTCTTGCTCCTCCCAGTTTCAACAATCAAGGGACTGACACACAATTT…
Asp	BATDEDRAFT_23205	ATGTTGATTACTCTAGAATGCGTTATACTTGCGTTACAAGCGGTTGCTGCAGTTCGACTTGCATTACATTCACCTTTTGAAATTAACAGTCAATCAAGCAATAGGCTATCAAAACGATCACCCGTTGAATTGGGTGATGATATCAAGAAATGCTACACAATGAAAGTCAATGTTCATGGAGTCAGTTTGGATTTATATGTCGATTCATCAATGGCTGATATGATCGTACCACTTCCTAGTTCAAGCAACGATGTGAGTTTGACTCCGCAACACACTCCAAGTGGGGAACCCGTTACTATAGATTACAAAGGCGAAGAGTATAAAGGAATTAGTTCCGACACCGATGTGACGATTCCGGGTACTAGTATAACTGACATCAATTTACCAGTACTATCAGTT…
Asp	BATDEDRAFT_91075	ATGTTGATTACTCTAGAATGCGTTCTACTTGCGTTACAAGCGGTTGCTGCAGTTCGACTTGCATTAGATTCACCAACTGGAATTGACAGTCAATCAAACAATAGGCTATCAAAACGATCACCCGTTCAATTGAATGGTGGTAATGTTAGAAAATGTTTCAAGATAAAACTCAATGCTAATGGAGTTGATTTGAATTTACTAGTCGATTCAGATATCTCTGATATAGTCATACCACTTTCTAGTTCAAGCAACGATCTAGGTTTGGCTATACAAAGTATTCCAGGTGGGGAACTCGTTACTATAAAGTACAAAGGCGATGAGTATAATGGAGTTACATCCACAGCCGTTGTGACGATTCCGGGTACCGAAATAACTGGCGTCAATTTACCAGTAATAGAA…
Asp	BATDEDRAFT_22593	ATGTTGATTACTCTAGAATGCATTCTACTTGCGTTACAAGCAGTTGCTGCAATTCGAGTTTCATTAGAATCACCTTTTGAAAGTGCCAGTCAATCAAGCAATAGACTATCAAAACGATCACCCGTTGAATTGGATGGTGATGCTAACAAATGCTACACAATTAAATCCAATGTTGATGGAGTCAATTTGAATTTACGAGTCGATTCAATGATTTCTGATATAATCGTACCACTTCCTAGTTCAAGCAACGATGTAGGTTTGGCTATACAAAGTATTTCAAGTGGTGAGCCCGTTAATATAAAGTACAAAGACAAAGAGTATAAAGGAGTTACATCCACAGCCGCTGTGACGGTTCCGGGTACTGCAATAACTGGCGTCAATTTACCAGTAATAGCAGTT…
Asp	BATDEDRAFT_27052	ATGTCTGATATAGTCGTACCACTTTCTAGTTCAAATGACGATGTGAGTTTGACTCCACAACACACTCCAAGTGGAGAGCCCGTTACTATAGATTACAAAGGCGATGAGTATAGTGGGTTTAGTTCCACAGCCGTTGTGAAGATTTCAGGTACTAGGATAACTGACATCAATTTACCAGTAATAGCAGTTGAAAAACAATCACCAGATTCGGTTGGTATCAATCCAGAGTTTGATGGAGTATTTGGCTTTGCCTATCCCTCGTTGTCAAAACATCATCCACAAACCACTGCAATGGATATTTTGTACACCAGTGATGTCATCCCCAGTAACGAGATTGGTCTTCAACTATGTCCGTATGAAATGACTTCAAATAGCTTCATCAATATAGGAAACACGGAC…
Asp	BATDEDRAFT_25680	ATGCTGATTACTCTAGAATGCATTCTACTTGCGTTACAAGCGGTTGCTGCAGTTCGACTTGCATTAGAATCACCTTTTGAAAGTGCCAGTCCATCAAACAATAGACTGTCAAAACGATCACCTGTTGAATTGGGTGGTGTGGTACCACTTCCTAGTTCAAGCAACGATATAGGCTTGGCTCCAGAAAGTACTCCAAGTGGGGAACCCGTTACTATAAAGTACAAGGGCGAAGAGTATAATGGAGTTACATCCACAGCCACTGTGACAATTCCGGGTACTAGTATAACTGACATCAATTTACCAGTGCTAGCAGTTGAAAAACAATCGGCAGATTCGGTTGGTATCAATCCAAATCTTGATGGAATATTTGGGTTTGCCTATCCCTTGTTATCAAATCAA…
Asp	BATDEDRAFT_23274	ATGTGCTATATTGTAGAATGTATATGTCAGGAACTACTTAATTGCGAGGGAATCGGGATAAAAACCAGGGTTGATGATGAGAAGCTGTATGGTATATTTATAAACCTAGATATGAGTACAGCTATGGAGGAATGCGTTATACTTGCGTTACAGGCGGTTGCTGCAGTTCGACTTGCATTAGAATCACCAATTGGAGCTACTGGTCAATCAAACAATAGGCTGTCAAAACGATCACCCGTTGAATTGGGTGATGATGTTGCTCAATGTTACACAATTAAATCCAATGTTGATGGAGTTGATTTGGATTTACGAGTCGATTCATCAGTTTCCGGTATAATGGTACCACTTCCTAGTTCAAGCAACGATGTAGGTTCGACTCCAGAAAGTATTTCAAGTGGG…
Asp	BATDEDRAFT_89380	ATGACTATAAAAATGGTTGCTGCAATCAAAGTCCGATTGCATTCTTCAGACACATTCGGTGAGTCAAGCAATAGACTATCAAAGCGATCACCCGTTCAATTACAAGGAGATATTTCCAGTTGTTACCGTATGAAATTCAATATTGCTGGTGTTGATTTGGATTTGAAGGTAGACTCGAGGATTTCTGATTCGATTGTGCCTCTTCCCAATCTGAACAACTATCAAGGACCCACTTTGTCGTATCCTGAACATGCCGATGCCGTTACGCTGAAGTATGATGGTGGTGCTAGTGCTAAAGGACACGGATTTTTGACTACCGTGAGTATTCCAGAAACCACAATATCCATTAAAAGTGCTCCAGTAGTAGGAATTTCTGAACAATCGGAAAACCCAGTCATT…
Asp	BATDEDRAFT_21133	ATGTTGATTACTCTAGAATGCATTCTACTTGCGTTGCAAGCGGTTTCTGCAGTTCGAGTTTCATTACACTCACCAATTGGAACTACCAGTCAATCAAGCAATAGGCTATCAAAACGATCACCTGTTCAATTGGGTAGTGACATTGGCCAATGTTTCACAATGAAAGTCAATGTTAATGGAGTCGGTTTGAGTTTACGAGTCGATTCAGATATCTCTGATATAATCATACCACTTCCCAGTTCAAGCAACGATGTAGGTTTGACTCCAGAAAGTATTTCAAATGGACAACCCATTACTATAAAGTACAAATACAGTGATTATTATGGAGTTATTCCCACAGTCGCTGTGACGATTCCAGGTACCAGGATAACTGACACAAGTTTACCAATACTAGCAGTT…
Asp	BATDEDRAFT_25355	ATGACCATGCGGTCATACCAACGGAAAAGTCATGGTTTTGAAATACTGCAACAACAGGCTGTTGGATGCTGTTGTTTGAATGATCAAATACATGACCAATTGAACAATCAGTCAAACATTTGGTATACAGTGACAGGTGACAATCTGACACTACCTGATCACTGGATGCATGACCGCAATTGGAGAGATCAACACAGCATACTACTGAGGTTGATTATACACCAACAGCGATGCTTGTATATTGATTCACCCTACAGTGTGATTCTGGAATGCGTTATACTTGCGTTGCAGGCGGTTGCTGCAATTCGACTTGCATTACACTCACCTTTTGAAAGTGCCAGTCCATCAAACAATAGGCTGTCAAAACGATCACCCGTTGAATTGGGTGGTGATATCACA…
Asp	BATDEDRAFT_27069	ATGCACCAAACTCAAACCATTCTCATCACACTACTCGATACAATGTTGATTACTCTAGAATGCATTCTATTTGCGTTGCAAGCGGTTGCTGCAGTTCGACTTGCATTAGAATCACCTTTTGAAAGTGCCAGTCAATCAAACAATAGGCTGTCAAAACGATCACCCGTTGTGTTGGGTGGTGGTGATAGGAAATGTTACAGAATGAAATCCAATGTTAATGGAATCAATTTGAATTTACGAGTCGAATCAGCATTTTCTGATATAATCGTACCACTTCCTAGTTCAAGCAACAATATAGGCTTGGCTATACAAAGTGTTTCAAGTGGTGACCCCGTTACTATAAAGTACAAAGGCGATGAGTATAAAGGAATTAGCTCCAAAGCCGTTGTGACGATTCCA…
Asp	BATDEDRAFT_27767	ATGACAGTGGACACTATTGGACATGTACACTGCAATGTGACTGTCAGCAACCATCGCCATCAATATATCACCGCAATTGGAGAGATCAACACAGCATACTACCGAGAATGCGTTATACTTGCGTTACAAGCGGTTGCTGCAGTTCGACTTGAATTAGAATCACCAATTGAAAGTGCCAGTCCATCAAATAATAGACTGTCAAAACGATCACCCGTTGAATTGGATGGTGATATCATAAAATGTTACACAATGAAGTTCAATGTTGATGGAGTCAATTTGAATTTACGAGTCGATTCAACAGTTTCTGATATAATGGTACCACTTCCTAGTTCAAGCAACGATGTAGGTTTGGCTATACAAAGTATTACAAGTGGAGAACCTGTTGCTATAAATTACAAA…
Asp	BATDEDRAFT_27286	ATGTACCGGATTCAACCCATTTTCATTATAATACTCGATACAATGCTGATTACTCTAGAATGCATTCTACTTGCGCTACAGACGGTTTCTGCAGTTCGACTTGCATTAGAATCACCAATTGGAACTACCAGTCAATCAAACAATAGACTGTCAAAGCGATCACCCGTTGTGTTGGATGGTGATATCACAAAATGCTACACAATTAAAGTCAATGTTGATGGAGTCAATTTGGGTTTGCAAGTCGATTCATCAATGGCTGATATAGTCGTACCACTTCCTAGTTCAAGCAACGATGTAGGTTTGACTCCGCAACACACTCCAAGTGGGGAACCCGTTACTATAGATTACAAAGGCGAAGAGTATAATGGAGTTACATCCACAGCCGATGTGACGATTCCG…
Asp	BATDEDRAFT_26748	ATGTATCAGATTCAACCCATTTTCATTACACTACTCGATACAATGTTGATTACTCTAGAATGCGTTCTACTTGCGTTACAAGCGGTTGCTGCAATTCGACTTGCATTAGAATCACCTTTTGAAAGTGCCAGTCCATCAAACAATAGGCTGTCAAAACGATCACCCGTTGAATTGGGTGGTGATATCACAAAATGCTACACAATTAAAGTCAATGTTGATGGAGTCAATTTGAATTTGCAAGTCGATTCATCAATGGCTGATATAGTCGTACCACTTCCTAGTTCAAGCAACGATGTAGGTTTGACTCCGCAACACACTCCAAGTGGGGAACCCGTTACTATAGATTACAAAGGCGATGAGTATAATGGGTTTAGTTCCACAGCTACTGTGACGATTCCG…
Asp	BATDEDRAFT_90861	ATGGTTAATACTAAAAACCGATATTCTAGAAACCTTTTGCTTTTGATTGGTTATTCTTTTGCTGGTTTTGTACATGCTAGAAATATCCAGTTTATGCCATGGTCGAGTCAGACTGCCACTCACTCATCTATGTCTTCGTCAGCAACGACCATTGATTTGAATACAGAGGATATGGTCGTGGGGATGATTTCTGCAGATACCGAACATCAAGAAACTGCTTCAGTTACTATGATCGCACAGGACACTGGACTGGTAATGAGTGATGATCACTCGATGCCTATGGTTCATGTTAATCAGCCGTTTATGCATGAGTTGGATAAAGCATCACTCCAACCTGCTCACATGCCAATTCCAAGAATGCCACATCCTGTATCCACAGCTGGTTCCCCATCACCAAAA…
Asp	BATDEDRAFT_25251	ATGATAACTATCCATAATCAGGGTAATGATCTGACACTATCTGATCACTGGATACATGGCCGCAATCGAAGAGATCGACACAGCATACTAGTGAGGTTGATTATACACCAACAACAATTCTTGTATATTGATTCGACCTACGGTGTGTTTTCGGCTTTGTTGACCCTACAGGAATGCGTTATACTTGCGTTGCAAGCGGTTTCTGCAGTTCGACTTGCATTAGAATCACCTTTTGAAAGTGCCAGTCAATCAAACAATAGACTGTCAAAACGATCACCCGTTGAATTGGGTGGTGATATCACAAAATGTTACACAATTAAAGTCAATGTTCATGGAGTTGATTTGAATTTACAAGTCGATTCAACAATGTCTGATACAATCGTACCACTTCCTAGTTCA…
Asp	BATDEDRAFT_24767	ATGTACCGGATTCAACACATTTTCATTACACTACTCGATACAATGTTGATTACTCTAGAATGCGTTATACTTGCGTTACAAGCGGTTGCTGCAGTTCGACTTGCATTAGAATCACCAATTGGGATTGCCAGTCAATCAAACAATAGGCTATCAAAACGATCACCCGTTGAATTGGGTGGTGATATCACAAAATGTTTCACAATGAAAGTCAATTTGAATTTACAAGTCGATTCAGCGATTTCCAGTATAATTGTACCACTTCCTAGTTCAAGCAGCGATGTGAGTTTGGCTCCGCAACACACTCCAAATGGGGAACCCGTTACTATAGATTACAGAGGCAAACAGTATAAAGGAGTTACATCCGACACCGTTGTGACGATTCCGGGTACTAGGATAACT…
Asp	BATDEDRAFT_28181	ATGTTGATTACTCTAGAATGCGTTATACTTGCGTTGCAGGCAGTTGCTGCAATTCGAGTTTCATTACATTCACCTTCTGGAATTGACAGTCAATCAAACAATAGGCTGTCAAAACGATCACCCGTTGAGTTGGATGGTGATATCAAGAAATGTTACAGAATGAAATCCAATGTTGATGGAGTTGATTTGAATTTGCAAGTTGATTCAACAATGTCTGATATAGTTGTACCACTTCCTAGTTCAAGCAACGATGTAGGCTTGGCTATACAAAGTACTCCAAGTGGGGAACCCGTTAGTATAAAGTACAAAGGCAAACAGTATAATGGAGTTACATCCACAGCCGTTGTGACGATTCCGGGTACTAGTATAACTGACATCAAATTACCAGTAGTTGCAGTT…
Asp	BATDEDRAFT_24760	ATGCACCAAACTCAAACCATTTTCATCACACTACTCGATACAATGTTGATTACTCTAGAATGCATTCTACTTGCGTTACAGACGGTTGCTGCAGTTCGAGTTTCATTACATTCACCGATTGGAATTGACAGTCAATCAAGCAATAGGCTATCAAAACGATCACCCGTTGAATTGGATGGTGATGTTAACAAATGTTTCACAATGAAATTTAATGTCGATGGAGTCAATTTGGGTTTACGAGTCGATTCAGATGTCTCTGATATGATCGTACCACTTCCTAGTTCAAGCAGAGATGTAGGTTTGGCTCCAGAAAGTACTCCGAATGGAGAACCCGTTACTATAAAGTACAGAGGCAAAGAGTATAGTGGATTTAGTTCCGACGCCGTTGTGACGATTCCG…
Asp	BATDEDRAFT_12639	ATGGACTCTCCAGATAGTTTGTTGGGACAGATAGATATTCTTATTACACGATACGGCTCTAAGCCAAGGGCACCAAGTCGTAAAGCAAGAAGTGTCAGCAGTTTGGCTGCTCCGAGGAATGTCGAAGTCACCAACAGTGCTGATGCGCAATATTATGGTCGAATCGCTTTGGGAACACCGCCGCAAAGCTTTCTGGTTCAGTTTGATACTGGATCAGCAAATCTCTGGCTTCCCTCGACGCGATGCTCGGATCCAGCCTGTGTAAAGCATTCTCAGTTCAATCGATTGCTTTCATCCACCTGGACTTCACTCACGCAAACGTTTTCCATTCAATATGGAACAGGATCGCTCAGTGGTGTCATGTCCTCTGATACCTTTTATATGGCTGGTCTGACTGTC…
Asp	BATDEDRAFT_89821	ATGTTGATTACTCTAGAATGCATTCTACTTGCGTTGCAGGCGGTTGCTGCAGTTCAACTTGCATTAGAATCACCGATTGGAATTACCAGTCAATCAAACAATAGGCTATCAAAACGATCACCCGTTGAATTGAGTGGTGATATCAAGACATGTTACACAATGAAATTTAATATTGATGGAGTTGATTTGGATTTATATGTCGATTCAGCAATTTCTGATATGATGGTACCACTTTCTAGCCCAACCAAAAATGTAGGTCCGGCTCTGCAACACACTCCAAGTGAGAAGCCTGTTTCTATAAATTACAAAGGCAATGATTGTAAAGGAGTTAGTTCCGAAGCTGCTGTGACGATTCCGGATACTAGGATAACTGGCGTCAATTTACCAGTAATAGCAGTT…
Asp	BATDEDRAFT_28842	ATGCTGATTACTCTAGAATGCGTTATACTTGCGTTACAGGCGGTTGCTGCAGTTCGACTTGTATTAGAATCACCAATTGGAATTGACAGTCAGTCAAACAACAGGCTATCAAAACGATCACCCGTTGAATTGCGTCATGATGCTGATCAATGTTTCACAATTAAAGTCAATGTTGATGGAGTTGATTTGGGTTTACAAGTCGATTCATCATTTTCCGATATAGTTGTACCACTTTCTAGTTCAAGCAACGATGTAGGTTTGACTCCGCAATACACTCCAAGTGGGCAACCCGTTACTATAAATTACAAAGGCAAAGAGTATAGAGGAATTAGTTCCGACGCAGCTGTGACGATTCCGGGTACTGGGATAACTGACATTGATTTACCTGTACTAGCAATC…
Asp	BATDEDRAFT_27037	ATGGTCATGGCAAGACTGCTGTTAAGGATTGCTAGTTTAGCTATCTGTGTTGTATTGAGCAATGCATTCTATCCCAAAGACATTAGTCGATTGTCTAGTAAAAGTCCTGATTCTTTCAATATACAAGTCAAGGTAGCTACAATGGGACGAATGTCACAGATTGTCAATAGAGCACCTTCGTTGACTGGAGCGAGAATGGTTGATAATGGGATTGTGAGTTTGGGCTCCATGGCAGCAGCTCAGATTTTGGTTTCTACAATCCAAGTTGGAACCCCACCAAAGGATTTTGTAGTGCACTTTGATACTGGATCTGCAGTGTTTTGGTTACGATCCAATGCATGTGTTGGAGGAAATAACTGTGGACAGCCTACAATGGCTACATTCACACCTTCATCAAGT…
Asp	BATDEDRAFT_26151	ATGACCGCAATCGAAGAGATCAACACAGAATACTACCGAGAATGCGTTATACTTGCGTTACAAGCGGTTGCTGCAGTTCGAGTTTCATTACATTCACCGATTGGAATTGACAGTCCATCAAACAATAGGCTGTCAAAACGATCACCTGTTGAACTGAGCCGTGATGCTAACAGATGTTACACAATGAAATTCAATATTTATGGAATCGATTTGGGTTTATATGTCGATTCATCAATTTCTGATACGATCGTACCATATCCTACTCCAAAAAACAATGCAGGTTTGGATATACTAAGTATTATAAGTGGGAGACACGTTACTATAGATTACAAAGGCAAAGAGTATAGAGGAATTAGTTTCACAGCCACTGTGACGATTCCGGGTACCGAAATAACTGGC…
Asp	BATDEDRAFT_90978	ATGTCTGATACAATCGTACCACTTCCTAGTTCAAGCAACGATGTAGGTTTGGCTCCAGAAAGTACTCCAAGTGGGGAACCCGTTACTATAAAGTACAAAGGCGAAGAGTATAGTGGGTTTAGTTCCGATGCAGTTGTGACGATTCCAGATACTGGGATAACTGGCATCAAATTACCAGTACTAGCAGTTAAAAAACAATCGCCAGATATAGTTGGTATCAATCCAAAGTTTGATGGAGTATTTGGATTTGGCTACTCCTCGTTGTCAAAGCATCATCCACCAGCCTCTGCGATGGATGTTTTGTACAGCAATGATGTCATTCCCAATAACGAGGTTAGTCTTCAACTATGTCCATATGATATGCTGCAGCAAAGTTTCATCAATATAGGAAACACGGGC…
Asp	BATDEDRAFT_25784	ATGGCTGATATAATGGTACCACTTCCTAGTTCAATCAACGATATAGGTTTGACTCCACAACACACTCCAAATGGACAACCCTTTACTATAAAGTACAAAAACGAAGAGTATAGAGGAATTAGTTCCGACGCAGCTGTGACGATTCCGGGTACTGGGATAACTGGCATCAATTTACCAGTACTATCAGCTGAAAAACAATCGCCAGATCTAGTTGGCATCCATCCAAAGTTTGATGGAGTATTTGGGTTTTCCTATTCCTCGTTGTCAAAACATCATCCACCAGCCACTGCGATAGATGCTTTGTACAAAGATGGTGTCATTCCCAATAACGAGATTGGCATTCAACTATGTCCGTATGAAATGCTGCAAGAAAGTTTCATCAATATAGGAAACACAGAC…
Asp	BATDEDRAFT_20117	ATGGCTCAAACCTCGACGCTAGTTTCAACTCAGTTGACATTGACATCAGAATCCTTGCCATTATTTTCGACTGCCACACAAACAGTATTAGCGACGCCTTCTGTGGTTTCGACAGTTGCTCAAAATTCATCTGGCGAGCCAGTTACGATCCCAATTGTGTTTAATACCAATTTTGACACCAATCCAGATGGTATTATCAGACAGGTTGATTTTCTTCGACAGCGGTATATTTCTCCTGAGCCAGCGTCGTTTGTGAGTAATTTGGTATCTGCGATAAGTAGTGTATTTGTAAAAGCACCACCGCCTGTACCAATTAGCAACACAGCAGATGCACAGTACTTTGGCGTCGTTCAGTTGGGAACACCACCACAAAGTTTCAAGGTTTTATTTGATACGGGA…
Asp	BATDEDRAFT_28541	ATGACACCATTTACTCATTACTTGGAACATGAATCTCCAAAAATGAGGATAATGGAGTTTGGAGCATATGGATTGGTGGTGATGAAGGGTTTAATTTGGAGATTCAAAGTGTGTGCTACTAGAATTAGCTTTGTCACAGATTACCACTTAGGAGTATCCGTCTGGATATTCCAACAGGAATTACTTAATTGCGAGAGAATCGGGACAAAAACCAGGGTTGATGATGAGAAGCTGTATGGTATATTTATAGACCTAGAGATGAGTACAGCTATGGAGGAATGCATTCTACTTGCGTTGCAGGCGGTTGCTGCAGTTCGAGTTTCATTAGAATCACCTTTTGAAATTACCAGTCAATCAAGCAATAGGCTGTCAAAACGATCACCCGTTAGATTGCGTGGT…
Asp	BATDEDRAFT_28166	ATGTTGATTACTCTAGAATGCGTTATACTTGCGTTACAGGCGGTTTCTGCAGTTCGACTTGCATTAGAATCACCAATTGAAATTGACAGTCAATCAAATAATAGGCTGTCAAAACGATCACCCGTTGTGTTGGGTGGTGGTATTAACAAATGCTACACAATGAAAGTCAATGTTAATGGAGTCGGTTTGGGTTTACGAGTTGATTCAGCGGTTTCTGATACAATCGTACCACTTTCTAGTTCAAGCAACGATGTGAGTTTGACTCCACAACACACTCCAAGTGGGGAGCCCGTTACTATAGATTACAAAGGCAAAAAGTATAGTGGGATTAGTTCCACAGCCGATGTGACGATTCCAGGTACTGAAATAACTGACATCAATTTACCAGTAATAGCAGTT…
Asp	BATDEDRAFT_89831	ATGCTGATTACTCTAGAATGCATTCTACTTGCGTTACAAGCGGTTGCTGCAATTCGACTTGCATTAGAATCACCAATTGGAACTACCAGTCAATCAAACAATAGGCTGTCAAAGCGATCACCCGTTGTGTTGGATGGTGATATCAAGAAATGCTACACAATTAAAGTCAATGTTGATGGAGTCAATTTGGGTTTGCAAGTCGATTCAGCGATTTCCAGTATAGTCGTACCACTTCCTAGTTCAAGCAACGATATAGGTTTGACTCCGCAACACACTCCAAATGGGGAACCCGTTACTATAGATTACAAAGGCGATGAGTATAGTGGAGTTAGTTCCGATGCAGTTGTGACGATTCCGGGTACTAGGATAACTGACATCAAATTACCAGTACTAGCAGTT…
Asp	BATDEDRAFT_90267	ATGCTGATTACTCTAGAATGCGTTCTACTTGCGTTACAAGCGGTTGCTGCAGTTCGAATTCCATTAGATTCGTCAACTGGAATTGCCGGCCAATCAAGCAATAGGCTATCGAAACGATCACCCGTTGAATTGGGTCTTGGTGCTAGCCGATGTTTCGCGATAAAATCCAATGTTTATGGAGTTGATTTGAATTTACTAGTCGATTCATCAGTTTCCGATATAGTCGTACCACTTCCTAGTTCAAGCAACGATGTAGGTTTGGCTATACAAAGTATTCCAGGTGGACAACCCGTTACTATAAATTACAAAGGCGATGAGTATAATGGAATTAGTTCCACAACCGCTGTGACGATTCCGGGTACTAGGATAACTGGAATTGATTTACCAGTATTGGCAGTT…
Asp	BATDEDRAFT_28328	ATGTTGATCACTCTAGAATGCGTTATACTTGCGCTACAGGCAGTTGCTGCAGTTCAAATTGCATTAGAATCACCTTTTGAAAGTGCCAGTCAATCCAGAAATAGGCTGTCAAAACGATCACCCGTTGAATTGGATGGTGACATCACAAAATGTTACACAATTAAATTTAATGTTGATGGAGTCAATTTGGCTTTACAAGTCGATTCAACAATGTCTGATATAGTTGTACCACTTCCTAGTTCAAGCAACGATATAGGTTTAGCTATACAAAGTATTTCAAGTGGGGAACCCGTTACTATAAAGTACAAAGGCAAAGAGTATAATGGAGTTACATCCACAGCCACTGTGACAATTCCGGGTACTAGTATAACTGACATCAATTTACCAGTAGTAGCAGCT…
Asp	BATDEDRAFT_90524	ATGCTGATCACTCTAGAATGCGTTCTACTTGCGTTACAGGCGGTTGCTGCAGTTCGAATTCCACTACATTCACCTTTTGAAATTACCAGTCAATCAAACAATAGGCTATCAAAACGATCACCCGTTGAATTAGGTGGTGGCATTGACCAATGTTTCACAATGAGATTTAATGTTGATGGAGTTGATTTGAATTTACAAGTCGAATCATCAGTTTTTGATATAGTGGTACCACTTCCTAGCTCAAGCAACGATGTAGGTTTGGCTATACAAAGTATTTCAAGTGGGGAACCCGTTAGTATAAAGTACAAAGGCGATGAGTATAATGGAGTTACATCTACAGCCGCTGTGACGATTCCAGGTACTAGTATAACTGACATCAATTTACCAGTAGTTGCAGTT…
Asp	BATDEDRAFT_28176	ATGTATCAGATTCAACCCATTTTCATCACACTACTCGGTACAATGTTGATTACTCTAGAATGCGTTCTACTTGCGTTACAAGCGGTTGCTGCAGTTCGACTTGCATTACATCCACCAGTTGGAATTGTCAGTCAATCGAACAATAGGCTGTCAAAACGATCATCCGTTGTGTTGGGTGGTGATATCACAAAATGCTACACAATGAAAGTCAATGTTCATGGAATCAATTTGGATTTACGAGTCGATTCATCAGTTTCCAGTATAATGGTACCACTTCCTAGTTCAAGCAACGATCTAGGTTTGACTCCAGAAAGTATTTCAAGTGGGAAGCCCGTTACTATAAGGTACAAAAGCAGAAAGTATAAAGGGTTTAGTTTCGACACCGATGTGACGATTCCG…
Asp	BATDEDRAFT_23192	ATGACCGCAGTTGAAAAGATTATTCCAGAATATTACCGAGAATGCGTTATACTTGCGTTGCAAGCGGTTTCTGCAGTTCGAGTTTCATTACATTCACCTTTTGAAAGTGCCAGTCAATCAATCAATAGGCTGTCAAAACGATCACCCGTTGAATTGGATGGTGACATTAGCCGATGTTTCCGAATAAAACTCTATGTTAATGGAATCAATTTGGGTTTACAGGTCAACTCAATAACTTCCGATATAATCATACCACTTTCTAGTTCAAGCAACGATCTAGGTTTGGCTATACAAAATACTCCAGGTGGACAGCCCGTTACTATAAAGTACAAAGGCAAAGAGTATAATGGAATTACTTCCACAGCCGATGTTACAATTATGAGTACCGAAATAACTGGC…
Asp	BATDEDRAFT_90888	ATGTTCTATTTTTCTGCTGTAGTACTTGTTCTCTTGGCACCAGGCATTACTGCAATGAATATTCTCAATGTATCTGCCATCACATCCTTGAAAACTACTTCATCTCATAATTCTCATATTAATTCATCAGAGCCGCCTTCAACTTCAAGTATGCCATTTACAGTGATCAATCGAGCAGTCAAAAATGGCTCGTCCATTGTATCAACTGCAGGAATCGCACAAACATTATTCATGACAATCAATGTGGGTACGCCTCCTGTCACTCTTAATGTCCAGATCGACACTGGATCTTCGACATTTTGGATTGTTTCCACTCTCTGCAATGCCGGTAATGGATGCACACCTGCAGTAACTGCCAATGCTTTTAATCCAACAAAAAGGTCTGTCATCAATATACCT…
Asp	BATDEDRAFT_28984	ATGGCTTGGCTTATATTGGCATTCTTGTGTACTTTAGTCGTGGCTCATCGAGTCCCATTGCTCACTCAAGATACTGGATCTACCAGTAGCGTATTAAATCAGCGCACTAGCGTCAAACTTCCAGGCGGATATTCAACATGCTTTTTGATAAACATGGACGTTCAAGGCACCACTTTCAGCGTCATGATTGATTCGGGTTCTACTGATCTTACTGTACCACTTACCGGTCTGAACAACTATGTTGGCCCAACAATCAATACGCCACGTCCACCTGGTAGTGGTGATTTGATTGGTACGTATGGCGACCAATCTGGATGGACTGGATACGGATTTCAAGGAACTGCGCGTGTCACTGGAACTAATATTACGGCTTCCAATGCTCCAGTCATTGGCATGTTT…
Asp	BATDEDRAFT_35725	ATGCCAGGGATTTTTCAATGTCTTTTACTTGTGTTTCAAACGGCTGCTGCAGTTCAAGTTCAATTACATGCCCCAAGCTTATCTGGTCGATCAGGTACTAGGTTATCAAAGCAGCCTTCTAAATCAAATGAAAGAGCGTATAGTTGTTTTTCGATCATCATCAATGTTGGCGGAGTCGATATAAAATCCATGGTGGATTCGACAAGTTCCGATTCAGTCGTACCGTTTTCTAATCTGAACAACTACAACGGACCCAATATATCATACACTCCATTTGAAGAACCTTCTATTGAGGGTTACAGTCGTGATGTCAGTTGGAAGGGATATGGGTTTTCAACTGATGTATTTATCCCAGAAACTGGCATACCCGCCGTTGATGCTCCAATAGTAGGAATTTTT…
Asp	BATDEDRAFT_28688	ATGTATCAGATTCAGCCCATTTTCATTACAATACTCGATACAATGCTGATTACTCTAGAATGCGTTATACTTGCGTTACAGACGGTTTCTGCAGTTCGACTTGCATTAGAATCACCAATTGGAACTACCAGTCAATCAAACAATAGACTGTCAAAGCGATCACCCGTTGTGTTGGATGGTGATATCAAGAAATGCTACACAATTAAAGTCAATGCTGATGGAGTCAATTTGGATTTATATGTCGATTCAACAATGTCTGATACAATCGTACCACTTCCTAGTTCAAGCAACGATGTAGGTTTGACTCCGCAACACACTCCAAGTGGGGAACCCGTTACTATAGATTACAAAGGCGATGAGTATAGTGGAGTTAGTTCCAATGCAGTTGTGACGATTCCG…
Asp	BATDEDRAFT_92488	ATGCTTCGATATATTCTACTTTCATTTCAAGTGGTTACTGCAGTCCGAGTTTCACTGCTAGATTCTGAGCAATCCTCTGCTCAATTAAATGGTAGATTATCAAAACGATCCCCTCTGCCGTTGAATGGTGATGCATCCAAATGCTTCCAAATGAAAATTCAGGCCAATGGAATTAATCTCAACGTCCTAGTGGACTCTGCAACTTCTGATTTGATCGTACCATTATCGACTTTGAATAACTACAGAGGTCCTACTTTGCCAGATACTAAGCGTGGAGAACCTGTTTCTGGAAGTTACGGCAGCGGTGCTACATGGAAAGGATATGGGTTTCTAGCTACTGTAAATATTCCAGATACTGGTATAATTGCTACCAATTCTCCGACTGTAGGAATCTATCAA…
Asp	BATDEDRAFT_35816	ATGGGTGCATCCATACATACTGCTGTCATATTGCACTTGCTACTGCTGGTTGCTTCATTAGCATTTGCTCGTAATGTTGTAGAAATCCCTTCTCAATCTATCCTAAACCCAGACGGTCAACTATCCGGAGGGTCGAAATCAACCGCATTTGCTATCAAGACAAGCGTTCGGTTTAACTCAATTCTGCGAGCCTCGGCTGATAATACATCTGCATCTATTACTGCCGCTAGTATGGGCCAAACATTGGTTGGAACGGTTCAGATTGGCACTCCTCCTATTTCTGTCACTGTGCAGTTTGATACTGGCTCTGCTTCGTTTTGGATCACTTCGTCCTTGTGTAAAGCTGGCAATGCCTGTCCACCTACTAGTCCTGTTTACAATCCCGACACAAGCACAACG…
Asp	BATDEDRAFT_92765	ATGTCTGATACAATCGTACCACTTCCTAGTTCAAGCAGAGATGTAGGTTTGACTCCGCAACACACTCCAAGTGGGGAACCCGTTACTATAGATTACAAAGGCGATGAGTATAATGGGTTTAGTTCCAATGCAGCTGTGACGATTCCGGGTACTAGTATAACTGACATCAATTTACCAGTAATATCAGTTCAAAAACAATCACCAGATCTAGTTGGTATCAATCCAAATCTTGATGGAATATTTGGGTTTGCCTATACCTCGTTATCAAATCATCATCCACAAACCACTGCAATGGATGTTTTGTACACCAGTGGTGTCATTCCCAATAACGAGATTGGTCTTCAACTATGTCCGTATGAAATGACTTCAAATAGCTTCATCAATATAGGAAACACGGAC…
Asp	BATDEDRAFT_90625	ATGTTGATTACTCTAGAATGCGTTATACTTGCGTTACAGGCGGTTGCTGCAGTTCGACTTGCATTACATCCACCAGTTGGAATTGACAGTCAATCAAGCAATAGGCTATCAAAACGATCACCTGTTGAATTGGGTGGTGATATTAACAAATGTTTCACAATGAAATTTAATGTTCATGGAGTCAATTTGGATTTGCAAGTCAATTCAGCAATGTCTGATATAATCGTACCACTTCCTAGTTCAAGCAATGATGTGAGTTTGGCTCCGCAACACACTCCAAGTGGGGAACCCGTTACTATAAAGTACAAAGGCGATGATTATAACGGAGTTAGTTCCGATGCAGTTGTGACGATTCCAGGTACTAGGATAACTGACATCAATTTACCAGTAGTTGCAGTT…
Asp	BATDEDRAFT_23759	ATGTTGATTACTCTAGAATGCATTATACTTGCGCTACAGGCGGTTGCTGCAGTTCGACTTGCATTAGAATCACCTTTTGAAATTACCAGTCAATCAAATAATAGGCTATCAAAACGATCACCCGTTGTGTTGGGTGGTAGTATCATAAAATGCTACACAATGAGATCCAATGTTGATGGAGTCAATTTGGATTTACGAGTTGATTCATCAGTTTCCGATATAGTCGTACCACTTTCCAGTTCAAGCAACGATATAGGTTTGGCTATACAAAGTATTTCAAGTGGGAAGCCCGTTACTATAAAGTACAGAGGCAAAGAGTATAATGGAATCAGTTCCACAGCCGTTGTGAAGATTTCGGGTACTAGGATAACTGGCATCAATTTACCAGCAATCTTGGTT…
Asp	BATDEDRAFT_35728	ATGTCTATTCAAATTACTACAGCCCTTCTTACAATGCTCTTGGCTTCGGCCTATGATCCCGTCTCTGCTGCTAGAACTCCAGCAACTATGCCAAAACTCAAGGGTTTTGGCGATAGAACAGTCGAAGTATCCAACAGCTTTTCCGGCTCTCCAACAAAGGGAAGGCTTAACGGAGGCTTTAACGGATGCTTTACCATTGGCATGGATGTGCATGGTACTCTCTTGAACCTTCTTGTGGATTCTGGATCTAGTGATACTGTTGTTCCATTCAAAGGTCTCAATAACTACAAGGGACCAGCTATTGATATCGATCGTCCACCCAAAGCTCCTATTGTGAGTGGTGGTTATATGGACGGCTCTGGCTTTACAGGTTTTGGAGCGGATACCACTGTTTCTCTG…
Asp	BATDEDRAFT_22623	ATGTTGATTACTCTAGAATGCGTTATACTTGCGTTGCAGGCGGTTGCTGCAGTTCGACTTGCATTAGAATCACCAATTGGAATTGACAGTCAATCAAACAATAGGCTATCAAAACGATCACCCGTTGAATTGGATGGTGATGCTAACAAATGTTTCACAATGAAAGTCAATGTTCATGGGGTCGGTTTGAATTTACGAGTCGATTCATCAGTTTCCGATATAGTCGTACCACTTCCTAGTTCAAGCAACGATGTAGGTTTGACTCCGCAACACACTCCAAATGGACAGCCCTTTACTATAAAGTACAAAAACGAAGAGTATAATGGGTTTAGTTCCTACGCCGATGTGACGATTCCGGGTACTAGTATAACTGACATCAATTTACCAGTACTAGCAGTT…
Asp	BATDEDRAFT_90236	ATGAGATCCAATGTTGATGGAGTCAATTTGGATTTACGAGTTGATTCATCAGTTTTTGATATAGTGGTACCACTTCCTAGTTTAAGCAACGATGTAGGTTCGACTCCAGAAAGTATTTCAAGTGGAGGCGATGAGTATAATGGAATCAGTTCCACAGCCGTTGTGAAGATTTCGGGTACTAGGATAACTGGCATCAATCTACCAGTACTAGCAGTTGAAAAAAAGTCGGCAGGTCTGGTTGGTATTGGTGGAAACCCCGATCAAGGAGTATTTGGAATTGGCTACTCCTCGTTGTCAAAACATCATTCACAAACCACTGCAATGGATGCTTTGTACAACAATGATGTCATTCCCAATAACGAGATTAGTCTTCAATTGTGTCAGTATGACATGTTGCAG…
Asp	BATDEDRAFT_88273	ATGCTGATTACTCTAGAATGCGTTATACTTGCGTTACAGGCGGTTGCTGCAGTTCGACTTGCATTAGAATCACCTTTTGAAACTACTGGTCAATCAAGCAATAGACTATCAAAACGATCACCTGTTGAATTGAGTGGTGATTTTGGTCAATGTTACAGAATGAAATCCAATGTTAATGGAGTCAGTTTGAATTTACTAGTCGATTCAGCAATGTCTGATATAATCATGCCACTTCCTAGTTCTAGTGACGATGTAGGTTTGAATCCACGACACACTCCAAATGGACAACCAGTTGCTATAGAGTACAAAGGCGAAGAGTATAGAGGAGTTAGTTCCAATGCAGATGTGACGATTCCGGGTACTAGGATAACTGGCATCAATTTACCAGTAATAGCAGTT…
Asp	BATDEDRAFT_28777	ATGTATCAGATTCAAGATATTTTCATCACACTACTTGATACAATGCTGATTACTCTAGAATGCATTCTACTTGCGTTACAGGCGGTTTCTGCAGTTCGAGTTTCATTAGAATCACCAATTGGAATTGACAGTCAGTCAAACAACAGGCTATCAAAACGATCACCCGTTGAATTGCGTCATGATGCTGATCAATGTTTCACAATTAAAGTCAATATTGATGGAATCAATTTGGGTTTACAAGTCGATTCATCATTTTCTGATATAGTTGTACCACTTTCTAGTTCAAGCAACGATGTAGGTTTGACTCCGCAATACACTCCAAGTGGGCAACCCGTTACTATAAATTACAAAGGCAAAGAGTATAGAGGAATTAGTTCCGACGCAGCTGTGACGATTCCG…
Asp	BATDEDRAFT_26088	ATGTCTGATACAATCGTACCACTTTCTAGTTCAAGCAATGATGTAGGTTTGGCTCCGCAACACACTCCAAGTGGGGAACCCGTTACTATAGGTTACAAAGGCAAACAGTATAATGGAGTTACCTCCACAACCACTGTGACGATTCCGGGTACTAGTATAACTGACATCAATTTACCAGTAATATCAGTTGAAAAACAATCGGCAGATTCGGTTGGTATCAATCCAAACTTTGATGGAGTATTTGGCTTTGCCTATTCCTCGTTGTCAAAACATCATCCACAAACCACTGCAATGGATATTTTGTACAATCATGATGTCATTCCCAATAACGAGATTGGTCTTCAACTATGTCCGTATGAAATGACTTCAAATAGCTTCATCAATATAGGAAACACGGAC…
Asp	BATDEDRAFT_86720	ATGCTGATTACTCTAGAATGCGTTATACTTGCGTTACAGACGGTTGCTGCAGTTCGACTTGCATTGGATTCACCTTCTGGAATTACCAGTCAATCAAGCAATAGGCTGTCAAAACGATCACCTGTTGAACTGGGCCGTGATGCTGACCAATGTTTCACAATTAAATCCAATGTTAATGGAGTCAATTTGAATTTACTAGTCGAATCAGAAGCTCCTGGTATAATTGTACCACTTCCTAGTTCAAGTGACGATGTAGGTTTGGCTATACAAAGTATTTCAAGTGGGGAACCCTTTATTATAAAGTACAGAGACAAACAGTATAAAGGAGTTACATCCACAGCCGCTGTGACGATTCCGGGTACTGGGATAACTGACATCAAATTACCAGTAATAGCAGTT…
Asp	BATDEDRAFT_92592	ATGAAATTTGAATCGAAACTCAAGTGTCCAATGCTTTTGTGGGTACTGGATATCCTTGTGTGTTCGTACTTGACTAATGCACGCAATTTATTTCATGTCCCTTGGATGAAGCCATCTATAACAATACTTGGATTTGAAAAACTTGCACGCACACCTGAATTGGTTCGTACTGCTGCATCTTCACAAAGAAATGTGCCATTTAATGTTGTGTCAAACATGGATACATCTTCACCAGTCTCGATAGGCACAGGTGCAATGGCCCAAACGCTTATTGGCATTGTGCAGATTGGAACTCCATCACAGAGCTTTTTATTTCAATTTCTCAGTGATACAGGAAGTTCTTTATTTTGGGTTCGAAGCTCAGAATGCACTAATGCAATAACATGTTCTGGATTACCA…
Asp	BATDEDRAFT_22618	ATGTACCGGATTCAACCCATTTTCATTACAATACTCGATACAATGCTGATTACTCTAGAATGCATTCTACTTGCGTTACAGGCGGTTGCTGCAGTTCGACTTGCATTAGAATCACCAATTGGAACTACCAGTCAATCAAACAATAGACTGTCAAAGCGATCACCCGTTGTGTTGGATGGTGATATCAAGAAATGCTACACAATTAAAGTCAATGCTGATGGAGTCAATTTGAATTTACAAGTCGATTCAGCGATTTCCAGTATAATTGTACCACTTTCTAGTTTAAGCAGCGATGTGAGTTTGGCTCCGCAACACACTCCAAATGGGGAACCCGTTACTATAGATTACAAAGGCAATGAGTATAGAGGAATTAGTTCCGATGCAGTTGTGACGATTCCG…
Asp	BATDEDRAFT_28513	ATGCTGATTACTCTAGAATGCGTTATACTTGCGTTGCAGGCGGTTGCTGCAGTTCGACTTGCATTAGAATCACCAATTGGAACTACCAGTCAATCGAACAATAGACTGTCAAAACGATCACCCGTTGAATTGGGCCGTGATGCTGATCAATGTTTCACAATGAAATTTAATGTTGATGGAGTTGATTTGGATTTACGAGTCGATTCAGCGATTTCCAGTATAATCGTACCACTTCCTAGTTCAAGCAGTGATGTAGGCTTGGCTCCGCAACACACTCCAAGTGGGGAACCCGTTACTATAAATTACAGAGGCAAACAGTATAGAGGCGTTACATCCACAGCCGTTGTGACAATTCCGGGTACTAGGATAACTGACATCAAATTACCAGTACTAGCAGTT…
Asp	BATDEDRAFT_25617	ATGGTGTTTTACATAGATTTGCTGATCGGTACTCCACCAGTGAATGTAAATGTGTTGATTGACACTGGATCGTCTACCTTTTGGATAGATGATTCTGCTTGTTTTGACTCCAGACAGTGCAAAACTCACAAATACAATCCTATTGACAGCACCACTCAAAGACCTGTTGTTCATCCGATTGTGCACAGAGAGTATGGTGATGGTACATCCGTGACATGCACCATCATATCTGATGTAGTTTCTATTGCCGGAATCTCAATTCCAAATCAGACAATTTGTGCAGCCTCGCAGGTAAAATCAATCGAGTCAATCAGCTTAGATGGTATCCTGGGTCTAGGTCCACCAAACAGCGTTGATCCAGCAGATCTATTCAGCAATCTTGAAAACTCACTTAGCGAG…
Asp	BATDEDRAFT_27277	ATGTTGATTACTCTAGAATGCGTTATACTTGCGTTGCAGGCGGTTGCTGCAGTTCGACTTGCATTACATTCACCAATTGAAATTACCAGTCCATCAAACAATAGGCTATCAAAACGATCACCCGTTGAATTGGGTGATGATATTAGGAAATGTTACACAATGAAAGTCAATGCTAATGGAGTTGATTTGAATTTACGAGTCGATTCAGGAGTTTCCGATATAATGGTACCACTTCCTAGTTCAAGCAATGATATAGGTTTGGCTATACAAAGTATTCCAGGTGGGGAACTCGTTACTATAAATTACAGAGACAAAGAGTATAGTGGATTTAGTTCCGACACCGATGTGACGATTCCGGGTACTAGTATAACTGGCATCAATTTACCAGTAATAGCAGTT…
Asp	BATDEDRAFT_26741	ATGCTGATTACTCTAGAATGCATTCTACTTGCGTTACAGGCGGTTGCTGCAGTTCGAATTGCATTAGAATCACCTTTTGAAATTGACAGTCAATCAAACAATAGGCTATCAAAACGATCACCCGTTGAATTGGGCCGTGATGCTGATCAATGCTTCACAATGAAAGTCAATGTTCATGGAGTTGATTTGAATTTACGAGTCGATTCATCAATCTCCGATATAATTGTACCACTTCCTGGTTCAAGCAACGATATAGGTTTGGCTATACAAAGTATTACAAGTGGAAACCCCGTTAGTATAAAGTACAAAGGCAAAGAGTATAGAGGAGTTACATCCACAGCCGTTGTGACAATTCCGGGTACTAGGATAACTGACATCAGTTTACCAGTAATAGCATCT…
Asp	BATDEDRAFT_25669	ATGGCAGTCATGTACCAGATTCAACCCACTTTCATCACATTACTCGATACAATGTTGATTACTCTAGAATGCGTTATACTTGCGTTGCAAGCGGTTTCTGCAGTTCGACTTGCATTAGAATCACCTTTTGAAAGTGCCAGTCAATCAAACAATAGACTGTCAAAACGATCACCCGTTGAATTGGGTGGTGATATCACAAAATGTTACACAATTAAAGTCAATGTTGATGGAGTTGATTTGAATTTACAAGTCGATTCAACAATGTCTGATACAATCGTACCACTTCCTAGTTCAAGCAGAGATGTAGGTTTGACTCCGCAACACACTCCAAGTGGGGAACCCGTTACTATAGATTACAAAGGCGATGAGTATAATGGGTTTAGTTCCAATGCAGCTGTG…
Asp	BATDEDRAFT_24300	ATGTTGATTACTCTAGAATGCGTTATACTTGCGTTGCAGGCGGTTGCTGCAGTTCGACTTGCATTACATTCACCTTTTGAAAGTGCCAGTCAATCAAACAATAGGCTATCAAAACGATCACCCGTTCAATTGGATGGTGATTTTACAAAATGTTACACAATGAGATTTAATGTTCATGGAGTCAATTTGAATTTACAAGTCGATTCAACAATTTCTAATATAGTCGTACCACTTCCTAGTTCAAGCAGCGATGTGAGTTTGACTCCGCAACACACTTCAAATGGACAACCCGTTACTATATATTACAAAGGCGAAGAGTATAATGGAGTTACATCCACAGCTACTGTGACGATTCCGGGTACTAGTATAACTGGCGCGAATTTACCAGTGCTAGCAGTT…
Asp	BATDEDRAFT_25148	ATGTTGATTACTCTAGAATGCATTCTAATTGCCTTACAAGCGGTTGCTGCAGTTCGACTTGCATTACATCCACCTTCTGGAATTACCAGTCAATCAAACAATAGGCTGTCAAAACGATCACCCGTTGAATTGAGTGGTGACATTGGCCAATGTTTCACAATGAAATTTAATGTTAATGGAATAAATTTAAATTTACGAGTCGATTCAGATGTCTCTGATGTAATAATACCACTTCCTAGTTCAATCAACGCTGTAGGTTTGGCTCCACAAAGTATTTCAAGTGGAAACCCCGTTACTATAAAGTACAAACTCAAAGAGTATAATGGATTTAGTTCCACAGCCACTGTGACGATTCCAGGTACTAGGATAACTGGTGTCAATTTACCAGTAATAGAAATT…
Asp	BATDEDRAFT_25223	ATGGGTTTTTACGCTATTTCCGTGTTGGTGATGATGCTGGTAATAAACAGCACTGCTGTTCGTGTTCCACTCTACCGCTCATCTCGATCTGCCAGTGTATTCAACCCAGCTAAAAGTGCTAATATTCCCATCACCAGTACTCAAGCTGCCTGCTTTATGATCAATCTCGATGTAGATGACGGCACTTTTAATGTGATGGTGGACACCGGATCGTCGGACACGGTTATCCCAGTGAAAAATCTCAACAACTACAATGGTCCGACTTTGGACTATATGGGCCAGCCTAATGCAAAAATGATCTCAGGATCGTATGCATCAAAAGCTGGATGGACAGGATATGGTCTTTCCTTGTTTGTAGGTCTTAGTGGAACTGACACGACTGCTGATAATGCACCTATT…
Asp	BATDEDRAFT_27292	ATGTATCAGATTCAACCCATTTTCATCACACTACTCGGTACAATGTTGATTACTCTAGAATGCGTTCTACTTGCGTTACAAGCGGTTGCTGCAGTTCGACTTGCATTACATCCACCAGTTGGAATTGTCAGTCAATCGAACAATAGGCTGTCAAAACGATCATCCGTTGTGTTGGGTGGTGATATCACAAAATGCTACACAATGAAAGTCAATGTTCATGGAATCAATTTGGATTTACGAGTTGATTCATCAGTTTTTGATATAGTGGTACCACTTCCTAGCTCAAGCAACAATGTAGGTTCGACTCCAGAAAGTATTTCAAGTGGGAAGCCCGTTACTATAAGGTACAAAAGCAGAAAGTATAAAGGGTTTAGTTTCGACACCGATGTGACGATTCCG…
Asp	BATDEDRAFT_23275	ATGAGAGTAATGGAGTTTGGAGCATATGGATTGGTGGTGATGAAGGGTTTAATTTGGAGATTCAAAGTGGGTGTTATTAGAATTAGCTTTGCTACAGGTTACCGCTTAGGAGTACCCGTCAAGTATTTGGTATACAGTGACAGTATATGCGGTGAATGCGTTATACTTGCGTTGCAGGCAGTTGCTGCAGTTAAAATCCCATTAGAATCACCAATTGGAACTACCAGTCCATCAAACAATAGGCTATCAAAACGATCACCTGTTGAATTGGGTGGTGACGTTGGTCAATGTTACACAATGAAATCCAATGTTCACGGAACTGATTTGCATCTACGGCTCGATTCAGGAGTTTCTGATGTAATCGTACCACTTCCCAGTTCAAGCAGCAATGTAGGTTCG…
Asp	BATDEDRAFT_26425	ATGCTAATTACTCTAGAATGCGTTATACTTGCGTTGCAGGCGGTTTCTGCAGTTCGACTTGCATTACATCCACCAGTTGGAATTGACAGTCAATCAAGCAATAGGCTATCAAAACGATCACCTGTTGAATTGGGTGGTGATATTAACAAATGCTACACAATTAAAGTCAATGTTCACGGAACTGATTTGGGTTTACGAGTCGATTCAGATGCCTCTAACATAATGGTACCACTTCCTAGTTCAAGCAATGATGTGAGTTTGGCTTCAGAAAGTACTCCAAGTGGAGAACCCGTTACTATAAATTACAGAAGAAAACAGTATAAAGGACTTACATCCACAGCCGCTGTGACGATTCCAGGTACTAGGATAACTGACATCAATTTACCAGTGCTAGCAGTT…
Asp	BATDEDRAFT_89959	ATGCTGATTACTCTAGAATGCGTTATACTTGCGTTACAGACGGTTGCTGCAGTTCGACTTGCATTAGAATCACCTTCTGGAACTTCCAGTCAATCAAGCAATAGGCTGTCAAAACGATCACCTGTTGAATTGGGTGGTGATGCTTATCAATGTTACACAATGAAATTTAATGTTCACGGAACTGATTTGAATTTACGAGTCGATTCAGCAATGTCTGATATAATCGTACCACTTCCTAGTTCAAGCAGCGATATAGGCTTGGCTCCGCAACACACTCCAAGTGGGGAACCCGTTACTATAGGTTACAAAGGCAAAGAGTATAAAGGAGTTACATCTACAGCCGTTGTGACGATTCCGGGTACTAGGATAACTGACATCAGTTTACCAATACTAGCAGTT…
Asp	BATDEDRAFT_90577	ATGCTGATTACTCTAGAATGCGTTATATTTGCGTTACAGGCGGTTGCTGCAGTTCGACTTGCATTAGAATCACCAATTGGAATTGACAGTCAGTCAAACAATAGGCTATCAAAACGATCACCCGTTGAGTTGGGTCATGATGCTGATCAATGTTTCACAATTAAAGTCAATGTTGATGGAGTTGATTTGGGTTTACAAGTCGATTCATCATTTTCCGATATAGTTGTACCACTTTCTAGTTCAAGCAACGATGTAGGTTTGACTCCGCAACACACTCCAAGTGGGCAACCCGTTACTATAAATTACAAAGGCAAAGAGTATAGAGGAATTAGTTCCGACGCAGCTGTGACGATTCCGGGTACTGGGATAACTGACATTGATTTACCTGTACTAGCAATC…
Asp	BATDEDRAFT_24380	ATGTACCAGATTCACGACACTTTCATCACACTACTCGATACAATGCTGATTACTCTAGAATGCGTTATACTTGCGTTGCAGGCGGTTGCTGCAGTTCGACTTGCATTAGAATCACCTTTTGAAAGTGCCAGTCAATCAAACAACAGGCTATCAAAACGATCACCCGTTGAATTGGATGGTGATATTAGGAAATGTTACAGAATGAAATCCAATGTTAATGGAGTCAGTTTGAATTTACAAGTCGATTCATCAGTTTCCAGTATAATTGCACCACTTCCTAGTTCAAGTGACGATGTAGGTTTGGCTATACAAAGTATTTCAAGTGGGGAACCCTTTATTATAAGTTACAAAGGCAAACAGTATAAAGGAGTTACATCCACAGCCGCTGTGACGATTCCG…
Asp	BATDEDRAFT_27300	ATGCTGATTACTCTAGAATGCATTCTACTTGCGTTACAGGCGGTTTCTGCAGTTCGAGTTGCATTAGATTCACCTTCCGAAATTGACAGTCCATCAAGCAATAGGCTATCAAAGCGATCACCTGTTGAATTGGATGGTGATATTAACAAATGTTACAGAATGAAATTTAATCTTTATGGAGTCAGTTTGAATTTACAAGTCGATTCAGCGATTTCTGATACGATCGTACCACTTCCTGGTTCAAAAAACAATATAGGTTTGGATATACTAAGTATTACAAGTGGGAGACACGTTACTATAAATTACAAAGGCAAAGAGTATAGAGGAATTGATTTCACAGCCACTGTGACGATTCCGGGTACTAGTATAACTGGCATTGGGTTACCAGTAGTAGCAGTT…
Asp	BATDEDRAFT_26758	ATGTACCAGATCCAAAACACTTTCATCACACTACTCGATACAATGCTGATTACTCTAGAATGCATTCTACTTGCGTTACAAGCGGTTGCTGCAGTTCGACTTGCATTGGAATCACCTTCTGGGATTGACAGTCAATCAAGCAATAGGCTATCAAAACGATCACCCGTTGAATTGGGTGGTGATGCTGGTCAATGTTACAGAATGAGATTTAATGTTCATGGAGTTGATTTGAATTTACAAGTCGAATCATCAGTTTTTGATATAGTGGTACCACTTCCTAGTTCAAGCAACGATGTAGGTTTAGCTATACAAAGTATTTCAAGTGGGGAACCCGTTAGTATAAAGTACAAAGGCGATGAGTATAATGGAGTTACATCCACAGCCGTTGTGACGATTCCA…
Asp	Hp_gm_asm116-0.104	ATGTTGCCGGTGCTGTACTTGGCTGCTGCCACCACGGTCGCCGTTACTGCAACACCGACACCCAAGCCAAGGGCCAATGCTGTCAAGCTGCACAAGCGTCCGCACACACACGACTCTCTGCAGACTGTGTTCTCTGCTGCCCATCGCTTCAACTCTGCATCGATGCGTACTGCGTATGGCTCAGACGCAGACCGCAGCGACGATCCACAGGCACAGCACCAGATTCCAATCGCAGACAGATTGGCCGTTGCTTCGTCATCGTCATCGTCATCGTCATCACATGGTCCATCAGGCGGCGAGCATACTGTGCCGCTGACAGACTTCCTCAATGCCCAGTACTATGGCGAGATCACTCTCGGCACTCCACCCCAGACCTTCTCGGTGGTCTTTGACACCGGC…
Asp	Hp_gm_asm242-0.207	ATGTTGCTCTGCACAACTGCAGTCAATACCAATGTCGTCAACCCAACCATCAGCTATGGCGATGGAACAACGGTTGACTGCACTGTCTACACTGACTCGCTCACTTTTGGCGATCTCTCGGTCAAGACCCAGAAAGTCTGTGTTGCAACTCGCTTCTTTGCGACCAGCGCCTCGCGCACCATGAATGCTGGAATCCTTGGTCTTGGAAACACACTCAACGACCCCGCCAATGTTGCCGATGGAGTCAGTTCGATTCTGTCCAGCTTCACTGATAAGATTGTCAGCTTCTACTATGATCGCAATGTTGTGGTTAATCTCCTTGGCACAGAGACAAAGAATGCTGGCGAGGTCACTTTTGGCACACCCAACTCTGCTCGCTTCAAGGGCTCTCTGTCCTGG…
Asp	Hp_gm_asm117-0.23	ATGACTCAGCCTATATGCGTCGCTCTTGCGCTCCGTCAAACAACATTGTCACCTGAAGATGGCCTCATAGGTCTTGGACCACCACAGTCAGTATCATCTGAACCAGCCGATCTGTTTGCGAATCTCAGATCCTCCTTCAATCAAAGCAAGATATCATTCTTTTACAATCGAGCAGTCAATAGTATCGACGGATCGTCAGAAGTCGTCCCAAACGCTGGTGAAATCACGTTTGGTGACCCAAATCCTGCCAGATTCACAGGCAGCTTCACATGGATCCCAATCAATCCTTCAGACCCTCATTGGGCAGTTACGATTGACTCAATCACTGTCAATGGACAATCCATGAGCTTTGGGCAAACTGCTCTCATGGACACGGGAACGACTCTTATTTATATCACA…
Asp	Hp_gm_ctg07303-0.1	ATGTGCGCAGCAACAACACGTGTCAACCCTGTCAACTCGACGGAGGATGGCATCATTGGTCTTGGACCTCCAGGCGGTGTCAGCACTGCCGATGTCTTCAAGAACCTCAAGACTGCGTTCACTGAAAGCAAGATCTCGTTCTATCACGATCGCAAGGTCGAGGATGCCGGTGGTGTGTTTGCTGCAGGCGGTGGCGAGATCACATTTGGCGTGCCCAATCCAAACAGATACACTGGCAGCTTTACTTGGTTCCCCATCGATCCAACCAACCAGCATAGCTGGACAGCGATGCTCTCGTCTGTCAGCATCGGCGGTGCTTCTGTTGATGTTGGCTCGCCTATTCTGATTGACACTGGTGCAGCAACCAACAATCTGGATGCAAACACAGTTGCATTCATC…
Asp	Hp_gm_ctg10038-0.4	ATGTCAGGATCGGCATTTGTGACTGGCGCACAAGCTGTGTTCGATACTGGCACATCGCTGATTGCCATTCCGACAGCTGCAGCCACCAAGATCCATGCTGCACTCAATGCCATTCCATACCAGAGTGGACTGCAGATTGTGGCTTGCAGTGGCTTGCCTGATATCACGTTTACATTCAATGGCCAGCCGTTTACGCTCAAGAACTCGCAGTACACACTGCCGTTTGCAGCAGGATACTGTCTGTCGGCGTTTGTTGGACTGGACATGTCTGGACTGTGGATCTTTGGCGACTCGTTTCTCAAGCAGTACTATTCCATCTTTGATCTTGACAATGCACGTGTTGGACTTGCTATGCCGCAGTGA
Asp	Hp_gm_ctg01303-0.7	ATGCTCGCGACAACAACCGCCGTCCTTGCTCTCCTTCTGCCGAGCGCCTTCGCCCGCAATCGCTTTGATTCAACCAAGGAGGTGCTTGCTGGTGCACCCGGCCAATCGTTCAGCGTGCCGTTCAAGGCCGTCTCGCATCCCGGCAGCGGTTTGGCTTCCAAAGACTCAACATCAAGCAACAATGGCGCTCCGCAGAAGTCTGCCGTGCTTCTGGCCACTGTCCAGCTTGGAAGCCAGCAGACAAGCCTCGATGTGCTGCTCGACACATCGTCAACTCTCTTCTGGCACAGCCCGCTGACCCTCAATACGCGGCTCTTTCCCTTTATCCTTCCTCCGTGGATGCTCTCCCTGGACACCAACAACTCGCCACAAATCTCACGGCTGCCACTCAGCTCCAAC…
Asp	Hp_gm_ctg08666-0.8	ATGCTCTCACTACAGCCTCGTCGAGAGAGACTTGTTACCACAGCCGCTCTTGTTCTCATGCTTGCGCTTGCGCTTGTATTTGTCGGCGGAGTCGCTGCTGCCCCGGTGTGGCACCGCCGTCCATCCCATCCTGCAGCGGCTGCAGCACTTGTTATCAATACCGATACCGACCCTTCAGTCCGCAGCGCAGTCTCACTCGAATCTGGTCCATCCAGCCACAGCAGAGTACTGCTCGCGAAGCGTGACGACACTCCCGTCGATAGTCCCGTCGATAGTCCTGTCGATAGTTCCACCAGCAGTCCTTCTACTCTCATCGTTGATTCGTTTCAGCCTGATCTGCCGTCCGATAGTACAGCCACAGCCACAGCCACAGCCACCAACAACACAAGTACAGCCACA…
Asp	Hp_gm_ctg03169-0.2	ATGTTCAGCACGACTGCGGTGCCTCTCAACTCTCAGCATCCCATCGTCACCTATTCCGACGGAACCAGAATCGACTGTTCGCTTTACAAGGACTCGGTCACCCTTGGCGATGTCACATTGCCTGCTGCAACCATCTGTGTCACAAACTCATACAACCAAACCACCAATCCTCAGAGACAGTCTGTGCTCGGCATAACGCCAAATATCACAGCCCATCCAGCTGACCCTGCAGATCTTACTGCCCAGATCCTGGCAGGATATACGAGCAAGAAAGTCAGCTTCTTCAACATCCGTTCAAGAATGACGGTTTTGGATACAAATATAGTCGACGGTGCTGGAGAAGTCACTTTTGGCGCACCTAATCCAGCACGTTACACCGGAACTGGCCTTTCATCAGTT…
Asp	Hp_gm_ctg07229-0.0	ATGAACGTGCTGTTTGACACTGGAAGTAATGTGTTTTGGGTTTCAAGCTCGAGTTGCGCTGGATGCACCAAGACCGCTTACAACACAACTGCAAGTGCATCGATCAAGAGCACAAGTATTCTGTCATTTGGATATGGCGATGGCACACAAGTCAACTGCTCTGTGTTTACAGACACACTCACGCTGTCTGGCGTGACACTGCCAGGCCAGAATGTGTGTGTTGCAAGCAGTCTGATCGATCCTGTCAACTCGCCTGAAGACGGCATCATTGGTCTTGGACCTCCACAGCCGAATCCAAGCCAGGCTGATGTGTTTGCCAACCTCAAGACATCGTTTGCCGAAAGCAAGATCTCGTTCTATCACAATCGACAGGTTGAGGATACTTCTGGCGACCCAGCA…
Asp	Hp_gm_ctg13909-0.3	ATGACAGTCACTAGTGCCATGCCACTCGTTTCTACCTTGCTGCTGTCGGTCGCCTTGTTCCAACGCGTCAGTGCCGACCGCGTCCAGGCATATCATCCCTCACGCGTTTACACTGATCAGCCATTCGGCTCTGGATCTGACATTCGCAATCGCATTTCAGTCAATACACCCGGCGGATTCTTTGGTTGCTATCATGTCGACCTGGTTGTCCAAGGCACAACTTTGCGAGTCATGATCGACACGGGATCCACAGATCTGGCTATCCCTCTCAATGGTCTCAACGCATACTCTGGTCCAACCGTCAATGCTACACGTCCAGCTGGTGCTGCAAATATGACAGCCACATATGGCGGCGGCAACCAGTGGATCGGCTTTGGCTTCAGTGGCACTGTGCAGCTT…
Asp	Hp_gm_asm336-1.205	ATGCCATGCGCTTCGACCACCCGCTCGCCTTCCCTGACATTGACGTTTGGCACAGCATCGAGCGGCTATATTTCAGCAGTCATGACGCCCGACATGATATTTCGGCCAGGCGTAGTTGCTGGGGACTGTTTCTCGGTGATCCAGTCGACAAACGCAGGACTCTATATTCTCGGATCACGATTTCTCCGGCACCTGTATGTGTCGTTTGATTATGACGACAGCATGGTTGGATTCGCACGGCTCGCGGACGATAGCATGACAGGTCGACTGTTTGTATCAACGGCGAATGGAGCTCAGAACGTTGGTGTTACTGGATCGTCGCCGGCTAGATCGGTTGTTCCTGCTCAGCCGACTCGACGGATTGCGACCGCACCAGCAACTGCAACTGCCGTCGGACTA…
Asp	Hp_gm_asm117-0.25	ATGGGTGGAACACTTCTTGGAACGATTCAAGTCGGCACTCCTCCAGTTCCACTCAATGTACTTTTTGATACCGGAAGCGATATCTTTTGGATAAACTCGGTCCAATGCTCGGGTGGCAATGGATGTCCGCTTGACAACTCTACTGCATATGATTTAACAAAGAGCTCATCAGCAGTCCCACTTAGCAAGTCAATACCTCCAGTCGTTTATGGAGACAATACAACCATTCAATGCAGCCTGTTCACCGAAAAAGTGACAGTTGGCGGCATAACACTTGTATCTCAGCAAGTATGTGTTGCAACACAGGTGTTTAATCCACTCAATACCAATGAGGATGGAATCATTGGTCTTGGAGTTCCATCCAGCGGCGTCACGTTGGCGAACTTGTTTGCATCGCTC…
Asp	Hp_gm_ctg02263-0.0	ATGAGTGTGCTGTTCGACACGGGAAGCAACGACTTCTGGGTCCCAACTGCTTCCTGCGTGGGATGCTCAAAGACAGCATATGATCCTGCAAAGAGGTTTGTTTGGAATGCTGCATTCTGCTGGAGACAACGCTGA
Asp	Hp_gm_ctg02264-0.0	ATGAGTGTGCTGTTCGACACGGGAAGCAACGACTTCTGGGTCCCAACTGCTTCTTGCGTTGGATGCTCAAAGACAGCATATGATCCTGCAAAGAGGTTTGTTTGGAATGCTGTATTCTGCTGGAGGCAACGCTGA
Asp	Hp_gm_asm268-0.190	ATGCGAGTCTGTTTTACTACCGACGAAGGAGCCTTCAAGGCTGTCGAAGTCAACAGCGATATTGAAATTGAGAATCTGGCTGCGCTGATCGAAGTCGAACTTGGAATACCGCCTGCCAACCAAGTGCTCATCTTCAGCGGCGCAGAGCTGACTGATCGCAGACGGACACTGGCATCATATAGAGTCGGCCAAGACGATATCATTCTTGTTCGCACTCGTCGTCCCGCAGCCAGCACTGCACGTGCCACTCCTGCTGCTGGACTGTCGCAAGCAGAGGCAACTCGCAGACAGATCCTCAACAACAGAGAGTTGCTTACTCGACTGGCCCAGCAGAATCCGGCTCTTGCGAATGCTGTGTCGGATCCTGTCCTGTTTGAAAGACTATTCACCGAAATGATG…
Asp	Hp_gm_ctg09870-0.5	ATGATGATCTGTGCTGCTCTCCTTGCGACTGTCGCCCCTCTTGTGCTTGTCAACGCCGCCAAAATAGCTCGCTCAAACAATTTTGTCGAGCTCTCGTCGGTCAATCCCAATGCTGATTCTACTACCAAGTTCAACTCTGTGCCAAGCTTTGCACAAAAGTCTTCAACCGTTGATTTCGCTTTCAAGCCCGCGATCAATGCCGTTGCCAAAGCTTCTTCGGGCAGTGGTTCATCCTCTGATGTTCTTCCGGATAAATCAATGATCCTCGTTGCTCCCATCCAGCTTGGAAGCCAAAAGTCGCACATCGACGTGATTCTTGATACAGGATCTAACGTCTTTTGGGTCTCGGCTGTCGGTTGCAATGGATGCATTTCGCCGCAATATGATACAAAGAAGAGC…
Asp	Hp_gm_ctg01127-0.11	ATGCTGCTCCTTGCGAGCGTACCCAGCGTCGTCGAAGCTCGTGGTGGCTGGGGTATGATGCGAGTCAACAACCGCAGTGCACAGCCGTATGGGTTGACTGCGCAGCCATCGTCGGTGTCACATTCAGCAACATCGGCGCCACTGCCAGCATCAACCAGCAGCGATGCACTTGCCGCACACCAACAGTCTGAGCAACCACAGCAGCAGCAGCAGCAGCAGCAAGAGCAAGACCATAGCAACGAGCTGCTCATCATTCCAATCACTGTCACACCAAAGCAGCAACAGCAACAGCAGCAACAGCAGGAGAAGCAAGCGACGCCCAACAGACAGACTCCAAAGTCGCCCTCGCTTGTTGGCCCGCAGCGAGTGACGCCACCGTCCAAGGCTGTTGTGCCGCCG…
Asp	Hp_gm_ctg01127-0.10	ATGCAACCAGCACTCGCCGCAGCAGTGGTCGCTGCCGTGCTCTTCAGCAGCGTTGCGGCCCGCAACCTGGTCTCGGGCCCTCAAATAGACAGTCTTGTGCACCAAGTGCTGGCTCAGAAATCCATCCCGTTCCGGCCATCCCATAAGCTATCGCCAGGCGGTCTCGCTCTGTTGCCGACAAACTCGAGTGCGCTCACGCTGGTGGGATATGTCTCGATTGGAACTCCCCCACAGGAATTTCAAGTGCAGTTTGATACTGGCTCGACTGTCTCGTGGGTCCGCTCAACGGCGTGCAGGAACAGCGAAGGTTGTCTTCCTGGCGACATTTCGTTCAATCCAACCGCAAGCTCAACATACAAGGCTGGCAATTCAACCCAAAGCATCATCTATGGTGACGGC…
Asp	Hp_gm_ctg03150-0.14	ATGGCAAATGCGCTTGTTTCTGCGGTGACAGCAGCCACAGTATCGGTCGCCACCATAGTCACGGCAGCTGCTGCAGCAGCGTCTCTTCCGCTTGCGCTTGAGCTTGCAGTTACTACAACTGTAGCAGCAGTGCCTCAGACCTTCGAGCTGTCAAACCCACGCATGACACAGCACCTGCAGACAATCAACTCAGTCGGTGCTTCTGCCTTTGCGCCCTCTACAGCTCCAGTCAACAGCACTGACGCATCGCTGCTCTTCATTTTTGAGACATCCATATCCATCGGAACACCACCGCAGTCGCTCTATGTTGTGCCTGACACAGGATCGTGGATGCTATGGATCAAGTCGTCACAGTGTACGCAGTGTGCACCGCCAGTGTACAATGGCCAGAAATCATCA…
Asp	Hp_gm_ctg01303-0.6	ATGATTTCGCTATTCGCCACTGTTGCTGCGCTGGTGCTTTCGAGCGCCTCTGCCACCCAAGTCTCCATCGAGACTGCTCCTGACTTTGCTGGCACCGTTGTGCCACACCCGTCTGTGTCCAAGGCTGTTGTTGGCCGTTTCCACAGCATGCCGGCCAAGTTCGGTCCTCGTCCCGACGTCTCCAAGGCCGGCAGCGGCAGCAGCTCGACCACACCGGACAAGAGCATGTGTCTGCTCGGCACACTGCTTGTTGGCAGTCAGAAGGCTGCTCTTGACGTTGTGCTCGACACTGGCTCGACTGTTCTGTGGATCTCGTCGGCCATCTGCACTGGCTGCCTTGTCACCACCTACGATCCCCGTGCAAGCTCGACTGCCAAGCAGACAACACTGCCACCAAAG…
Asp	Hp_gm_asm375-0.190	ATGACTGTCAAGACTGCTCTTCGATCGTCCGTTGTTCACAATGGCGCGAGCCTCGCTGCTGGCGGCAGCTCAGACATTACTCGCGAGCGATCGATGGTACTGCTTGGTAGCGTCCAGCTCGGCTCCCAGAAGGCAGCCCTGGACGTTGTTCTGGACACCGGCTCGACTGTGTTCTGGGTCTCCTCAGGCATCTGCGATGGCTGCACGTTCACGCAGTACAACCCCAACCAGAGCGCCACTGCGCACTCGACCGGCATCCAGAACCCCACAATGGTTTACGGTGATGGCACCACAGTCGACTGCACGTTCTTCACCGACTCTGTTGTTTTTGGAGATATCACCCTTCCAAGCGAAGGCATCTGCGTTGCAACCAAGTTCTTTGCCCAAGCCGGTCTCAAG…
Asp	Hp_gm_ctg01383-0.6	ATGTCAGCATCGTCATTGGCTACTGCATATACAGTCGCGTATCTCCTGCTTCGCCTCGTCGCCGTCTTGGCACAACCATCTGATATCCAGCCACCGTTTTCATCGGTCTCAGTCTCGGTCTCGCCAACAGACCTATCTGTTCCACAGAGCACCGATGGTATTGCAGTCATTGGTATCCCGCTTCCTCTGCAAACTGTTGATGCTTTAGGCTCGTCTGCTCTTGCGAATAACAGCAACAGCAATAGCGACAGCAACAGCAACAGCAACAGCAATACCAGCGATGGCAGCGATACCAGCGATGGCAGTTCCGTTGCATCAGCTCTTGACTCTGTCGACAATTCCAATCAAACTTCCTCAGACAATAGCCAAGCTCCTCAGCCAAATCCAGTCGTCATCACC…
Asp	SPPG_01941T0	ATGAAGATCCTGTCGCTCCTCGTCGCGACGTTGCTCGCCACTGCGACAATTGCCAAGCCAACAAAAATGAAACTGAAAAAACTCCCACATACGAAAAAGAGCCTTCTTGCACATTACACGCAAGCCCATCTTCTCAAGCAGAAGGTTTTGATGACACAATCCGATGATGGGCAGCTTTCTATTACTAGTGACAAGGGCCACGCTGAGCATGGCGTGCCTCTCACCAACTTTATGAATGCTCAATACTATGGAGAGATTACCCTCGGAACACCACCTCAAACGTTTAGTGTTGTCCTGGATACGGGGTCCTCCAATCTCTGGGTTCCCTCTACTCATTGTTCTTCTATCGCCTGTTGGCTACACCGGCGATTCGATTCTTCCAAGTCCAGTACTTTCAAA…
Asp	SPPG_06901T0	ATGCGTATCCATTTAACATACGATAATGGAGAAGTTCATAACGTGGACGTGGATGGCAGTATGGAGGTGCGGAGCTTTGTCTCTCAAGGGTTGGAAAACCTTATGGCAATAGTAGAGGCCGAGATGAACATTCCCGCAGGGCAGCAAGTGCTGCTGCACAACGGCGTAGAGCTGACTGAGAAGAGCAAGTCAATTACCGCGTCGGGTATTCGTCCAGATGATATTCTGCTTGTGCGGCGTAGAAGTCCGGCAGGGAGCAACATAACGCGCACGCCGGAAAGTATTGCAGAAACCGTGCGACAGCAGATTTTGGCAGATCCGTGGATGCTGCAGCAACTCTCAAGTCAACAACCAGAACTGGCCAATGCTGCCATGAACGATCCTGCAACTTTTCAGCGC…
Asp	SPPG_00681T0	ATGATAAAGAGCTTGTCATCGCTATTGGTGGTGGGGTGGGTGTGGGCATGGGCACAGGCAGAGGCTTGCGACCCTCCATGCAGCATTGGCTTGAAGAATGAACTGTTTAAACTGCATAAACTCGAAGTGACCGCTCACTTGCAAAAACCGCTGCCACTCTCGGTCAGAGGCGTCCACAGAAGAGAGATTACCATCAACAAATTGACTGGGACGGGCGCTGATGGAGGCACCTTGTTTGCTTATCAGGGAGCCGTGGAAATTGGAACTCCGCCACAGCCAATGTCCGTCCTCTTTGATACGGGCTCTTCCCAACTCTGGGTTCAGACTACCACCACCACTGGCGACATTAACCGCAACGGTCGCCGCTTTGATCCGGCAAAGAGTTCCACCTTTCAGGCA…
Asp	SPPG_07923T0	ATGTACGGGTGGGCAGTATGGTTTCTTGTCGTGCTCGTGCTCGTGCAACATGTCGACGCGAGAAACGTCCTGTCAATACCCCGCAATCCAAAGAGTCGAAAGGTTGGCATTGTCAGTCTGAACTTTCAGTTGAAGCAGAAAGCTCTGGACGCGAATGTGACTGGACAAACGACTGTTATTGCAGACAGCGTCTCCCACACGCTCATTACCACCATTGGTGTTGGGACGCCTGCTCAAGTCATGGCAGTGCAAATTGACACTGGATCCAGCTTGTTTTGGCTGCGAAGCTCGAAATGTAGAGGCACAAGTTGCTCTGGGCAACCTGTCTATGATAATACAAAGAGCACGTCATATCTCCCTCCGGCACCGGCGACGGCATTGACAGGGCCACAAAGAAGG…
Asp	SPPG_08789T0	ATGAAGATCACCCTTCTCTCTTTGGCTTTTGCGGCCTCGGCCATAGCAGTGCCAGTCCAACCTAGCTCTAGCGCTAGCATGGCCCCGGAGGCGGTCTCCAGCATTCCTATATTCCGTCATCCCAAGAATGCTACAAAGCTCGAGAGGATTGTCGCCAACAAGGACTTTAGCATTCAGAAATATTCTGCGCTCACCTCTGGTTTGCATGCACGCGGTCCGATTTTGACAAACGACGCAAACGAGTTGTACTATGGGCCTGTAACCATCGGATCCCAAACGTTCCAGGTTGATTTGGACACAGGCTCCTCCGATTTTTGGCTTCGCGGAGCAAACTGCCAGTCAAGTGATGGCTCCTGCGGCAATGGCCAGCCCGCGGTTAGCACGCGCGAGTTCAAAGAT…
Asp	SPPG_08444T0	ATGATATTCACACACTTCTTTGCCATCATCAGTTTGGTTACTGCATCGGTCGCTCTGCCGGCAGCCGTTCCAGGGATCATAACCGTTCCGCTTGATCGCGTCGACTCGACAAGTGATCTCAAAAATGCCGGCTCTTTCGCAGCTCGGGCTGCCAACCGATATATCTCTAGGTCTGTCGAAACACGGTCGACTTTACCTTCCAAATTGATGCCGCGTCAAGTTGCTTCCAAGGAGGAGGGTTTCGCCAGCATTTTCCGTAGACAGAAAGGTGACGACGGAATAAATACTGCAAAGAATGTAAACATCACCGTACTACAAGGCGGCGCCCTTCGGATGAGAATTGATGTTGGAACTCCTCCACGGCCCTATGGTGTCGCCCTTGATTCGTCATCGGCAGAT…
Asp	SPPG_04035T0	ATGCGTTCATCGCTTATCGCGGCGACTCTTTTCTTGGCCTCATGTGCAAGTGCTCTTAATCCTCTTCGAGAAAAGCTCGAACACGCTTTAGAGGAGCTCCGAAGCCATGAAACCAAGGGAGATATTTCACGTAGGGATTCATCCACATCAGAGTTGGCAGACAGTACTATTAACCTCGTGGGCATCGACGTTGGCACACCTCCTCAGTCGTTCAAAGCCATCGTCGACACAGGTTCATACGACGCTTTTCTGAAAGCCAAAGAATGCCTGGATACAGGCTGTGTAAAGGATACTACCTATGACGGCTCCAAAAGTTCGACATTCACCACCACTACAGGACCGTCTGTCACGCTTGCGTACGCAGATGGTACTGCCGTAACAGGAGTTGCGTCAAGAGAT…
Asp	SPPG_02558T0	ATGCTAGTTGCAAGACTAGCCACAACGCTGGCTCTATTACGAACAACCGCCTGGGGTATACCAGCCACTTCAGATGCCCAAGCGCAAATGGTGATTCCTACCCTCGATCGACCATTCCATATACCCATGCTGTCACCGGTGATGGACGATCATCAGGGACGGCTACGACATTTGAATGAGACTGGCGAATTGAGACCACCAAGACTGAAACGACGACAAATTGTTGAGGATGAGTTGGCGTACGATCCCGACATTCTCTTTGCGTATTTCGGACAAGTCAAGCTCGGCACACCTGCCCAAACCTTCACAGCCATGTTTGATACCGGCTCCTACCAATTCTGGGTCCGATCAAAGCTATGCACCGTGCAAGCATGTCAAGGGCATCCAAAATACGATGGG…
Asp	SPPG_00268T0	ATGTGGATGCATCTGCAACAGTACGCTCTGCCACTACTTGGAGCCGCTGTTGCGGCTACTTTAGTGGGCCAGAACCCGGCAGGAGCGGACGTTCTTGCAGGAGGCTCTGGTGACGCACCCACTGGACCCGCCATCATTCCAATGATCCGCCACCCTGAGGGCCGCCTTGCGTTCAGGCGTAGTCTCCTTCGTCGTAGTGACGACGGTTTGGTTACGTTGAAAGAGGATGTCACCGCAGAAGACATTGCTAAGGCGATGGCGTCCCTCCATTTTGTGGAGAAAAATGTTACTGCCGGTATTCCGGAAGCCGCAGACGATTTGATTCAAAACTTGCGTGCCAGGGATGAAGGGGGTACTACCGATGTTGACGGAGACCCAGATTATATTGGCGAGCCAGAT…
Asp	SPPG_05983T0	ATGCCTTTCTGGTCTCTGCCAGCAACATTCACCACCCTTTCCCTCCTCCTCTCCACCGCCTTTGCTGATCCCTACCATCCACCACCGCCTTATGAGGACTATTATCGCGATGAATATCCTCAAGATGACTACCATCCGAGAATCTTGCGCGTCCCACTGCACAAACCGGACCGCCATCATTCCTCGATTCTGGACAGATTACTTGAGGAGCAGGCATATATCCGTGAAAAGTACAGCAACCACCCAGCCGTCCGTCCAGCATACCTGACCCCGACTTACAAGGAGGAGAAGGAAAACCCTGGATACGGACATGGATATGGATACGAACAAAAATACGACGAGTATGACAAATACGAAAAGCCAAAGCCGAAATCAAAGCCAAAGAAGAAAAAGGGGCCT…
M36	AMAG_00149T0	ATGCTCCTCGCCCTTCTTTTCCTCGTGGCGCTCGCGGCCATCGGCGCGCTCGCCGCGACGCCGTACGCGACCGTCGGCCACGCGCGCACAGCGCGATTCTTGATCCGCCCGACCGACTTGGACGCGATTCCGCACCTCGTGCGGCGCTCGCTCGATCCGGTCACGGTTGCGACCGAATTGCTGGCCAAACACCACGCGCGCGACCAGCTGGTCGTGCAGAACACGTATACGGACGCACATAATGGAGTTACGCACGTGCATTTCATGCAGGTCGTGAATGGGACGGAAGTGACCAACGGGATCGCGCACGTCGCCGTCGACAAGTCGAACCGCGTCGTCTCCTTCTCGGACCTCTTCGCGTCCCCTTCCGCCGTCGCCGCCCTCACCCCGCGCCTGTCG…
M36	AMAG_07740T0	ATGACGTTCTCGTCGTCCGCCCGCAAGTTTGCGATCCTCTTCCTTGTCGCGTTGATCGCGACGCAGGCCATCACATTTGCCGACGCTCGCAAGGTCAAGGTGCCCGCCATCGCGCATAAGACGTTTACGACCGTCAAGCGCACGTCGGCCCCGTCGCTGGTCGCTGGCAACACGGACCCCAAGGCCGCCGCGTCTGCGTTCCTCACCAACGAGCTGCACTTCCCGGCGTCCGAGTTTGTCGTCAAGGATGTCGTGCCCGTGTCGAACGGCTTCACGGCCGTCTACGTGCGCCAGGTGATTAACGGCCTCGAGGTCGTGAACGGCGACATCAACCTGAACATCAAGTGCGTATCTAATTTTTGCCGACGCAGCGTATCGTTCCGCCTCGATTGCAACATT…
M36	AMAG_07748T0	ATGGATTCGACTCGGTCGACTTCGCGGCCAGCCCGCCGCCACCGCCGCCAGCCCCGCACGTCGTCGGCGCGCACGCTCGCGCAACTGCTCGTCGCCGTCTTCGTTCTTGTACAGCTAACCTGCTCCAGCACCACCGCCTATCCGACCCGGCGCGCCGCGACGCCGTCGACAACCTCGCACCTCTACGCGCCCGCGCGCAAGTCGTTTGGCCCGGCGCTCACGCACGCGACCTACCGGCACGCGCTCCCGCGCCGTCCCGGGACCGCCAACAATGTCGCAACGGGCGCGCTCGAGTACCTGACGCCCGTGTCCGGCGCGCCGGCGGGCGAGATTGCCGCGGCGTTTGTCGCGGCGACGGTGGGCGTGCCCGTCGACGAGGTGGTCGTCATGGCAAGCCAT…
M36	AMAG_09753T0	ATGCACGACGCGGTCGCGCAAACCAGCACTACCTCGTTCCGGCTCGAACCCAGCACGAGCACGGCCAGGCCATCCGGCAAGCACAAGCTGGTTCCGCGGCACGATCGCGCGGCCGGGCTTACGCCGAATCCGAACCTCGTCTACGAGTACGAAAGTCGAGCTGCGCGACAACTGGTACACGCGCACGTCTGTGCTTCGACAGGCGCCGTCGAGTCGCTCGTCGACTGGGTCGCCGACGCCGCCTCATATGAAGTCTACCCGCTTGGCGTGAACGACCCGGACGATGGCGACCGCGTGCGCGTCAAGCGCCCCGAACTCGCGCGCGCATCGCCCGACGGGTGGCACTCTGACCGGACGACGATCGGGAATAATGTGATCGCGCAGGAGAACCTGTCCGGG…
M36	AMAG_09761T0	ATGTCGTTCACCTCGTCCGCTCGCAAATTTGCGATCCTCTTCCTCGTTGCGTTGATCGCGACGCAGGCCATCACGTTTGCCGACGCACGCAAGGTCAAGGTGCCCGCCATCGCGCACAAGACGTACACGGCCGTCAAGCGCACGTCAGCCCCGTCGCTGGTCGCTGGCAACACGGATCCCAAGGCCGCCGCGACCACGTTCCTCATCAACGAGCTGCACTTCCCGGCGTCCGAGTTTGTCGTCAAGGATGTCGTGCCCGTGTCGAACGGCTTCACGGCCGTCTACGTGCGCCAGGTTATCAACGGCCTCGAGGTCGTGAACGGCGACATCAACCTGAACATCAAGGACGGTCAGGTCGTGACCTACGGTGACCGCTTCTACCGCGGCGCGCGCCCCTCG…
M36	AMAG_10695T0	ATGCTCTTCGCTCTTCTCCTCCTCGTCGCTCTCGCGGCGACCGGCGCGCTCGCGACACCGTACGCGACCGTCGGCCACGCGCGTGCCGCGCGATTCTCGATCCGTCCTACCGATTTGGACACGATTCCGCACCTCGTCCGCCGTGCGCTCGATCCAGTCACGGTCGCGACCGAGTTGGTGGCCAAGCACCACGCGCGAGACCAGCTGGTCGTGCAGAATACCTACACCGACGCGCATAATGGGGTCACACACGTGTATTTCATGCAGGTTGTGAATGGAACCGAGGTGACCAATGGTACAGTGATTTTGTTGGCCGCATTTTCATTGCCAGGCGTCAGAGCTGATTCCGGTGATACTACAGGGATCGCGCACGTCGCCGTCGACAAGTCGAACCGCGTC…
M36	AMAG_11091T0	ATGATCTCATCCGCGCGCAAGTTCGCGATCCTGTTTCTGCTCGCGCTGATCGCGACGCAGGCGATCACGTTTGTCGAGGCCGGTAACCGCAAGACCAAGTTCCCCGCCATCGCGCACAACGTCTACACGACGTCGGTGCCCATCACGGAGGCCAATGGTCCGACCGACCCCAAGGCCGCGGTGACGGCGTTCCTGACCAAGGAGCTCAAGTTTCCGTCGAACGAGTTCATCATCAAGGATATCGTGCCCGTGTCGAACGGCGTCTTTGCCGTCTACGCGCGCCAGGTCATCAACGGCCTCGAGGTCGTGAACGGTGACATCAACGTGAACGTCAAGAACGGCCAGGTCATCTCGTACGGTGACAAGTTCTACCGCGGTGCGCGCCCAGCCAAGCCGGCG…
M36	AMAG_11092T0	ATGGCGCGCACTCACCGCTCGGCGCGCCAATTCGCGCTCCTGTTCCTGCTCGCGCTGGTCACGACGCACGCCATCACCGTCGTCGATGCCGCGGACCGCATCAGCAAGGTGCCCACGATCGCGTACAAGACGTTCAACAATGACAAGATTCCCGTGCCGCCAGCCAAGTCGACTGCCGCAACGGAGAGCGTCGGCAGCACCGCGGCCGACCCCAAAGCGGTCGCGACCACGTTCCTCACGACACAGCTGCAGTTCCCGGTATCTGAGTTTGTGATCAAGAACGTCGTTCCCGTGTCGAACGGCATGACGGCCGTCTACGTGCGCCAGCTCGTCAACGGGATCGAGGTCGTGAATGGCGACATCAACTTGAACATCAAGAACGGCAAGGTCGTGACTTAT…
M36	AMAG_11093T0	ATGTTTTCCACCACGCGGCATCAATTGGAAACGACGATAGATGCGCACGCACGGCACAGCAAGGCGATTTCCACGACGATCGCCGCTCGACCGCGCCGCGACACTTCGCGATCCTCGACGGTCATCACCGTGGTCGAGGCCAAACGTGGCGACCGTAAGATCAAGCTCCCGGCGATTGCGCACAAGTCGTTCATCAAGGTCGCGCCCGTCGAGTCGCTCGTCGCGGGCGGCGGCAACACGGACCCAAAGGCGGTCGCGTCGGCGTTCCTCACAACGCAGCTGCATTTCCCGCCGTCCGAGTTTGTGATCAAGGATGCGGTGCCCGTGTCGGCGGGTTTGACGGCCGTGTACGCGCGCCAGCTCGTGAACGGGCTCGAGGTCGTGAACGGCGACATCAAC…
M36	AMAG_11126T0	ATGCCGCGCATCTGCACGCACCACTGGCCGCTTGCCGCGCTCTTCCTCGCCGCGCTCGTGGCACTGTACGCAGCCCCGAACGTACACGCCGCGCAATCCAACATGCTTGAGCGCAAGGTCAAGGTGCCTACGCCAGCCGTCAAATTGTTCACGATCTTGCCGCCGTTCAGCACGACCATCAGCACCAGCGCGCCCACGGTCGCGGCCACGACTGTGCCTGGGCGGAAGCTGGCAGCCGACTCGCAAGACGCCGCACGCGCGGTCGCCACGGCGTACCTGACCGAGACGCTCGGGTTCCCATCGTCCGAGTTCGTGATCAAGAATATGGTCGTGACGTCGTCGGGCGTGACGGCCGTTTACGCGCGGCAGCTGGTCCATGGATTCGAGGTCGTCAACGCC…
M36	AMAG_11128T0	ATGCTTGAACGTAAGGTCAAGGTGCCTACGCCAGCCGTCAAATTGTTCACGATCTTGCCGCCGTTCAGCACGACCATCAGCACCAGCGCGCCCACGGTCGCGGCCACGACTGTGCCTGGGCGGACGCCGGCCGCCGACTCGCACGACGCCGCACGCGCGGTCGCCACGGCGTACTTGACCGAGACGCTCGGGTTTCCATCGTCCGAGTTCGTGATCAAGAATATGGTCGTGACGTCGTCCGGCATGACGGCCGTTTACGCGCGGCAGCTGGTCCATGGACTCGAGGTCGTCAACGCCGACGTGAACATCAACATCAAGAACGGTCAGATCGTCGCGTTCGGCGACAGTTTCTACCGCGGCGCGCGCCCGACGCAACCCGACTTGGCCGCGCTCTCGGAC…
M36	AMAG_11133T0	ATGATCTCCTCTGCGCGCAAGTTTGCCGTGCTCTTCCTGCTCGCGTTGATCGCGACCCAGGCTATCACGTTTGCCGACGCCAAGCGCGGCGACCGCAAAGTCAAGGTGCCCGCCATTGCGCACTCGACGTTCACGACCTCGGTCCCGACCACGGCCTCGCTCGTCGCCACGGGCGGCAACACGGACGCCAAGGCGGCCGCGTCGGCGTTTATCACGTCGCAGCTCGGCTTCACGACGTCCGACTTTGTGGTCAAGGATGTGGTGCCCGTGTCGAATGGCGTGTCGGCGGTGCACGTGCGCCAGCTCGTCAACGGTTTGGAGGTGGTGAACGGCGATATCAACGTCAACGTCAAGAACGGCCAGGTCATCTCGTACGGCGACAAGTTCTTCCGCGGCACG…
M36	AMAG_11353T0	ATGGCTTTCATCTCGTCCGCGCGCAAGTTCGCTGTCCTCTTCCTCCTCGCGCTCATCGCGACTCAGGCGATCACGTTTGTCGACGCTGCACGCAAGACCAAGGTCCCGGCCATCGCGCACAAGACGTTCACCGAAGTTTCGGCCCCTGCCGCATCGCTTGTTGCTGGCGCAGCCGACGCCAAGACGGCCGCGACCAACTACCTCGTCAACGAGCTTCACTTCCCGGCGTCCGAGTTTATCATCAAGGACGTCGTTCCCGTGTCGAACGGTGTCACGGCTGTCTACGCGCGCCAGGTGATCAACGGGCTTGAGGTCGTGAACGGCAACATCAACGTGAACGTCAAGAACGGCCAGGTCATTTCGTACGGCGACCGCTTCTATCGCGGCGCGCGTCCCTCG…
M36	AMAG_14366T0	ATGTTAGTACGCGCCAGCACGCACCACCGACCACTCGTTGCGCTCTTGCTCGCCGCGCTCATGGCGCTACACGCGATCCCACACGCGCATGCCACCAAAGAAGCCAATGCGTTTGAGCTCAACGTCGTCAAGGACCCAACGGTCGCCGTCAAGTCGTTCACGATTTTGCCGCCATTCGGCACGACCGTCGGCACAAGCGCGTCCACGGCCACCACCATTCCCACGCGTCAACCGACCGCAGACAAGCAGGATGCCGCACGCGCAATCGCCGCAACGTACCTGATCGAGACGCTCGGATTCCCGGCGGCCGAGTTTGTGATCAAGAATGTGGTCCTGACGTCATCGGGAGTGACGGCCGTTTATGTGCGGCAACTGGTCAATGGACTCGAGATCGTCAAT…
M36	AMAG_14954T0	ATGACGTGTGTGGCCATGACCGACTTGACACGCGCACGCGGCCTGATTGCCATCCGGTGCCACAAGCTGCCGCTGACGGGCGTGCATGTTGGTCATAAGGAGACAGTGTTGCAGCTCGAGTACATGGTGACCTACCGTGTGGCGTGGAACGTCATGTGCCAGACAGTAATGGTCCCAGTAGATGTGCCTAAATCGGTTCGGATTGACGTGTTGGCGAATGCGGGGATGCACGGCGTGGCTATGGACCAGATCGCGGCCGTCGTGCAGTGGCCAGCTGGGCACAGCCCGCTCCCGCACCACGTGCGTATCACGGTGCAGTTTGAGGACATGTTCCAGGCACCCGCGCCCACTGCTTGTCGCACTCCTCCTCGCCACGCTCATGCGGTGCCCGCGATCCTG…
M36	AMAG_15202T0	ATGGCCTTCATCTCGTCCGCGTGCAAGTTCGCCATCCTCTTCCTCCTCGCGCTCATTGCGACGCAGGCGATCACGTTTGTCGATGCTGCGCGCAAGACCAAGGTCCCAGCCATCTCGCACAGGACGTTCTCCGAGGTTTCAGCCCCTGCCATGTCGCTCGTCGCTGGCACGACTGACGCCAAGACGGCTGCGACCAACTTCCTTGTCAATGAGCTGCACTTCCCGGCGTCTGAGTTCATCATCAAGGATGTCATTCCCGTGTCGAGCGGTGTCACAGCCATTTACACGCGCCAGGTCATCAACAGCCTGGAGGTCATGAATGGCGACATCAATGTGAACGTGAAAAATGGCCAGGTCATCTCATACAGTGACTGCTTCTACCATGGTGCGCGCCCCTCG…
M36	AMAG_16399T0	ATGATCTCGTCCGCGCGCAAGTTCGCGATCCTGTTCCTGCTCGCGCTGATTGCGACGCAGGCGATCACGTTTGTTGAGGCCGGTAACCGCAAGACCAAGTTCCCAGCGATCGCGCACAACGTCTACACGACGTCGGTGCCCGTCAAGGAAGCCGATGGCCCGACCGACCCCAAGGCCGCGGTGACCGCGTTCCTGACCAAGGAGCTCAAGTTCCCGTCGAACGAGTTCATCATCAAGGATATCGTGCCTGTGTCGAACGGCGTCTTTGCCGTCTACGCACGCCAGGTCATCAACGGCCTCGAGGTCGTCAACGGCGACATCAACGTGAACGTCAAGAACGGCCAGGTCATCTCGTACGGCGACAAGTTCTACCGCGGCGCGCGCCCCGCCAAGCCGGCG…
M36	AMAG_16400T0	ATGGCGCGCACTCACCGCTCGTCGGCTCGCCAATTCGCGCTTCTGTTCCTGCTCGCGCTTGTCGCGACGCACGCCATCACGGTCGTCGACGCGGACCGCATCAACAAGTCGCCCGCGATCGCGTACAAGACGTTCAACAACGGCAAGATCCCGGTGCCGCCGGCCAAGTCGGTCGCCGCGACGGAGAGTGTCGGGAGCACCTCGGCCGACCCCAAGACGGTCGCGACCACGTTCCTCACGACCGAGCTGAAGTTCCCGGCGTCCGAGTATGTGATCAAGAATGTCGTGCCCGTGTCGAACGGCATGACGGCCGTCTACGTGCGCCAGCTCGTCAACGGAATCGAGGTCATGAACGGAGATATCAACTTGAACATCAAGAATGGCAAGGTAACGACCTAC…
M36	AMAG_16401T0	ATGTCATTTATCTCGTCGGCGCGCAAGTTCGCGATCCTGTTCCTCGTCGCGCTGATCGCGACGCAGGCCATTACCGTGGTCGAGGCCAAGCGTGGCAACCGCAAGATCAAGCTCCCGGCTATTGCGCACAAGTCGTTCACCAAGGTCGCGCCCGTCGAGTCGCTCGTCGCGGGCGGCGGCAACACGGACCCGAAGGCCGTCGCTTCGGCGTTCCTCACGTCGCAGTTGCACTTCCCAGCGTCTGAGTTTGTGATCAAGGATGTCGTGCCCGTGTCGGCGGGTTTGACGGCGGTCTACGCGCGCCAGCTCGTCAATGGGCTCGAGGTCGTGAATGGCGACATCAACCTAAACGTCAAGAACGGTCAGGTCATCTCGTATGGTGACCGCTTCTACCGTGGC…
M36	AMAG_16405T0	ATGAACATGGCGCTCGCCGCGGCACTCGAGCGCGCGCAGACGCAGTACCTGTCGGCGAGTTCGTCGACTCCCTCGCCACCGCTCGCACCGTCCGCGTCGGCGTCGGTCTCGCCGTCCCACACATCGCCGCTCGCGCCGCCGCCGACGGCGCCACCCGTGGGCTCGCCGCCGACCTCGACCCGCGCCCTGTCGACCGTCGCATCAACGACCACCTCGTCGCTGCAACAGCAGCGCCGCGCATCGGTCGCGGCGAGCATTCTCCCAGCGCACACAGCCGCGTACGCGGCCCCGGCCCGCGCGGGCGGGATCATGCACCATTCGACGAAACGGCTCGTCGGGTTGGCCGACCCGGACGCGAAACCGCCCGGCGTGTTCCCGGACCAGGATATGGCCCGGCTC…
M36	AMAG_16408T0	ATGTCACCTACCAGCCTGCACCACCGGCCGCTCGCCGCACTCTTCCTCGCCGCGCTCTTGGCACTGCACGCGATCCCACGCGCGCACGCTGCTCAATCCAACAGGTTTGAGCGCAAGGTCAAGGTGCCGACGCCCGCCGTCAAGTCGTTCACGATCCTGCCGCCGTTTGCCACGACCGTTGGCACCAGCAGGCCAACGGCCACAGGCGCACCCACGCGGCAGCCAGCCGCCGACTCGCAAGATGCCGCGCGCGCGATCGCAAAGACGTACCTGACCGAGACGCTCGGGTTCCCGGAGACCGAATTCGTGATCAAGAACGTGGTCACGGCGTCGTCGGGCGTGACTGCCGTCTACGCGCGGCAGCTGATCAACGGGCTCGAGGTCGTGAATGCCGACGTG…
M36	AMAG_16410T0	ATGCCGCACCAGATCGGCTCCTCCAGGCGCTTCGCCGCGCTGTTCCTCGTCGCGCTGCTCGCGGTGCACGCGATCCCGCAAGTGCACGCCATCCAGGCCGACGCATCTGCGCGACAGTCGGTGGTCAAGGTGCCGACACTCGCCTTCAAGTCATTCAAGATTTTGCCTCCGGTCGACACGCTCGCTCGCACCGCCACGGCCGTGACTTCGCCGCTCGTCGCAGACACGACGGACCCGCGCGACGTGGCCAAGGCGTACCTGACCGGCACGCTCGAGTTCCCTGAAAACGAGTGGGTGATCAAGAACGTGGTCAAGACGTCGTCGGGCGTGTTTGCCGTTTACGTGCGGCAGCTGATCAACGGGCTCGAGGTCCTCTTTGGCGACATCAACTTGAACATC…
M36	AMAG_16411T0	ATGGAGTCGATCCATGTAACCGTGATGTTGTCGCCCATTTCGCCCACGGTCCGGATTCTACCTGCGATATTGATCGCTATACTGGGATTGCGCCAGATCGGCCCGCACAAGCGCTTTGCCGCGCTGTTCCTCGTTGCTCTGCTCGTGCTGCACGCGCTCACGCAAGTCCATGCCTCCCAGGTCGCGCCAGCAGCGCAGAGGTCAGTCAAGAAGTCGCCGACGATTTTTAACCAGCCATTCAAGATCCTGCCGCCCGTCAACTCGCTCGACGCTGCCAATGCGCAGCTCCTGCCGGACACGACGGACCCGCGCGACGTGGCCAAGGAGCACCTCACCGCGACGCTCGGGTTCCCCGAGAACGAGTGGGTGATTAAGAACGTGGTCAAGACGTCGACAGGC…
M36	AMAG_16416T0	ATGCCCCTGCCGCCGCCCCACGCGCACCGCTGGACGCTTGCCGCGCTCTTCCTCGCCGCGCTGCTCTACGCGATCCCACGCGCGCACGCCGCGCAATCCAACAGGTTTGAGCGCAAGGTCAAGGTGCCGACGCCCGCCGTCAAGTCGTTCACGATCCTGCCGCCGTTTGCCACGACCGTTGGCACCAGCAGGCCAACGGCCACAGGCGCACCCACGCGGCAGCCAGCCGCCGACTCGCAAGATGCCGCGCGCGCGATCGCAAAGACGTACCTGACCGAGACGCTCGGGTTCCCGGAGACCGAATTCGTGATCAAGAACGTGGTCACGACGTCGTCGGGCGTGACTGCCGTCTACGCGCGGCAGCTGATCAACGGGCTCGAGGTCGTGAATGCCGACGTG…
M36	AMAG_16418T0	ATGGCTCGTGCCGCGTCCTCGATGGGCGGACCGTCGGGCAACTTCCAGTTCAACAGTTTCGGCAAGGGCCGGCTGGGCGGCGACCAATTTGCCGGAAGCATGCAAGACTATCAAGAATCGAATGATGCGCAGTTTTCGACGCCGGTTGAGGGCCAGCAACCGACCACGCAATTTTGCGTCTTTATGCTCACGAACCCGATGCGCGACAGCCCCTTTGACATGGTCATTCCGTTCCACGAGTTCTGGTGGTCCGATATCTTTGCCCTGATCGCGATCCATCTCGACGACCCGGCCATCACGCGCAACACGCCCGTGCTTGTCGCAATGCACATGCCGGGGAATGCCGGCGGGATTTGCAAGTACCCGTACTCGACCGACTTGGCCATCAACCCGAGCACC…
M36	AMAG_16424T0	ATGACGCGTCCGATCGGCCCGCACCGGCGTTTTGCCGCGCTGTTCCTCGTTGCTCTGCTCGTGCTGCACGCGCTCCCGGAAGTCCACGCCTTCCAAGCTGCGCCAACAGCGCAGTGGTCGGTCAAGAAGTCGCCGACGATTTTTAACCAGCCATTCAAGTTCCTGTCACCCGTCAACACGCTCGACGCTGCCAATGCGTTGCTCCTGCCGGACACGACGGACCCGCGCGACGTGGCCAAGGCGCACTTGACCGAGACGCTCGGGTTTCCCGAGAACGAGTTTGTGATCAAGAACGTGGTCAAGACATCGGCGGGCGTGTCGGCCGTCTACGTGCGGCAGCGGATCAATGGGCTCGAGGTCATGAACGGCGACATCAACTTGAACATCCAGAATGGCCAG…
M36	AMAG_16427T0	ATGACCCGCGCGTTCACGATTCTGTTCCTGCTCGCGCTGATTGCCGTGCAGGTCGTTGACGCCAAAGGCCTGATCAAGGTGCCGGCCATTGCGCACGCGACGTTCTCGACCCAAGTGCCGCCCGTCAACTCGCTTTTAGCGACGAGCACGGACCCGAAGACGGCGGCCTCAGCGCTCTTGACGACGCAGCTGCAGTTCCCCACTACCGACTTTGTGATCAAGGACGCGGTCCCGACGTCGTCGGGCGTCACGGCCGTCTATGCGCGGCAGATTGTCAATGGGCTCGAGGTCGTGAACGGTGATATCAACATCAACGTCAAGGACGGCAAGATTATTTCGTACGGTGACCGTTTCTATCGCGGCGCACGCCCGGCCAAGCCGCCCGTCGGTACTCTGGAG…
M36	AMAG_16443T0	ATGATCTCCGCAGCGCGCAAGTTTGCCGTGCTCTTCCTTCTCGCGTTGATCGCGACCCAGGCCATCACGTTTGTCGACGCCAAGCGCGGCGACCGGAAAGTCAAGGTGCCGGCCATTGCGCACTCGACGTTCACGACGTCGGTCCCGACCACGGCCTCGCTCGTCGCCACAGGCAACACGGACGCCAAGGCGGCCGCGTCGGCCTTCATCACGTCGCAGCTCGGGTTCACGACGTCGGACTTTGTGGTCAAGGATGTGGTGCCCGTGTCGAATGGCGTGTCGGCGGTGCACGTGCGCCAGCTCGTCAACGGTTTGGAGGTGGTGAATGGCGACATCAACGTCAACGTCAAGAACGGCCAGGTCATCTCGTACGGCGACAAGTTTTTCCGCGGTACGCGC…
M36	AMAG_16963T0	ATGGCGAGCGATGATTCCGTGATCTTCGACAATACGCAACCCACCAACCCGCCGCTGCTCCAGATCACCCCCGAGATTGCCAAGCAACCCGTGCCCGTGCGGCGGGCCTACGTGCAGAACGGCAGCAATCTCAAGCTTGTCTACTCGTACCAGCTCAAGCAGACGGCGCATTGGTACCATGGCCACGTGAACGCGGTCACGGGCGAGGTCGAGGCCGTCAACGATTGGACCGCCAACGCCATTTATCCGGTGATCCCCGTCGGCGTCGCGAGCACAGACGCTGGGCTGATAATGAACGTGAACTCGGCCGATGTCGTCTTGGCCAAAGCGTCGCCTCAGGGCTGGCACAAGGCGGGCGTCTCGTTTACTGATACGCGAGGGAACAACGTGTACGCGATT…
M36	AMAG_17346T0	ATGTCCGCCACCGTGGCCAGCCCCGAAGTCGTCTCTGCGCTCCTGGCACTCGAGGCGGAGACGACTGCGCTCTGCACCGAGTCTACGCCCGTCTTTCTCGACTACGACGACACGACGGTCGCGACCATCATCGCGCGCAATCTGGCTGGCGACGGCGCTCCGGTGCGACGAACGCCACCGCCGCTCCCACCTCCACCCGACGCACTTGTGCGACTTCCCGTCACCGTTCTCGCCGCGCTCGCGCGCGACCGGCTCGGTGCGCTCCTGCTCTCGCCAGCCTCACCGTTCCTCTACACGGGCGACGTCGACGACGGCGTGCGGTCGGTCGACGTGCGGTCGGCACTCGGTCTTTCGATTGGCGGCGCCAACACGCCCTGGGATGCGGCGCTCATGGAGTCG…
M36	AMAG_17415T0	ATGGATGGGCGCAGAGCCAAGGTTCCGACGCCCGCTGTCAAGACGTTTACGATCCTGCCTCCATTCGACACGACTGTCGGTCCCAGCGCGCTCACGGCCATGACGGTGCCAGCGCGACAGCCGAAGGTGGACTCTCAAGATGCCGCGCGCGCAGTGGCCACGGCCTACCTGACCGAGACACTCGGGTTCCCCGCGTCTGAGTTTGTGATAAAGAATGTCGTCACAACGTCGTCGGGTGTGACGGCCGTCTACGCGCGGCAGCTGGTCCATGGGCTCGAAGTCGTCAATGCCGACGTGAACATCAACATCAAGTGCGTCATGACGCGACATTTTTTCATGCTCTCGACCTTCACCACCCGGAAAACTGACGCGCATATCACTTTGCGTCGGTGTTATAGG…
M36	BATDEDRAFT_11205	ATGGATCCAAGTTTGGGCAGATACCAACACTGGTATGGTATTTCGGGTTCAGATATTGATTTTTATAGAGTCGGCACTAATCTGAATGTAAATGGATTGATATTAGGCAAACTGGTTCAAGTTGTTGATTTTAGTCGTGGTGCAACATACAAGGCTATCAAAGTTCCTGATCTCAGCCCCAATGATGGGTTTTCAGACATCAAAGATCCAGAATACAAACCATCGTCGCCCAACGGATGGACTAATGGAACTGTCACTGAGGGTAACAACGCCAAGACTATTGACTCTACAAAAAAACCGCCCGTTCCAGCAACCGGTGTTGATGGTGTATTCGATAGCAAGTTCAATCCCGCTGCTAATGTTACCGATCCAGACAACATGCAAGCAGCTGCTGTCAAT…
M36	BATDEDRAFT_12637	ATGTTAGGCAAACTGATCCAGGCTGTTGATTTCGCTCATCATGCAACATACAAGGTGATCAAACTTCCTGGTCTTACTCCTGATGATGGTTTTTCAAACGTCAAAGATCCAGAATACAAACCATCGTCACCTAATGGATGGACTGACGGAACTACTACTCAGGGTAACAACGTTAATGCTCTTGATTTAAGAAAGGATCCACCAGTTCCGGGAACCGGTGTTGATGGTGTGTTTGACACCAAGTTCAATTCCACTGCTGATGTTGCCGATCCAGACAACATGCAAGCAGCTGCTGTCAATCTGTTCTACGTTGCTAACCTAATGCACGATATCTCGTATCAGTATGGTTTCACCGAGGCTGCTGGTAATTTCCAAACGGACAACTTTGGAAAAGGTGGT…
M36	BATDEDRAFT_16271	ATGTTCATTTCTACTGTTTCTCTCGTTCTTGCTCTTGCCACCTCTGCAATTTTTGCTGCTCCAACCACCCTGTCTACAAAAGATGCCTCTAGCGATCTTCCATTCTACTTTCCCAAGCCTACTTATCAAAGTATTCCTTATGATCACTCATCCAACCTCGCGGCTCCATCCAATGCTGATTCAGTCAAGATTGGCACTGCGTATATCCGTGACAAACTCAATCTCTCTCCTGACGAGTTCAAAATTTCCAGCAGCTTTACGGACAGTGCTGGTGTAACTCACGTGTACGGTTCTCATCTAGTTAACGGCGCATCTGTAGCCAATCACCAAGCTGCTGTCCATATCAAAGGCGGTCAAATTACGTCGTACTCTGCTTCGTTTGGTACTAAAAGCCATCTT…
M36	BATDEDRAFT_16613	ATGCACGCACAGCTTAACCCTGATTGTACACTTTCAGCCAACGAATTCCTGTTACCTACATACTATGCACCGCCTACTACTAGCCATTACCAAAACATTCAACCTACTTTTACTAATATACTGAGTATCACTGAACTTGAAAACACAGCAGTCAGTTATCTGCAATCTCAATTCAAGTTTGGTCCTGGAATTTCTTTCGCTAAAAAATCATGCTTTCAGGATTCGCAGTCACAACAGTATCACTACTACGCGGTGCAAACAATCAACTCGGTCGAAATCGCCAATATGGTAGCATCACTCGTTTTGGATCCTTATGGCAATGTTCGTACTATGCATAGCAACTGGTTTGATATCCCGCCTCAAGAAATGCAGTCCTTGAATAATCCCTCAACTAGCCTG…
M36	BATDEDRAFT_33981	ATGTTTATTCCAACTGTCGCCTTTGCATTCACTTTTGCTTCTTGCATCCTTGCCATTCCTCTCAAGCCGGTTCTTCCTGAACTTCAGTATATTTACCGCAGATCGATTGGCACAAAGCAACCGTTTTTTTTCCCTAGTGCTAGCTACGAGCATGTCGGCTCGTCTAAACAAGGTTCTAGTTTCTCTGGTAGTTCAAGCCTGACTGGTTCTGGCAGTGCTCCAGTCAATCTTGGAGATTTTGCCATCGAATTTCTTTCCAAACTACTCAATTTGGACAAATCCGAGTTTAAAATTTATAACGAGTACACGGATAGCTCTGGTACCACCCACATTTATGGTGCTCAAATTACTGCTGAAGGTGCTCGTATCGCCAATCATCAATGGTCTGTTAATATTCAG…
M36	BATDEDRAFT_36120	ATGTTTAGTCAGATTGTCACTGCACTGGTGTTGACACTTGTGTCGTCCGTTGCAATCGCTGCTCCTGCTACCGCTGACAAGAACAAGGCTCCTGCATTGCCCTTTCACTTTCCCAAATCTATGGGCGAACATCTTCCATTCAATGCCGAAAGCAACAGCCTTAGATCTTTCACGTCCGAAGAGTCTACCAAGATCGGTCTCAAGTATCTGATGACTAAACTGAATTTGTCCAGCGACAGCTTTAAAATCTACAACAACTTTACAGACCATGCAGGCATCACTCACGTGTATGGTGCACATGTCATCAAAGGCGCCCGTATCGCCAATCATCAAGCTGCTGTTCACGTTTATAAAGGTCAAGTTACATCTTACTCTGCTTCGTTTGGTACTAGCAGTCAT…
M36	BATDEDRAFT_36196	ATGAACCACTCTTGTTCAATGGCTATGGTTCTAGCCACTGTAATGATGCTGGCTTCAGCTCCCGCTCTTTTAGTTGCTGCACCAACTAAACGTTCTATTGTTAATTTCGGTCCTTTGACTACAAATGTCCATTTACACTCACTTCCTGCTCGCAGTCCCTTGTATATGCCCAACAGTATTCTACCCTTGACTCCTGAAGAAACTGCCCTCGAGTATCTGTCAGATATTGCAAATGTTCCTAGGTCCTCTCTCTATATCAAATCGGTTGTCGAGACAAAGGGTCGCATGTACCATGTTCATGTTCAGCAAAGACTGAGTGGCATCGACATCACCAATGCAGTTGGAAATGTTAATATTGATGCCAGGGGTTTGGTCATCTCTGCTGGCCATAATTTTGTA…
M36	BATDEDRAFT_34483	ATGTTTATTGCTGCTGCTATTGTATTTGGTCTTGCTACTTCTGCTTTCGCGATTCCGTCAACTCCGATTATATCGCTGCCTGCCTTTTATTCGCCCCAAACCGTGGCCAAGTTTACCTCGACTATTCCCAATGGTCTGGCTACTTCCAGTTTGACCACTCTTAAAAATATTGCCAGCGACCACCTTCACAAGTCTCTTGCTCTTGGTTCAGGAGTGACTATTGTTCCATCTGCTTCGTTCCAAGACAACCATAGCGGTGTGTACCATAATTATGTTACCCAGGCAGTTAATGGTGTTGTGATTGCCAATTCAGTTGCTTCGGTTTCTACTGATAAAAGCGGAAATATCATCTCCCAAACAAGTTCATGGGTAAATGTCCAGTCTGAGCCCAATCTCGGC…
M36	BATDEDRAFT_35259	ATGGTTTACAGCTATACGGTTATGGCTACCGCCATGATAGTAACAATGATTCAAGCTTTTCCTGTTCAACAATCAGAACCGCTACCAGACTTGTTCAGCCCCAAACTCGGTGTTCCTTTGCCTGCTACCGACACTCAAAATGACATCATGGCACTCTTGCCTACATTCTACTCTCCTCCAACTAAAATCGTTTGGGATGCCACTCCTTCTATCAATCAAACTCTGCCTGCGTTGAGTCTCGCTGAAATGGAGACTCTTGCCATGGCCAATCTGAGAGCAAACCTTGCTCTAGGTCCAGGCGTCGATATGGCATCCATCCGCTCCCATGTCGGTGTTAATCAGTGCTATACCTATCTCAAACAGTCAGTCAATGGCGTTGAAATTGCAAATACTGCTGCA…
M36	BATDEDRAFT_27765	ATGACTGAGCTATGCATGATCATCGTGTATCAAACAACTACAATACACACTGGACTGATCCAATACATGCACAACTTGAACATATCACACAATCAAACATGGACACACCACATTAAAATGTTTGTTTCTACTGTTGCTCTTGTTCTTGCTCTTGCCACCTCTGCAGTTTTTGCAGTTCCAACCATTCCGTCCACACAAGATGCCGTTGACGATCTTCCATTCTACTTTCCCAAATCCACTTACCAGCAGATTCCTTATGAACATTCATCCAGCCTCATGGCTTCGTCCAGTGCTGATCCAGTCAAAACTGGTGTTGCGTATCTCTGTGACAAACTCAATCTCACACCTAACGAGTTCAAGGTTTACAATAATTTCACAGACGGCGCAGGTGTAACACAC…
M36	BATDEDRAFT_28410	ATGTTTGTTTCTACTGTTTCTCTCGTTCTTGCTCTTGCCACATCTGCAGTTTTTGCGGTTCCAACCATTCCGTCCACACAAGACGCCTCTGACAGTCTTCCATTCTACTTTCCCGAATCCACGTACCAACAGATTCCTTATGATCACTCATCCAGCCTCATGGCTCCGTCCAATACCGATCCAGTCAAGACTGGTGTTGCGTATCTCTGTGACAAACTCAATCTCACACCTAACGAGTTCAAGGTTTACAATAATTTCACAGACAGTGCTGGCGTAACTCACGTATATGGTGCACATCTAGTTAATGATGCACGTGTATCCAATCACCAAGCTGCAATCCATATCCAAGACGGCCAGATCATCTCATATTCGACTTCGTTTGGTACTGAAAGCCATTTT…
M36	BATDEDRAFT_23127	ATGTTGCTCATCTTATTATCACTCATTGCCTTGACGACTGCATTCACATTAGAACCTCATCATTTACAGCAACTTCCACCATGGCAACCGCTTTCAAACAACTCGGCTCACACTATATTGGTCTCAAAAGAATGGCAGTCATTGGATCCTGAACTCATATCCTTGACCTCTAAACTCAACATCGATATTCATCATTCGCATGGCGTCGCTATCCTCAAAATCGTACCTCATATCAATAACATCGCTGTTCATGGTGCGGATAGAATACTCACTCTTGATTATAACCAGAATAAATGGATGCGTGGTGTTGTTCATGGTGGAAGTCTTGCTTCAAATCATTTGTTCTTGCATGAAGAGTCGAGTTTACTCGACCATCTTGTTTACACCGATTATCATGCT…
M36	BATDEDRAFT_85535	ATGTTTATTTCTACCATTGCCATTGTAGCGGCACTTGCTGCTGCTATTTCGGCTACTCCAATCGCTTCTGCTCCAAATCCCAATCTTTCTTACATCTACCGCAGATCAATTGAAAAGAATCTTCCTTATTATTTCCCAAGTTCTTTTTCTAAGCATCTGTCGCTGCAATCTCCAGGTGCAAGTCTTACAGGCAGTTCATCTTTGGCACCGGAAGATCAAACTCTGACCGAGTTTCTTGCTGACAAATTTGGTCTGGGCAAATCTGAATTCAAAATTTCCAACAATTTTACCGATGCGTCTGGCACAAACCATCTTTACGGCACTCAAATAACCGAAAAGGGTGTTCCCATCAGTAACCATCAATTTTCTGTTCATATCGACTCCAATGGTAAAATTGTT…
M36	BATDEDRAFT_5304	ATGTTTGGATCATCGATTACTCTTGTTTTTGCTCTTATCTCAACAGTTGCTATTGCAGTTCCAACAAAGTCTATTTCAGAGTCCATATCCGCTCTTCCATTTCATTTTCCCAAAAGCACATACGAGTGTTTTTCTGAATCCAATACGGCTATTTTGATATCGCCCACTACAGAAGAAAGCATCAAGATCGGAATAGACTATCTTCTTGAAAAACTTGAATTGGATAATAACGAGTTTCAAGTCTACAATAACTTTACGGATCATGGCGGTGTAGTCCACATATATGGTGCACATCATGTTAATGGAGCGCGTATTTCCAATCACCATGCTTCCGTGCATGTCAAAAATGGACAAGTAACGTCATATTCTGCATCGTTTGAACCTAAACGCAGTTCTATT…
M36	BATDEDRAFT_5302	ATGTTTGGATCGTCTGTTGCCTTTGTTTTTGCTATTGCTACTTCGGTAGTTTTTGCTGCTCCGTTTTCCCAGCCTGTAGAGTCGGTTTCCAATCTGCCTTTTTATTTCCCAAAATCTGTGTCAACGCACTTTCCTCTGAACCATGCCTCAAATTTTAAAGCACCTTCTAATGAGGATTCGGTCAAAATCGGTACTGCCTACATTTGTGATCGACTCGGTCTTTCCAACAAGGAATTTAAAGCGTACAACACATTTACTGATGCTGCAGGGATTACTCATATATATGGTGCACACGTTGTTAATGGTATTCGTATTGCCAATCATCAAGCTGCAGTTCATATCAAAGCTGGCCAAATTATTTCCTTTTCGTCATCGTTTGGTACAAAAAGTCATTTTGCT…
M36	BATDEDRAFT_1614	ATGTTTGTTTCTACTGTTGCTCTTGTTCTTGCTCTTGCCACCCCTGCAGTTTTTGCAGTCCCAACCATTCCGTCCACACAAGATGCCGTTGACGATCTTCCATTCTACTTTCCCAAATCCACTTACCAGCAGATTCCTTATGATCACTCATCCAGCCTCATGGCTTCGTCTAATACCGATCCAGTCAAAACTGGTGTTGCGTATCTCTGTGACAAACTCAATCTCACACCTAACGAGTTCAAGGTTTACAATAACTTTACAGACGGCGCAGGTGTAACACACATATATGGTGCACACATGGTTAATAATGCACGTGTAGCCAATCACCAAGCCGCAGTCCATATCCAGGACGGCCAGATTGTCTCGTACTCTGCTTCGTTTGGTACTGAAAGCCATTTT…
M36	BATDEDRAFT_1616	ATGTTTGTTTCTACTGTTGCTCTTGTTCTTGCTCTTGCCACCCCTGCAGTTTTTGCAGTCCCAACCATTCCGTCCACACAAGATGCCGTTGACGATCTTCCATTCTACTTTCCCAAATCCACTTACCAGCAGATTCCTTATGATCACTCATCCAGCCTCATGGCTTCGTCCAGTGCTGATCCAGTCAAAACTGGTGTTGCGTATCTCTGTGACAAACTCAATCTCACACCTAACGAGTTCAAGGTTTACAATAATTTCACAGACGGCGCAGGTGTAACACACATATATGGTGCACACATGGTTAATAATGCACGTGTAGCCAATCACCAAGCCGCAGTCCATATCCAGGACGGCCAGATTGTCTCGTACTCTGCTTCGTTTGGTACTGAAAGCCATTTT…
M36	BATDEDRAFT_5299	ATGTTTGTTTCTACCGTTTCTCTGGTTCTTGCTCTTGCCACATCCGCAATCTTTGCGGCTCCGACTGTTTTGTCTGCAGAAAATGCCATGGACAGCTCTTTATTCTATTTTCCAAAATCCACCTATCACAATATTCCCTATGATCACTCATCCAGTCTTATGGCTCTGTCCAATACTGACTCGGTCAAGATTGGTGTTGCATATCTCTGTGACCAACTCAATCTCACACCTAACGAGTTCAAGGTTTACAATAACTTTACGGACAGTGTTGGCGTGACTCATGTATATGGTGCTCACATTATCAATGGTGCACGTGTAGCCAATCACCAAGCTGCTGTCCATATCAAAGACGGTCAAATTACGTCGTACTCTACTTCGTTTGGTACTGAAAGCCATTTT…
M36	BATDEDRAFT_5305	ATGCTTGTCCCTATCATTTCCTTTGTTCTTGCTCTTATTACTTCTGTAATTTTTGCTGCTCCAATCATTCCGTCCATACAAGATGCCTCTGACAGTCTTCCATTCTACTTTCCCCAATCTATTTATCAACATATTCCTTATGAACATTCATCCAGCCTCATTGCTCCGTCCAATACCGATCCAGTCAAGACCGGTGTTACATATCTCTGTGACCAACTCAATATTTCTCCTAGTGAGTTCAAGGTCTACAATAGCTTTACGGATAATGTTGGCGTAACTCACGTATATGGTGTTTACATGGTTAATGACACACCTGTATCTAATCACCAAGCCGCTGTCCATATCAAAAATGATCATATTATTTCCTACTCTACTTCGTTTGGTACCAAGAGCCATCTT…
M36	BATDEDRAFT_5317	ATGTTTGTTTCTACCGTTTCTCTGGTTCTTGCTCTTGCCACATCCGCAATCTTTGCGGCTCCGACTGTTTTGTCTGCAGAAAATGCCATGGACAGCTCTTTATTCTATTTTCCAAAATCCACCTATCACAATATTCCCTATGATCACTCATCCAGTCTTATGGCTCTGTCCAATACTGACTCGGTCAAGATTGGTGTTGCATATCTCTGTGACCAACTCAATCTCACACCTAACGAGTTCAAGGTTTACAATAACTTTACGGACAGTGTTGGCGTGACTCATGTATATGGTGCTCACATTATCAATGGTGCACGTGTAGCCAATCACCAAGCTGCTGTCCATATCAAAGACGGTCAAATTACGTCGTACTCTACTTCGTTTGGTACTGAAAGCCATTTT…
M36	BATDEDRAFT_1501	ATGTTCATTTCTACCGTTTCTCTTGTTCTTGCTCTTGCCACCTCTGCAGTTTTTGCGGTTCCAACCATTCCGTCCACACAAGATACCTCAAACAGTCTTCCATTCCACTTTCCCAAATCGATTTATCACAACATTCCTTATGAACATTCATCCAGCCTCATGGCTCCGTCCAATACCGATCCAGTCGAGACTGGTGTTGCGTATCTCTGTGACAAACTCAATCTCTCACCCAACGAGTTCAAGGTTTACAATAATTTTACAGACGGTGCTGGCGTGACTCACGTATATGGTGCACATCTAGTTAATGGCGTATCTGTATCCAATCACCAAGCTGCTGTCCATATCCAAGACGGCCAAATTATCTCGTACTCTGCTTCGTTTGGTACCAAAAGCCATCTT…
M36	BATDEDRAFT_1480	ATGTTCATTTCTACTGTTTCTCTCGTTCTTGCTCTTGCCACCTCTGCAATTTTTGCTGCTCCAACCATTCCATCCACACAAGATGCCTCTGACAGTCTTCCATTCTACTTTCCCAAATCCACTTACCAGCAGATTCCCTATGATCACTCATCCAGCCTCATGACTCCATCCAATACTGACTCTGTCAAAATTGGCACTGCGTATCTCTGTGACAAACTCAATCTCTCATCTAACGAGTTCAAGGTTTACAATAGCTTTACAGACAGTGCTGGTGTAACTCACGTATATGGTGCACATCTAGTTAATGGCGCACCTGTATCCAATCACCAAGCCGCAGTCCATATCCAAGACGGCCAGATCATCTCATATTCGACTTCGTTTGGTACTGAAAGCCATTTT…
M36	BATDEDRAFT_1502	ATGTTTGGGCTATCAAACTATTGCATAGCATGCTTTGTAGATTCGAAATATAAAACAGCGTCAAGTCGCATGAAATGGCATACAATCAATCTTACCAATATCCACCATTGTACCAGCTTAATCCTATACTTGCCACGTACATACTGCAAGATACTAAACCACACAATGTTTGTTTCTACCGTTTCTTTCGTGCTCGCTCTTGCCACCTCTGCAGTTTTTGCGGTTCCAACCATTCCGTCCACACAAGACGCCTCTGACAGTCTTCCATTTTACTTTCCCGAATCCACGTACCAACAGATTCCTTATGATCACTCATCCAGCCTCATGGCTCCGTCCAATACCGATCCAGTCAAGACTGGTGTTGCGTATCTCTGTGACAAACTCAATCTCACACCTAAC…
M36	BATDEDRAFT_1483	ATGTTTGTTTCTACCGTTTCTCTTGTTCTTGCTCTTGCCACCTCTGCAATTTTTGCGGCTCCAGCTGCCCCGTCTACAAAAGATGCCTCTAGCGATTTTCCATTCTACTTTCCCAAGCCTACTTATCAAAGTATTCCTTATGATCACTCATCCAGCCTCGCGGCTCCATCCAATGCTGATTCAGTCAAGATTGGCACTGCGTATATCCGTGACAAACTCAATCTCTCTCCTGACGAGTTTAGGGTTGACAGTAACTTTACAGACAGTGCTGGCGTGACTCACGTGTATGGTGTTCATCTGGTTAATGGCGCATCTGTAGCCAATCACCAGGCTGCTGTCCATATCAAAGACGGTCAAATTACGTCGTACTCTGCTTCGTTTGGTACTGAAAGCCATTTT…
M36	BATDEDRAFT_1489	ATGTTTGTTTCTACTGTTTCTCTCGTTCTTGCTCTTGCCACATCTGCAGTTTTTGCGGTTCCAACCATTCCGTCCACACAAGACGCCTCTGACAGTCTTCCATTTTACTTTCCCGAATCCACGTACCAACAGATTCCTTATGATCACTCATCCAGCCTCATGGCTCCGTCCAATACCGATCCAGTCAAGACTGGTGTTGCGTATCTCTGTGACAAACTCAGTCTCACACCTAACGAGTTCAAGGTTTACAATAACTTTACAGACAGTGCTGGCATAACTCACGTATATGGTGCACATCTAGTTAATGATGCACGTGTATCCAATCATCAAGCTGCAGTCCATATCCAAGACGGCCAAATTATCTCATATTCGACTTCGTTTGGTACTGAAAGCCATTTT…
M36	BATDEDRAFT_1469	ATGTTTGTTTCTACTGTTTCTCTCGTTCTTGCTCTTGCCACCTCTGCAGTTTTTGCGGTTCCAACCATTCCGTCCACACAAGACGCCTCTGACAGTCTTCCATTCTACTTTCCCGAATCCACGTACCAGCAGATTCCTTATGAACATTCATTCAGCCTCATGGCTCCGTCCAATACCGATCCAGTCAAGACTGGTGTTGCGTATCTCTGTGACAAACTCAATCTCGCACCTAACGAGTTCAAGGTTTACAATAACTTTACAGACAGTGCTGGCATAACTCACGTATATGGTGCACATCTAGTTAATGATGCACGTGTATCCAATCACCAAGCTGCAGTCCATATCCAAGACGGCCAAATTATCTCATATTCTGCTTCGTTTGGTACTGAAAGCCATTTT…
M36	BATDEDRAFT_1593	ATGTTTGTTTCTACCATTTCTCTCGTTCTTGCTCTTGCCACATCTGCAGTTTTTGCGGTTCCAACCACCCTGTCCACACAAGACGCCTCTGACAGTCTTCCATTCTACTTTCCCGAATCCACGTACCAGCAGATTCCTTATGAACATTCATTCAGCCTCATGGCTCCGTCCAATACCGATCCAGTCAAGACTGGTGTTGCGTATCTCTGTGACAAACTCAATCTCACACCTAACGAGTTCAAGGTTTACAATAACTTTACAGACAGTGCTGGCATAACTCACGTATATGGTGCACATCTAGTTAATGATGCACGTGTATCCAATCACCAAGCTGCAGTCCATATCCAAGACGGCCAAATTATCTCGTATTCGACTTCGTTTGGTACTGAAAGCCATTTT…
M36	BATDEDRAFT_14272	ATTCAATTGCACGAATATGGTCATGGTGTTTCGACTCGTTTGACAGGTGGATCTTTGGCGCCTTTGTGCATGTCGGGCCATGAAATTAGAGGTATGAGCAAAGGTTGGTCCGACATATTTGCCATGATTGTGACTGCCAAAGAATCCGACAAAGCCGACACGCCAGTTATCCTTGGAGCGTATGTTATTAATAAACTCAAAGGTATTCGCTCGCATCCTTACACTACGGACATGAAAATCAACCCTTTGACATATGGCGACCTTAAAACCCGCACAGAGCTGCACGAGGCTGGCAAAGTGTGGGCAACCATGCTTTGGGAAGTTTACTGGAACTTGGTCACCAAGAGTGGATTTTCTACCAATCTCTACGATGCCAAGGGCAAGGCTGGCAACATTGTT…
M36	BATDEDRAFT_11084	CTGTATAAAACCAAGGATTCCATCAAGTGCGTATGGGAGGTGAATCTGGAAATTGGCATTTCTTGGGTTGTGGCATACATCGATAAAACCAACGGACAGATTATAGGGTCCCAAGATTGCTCGTCCTACTTTGTGATTCCATTAGGTGGCATTGATCCAGATACTGTCCCACAAATGCTTATTTCAAATCCCATTGACAAGGATTCTTCCCCACTTGGCTGGCATGACGATGGTCTCGGACAGGGACCAGTATCTCAGTCTAAAGGCAACAATGCAGTGGTTAAAGACAACAGAGCTTTGAATGACGATCCCAATGTTGGAATACTGACCGCTCCCGACTTTAAGTTTGAATTTACAGCCGACTTTGCCACGCAAGATCCGAGCCAGTACATATCCTCT…
M36	BATDEDRAFT_11777	ATTCCATCATCATCTTATAGGGTTATTCCATTAGGTGGTCGCGACCCAAAAACATCCTCAACTGCTTTGATTCGAAATCCTGTTGATTCAACAGCTTCTCCATTTGGCTGGCATGATCTCAACAATGGAGATGGTTCTGTTTCTATTACCCGAGGCAATAATGTAGTTGCACATGACAACTCCAACAGAAGAGACAATCCCAACACTGGACTCGTTACTGCCCAGAATTTTGATTTTGATTTCAAGTTTGATGACAACCAGCAAGAGCCAGGACAATACAAGGATGCATCGATTACTAATGTCTTCTTCTTGTCAAATTCATATCATGACATTTTGTTCAAATATGGGTTTGATGAGCAGGCTGGTAATTTCCAAAACATCAATGCAGGCGGGTCCGGA…
M36	BATDEDRAFT_87065	ATGATCGTGACAGCCAAAGAATCCGACAAAGCCGATACGCCAGTTATCCTTGGAGCGTATGTTATTAATAAACTCAAAGGTATTCGCTCGCATCCTTACACTACGGACATGAAAATCAACCCTTTGACATATGGCGACCTTAAAACCCGCACAGAGCTGCACGAGGCTGGCAAAGTGTGGGCAGCCATGCTTTGGGAAGTTTACTGGAACTTGGTCACCAAGAGTGGATTTTCTACCAATCTCTACGATGCCAAGGGCAAGGCTGGCAACATTGTTGCTATGCAGAATGTGATGGGTGGATTGATGCATCAGCCATGCAGTCCTAGCTTGGTCAATGCTCGTGATGCCATTATTGCGTCCGATGCAGCCTATTATAATGGGGCCAACAAGTGCGAGATT…
M36	BATDEDRAFT_90246	ATGTCGGGCCATGAAACTAGAGGTATGAGCAAAGATTGGTCCGACATATTTGCCATAATTGTAACAGCCAAAGAATCCGACAAAGCCGATACGCCAGTTATCCTTGGAGCGTATGTTATTAATAAACTCAAAGAGCTGCACGAGGCTGGCAAAGTGTGGGCAGCCATGCTTTGGGAAGTCTACTGGAACTTGGTCACCAAGAGTGGATTTTCTACCAATCTCTACGATGCCAAGGGCAAGGCTGGCAACATTGTTGCTATGCAGAATGTGATGGGTGGATTGATGCATCAGCCATGCAGTCCTAGCTTGGTCAATGCTCGTGATGCCATTATTGCGTCCGATGCAGCCTATTATAATGGAGCCAACAAGTGCGAGATTTGGAAGGGATTCGCCAAACGT…
M36	BATDEDRAFT_92063	ATGTCGGGCCATGAAACTAGAGGTATGAGCGAAGGTTGGTCCGACATATTTGCCATGATCGTGACTGCCAAAGAATCCGACAAAGCCGGCACGCCAGTTATCCTTGGAGCGTATGTTATTAATAAACTCAAAGGTATTCGCTCGCATCCTTACACTACGGACATGAAAATCAACCCTTTGACATATGGCGACCTTAAAACCCGCACAGAGCTGCACGAGGCTGGCGAAGTGTGGGCAGCCATGCTTTGGGAAGTTTACTGGAACTTGGTCACCAAGAGTGGATTTTCTACCAATCTCTACGATGCCAAGGGCAAGGCTGGCAACATTGTTGCTATGCAGAATGTGATGGGTGGATTGATGCATCAGCCATGCAGTCCTATCTTGGTCAATGCTCGTGAT…
M36	BATDEDRAFT_1639	TATGTTCAACAAGAAGATGGCACGCTTGTGTATGCTTACAAATTCCAGCTTCGCGACAAAGGTGTTAATTTCTGGATCCAAGTTTGGGCAGATACCAACACTGGCAAACTGGTCCAGGCTGTTGACTTTGCTCATCATGCAACATACAAGGCTATCAAAGTCCCTGGTCTCAGTCCCAAGGATGGTGGTTTCACCAACATCAAAGATCCAGAATACAAACCATCGTCGCCTAATGGATGGACTGACGGAACTACCACTGAGGGTAACAACGCCGATGTTCTTGATTTAAGACCAAGAACACCAGTTCCTGGAGCCGGTGTTGACGGTGTATTCGACACCAGCTTTGATCCCAAGACTGACATTGACAATAAGGAGAACTTACAAGCAACAGCTGTCAAT…
M36	BATDEDRAFT_5372	GTTCCTTTGCACGAATATGGTCATGGTGTTTCGACTCGTTTGACAGGTGGATCTTTGGCGCCTTTGTGCATGTCGGGCCATGAAACTAGAGGTATGAGCGAAGGTTGGTCCGACATATTTGCCATGATCGTGACTGCCAAAGAATCCGACAAAGCCGATACGCCAGTTATCCTTGGAGCGTATGTTATTAATAAACCCGAAGGTATTCGCTCGCATCCTTACACTACGGACATGAAAATCAACCCTTTGACATATGGCGACCTTAAAACCCGCACAGAGCTGCACGAGGCTGGTGAGGTGTGGGCAGCCATGCTTTGGGAAGTTTACTGGAACTTGGTCACCAAGAGTGGATTTTCTACCAATCTCTACGATGCCAAGGGCAAGGCTGGCAACATTGTT…
M36	BATDEDRAFT_5365	GTTCCTTTGCAAGAATATGGTCATGGTGTTTCGACTCGTTTGACAGGTGGATCTTTGGCGCCTTTGTGCATGTCGGGCCATGAAACTAGAGGTATGAGCAAAGGTTGGTCCGACATATTTGCCATGATTGTAACAGCCAAAGAATCCGACAAAGCCGACACGCCAGTTATCCTTGGAGCGTATATTATTAATAAACTCAAAGGTATTCGCTCGCATCCTTACACTACGGACATGAAAATCAACCCTTTGACATATGGCGACCTTAAAACCCGCACAGAGCTGCACGAGGCTGGTGAGGTGTGGGCAGCCATGCTTTGGGAAGTTTACTGGAACTTGGTCACCAAGAGTGGATTTTCTACCAATCTCTACGATGCCAAGGGCAAGGCTGGCAACATTGTT…
M36	BATDEDRAFT_5343	ATTCAATTGCACGAATATGGTCATGGTGTTTCGACTCGTTTGACAGGTGGATCTTTGGCGCCTTTGTGCATGTCGGGCCATGAAACTAGAGGTATGAGCAAAGGTTGGTCCGACATATTTGCCATAATTGTAACAGCCAAAGAATCCGACAAAGCCGACACGCCAGTTATCCTTGGAGCGTATGTTATTAATAAACTCAAAGGTATTCGCTCGCATCCTTACACTACGGACATGAAAATCAACCCTTTGACATATGGCGACCTTAAAACCCGCACAGAGCTGCACGAGGCTGGTGAAGTGTGGGCAGCCATGCTTTGGGAAGTTTACTGGAACTTGGTCACCAAGAGTGGATTTTCTACCAATCTCTACGATGCCAAGGGCAAGGCTGGCAACATTGTT…
M36	BATDEDRAFT_5399	AAAGGTTGGTCCGACATATTTGCCATAATTGTAACAGCCAAAGAATCCGACAAAGCCGATACGCCAGTTATCCTTGGAGCGTATGTTATTAATAAACTCAAAGGTATTCGCTCGCATCCTTACACTACGGACATGAAAATCAACCCTTTGACATATAGCGACCTTAAAACCCGCACAGAGCTGCACGAGGCTGGCAAAGTGTGGGCAGCCATGCTTTGGGAAGTTTACTGGAACTTGGTCACCAAGAGTGGATTTTCTACCAATCTCTACGATGCCAAGGGCAAGGCTGGCAACATTGTTGCTATGCAGAATGTGATGGGTGGATTGATGCATCAGCCATGCAGTCCTAGCTTGGTCAATGCTCGTGATGCCATTATTGCGTCCGATGCAGCCTATTAT…
M36	Hp_gm_ctg00587-0.7	ATGCTGTCTTTGTCGCTGCTCTTTGTAGCATCTATTACATCTGGCTCACTGGCTGCGCCAGTCCCTTCCAAAGGCATCCATCTTCCCTCGTTCTTCTCACCCCCATCTCGCGCTGTATGGAACTTTCCTGAAGTGCCTCCCGCGACACCTGTCGTCAAGTCTCTGGAACAACTGAGCACCATTGCCATGGCTCGCATGCAAAAGACTCTTGCCGTCGTGCCCACTATTGGCATGCTCCAGACTTCCTTCCACCAAGATGCAGGGTCTGGCATGTACTTTACCAGCGTCACACAGATGTTGGGCGATAAGATGATTCTCAATTCAGTTGCCGGTATCGCTCTCGACAAGTTTGGCAACATCCTGGCCGAAACAAGCTCGTGGGCCGGCAACGTTGCCGCT…
M36	Hp_gm_asm134-0.164	ATGCCGATGCCGATGCCTATTGCCGCACAGGGCTCTGGCGAGCAGCCGAAGCAGCAGAAGCAGATGATGAGCGACAAGCCGCCTCGAGTGAGCAACTTTGGGCCGCAGACGACCACGACGCACTTGCACCGTCTGCTTCCTGTCGCCAAGTTTGAGCCGCTGTGGCACGCAACTTCTGCTTCTGCCTCTGCCTCTGCCTCTGCTTCTGATCAGGCATCGGGTTCCGTCTCGCTGGCTGAGCTCGAAAGCGCTGCGCTCGATTTCATCGCAAGCACCAGTGGAGTCTCTCGCAGCTCGCTGCGGGTCAGCCGCGCTTACTCGTCCGGCGGCCGCATGCACCACGTCTATGTGCGCCAGCAATTTCTCGGCATCGATATCATCAACGCCGTCGCAAACATC…
M36	Hp_gm_asm210-2.29	ATGTTACAAAGGCATCCTGATGAAGCCCAAAAGCTGCAAGTTGAAGTAGATGCCATTTGGACAAGCTCAAAGGGACTTCAACTGCCAGATGTATTATCTGGTATCCCTGCCGTTGACCGCTTTATCAGAGAAACCCTTCGCCTGTATCCTACTTTCCCGCGTATTACACGCATCTCGCAGTCGCCCGTGGACATCTTTGGATTCAAATTTGCTCGCGGCACTCGTTTCGATATTGATATTCGGTCTGTTCATCGACATGCATCGGTTTGGGAGGACTCTGAGGTATTTCGACCAGACCGATGGGTCGACAAGGATGTTCAACAGAGCCAGTCGAATGCGTACTATCCGTTTGGAATCTGTGCTGGACTTGGTGATGAAGCAGAAGCAAAGCTTGAATCT…
M36	Hp_snap_msk_ctg00587-0.5	ATGGCTGTAGCAGCCACTAGCGCTACAGTTGATTCGTCCGATGCAACTGTGCAGAGCAATCCTGCGACAGCGTTCGATAGTATTGTGCACCAGAGCCACCGCTTGGAAACAGTCCACCGTCGCTCCATCAATATGGCAGCGCCATTCCACTTCCCTCCGTCGGTCTCCCGAACAGTTGTTCCACCCGAGAATGTGCCTGTCACCCGCCTGCGTGCAAACCACTTCAAAGGCAGCAATGGCAGAGGCAACAGCAGCCATGCAGCGCCTGTACCCGCCAGCGACGCTGTTGTTGAGGTTGCCACACGCTTCCTCGAATCAACACTCAACCTCGCTGCGGGAGACTTTCATGTGTATAATCACTACACAGACTCTTTTGGCGTCTCGCATGTTTATGGCGCC…
M36	Hp_mkr_asm210-snap-2.3	ATGCACCACGTCTATGTGCGCCAGCAATTTCTCGGCATCGATATCATCAACGCCGTCGCAAACATCAACTTTGATGCTGCCGGAAACATCGTCTCGGCTGCTCACAATTTCTTTACGTTCAAGATCCCGTCTTCATCTTCTTCATCCTCTTCTTCATCTTCTTCCTCCCATGCTGCCTGGCTTGCGTTCGAATCTGGAGATAATGCCGACATCCCCGTCGATCCTGTCGATGCTGCCGATGCTGCCGATGCCGCTTACGTTGCTGCCGCTTCTACTTTCGAAGGCTTGCTCGGCAAAGCCGTACTCAAACCAACAGATGCTGTGGAAATCGCACTGCGCCATCTAGGTATCGCTACTCCAAAATCGCGTCTTTCTGCTTCCTTGACCTCGTCGCTTTCC…
M36	SPPG_01665T0	ATGGTCAAGTTTGCCACCTCCACTGCGCTGGTCGCAGCTGCCCTTGCCTCTTCTGCTCTCACTGTCCTTGCCGCACCCGCTCCTACTACCCAGAGCGTGGACATTCCTTCCTTCCAGCGTGATCCCGCTTACGCTGTCTATGGCAAGGGTACTGCAGCTCCACCTTCCTTTGGCCCGGTTGATGACAAGACCGCGGCTTTGTCGCACATTAGCGAACAGACTGGCGTCCCTGTGGGCGAGCTCGAGGTGACAGATGACTACTCTAGTGCCAACGGCGTTAGGCACATCTACGTTAAGAGGGTCTTGAACGGATACCGGATTGGTAACCAAGTCGGCAACATTTCAGTCAAGGACGGCAAGATCCTTTCCTTTGGAAACTCTTTTGCGCCTGCCAACAAC…
M36	SPPG_02641T0	ATGTCCTCGTCGTCAAAGAAACTTTCCGCCCTCCTCCTTGTTCTATGTGCTAGCAGCGCTTCCCTTGGATGGGCACATCCCCACTCGTCTCATGGATCGGGCCGATCTCGCACGCCTGCTGCATCACGGACCCACGGCAATTTTGGACCATCGCTGGGACATCAATCCTATGAGCACGGAATCCTTCAGGAATCGGCTTTCGTGACTTTTTTGACACAGACTCCGTCCGGCGACAACCCAATCGACATTGCAATCAAATATGCTGCTGGAAAGTCTGGCGTGTCCCAAGACCAGCTCCGCGTCTCTAGTTCCCACACAACGGACCACTCTGGTGTGACCCACGTTTACCTTCAGCAATACGCTAACGGAATTCCCGTAGTAAATGGAGTCGCCAATGTC…
M36	SPPG_04344T0	ATGGGTCGCAAGTGTTTTCTTGGAAGTGGTGCTTATTTAGCACTGGGCCTCGCTACCACTGCGTTGGCGCATCCCGTTGACCACTTTGTTCGGCGAGGAAATGAAGTCGGTTACTATCAGCCACCCGCCAGCGCCTGGAAACCTGATGGCAATGCTCCACCAAAGTTTGACGCCAAGCCGTTGGCACCGTCCGACTTTGCCGGTGCAGCAAGCAACTGGCTGTCCAACACGTTCAACTTGACAGGCGGTGCGATGCAGAGCGGCTATCAAGATAGCCATAATGGCTTGTATCACTACTACGCTGCCCAGCAAGTGGATGGACTTACGATTGTCAATTCTAATGCTGATGTTCATATGGACTCGTTTGGAAATCCAGTCATGGCATCCCAAGCCTGGGCT…
S41	BATDEDRAFT_37569	ATGCTTGTTTCATCTGTAGTTGCTCTGTTGGCCACTGCTGCCTCTGTCGTATCTGCAGATTTCCCTCAATACAATCTCATCAAGGCTGATCGTGATGCTGGCCGCTTTACATTTTTGCCCACCACTCGTGCCCAAAAGGAGGTCATTCTCAAGAATGCTGAAAATATTCTTACCGCATGGGTCAATTATGATTCCAAGATGACCAACTATGGACCAGCCGCTGATCCGTTCCCAGTCATGAAGAGCCTCCGTAGCAACATTGACAAGATCAGTGATGAGGAGCTCCAGCTCTCACTCAGCGATGTGTTTGTCAAGATCCGTGATCAGCACACTCGTTGGTTCAACTCCGCGCCATACCGTTGTTTCTTTGCAACCACTGGTCTGGAATACTCACTGGTT…
S41	BATDEDRAFT_35365	ATGAAGTTTTCACTACTAGCCATTGCTTCTGCTGCGTTTGTTGTCAATGCTCAAGGAAATAAATCTGAATCCATGCCTACATTGGCCTTTATCAAAGAACACCGTGACGCTGGCAGATTTGTTTTTATGCCATACACTGACGAACAACGAAACGTCGTGCTGACCAATGTTGAAAATGGTTTGAAATTGTGGTCCAACTATGAATCTAAGATCAAAAACTATGGTGAGCGTGCCGATCCCTTCCCGATCATCAAGAAACTGCGTGCAAAACTGGATGCATCCAATCTTACCGATACTGAGATGCAGATTGAACTCTTGAGTGCGTTTACTCGCATGCGTGACCATCATACCCATTTTGAGCCATCTGGACCATATGCTTGTTTTTTTGCCACAACTGGT…
S41	BATDEDRAFT_22176	ATGAAATTTTCACTGCTAGCCATTGCTTCTGCTGCGTTTGCTGTCAATGCTCAAGGAAATAAATCTGAATCCATGCCTACATGGGCCTTTATCAAAGAACACCGTGACGCTGGCAGATTTGTTTTTATGCCATACACTGACGAACAACGAAACGTCGTGCTGACCAATGTTGAAAATGGTTTGAAATTGTGGACCAACTATGAATCTAAAATCAAACACTATGGTGAGCGTGCCGATCCCTTCCCGATCATCAAGAAACTGCGTGCAAAACTGGATGCATCCAATCTTACCGATACTGAGATGCAGATTGAACTCTTGAATGCGTTTATTCTTGCGCGCGACCATCATACCCATTTTGAGCCATCTGGACCATATTCTTGTTTCAGTGCCACAACTGGT…
S41	BATDEDRAFT_26098	ATGAAGTTTTCACTACTAGCCATTGCTTCTGTTGCGTTCGTTGTCAATGCTCAAGGAAATAAATCTGAATCCATGCCTACATGGGCCTTTATCAAAGAACACCGTGATGCTGGCAGATTTGTTTTTATGCCATACACTGACGAACAACGAAACGTCGTGCTGACCAATGTTGAAAATGGTTTCAAATTGTGGTCCAACTATGAATCTAAAATCAAACACTATGGTGAGCGTGCCGATCCCTTCCCGATCATCAAGAAACTGCGTGCAAAACTGGATGCATCCAATCTTACCGATACTGAGATGCAGACTGAACTCTTGAGTGCGTTTATTCTTGCGCGCGACCATCATACCCATTTTGAGCCATCTGGACCATATTCTTGTTTCCGTGCCACAACTGGC…
S41	BATDEDRAFT_27937	ATGAAATTTTCACTGCTAGCCATTGCTTCTGTTGCGTTCGTTGTCAATGCTCAAGGAAATAAATCTGAATCCATGCCTACATGGGCCTTTATCAAGGAACACCGTGACGCTGGCAGATTTGTTTTTATGCCATACACTGACGAACAACGAAACGTCGTGCTGACCAATGTTGAAAATAGTTTGAAAGCATGGTCCAACTATGAATCTAAAATCAAACACTATGGTGAGCGTGCCGATCCCTTCCCGATCATCAAGAAACTGCGTGCAAAACTGGATGCATCTAATCTTACTGACACTGAGATGCAGACTGAACTCATGAATGCTTTTGTTCGCATGCGTGACTATCATACTTATTTTGAGCCATCTGGACCACATGCCTGTTTTTTTGCCACAACTGGT…
S41	BATDEDRAFT_28623	ATGGTTCTTTTTTTGGTGGCCGTTTTAGCTGCAATATCTTGCATCAATGCTCAAACTCTTACAACACAACCTGATGCAACATCAACATCAACACCACATGCTGCTATTAAAGATACTTGGTCTGACTATAGACCCATCAAACTCGATCGCGATGCTGGATTGTTGGCTTTTTTGCCATATAATCTTGAACAGCGAAAAATTCTAATGTCGAATGCCGAAAATGCATGGGTCAATCTTGAATCAAAAATAAAGCATCACGGCCAAAAATCAAATCCCTTTCCTGCTCTCAAGCATATCCGAAACAATATCGAAATCCTTACTGATAAACAGTTCCAGCTTGGGTTATTGAATACATTTGCTCGAGCTCGCGACGCACATACTACCATGACATTAGCTGGT…
S41	BATDEDRAFT_28625	ATGATTCAACATGTCCAGGCATGGGTCAATCTTGAATCAAAAATAAAGCATCACGGCCAAAAATCAAATCCCTTTCCTGCTCTCAAGCATATCCGAAACAATATCGAAATCCTTACTGATAAACAGTTCCAGCTTGGGTTATTGAATACATTTGCTCGAGCTCGCGACGCACATACTACCATGACATTAGCTGGTCCGTATAGTTGCTTTTTAGTTACCACGGGAATTTCTTTTCAGTTCATTGATGGTCCAGGCGATATGATCAAAAACCCAACAATCGTCGTCAGCCAACCCGTCAATCGTGAAATATTAGACCTACTACGTAATACCGCGTATAGCCAAATTAGAGTTGGAGATCAACTTGTCGGCATTAACGGCCTCACTTTTTACGAATGGAAA…
S41	BATDEDRAFT_23310	ATGAAATTTTCACTACTAGCCATTGCTTCTGTTGCGTTCGTTGTCAATGCTCAAGGAAATAAATCTGAATCCATGCCTAAATGGGCCTTTATCAAGGAACACCGTGACGCTGGCAGATTTGTTTTTATGCCATACACTGACGAACAACGAAACGTCGTGCTGACCAATGTTGAAAATGGTTTGAAATTGTGGCCCAACTATGAATCTAAAATCAAACACTATGGTGAGCGTGCCGATCCCTTCCCGATCATCAAGAAACTGCGTGCAAAACTGGATGCATCCAATCTTACTGATACTGAGATGCAGACTGAACTCTTGAGTGCGTTTATTCGCATGCGTGACTATCATACTCGTTTTGAGCCATCTGGACCATATTCTTGTTTCCGTGCCACAACTGGT…
S41	BATDEDRAFT_23534	ATGAACAGGGAGGGTAAACTGGAAGACAACTATAAAGATATTGATAATCAAAAACACATGCTTTATACAACAGTTTTTCATCAATATAATACCAGCTGCATCATCGATTGCGAGTTACCCATCAAACTCGATCGTGATGCTGGATTGTTTACCTTTTTTCCATATACTCTTGAACAGCGAAATGTTCTAGTGTCGAATGCCGAAAATGCATGGGTCCATTTTGAATCAAAAATAAAGCATCATGGTCAACAAGCAAATCCGTATCCTGCTCTCGAGCATATCCGAAACAATATCAGAACCCTTACTGATGAACAGCTCCAGCTTGGGTTATTGGATATATTCACTCGAGCTCGCGACGGACATACTACCATGACATTAGCTGGCACTCATCGTTGTTTT…
S41	BATDEDRAFT_23544	ATGACTTCAATAACAGTGTCCAGCAAACCGACACCAATCAAACATGCGACTGTTTATCATGTATTTTGGCAGTTTAGTGTTGCATTTTGCGTGAATATCGCCTTATTCACGCTATCTTCAACAAACTATCACCAAGTCGTTAAAGCCATATGGTTACAAACAACCATTGTCAAGGGACAGCAGCTAAGCATAAATGTTTTAGCTGCAATATCTTGCATCAATGCTCAAACTCTTACAACATCAACACAACCTGCTGCAACATCAACATCAACACCACCTGCTACTATTAAAAGTAAATGGTCCGACTATAGACCCATCAAACTCGATCGTGATGCTGGATTGTTTACCTTTTTTCCATATACTCTTGAACAACGAAATGTTCTAGTGTCGAATGCCGAA…
S41	BATDEDRAFT_23754	ATGAAATTTTCACTACTAGCCATTGCTTCTGTTGCGTTCGTTGTCAATGCTCAAGGAAATAAATCTGAATCCATGCCTACATGGGCCTTTATCAAGGAACACCGTGACGCTGGCAGATTTGTTTTTATGCCATACACTGACGAACAACGAAACGTCGTGCTGACCAATGTTGAAAATAGTTTGAAATTGTGGACCAACTATGAATCTAAAATCAAGAATTATGGTGAGCGTGCCGATCCCTTCCCGATCATCAAGAAACTGCGTGCAAAACTGGATGCATCCAATCTTACCGATACTGAGATGCAGACTGAACTCTTGAGTGCGTTTATTCTTGGGCGTGACTATCATACTCGTTTTGATCCATCTGGACCATATTCTTGTTTCGTGGCCATGACTGGT…
S41	BATDEDRAFT_28775	ATGAAATTTTCACTGCTAGCCATTGCTTCTGTTGCGTTCGTTGTCAATGCTCAAGGGAATAAATCTGAATCCATGCCTACATGGGCCTTTATCAAAGAACACCGTGACGCTGGCAGATTTGTTTTTATGCCATACACTGACGAACAACGAAACGTCGTGCTGACCAATGTTGAAAATGGTTTGAAAGCATGGTTCAACTATGAATCTAAAATCAAGAATTATGGTGAGCGTGCCGATCCCTTCCCGATCATCAAGAAACTGCGTGCAAAACTGGATGCATCCAATCTTACTGATACTGAGATGCAGACTGAACTCTTGAGTGCGTTTATTCGCATGCGTGACTATCATACTCATTTTGAGCCATCTGGACCATATTCTTGTTTTTTTGCCACGACTGGT…
S41	BATDEDRAFT_24156	ATGAAGTTTTTACTACTAGCCATTGCTTCTGTTGCGTTCGTTGTCAATGCTCAAGGAAATAAATCTGAATCCATGCCTGAATGGGCCTTTATCAAGGAACATCGTGACGCTGGCAGATTTGTTTTTATGCCATACACTGACGAACAACGAAACGTCGTGCTGACCAATGTTGAAAATGGTTTGAAATTGTGGTCCAACTATGAATCTAAAATCGAAAACTATGGTGAGCGTGCCGATCCCTTCCCGATCATCAAGAAACTGCGTGCAAAACTGGATGCATCCAATCTTACTGACACTGAGATGCAGACTGAACTCATGAATGCGTTCATTCTTGCACGTGACCATCATACTAATTTTGAGCCATCTGGACCATATTCTTGTTTCAGTGCCACAACTGGT…
S41	BATDEDRAFT_24207	ATGCCATACACTAGCAAGCAACAAAGCGATTTGCTGGACAGTGTTGAAAATGGGTTGAAAATGTGGGTTAACTATGAATCTAAAATCAAGAATTATGGTGAACGCGCTGATCCCTTCCCAATCATCAAGAAACTGCGTGAAAAGTTGAATGCATCTGTAATCAGTGATACTGAGATACAGACTGAGCTCATGAATGCTTTTAACCGTATGCGTGATTTAAACACTCGGTTCCAATCTTCTGGTCCTCACACTTGTTTCTTTGCCACGACTGGTCTCTTTTTCAAATTTATCGAGGGTGATGCAGATATGCTCAAAAAACCAACTGTTGTTTTTCAGCGTCATACAAGTAGTAAAAGTCTGCGCGCCTTTTTCGGAAAAACTTATGACCAGATAAATGTT…
S41	BATDEDRAFT_24985	ATGATTCTTTTTTTAGTAACAGTTCTAGCCGCGGTATCTTCCATCAATGCTCAAACTCTTACAACACGACCTGTTGAAACATCTGCATCATCTGTTGTAACATCTGCATTGTCTGTTGAAACATTTGCATCATCTGTTGTAACGTCAACATCATCTGTTGTAACATCAACATCATCTGCTGAAACATCTGCATCACCTGTTCCTACTAAAAGTAAATGGTCTGATTATAGACCCATCAAACTCGATCGCGATGCTGGAGTGTTGACTTTCTTTCCGTATACTCCTGAGCAGCGAGACACGTTCGTATCAAATGCGGAAAATATTTTCAAAGCAAGTTGTCATGCATGGGTCAATTTTGATTCAAAAATAAAGCATCATGGCCAAGAGGCAAATCCGTTT…
S41	BATDEDRAFT_25222	ATGCTTTACTCTACTACCTTAATTCTGGCCGGACTTTCCTGTATCTCTAGCCACGCGGTATCCACTGACACGCACCATGATGTCCCTGCCGACTTTGCTAATGCAACCTCGACTCAAGGCGATGAGTTTGGATCTGCAACTACCTACACCGCGTACTCTGCTACTCCTTTGGTCAAGACTCCAGCCGGCTATGGCCCTGAATCGTCTGGAACACAGACAGCATCAACCATGAACTCATTCGAGTGGCTAGAAAGCACTGCCACCATGACTTCCACGGCTGCTGACAATCTGACACCCTACTCCAACTATCCTGCCGAGTATCCTGTTTCTTCTACTGACGTGAAATTTGAAACTGAGTTCAAGTCAGTTGCTACCTATACTGCTTCGGATCTACAAACA…
S41	BATDEDRAFT_25462	ATGATTGTTTTTTTGGTAGCAGTTTTAGCTGCTGCATCTTGCATCAATGCTCAGATTCCTACAGAACAACCTGCTTTTGTTGAACATGCTTGGTCCAAGTATAGACTCATCAACCTTTATCGCGATGCTGGATTGTTTACCTTTTTCCCATATACTCTTGAACAGCGAAATGTTCTAGTGTCAAATGCCGAAAATGCATGGGTCAATTTTGAATCAAAAATGAAACATCATGGCCAAGAGGCAAATCCGTATCCTGCTCTCGAGCATATCCGAAACAATATCGAAACCCTTACTGATGAACAGATCCAGCTTGGGTTACTGGATGCATTCACTCGAACTCGCGATGCACATACTTTCATGAAATTAGCTGGTCCGTATAGTTGCTTTTTCGTTACCACG…
S41	BATDEDRAFT_25463	ATGATTATTTTTTTGGTAGCAGTTTTAGCTGCTGCATCTTGCATCAATGCTCAGATTCCTACAGAACAACCTGCTTTTGTTGAACATGCTTGGTCCAAGTATAGACTCATCAACCTTTATCGCGATGCTGGATTGTTTACCTTTTTCCCATATACTCTTGAGCAGCGAAATGTTCTAGTGTCAAATGCCGAAAATGCATGGGTCAATTTTGAATCAAAAATGAAACATCATGGCCAAGAGGCAAATCCATATCCTGCTCTCGAGCATATCCGAAACAATATCGAAACCCTTACTGATGAACAGATCCAGCTTGGGTTACTGGATGCATTCACTCGAACTCGCGACGCACATACTTTCATGAAATTAGCTGGTCCGTATAGTTGTTTTTTCGTTACCACG…
S41	BATDEDRAFT_25559	ATGTGGATACAGCACATCACCAAGTCGTTAAAGCTATATGCTTACAAAACGACCGTTGTTAAGGGACAGCCGCTAAGCATGAATGATTTATGCATCTATCTATTATGGCACAACTGCATCGATTGCGAGTTATACAAACTGACTGATCATACCTCGCATTCCATAATTCCTCAAATGATTGTTTTTTTGGTAGCAGTTTTAGCTGCTGCATCTTGCATCAATGCTCAGATTCCTACAGAACAACCTGCTTTTGTTGAACATGCTTGGTCCAAGTATAGACCCATCAACCTTTATCGCGATGCTGGATTGTTTACCTTTTTCCCATATACTCTTGAACAGCGAAATGTTCTAGTGTCAAATGCCGAAAATGCATGGGTCAATTTTGAATCAAAAATGAAA…
S41	BATDEDRAFT_27246	ATGAAGTTTTCACTACTAGCCATTGCTTCTGTTGCGTTCGTTGTCAATGCTCAAGGAAATAAATCTGAATCCATGCCTAAATGGGCCTTTATCAAGGAACACCGTGACGCTGGCAGATTTGTTTTTATACCATACACTGACGAACAACGAAACGTCGTGCTGACCAATGTTGAAAATGGTTTGAAATTGTGGTCCAACTATGAATCTAAAATCAAACACTATGGTGAGCGTGCCGATCCCTTCCCGATCATCAAGAAACTGCGTGCAAAACTGGATGCATCCAATCTTACCGATACTGAGATGCAGATTGAACTCTTGAATGCGTTTATTCTTGGGCGTGACTATCATACCCATTTTGAGCCATCTGGACCATATTCTTGTTTCAATGCCATGACTGGT…
S41	BATDEDRAFT_26287	ATGGTTCTTTTTTTGGTAACAGTTTTAGCTGCAATATCTTGCATCAATGCTCAAACTCTTACAACACAACCTGATGCAACATCAACACCACCTGCTGCTATTAAAGATACTTGGTCTGACTATAGACCCATCAAACTCGATCGTGATGCTGGATTGTTTACCTTTTTGCCATATAATCTTGAACAGCGAAAAATTCTAATGTCGAATGCCGAAAATGCATGGGTTAATTTTGAATCAAAAATAGAGCATCATGGCCAAAAGGCAAATCCGTATCCTGCTCTTGAGCATATCCGAAACAATATCGGAACCCTTACTGATAAACAGCTCCAGCTTGGGTTATTGGATGCATTCACTCGAACTCGCGACGCACATACTACCATGACGTTAGCTGGTCCGTAT…
S41	BATDEDRAFT_85649	ATGAAATTTTCACTACTAGCCATTGCTTCTGCTGCGTTCGTTGTCAATGCTCAAGGAAATAAATCTGAATCCATGCCTAGATGGGCCTTTATCAAAGAACACCGTGATGCTGGCAGATTTGTTTTTATGCCATACACTGATGAGCAACGAAACGTCGTGCTGACCAATGTTGAAAATGGTTTGAAATTGTGGACCAACTATGAATCTAAAATCAAACACTATGGTGAGCGTGCCGATCCCTTCCCGATCATCAAGAAACTGCGTGCAAAACTGGATGCATCCAATCTTACCGATACTGAGATGCAGATTGAACTCTTGAATGCGTTTACTCGCATGCGTGACCATCATAGTCATTTTGCACCGTCTGGACCATATGCTTGTTTCGTGGCCACGACTGGT…
S41	BATDEDRAFT_86001	ATGAAGTTTTCACTACTAGCCATTGCTTCTGCTGCGTTCGTTGTCAATGCTCAAGGAAATAAATCTGAATCCATGCCTACATGGGCCTTTATCAAGGAACACCGTGACGCTGGCAGATTTGTTTTTATGCCATACACTGACGAACAACGAAACGTCGTGCTGACCAATGTTGAAAATGGTTTGAAATTGTGGCCCAACTATGAATCTAAAATCAAACACTATGGTGAGCGTGCCGATCCCTTCCCGATCATCAAGAAACTGCGTGCAAAACTGGATGCATCCAATCTTACCGATACTGAGATGCAGATTGAACTCTTGAATGCGTTTATTCTTGCGCGTGATTATCATACCCATTTTGAGCCATCTGGACCATATTCCTGTTTCAGTGCCACAACTGGT…
S41	BATDEDRAFT_86231	ATGCTTGTTTCGTCTGTTGTTGCTCTGTTGGCAACTGCTGCTTCTGTCGTGTCTGCAGATCTTCCTAAATACAGTCTCATCAAGACCGATCGTGATGCTGGCCGCTTTACATTTGTACCCACCACTCGTGCCCAAAAGGAAATTACTCTCAAGAATGCCGAAAATATTCTTACTGCATGGGTCAATTACGATTCCAAGATAGCCAACTATGGATCAGCCGCTGATCCATTCCCAATCATGAAGAGTGTTCGTAGCAACATTGACAAGATTAGTGATGAGGAGCTCCAGCTTACACTCAATGATGCATTTGTCATGATTCGTGACCAGCACACTCGTTGGTTCAAGCCTGGACCATACCGTTGTTTTTTTGCAACCACTGGTCTAAAGTATAACTTTATT…
S41	BATDEDRAFT_86314	ATGAAGTTTTCACTACTAGCCATTGCTTCTGCTGCGTTTGCTGTCAATGCTCAAGGGAATAAATCTGAATCCATGCCTAGATGGGCCTTTATCAAGGAACACCGTGATGCTGGCAGATTTGTTTTTATGCCATACACTGATGAGCAACGAAACGTCGTGCTGACCAATGTTGAAAATAGTTTGAAATTGTGGACCAACTATGAATCTAAAATCAAAAACTATGGTGAGCGTGCCGATCCCTTCCCAATTATCAAGAAACTGCGTGCAAAACTGGATGCATCTAATCTTACCGATACTGAGATGCAGACTGAACTCTTGAGTGCGTTTATTCGCATGCGTGACCTTCATAGTCATTTTGGGCCATCTGGACCATATTCTTGTTTCAATGCCATGACTGGT…
S41	BATDEDRAFT_87928	ATGATTCAACATGTCCAGGCATGGGTCCATTTTGAATCAAAACTGAAATATCATGGTCAAGAGGCAAATCCATATCCTGCTCTCGAGCATATCCAAAACAATATCGAAACCCTTACTGATGAACAGATTCAACTCGGGTTATTGGATGTATTTGCTCAAACTCGCGACGCACATACTGTCATGTCATTGTCTGGTCCGTATAGTTGCTTTTATATTACCATAGGCATTTATTTTGAGTTCATTGATGGTCCAGGCGATATGATCCAAGACCCAACAATTGTCGTCAGCCAACCCGTCGATCGTGAAATATTAGACCTACTACGTAATACCGCGTATAACCAAATCAATGTTGGAGATCAACTTCTTAGCATTAACGGCCTCACTTTTTACAACTGGAAA…
S41	BATDEDRAFT_89445	ATGATTCAACATGTCCAGGCATGGGTCAATTTTGAATCAAAAATGGAATATCATGGTCAAGAGGCAAATCCATATCCTGCTCTCGAGCATATCCGAAACAATATCGAAACCCTTACTGATGAACAGATCCAGCTTGGGTTACTGGATGCATTCACTCGAACTCGCGATGCACATACTTTCATGACGTTAGCTGGTCCGTATAGTTGCTTTTATGTTACCACAGGAATCTTTTTTCAATTTATTGATGGTCCAGGAGATATGATCCAAGACCCAACAATCGTCGTCAGTAAACCCGTCAATCGTGAAATATTTGACCTACTACGTAATACTGCTTATAGTCGAATTAGAGTTGGAGATCAACTTGTCAGCATTAACGGCCTCACTTTTTACCAGTGGAAA…
S41	BATDEDRAFT_90146	ATGAAGTTTTTACTACTAGCCATTGCTTCTGCTGCGTTCACTGTCAATGCTCAAGAAAATAAATCTGAATCCATGCCTAAATGGGCCTTTATCAAGGAACACCGTGACGCTGGCAGATTTGTTTTTATGCCATACACTGACGAACAACGAAACGTCGTGCTGACCAATGTTGAAAATGGTTTCAAATTGTGGACCAACTATGAATCTAAAATCAAACACTATGGTGAGCGTGCCGATCCCTTCCCGATCATCAAGAAACTGCGTGCAAAACTGGATGCATCCAATCTTACCGATACTGAGATGCAGACTGAACTCATGAATGCGTTTATTCGCATGCGTGATTTTCATAGTCATTTTGCACCGTCTGGACCATATGCTTGTTTCGTGGCCACGACTGGT…
S41	BATDEDRAFT_92476	ATGATTCAACATGTCCAGGCATGGGTCAATCTTGAATCAAAAATAAAGCATCATGGCCAACAAGCAAATCCGTTTCCTGCTCTCGAGCATATCCGAAACAATATCGGAACCCTTACTGATGAACAGCTCCAGCTTGGGTTACTGGATGCATTTGCTCGAGCTCGCGACGGACATACTGCCATGACATTAGCTGGTCCGTATAGTTGTTTTTTCGTTACCACGGGAATTTCTTTTCAGTTCATTGATGGTCCAGGCAATATGATCAAAAACCCAACAATCGTCGTCAGTAAACCCGTCAATAGTGAAATATCTGACTTACTACGTAATACCGCCTATAATCGAATCGATGTTGGAGATCGACTTCTTAGCATTAACGACCTCACTTTTTACAAATGGAAA…
S41	BATDEDRAFT_92744	ATGAAATTTTCACTACTAGCCATTGCTTCTGCTGCGTTCGTTGTCAATGCTCAAGAAAATAAATCTGAATCCATGCCTAAATGGGCCTTTATCAAAGAACACCGTGACGCTGGCAGATTTGTTTTTATGCCATACACTGACGAACAACGAAACGTCGTGCTGACCAATGTTGAAAATGGTTTGAAATTGTGGACCAACTATGAATCTAAAATCAAGAATTATGGTGAGCGTGCCGATCCCTTCCCGATCATCAAGAAACTGCGTGCAAAACTAGATGCATCCAATCTTACCGATACTGAGATGCAGATTGAACTCTTGAATGCGTTTATTCTTGCGCGTGATTATCATACCCATTTTTCACCGTCTGGACCATATTCTTGTTTCAATGCCATGACTGGT…
S41	BATDEDRAFT_92841	ATGATTCAACATGTCCAGGCATGGGTCAATCTTGAATCAAAAATAAAGCATCACGGCCAAAAATCAAATCCCTTTCCTGCTCTCAAGCATATCCGAAACAATATCGAAATCCTTACTGATAAACAGTTCCAGCTTGGGTTATTGAATACATTTGCTCGAGCTCGCGACGCACATACTACCATGACATTAGCTGGTCCGTATAGTTGCTTTTTCGTTACCACGGGAATTTCTTTTCAGTTCATTGATGGTCCAGGCGATATGATCAAAAACCCAACAATCGTCGTCAGCCAACCCGTCGATCGTGAAATATTAGACCTACTACGTAATACTGCTTATAGCCAAATTAGAGTTGGAGATCAACTTGTCGGCATTAACGACCTCACTTTTTACGAATGGAAA…
S41	BATDEDRAFT_93324	ATGACATTAGCTGGTCCGTATAGTTGTTTTTTCGTTACCACGGGAATTTCTTTTCAGTTCATTGATGGTCCAGGCAATATGATCAAAAACCCAACAATCGTCGTCAGTAAACTCGTCAATCGTGGAATATCTGACTTACTACGTGATAACGCCTATAATCGAATCGATGTTGGGGATCAACTTCTTAGCATTAACGACCTCACTTTTTACAAATGGAAAAAAAAGCATCAAAATGCCATTGGTGGATCCACCGAGTCTCATAGTCAGCGTTTAGCATTAAGATACTTGACTTCCAGACATGCAGCTTTTACCCAACTCCCTGATGAAGACTTTATCAAGCTTAAATTTAAATCTCGTGGCGACATCATATACGAAGTCAATGTACCGTACATGTCTGCA…
S41	Hp_gm_asm106-0.164	ATGATCCTGTCTGTGCTTGCCCTTGCTGCTTCTGTTCCGTTTGCTGCTGCCCAGCTGCCACCCGTCTACGGCAAGCTTGCCGATGACCGCGCTGCTGGCAGACTCTCATTCGCCCCTCTCTCCCTGCCACAGCGCCAGCAGCTGCTCAAGGAAATCAATGCTACACTCGCGGTCTGGGTCCACCGCCAAGAGAAGCTTGATTTCTATGGCTCGGCGGCAGATCCCTTCCCTGTCGTTCAGTCTGTTGTCGATAGCCTGGACACCATCAGCGACAACGACCTCAACCTCAAGCTCGGTCAGGCATTTGACTCGATCCGTGACCTGCACACCGTCTTTGTCAAGCCCGGACCTTACCGCTGCTTCACCGCTACAACTGGCCTCAAGTTCGAGTTCGTCACC…
S41	Hp_gm_asm236-0.161	ATGGCAGTGCTTGTCAGATCTAATGCTCTTTCGAGCAAAGTAGCCCAGCGTCTTTTATCTGCCGCAGTCTGCTTCAGTCTGGTTGCGACGCCTGTATATGCAAAGCACACCGGCTCTATAAGTGATGCCACTCAAACAGCCGCAAACCCTTATACCTATGCTCTGCTTAGAGACTCAAGAAGTCAGATCCAAGTGGCGCCGTTTACGCAAGGCGACCGAGAATCCATCCTCACGAGCGTTTCGTCGCTTTTCCAGATTTACGTCAATCGCGAAAGTAAGCTATACTACTATGGCAATGAATACCCCGACATCGATCCTATCCCGCGTGTCCAAGAGCTCGCCCAGACTCAAGAAAGTCTATCTGATCTTGAGTTCAACTATGCGCTTTCGAGCATATTC…
S41	Hp_gm_asm80-0.52	ATGATATTTGCTTTTGGACTCGCTGCTCTACTTGCGACGGGTGCGGTTAGCCAGACCGCCAACCCACTTGCTCAGGACCGTTCGCGTCATGTGCACATCCCACTCACGGTGGATCAAAAGAAGGCCGTTGTCACGGAAGCCCTGACCCTTTTCAAAATCTGGTGCAATAGAGATTCCAAGGCTTCCTTTTACCCAGCCGGATCGCCTGTTGTTCCTGAGACTCAGATCAGCCAGATCAGCTCGCAGATCGACACGATCGCCACTGATGAGTTTAATTATAGAATGAGCGAGATCTTCCTCAACGTGCGCGATCAGCACACAAACTTTATCATCGGCGCTCCAAGACGCTGCTTCTCGATCTACACCGGCGTGAGCTTGACCTTTATCGAATCCGATGAC…
S41	SPPG_00409T0	ATGATCAAGGCTGGTATAGCGGCATTGGTCGGCTTGGCTGCCTTGAGCGTTGATGCTGCCCCCACACCTGCAGACAGCGACAATGTTATTAAGAGTTTCGATGTAGGCAGCGATGGCTGTGCTCAGGTTGCGGCTCAAATGAAACTGACTGGCGGGTGGATAGACCACAAGAATGTCAAGGATTGCCTTGATTCCTTCCCTCTCGATCAAAGAATCCGGACTGCCACTGTGGACACACTTCGTAAGGCGGTAGATGGACAATATTCCTTTACTGACATGGCGTCCATTGCCAGTACCATTGACGGAGGCAAATGGGATTTGAAAGATATCGACCTCTTGCAGAGTTTGGATGCATTTGCCAAAAAAAACTATCAGACGGATCGCGAGTTTCATGATGAT…
S41	SPPG_05166T0	ATGCTCGTCACCAGCACTTTCGCGGCTCTCGTTACCGCTGCGGTGGTCGCTGCTCAGACAACGACGAATGCCCGGGTAGATCTATTGACGAATGTCAGGCCGGAGCTTGGTTTTGCTGCTTACACACCCGAGGATAAAGTGCTTGTGGCCCAACAGGCACAGGAATTGTTGAGCATTTATGTCAATCAAGAGTCGAAGATCCAGCAGTACGGTGTCGACGCCCAAGCTGGCATTGCGGCGATCGTCCCCACGGTTGGAAATATGACGGATAAAGAATTTCACTACACGTTGGCCAAGCATTTCCTTTCTCTTCGCGACTTCCACACAAACTACTACATTCCGGGTCAGCATAGCTGCTTCAGTTTTATGACACCTTACTTGTTTGACTTTGTTCAGAGC…
S41	SPPG_06219T0	ATGTCCGTCTTCCCTGGTGTCCTGCGTGCCGCTTGGCCATTCCTTATCGTCCTCGCATCTACCTGCATCCACACCTCTTTAGCAATCAACCCAAAAGCACGTAGAGCTGATGCTTGCAGCTTCTCTCCCAGCACCATCTACTCCTACTCCCGCGTCCTATCATGCTACAAAAGCTTTCCTTTTCGCGCCGATATAAAGCAGGACGCTTTGGCCAAGCTCGAGAAATGGTTGGATATATACGCTTTTACTGACTTGGCCAAGGAAGGAAGCGCTCTTTATGGTCAGCCTGGTGTGGATTTGAGAAAAGGGTTGCGTGATATTGCAGCTAGGAAATACGACACGGATTTTGCCTTCCAGATGGATCTTCAGAATTTGTTTTGGAGGTTGAATGATGCTCAT…
2B)
Family	Gene name	Dom_L	Dom_R	Note
Asp	AMAG_11032T0	94	418
Asp	AMAG_11644T0	95	419
Asp	BATDEDRAFT_16209	80	399
Asp	BATDEDRAFT_87185	94	401
Asp	BATDEDRAFT_23213	108	217	partial - excluded
Asp	BATDEDRAFT_22593	94	404
Asp	BATDEDRAFT_90861	262	576
Asp	BATDEDRAFT_25784	24	331
Asp	BATDEDRAFT_28984	57	393
Asp	BATDEDRAFT_88273	94	406
Asp	BATDEDRAFT_24300	92	401
Asp	BATDEDRAFT_20107	112	415
Asp	BATDEDRAFT_28537	24	333
Asp	BATDEDRAFT_87177	92	396
Asp	BATDEDRAFT_89345	95	403
Asp	BATDEDRAFT_26411	94	389
Asp	BATDEDRAFT_87892	94	403
Asp	BATDEDRAFT_26134	93	402
Asp	BATDEDRAFT_23765	122	431
Asp	BATDEDRAFT_25259	108	417
Asp	BATDEDRAFT_27966	108	416
Asp	BATDEDRAFT_92020	94	403
Asp	BATDEDRAFT_12559	50	353
Asp	BATDEDRAFT_87859	38	252
Asp	BATDEDRAFT_28725	94	402
Asp	BATDEDRAFT_25666	108	423
Asp	BATDEDRAFT_28684	107	416
Asp	BATDEDRAFT_26132	107	414
Asp	BATDEDRAFT_27290	24	284
Asp	BATDEDRAFT_27296	132	444
Asp	BATDEDRAFT_87250	94	400
Asp	BATDEDRAFT_22611	146	454
Asp	BATDEDRAFT_28256	106	416
Asp	BATDEDRAFT_26762	94	405
Asp	BATDEDRAFT_21660	113	454
Asp	BATDEDRAFT_92738	94	202	partial - excluded
Asp	BATDEDRAFT_4465	10	329
Asp	BATDEDRAFT_23205	94	402
Asp	BATDEDRAFT_91075	98	260	partial - excluded
Asp	BATDEDRAFT_27052	24	184	partial - excluded
Asp	BATDEDRAFT_25680	66	337
Asp	BATDEDRAFT_23274	131	443
Asp	BATDEDRAFT_89380	81	388
Asp	BATDEDRAFT_21133	93	403
Asp	BATDEDRAFT_25355	178	467
Asp	BATDEDRAFT_27069	108	417
Asp	BATDEDRAFT_27767	124	432
Asp	BATDEDRAFT_27286	108	265
Asp	BATDEDRAFT_26748	108	415
Asp	BATDEDRAFT_25251	146	312	partial - excluded
Asp	BATDEDRAFT_24767	103	410
Asp	BATDEDRAFT_28181	94	290
Asp	BATDEDRAFT_24760	108	415
Asp	BATDEDRAFT_12639	50	353
Asp	BATDEDRAFT_89821	95	402
Asp	BATDEDRAFT_28842	91	258	partial - excluded
Asp	BATDEDRAFT_27037	85	405
Asp	BATDEDRAFT_26151	103	409
Asp	BATDEDRAFT_90978	24	333
Asp	BATDEDRAFT_20117	112	415
Asp	BATDEDRAFT_28541	181	490
Asp	BATDEDRAFT_28166	94	392
Asp	BATDEDRAFT_89831	94	401
Asp	BATDEDRAFT_90267	95	401
Asp	BATDEDRAFT_28328	94	406
Asp	BATDEDRAFT_90524	94	403
Asp	BATDEDRAFT_28176	108	419
Asp	BATDEDRAFT_23192	103	410
Asp	BATDEDRAFT_90888	77	314
Asp	BATDEDRAFT_28688	108	425
Asp	BATDEDRAFT_92488	90	393
Asp	BATDEDRAFT_35816	83	395
Asp	BATDEDRAFT_92765	24	331
Asp	BATDEDRAFT_90625	94	401
Asp	BATDEDRAFT_23759	94	413
Asp	BATDEDRAFT_22623	94	402
Asp	BATDEDRAFT_90236	37	146	partial - excluded
Asp	BATDEDRAFT_28777	105	416
Asp	BATDEDRAFT_26088	24	333
Asp	BATDEDRAFT_86720	94	408
Asp	BATDEDRAFT_92592	92	423
Asp	BATDEDRAFT_22618	108	415
Asp	BATDEDRAFT_28513	94	401
Asp	BATDEDRAFT_25617	3	317
Asp	BATDEDRAFT_27277	97	401
Asp	BATDEDRAFT_26741	94	402
Asp	BATDEDRAFT_25669	111	258	partial - excluded
Asp	BATDEDRAFT_25148	94	402
Asp	BATDEDRAFT_25223	61	383
Asp	BATDEDRAFT_27292	107	419
Asp	BATDEDRAFT_23275	139	450
Asp	BATDEDRAFT_26425	90	401
Asp	BATDEDRAFT_89959	94	401
Asp	BATDEDRAFT_90577	94	402
Asp	BATDEDRAFT_24380	108	417
Asp	BATDEDRAFT_27300	94	403
Asp	BATDEDRAFT_26758	108	417
Asp	Hp_gm_asm116-0.104	112	433
Asp	Hp_gm_asm117-0.25	6	326
Asp	Hp_gm_ctg09870-0.5	91	402
Asp	Hp_gm_ctg01127-0.11	147	460
Asp	Hp_gm_ctg01127-0.10	69	357
Asp	Hp_gm_ctg03150-0.14	90	404
Asp	Hp_gm_ctg01303-0.6	80	396
Asp	Hp_gm_asm375-0.190	36	347
Asp	Hp_gm_ctg01383-0.6	227	486
Asp	Hp_gm_asm242-0.207	6	278
Asp	Hp_gm_asm117-0.23	15	230
Asp	Hp_gm_ctg07303-0.1	11	231
Asp	Hp_gm_ctg10038-0.4	6	117	partial - excluded
Asp	Hp_gm_ctg01303-0.7	72	318
Asp	Hp_gm_ctg08666-0.8	609	673	partial - excluded
Asp	Hp_gm_ctg03169-0.2	3	273
Asp	Hp_gm_ctg07229-0.0	2	155
Asp	Hp_gm_ctg13909-0.3	74	301
Asp	Hp_gm_asm336-1.205	2	80	partial - excluded
Asp	Hp_gm_ctg02263-0.0	2	28	partial - excluded
Asp	Hp_gm_ctg02264-0.0	2	28	partial - excluded
Asp	SPPG_01941T0	81	401
Asp	SPPG_00681T0	81	430
Asp	SPPG_07923T0	69	386
Asp	SPPG_08789T0	83	381
Asp	SPPG_08444T0	113	419
Asp	SPPG_04035T0	62	403
Asp	SPPG_02558T0	88	430
Asp	SPPG_00268T0	187	507
Asp	SPPG_05983T0	145	546
M36	AMAG_00149T0	242	615
M36	AMAG_07740T0	279	648
M36	AMAG_07748T0	333	707
M36	AMAG_09753T0	81	455
M36	AMAG_09761T0	246	583
M36	AMAG_10695T0	264	644
M36	AMAG_11091T0	241	609
M36	AMAG_11092T0	259	622
M36	AMAG_11093T0	355	550
M36	AMAG_11126T0	278	647
M36	AMAG_11128T0	239	607
M36	AMAG_11133T0	243	611
M36	AMAG_11353T0	246	603
M36	AMAG_14366T0	277	645
M36	AMAG_14954T0	343	665
M36	AMAG_15202T0	246	538
M36	AMAG_16399T0	321	634
M36	AMAG_16400T0	259	623
M36	AMAG_16401T0	251	620
M36	AMAG_16405T0	349	480
M36	AMAG_16408T0	276	624
M36	AMAG_16410T0	277	645
M36	AMAG_16411T0	307	454
M36	AMAG_16416T0	275	638
M36	AMAG_16418T0	12	234
M36	AMAG_16424T0	279	553
M36	AMAG_16427T0	242	587
M36	AMAG_16443T0	242	610
M36	AMAG_16963T0	82	202
M36	AMAG_17346T0	360	509
M36	AMAG_17415T0	277	646
M36	BATDEDRAFT_11205	49	404
M36	BATDEDRAFT_12637	15	371
M36	BATDEDRAFT_16271	222	576
M36	BATDEDRAFT_16613	278	643
M36	BATDEDRAFT_33981	238	590
M36	BATDEDRAFT_36120	222	576
M36	BATDEDRAFT_36196	292	671
M36	BATDEDRAFT_34483	321	690
M36	BATDEDRAFT_35259	306	659
M36	BATDEDRAFT_27765	260	591
M36	BATDEDRAFT_28410	221	576
M36	BATDEDRAFT_85535	233	587
M36	BATDEDRAFT_5304	220	574
M36	BATDEDRAFT_5302	219	573
M36	BATDEDRAFT_1614	221	577
M36	BATDEDRAFT_1616	221	577
M36	BATDEDRAFT_5299	221	576
M36	BATDEDRAFT_5305	220	576
M36	BATDEDRAFT_5317	221	576
M36	BATDEDRAFT_1501	221	577
M36	BATDEDRAFT_1480	221	576
M36	BATDEDRAFT_1502	283	632	partial - excluded
M36	BATDEDRAFT_1483	222	576
M36	BATDEDRAFT_1489	221	576
M36	BATDEDRAFT_1469	221	576
M36	BATDEDRAFT_1593	222	577
M36	BATDEDRAFT_14272	3	194
M36	BATDEDRAFT_11084	42	410	partial - excluded
M36	BATDEDRAFT_11777	5	373
M36	BATDEDRAFT_87065	2	146	partial - excluded
M36	BATDEDRAFT_90246	41	139	partial - excluded
M36	BATDEDRAFT_92063	2	164	partial - excluded
M36	BATDEDRAFT_1639	48	404
M36	BATDEDRAFT_5372	3	187
M36	BATDEDRAFT_5365	4	187	partial - excluded
M36	BATDEDRAFT_5343	3	187	partial - excluded
M36	BATDEDRAFT_5399	2	154	partial - excluded
M36	Hp_gm_ctg00587-0.7	322	690
M36	Hp_gm_asm134-0.164	313	668
M36	Hp_gm_asm210-2.29	535	901
M36	Hp_snap_msk_ctg00587-0.5	262	628
M36	Hp_mkr_asm210-snap-2.3	202	534
M36	SPPG_01665T0	222	583
M36	SPPG_02641T0	298	695
M36	SPPG_04344T0	293	662
S41	BATDEDRAFT_37569	351	521
S41	BATDEDRAFT_35365	358	528
S41	BATDEDRAFT_22176	358	528
S41	BATDEDRAFT_26098	356	525
S41	BATDEDRAFT_27937	355	525
S41	BATDEDRAFT_28623	366	539
S41	BATDEDRAFT_28625	298	477
S41	BATDEDRAFT_23310	356	526
S41	BATDEDRAFT_23534	361	533
S41	BATDEDRAFT_23544	426	598
S41	BATDEDRAFT_23754	356	526
S41	BATDEDRAFT_28775	356	532
S41	BATDEDRAFT_24156	358	533
S41	BATDEDRAFT_24207	315	484
S41	BATDEDRAFT_24985	406	576
S41	BATDEDRAFT_25222	495	668
S41	BATDEDRAFT_25462	357	528
S41	BATDEDRAFT_25463	357	528
S41	BATDEDRAFT_25559a	415	585
S41	BATDEDRAFT_25559b	1059	1229
S41	BATDEDRAFT_27246	356	526
S41	BATDEDRAFT_26287	364	534
S41	BATDEDRAFT_85649	356	532
S41	BATDEDRAFT_86001	358	528
S41	BATDEDRAFT_86231	352	525
S41	BATDEDRAFT_86314	356	532
S41	BATDEDRAFT_87928	298	472
S41	BATDEDRAFT_89445	298	473
S41	BATDEDRAFT_90146	356	532
S41	BATDEDRAFT_92476	298	472
S41	BATDEDRAFT_92744	358	528
S41	BATDEDRAFT_92841	298	477
S41	BATDEDRAFT_93324	238	408
S41	Hp_gm_asm106-0.164	379	613
S41	Hp_gm_asm236-0.161	388	587
S41	Hp_gm_asm80-0.52	336	507
S41	SPPG_00409T0	439	515
S41	SPPG_05166T0	329	495
S41	SPPG_06219T0	369	425
