# Supplementary material for: Genomic Transition to Pathogenicity in Chytrid Fungi
Source: PLoS Pathog. 2011 Nov 3;7(11):e1002338. doi: 10.1371/journal.ppat.1002338 (PMC3207900; doi:10.1371/journal.ppat.1002338)
Supplement: Table S3 — Restricted OrthoMCL analysis of 3 chytrid taxa, including 5 predicted protein sets. (XLSX) [file ppat.1002338.s005.xlsx]

## Sheet: Supplemental_Table_3_chytrid_or
Table S3. Restricted OrthoMCL analysis of 3 chytrid taxa, including 5 predicted protein sets. bade1 = Batrachochytrium dendrobatidis (JAM81 sequenced at JGI), bade2 = Batrachochytrium dendrobatidis (JEL423 sequenced at the Broad Institute), hopo1 = Homolaphlyctis polyrhiza (set of GeneMark predicted proteins), hopo2 = Homolaphlyctis polyrhiza (set of Maker predicted proteins), sppu = Spizellomyce…
FAMILY	bade1	bade2	hopo1	hopo2	sppu	DOMAINS	GENE FAMILY MEMBERS
chytrid_1000	11	15	15	14	11	"AAA_5 (178),AAA (110),Dynein_heavy (61),DHC_N2 (54),RNA_helicase (37),GSPII_E (33),Mg_chelatase (31),DHC_N1 (30),Sigma54_activat (28),DUF258 (22),Zeta_toxin (12),MobB (10),FtsK_SpoIIIE (10),UPF0079 (9),PduV-EutP (8),DUF853 (8),efhand (6),Reo_sigmaC (6),NACHT (5),IstB (5),IncA (5),Miro (4),ATP-synt_ab (4),TMF_DNA_bd (2),Syntaxin (2),FlaC_arch (2),Baculo_PEP_C (2),CUE (2),DUF2497 (2),DEAD (1),Spc7…	sppu|SPPG_00478T0 sppu|SPPG_07404T0 sppu|SPPG_02933T0 sppu|SPPG_07663T0 sppu|SPPG_08792T0 sppu|SPPG_05954T0 sppu|SPPG_05838T0 sppu|SPPG_06258T0 sppu|SPPG_00852T0 sppu|SPPG_06593T0 hopo1|gm_asm118-0.138 hopo1|gm_asm205-0.100 hopo1|gm_asm198-0.167 hopo1|gm_asm87-0.124 hopo1|gm_asm201-0.155 hopo1|gm_asm58-0.189 hopo1|gm_asm41-0.72 hopo1|gm_asm21-0.80 hopo1|gm_asm379-0.82 hopo1|gm_asm70-0.128 bade1|B…
chytrid_1001	13	49	0	0	0	"PaO (42),Arm (34),Dopey_N (2),THP2 (1),DUF3116 (1)"	bade1|BATDEDRAFT_90608 bade1|BATDEDRAFT_91702 bade1|BATDEDRAFT_91972 bade1|BATDEDRAFT_87666 bade1|BATDEDRAFT_88837 bade1|BATDEDRAFT_85330 bade1|BATDEDRAFT_86638 bade1|BATDEDRAFT_86681 bade1|BATDEDRAFT_87222 bade1|BATDEDRAFT_91322 bade1|BATDEDRAFT_23072 bade1|BATDEDRAFT_36048 bade1|BATDEDRAFT_35804 bade2|BDET_01174 bade2|BDET_01424 bade2|BDET_01709 bade2|BDET_03962 bade2|BDET_05938 bade2|BDET_0502…
chytrid_1002	30	27	0	0	0	"Asp (57),DUF742 (6),DUF1246 (2),FAD_binding_4 (1),DsrC (1)"	bade1|BATDEDRAFT_90524 bade1|BATDEDRAFT_90625 bade1|BATDEDRAFT_26741 bade1|BATDEDRAFT_28513 bade1|BATDEDRAFT_89831 bade1|BATDEDRAFT_24767 bade1|BATDEDRAFT_22618 bade1|BATDEDRAFT_24300 bade1|BATDEDRAFT_87250 bade1|BATDEDRAFT_28725 bade1|BATDEDRAFT_27767 bade1|BATDEDRAFT_87185 bade1|BATDEDRAFT_25148 bade1|BATDEDRAFT_23275 bade1|BATDEDRAFT_24760 bade1|BATDEDRAFT_22611 bade1|BATDEDRAFT_28688 bade1|BA…
chytrid_1003	16	15	10	6	8	"SMC_N (121),ABC_membrane (112),ABC_tran (97),DUF258 (88),Miro (78),GSPII_E (76),DUF87 (65),FtsK_SpoIIIE (65),MobB (60),Zeta_toxin (52),Dynamin_N (47),ArgK (36),TrwB_AAD_bind (32),NACHT (28),ATP_bind_1 (23),NB-ARC (19),cobW (18),DUF815 (18),RNA_helicase (16),Arch_ATPase (15),IIGP (10),IstB (9),UPF0079 (9),KAP_NTPase (7),ABC_ATPase (6),Adeno_IVa2 (6),GTP_EFTU (6),PduV-EutP (5),AAA (5),AAA_PrkA (4)…	sppu|SPPG_01293T0 sppu|SPPG_07717T0 sppu|SPPG_04647T0 sppu|SPPG_04389T0 sppu|SPPG_04462T0 sppu|SPPG_05362T0 sppu|SPPG_05475T0 sppu|SPPG_06036T0 hopo1|gm_asm264-1.99 hopo1|gm_ctg10127-0.7 hopo1|gm_asm246-0.162 hopo1|gm_asm246-0.163 hopo1|gm_asm272-0.9 hopo1|gm_asm49-1.180 bade1|BATDEDRAFT_19380 bade1|BATDEDRAFT_9753 bade1|BATDEDRAFT_173 bade1|BATDEDRAFT_88614 bade1|BATDEDRAFT_92730 bade1|BATDEDRAF…
chytrid_1004	23	24	3	0	1	"Peptidase_S41 (41),MxiM (12),Peptidase_M6 (3),DUF1394 (3),BiPBP_C (2),RBD (2),FlbT (2),RtxA (1)"	hopo1|gm_asm80-0.52 hopo1|gm_ctg01002-0.2 bade1|BATDEDRAFT_26098 bade1|BATDEDRAFT_90146 bade1|BATDEDRAFT_85649 bade1|BATDEDRAFT_86314 bade1|BATDEDRAFT_86001 bade1|BATDEDRAFT_92744 bade1|BATDEDRAFT_86231 bade1|BATDEDRAFT_24156 bade1|BATDEDRAFT_24207 bade1|BATDEDRAFT_22176 bade1|BATDEDRAFT_27246 bade1|BATDEDRAFT_23754 bade1|BATDEDRAFT_23310 bade1|BATDEDRAFT_27937 bade1|BATDEDRAFT_28775 bade1|BATDED…
chytrid_1005	0	0	47	0	0	"Ank (93),DUF2193 (2),FolB (1),DUF3447 (1),DUF1484 (1),Peptidase_C21 (1),DUF535 (1),GGDN (1),PTPS (1),HrpJ (1),Chorion_S16 (1),DUF932 (1)"	hopo1|gm_ctg10692-0.0 hopo1|gm_ctg17877-0.1 hopo1|gm_ctg10887-0.0 hopo1|gm_ctg11793-0.0 hopo1|gm_ctg14426-0.0 hopo1|gm_ctg13355-0.6 hopo1|gm_ctg10821-0.0 hopo1|gm_ctg01034-0.1 hopo1|gm_ctg06175-0.0 hopo1|gm_ctg10205-0.0 hopo1|gm_ctg05880-0.0 hopo1|gm_ctg01170-0.0 hopo1|gm_ctg04240-0.0 hopo1|gm_ctg05881-0.0 hopo1|gm_asm108-0.198 hopo1|gm_asm90-0.142 hopo1|gm_asm309-0.79 hopo1|gm_asm169-0.83 hopo1|…
chytrid_1006	23	24	0	0	0	"DUF87 (10),RHSP (5),RNA_helicase (3),APG12 (2),Herpes_teg_N (1),DUF1365 (1)"	bade1|BATDEDRAFT_26137 bade1|BATDEDRAFT_26152 bade1|BATDEDRAFT_26410 bade1|BATDEDRAFT_92602 bade1|BATDEDRAFT_89826 bade1|BATDEDRAFT_91252 bade1|BATDEDRAFT_85109 bade1|BATDEDRAFT_84882 bade1|BATDEDRAFT_84908 bade1|BATDEDRAFT_24811 bade1|BATDEDRAFT_34275 bade1|BATDEDRAFT_26749 bade1|BATDEDRAFT_28183 bade1|BATDEDRAFT_27205 bade1|BATDEDRAFT_23206 bade1|BATDEDRAFT_27291 bade1|BATDEDRAFT_28687 bade1|BA…
chytrid_1007	24	16	2	2	0	"IstB (30),FtsK_SpoIIIE (23),TrwB_AAD_bind (4),DUF87 (2),Peptidase_C3 (1),RNA_helicase (1),RHSP (1)"	hopo1|gm_ctg01896-0.3 hopo1|gm_ctg05800-0.4 bade1|BATDEDRAFT_26417 bade1|BATDEDRAFT_91063 bade1|BATDEDRAFT_22615 bade1|BATDEDRAFT_90730 bade1|BATDEDRAFT_91331 bade1|BATDEDRAFT_88475 bade1|BATDEDRAFT_28345 bade1|BATDEDRAFT_92094 bade1|BATDEDRAFT_92027 bade1|BATDEDRAFT_90240 bade1|BATDEDRAFT_23760 bade1|BATDEDRAFT_26603 bade1|BATDEDRAFT_26186 bade1|BATDEDRAFT_27710 bade1|BATDEDRAFT_28355 bade1|BATD…
chytrid_1008	13	19	1	1	1	"Peptidase_M36 (36),FTP (25),Peptidase_M4_C (14),PepSY (14),Mucin (2),Syndecan (2),polyprenyl_synt (1),p450 (1),DUF3573 (1),DUF290 (1)"	bade1|BATDEDRAFT_12637 bade1|BATDEDRAFT_28410 bade1|BATDEDRAFT_1593 bade1|BATDEDRAFT_16271 bade1|BATDEDRAFT_27765 bade1|BATDEDRAFT_1639 bade1|BATDEDRAFT_1616 bade1|BATDEDRAFT_1614 bade1|BATDEDRAFT_36120 bade1|BATDEDRAFT_85535 bade2|BDET_01683 bade2|BDET_07963 bade2|BDET_07959 bade2|BDET_05579 bade2|BDET_05920 bade2|BDET_03080 bade2|BDET_04621 bade2|BDET_05941 bade2|BDET_03846 bade2|BDET_05240 bad…
chytrid_1009	14	18	0	0	0	"Peptidase_S41 (33),PDZ (12),DNA_pol3_beta_2 (7),DUF1353 (2)"	bade1|BATDEDRAFT_26287 bade1|BATDEDRAFT_92476 bade1|BATDEDRAFT_89445 bade1|BATDEDRAFT_92841 bade1|BATDEDRAFT_87928 bade1|BATDEDRAFT_93324 bade1|BATDEDRAFT_24985 bade1|BATDEDRAFT_25463 bade1|BATDEDRAFT_25462 bade1|BATDEDRAFT_23534 bade1|BATDEDRAFT_23544 bade1|BATDEDRAFT_25559 bade1|BATDEDRAFT_28623 bade1|BATDEDRAFT_28625 bade2|BDET_01114 bade2|BDET_08427 bade2|BDET_08426 bade2|BDET_08428 bade2|BDE…
chytrid_1010	0	0	1	0	30	"PyrI_C (10),PhoU_div (6),Transposase_35 (6),Complex1_LYR (1),rve (1),UreF (1),Glyco_hydro_88 (1),TOM20_plant (1)"	sppu|SPPG_00245T0 sppu|SPPG_00314T0 sppu|SPPG_08446T0 sppu|SPPG_00355T0 sppu|SPPG_02589T0 sppu|SPPG_05483T0 sppu|SPPG_06457T0 sppu|SPPG_05193T0 sppu|SPPG_00246T0 sppu|SPPG_01499T0 sppu|SPPG_02855T0 sppu|SPPG_00452T0 sppu|SPPG_07727T0 sppu|SPPG_04925T0 sppu|SPPG_02141T0 sppu|SPPG_06926T0 sppu|SPPG_02771T0 sppu|SPPG_06543T0 sppu|SPPG_05145T0 sppu|SPPG_07598T0 sppu|SPPG_02191T0 sppu|SPPG_00319T0 spp…
chytrid_1011	8	6	7	5	5	"Chitin_synth_2 (35),Myosin_head (29),Glycos_transf_2 (28),Cyt-b5 (26),DEK_C (19),DUF3752 (2),FtsK_SpoIIIE (1),FAD-SLDH (1)"	sppu|SPPG_00937T0 sppu|SPPG_06138T0 sppu|SPPG_03441T0 sppu|SPPG_06659T0 hopo1|gm_asm242-1.99 hopo1|gm_asm368-0.27 hopo1|gm_asm213-0.53 bade1|BATDEDRAFT_8502 bade1|BATDEDRAFT_9363 bade1|BATDEDRAFT_34502 bade1|BATDEDRAFT_35424 bade2|BDET_01401 bade2|BDET_01799 bade2|BDET_03369 bade2|BDET_03308 bade2|BDET_06172 hopo2|mkr_asm242-aug-1.4 hopo2|aug_msk_asm213-0.46 hopo2|mkr_asm44-aug-1.8 hopo2|gm_asm36…
chytrid_1012	0	0	0	0	26	"Chromo (11),rve (9),RVT_1 (6),RVP (3),BSMAP (2),PSK (2),Tropomyosin (1)"	sppu|SPPG_02198T0 sppu|SPPG_06375T0 sppu|SPPG_08449T0 sppu|SPPG_05049T0 sppu|SPPG_07207T0 sppu|SPPG_05147T0 sppu|SPPG_03723T0 sppu|SPPG_02562T0 sppu|SPPG_05484T0 sppu|SPPG_06456T0 sppu|SPPG_07210T0 sppu|SPPG_07840T0 sppu|SPPG_05074T0 sppu|SPPG_05715T0 sppu|SPPG_05714T0 sppu|SPPG_08326T0 sppu|SPPG_05073T0 sppu|SPPG_05084T0 sppu|SPPG_07198T0 sppu|SPPG_05628T0 sppu|SPPG_08325T0 sppu|SPPG_07211T0 spp…
chytrid_1013	5	5	8	7	1	"SMC_N (24),ABC_tran (21),DUF258 (6),SRP54 (4),UPF0079 (2),DUF1458 (2),RNA_pol_Rpb2_2 (1),Zeta_toxin (1),KAP_NTPase (1),RNA_pol_Rpb2_7 (1),RNA_pol_Rpb2_1 (1),RNA_pol_Rpb2_3 (1),DLIC (1),RNA_pol_Rpb2_6 (1),DUF418 (1),RNA_pol_Rpb2_4 (1),ABC2_membrane (1),RNA_pol_Rpb2_5 (1),ATPase-cat_bd (1)"	hopo1|gm_asm354-0.101 hopo1|gm_ctg00647-0.6 hopo1|gm_asm124-0.127 hopo1|gm_asm201-0.160 hopo1|gm_asm313-0.39 hopo1|gm_ctg02713-0.4 hopo1|gm_ctg10853-0.4 hopo1|gm_asm197-0.68 bade1|BATDEDRAFT_12853 bade1|BATDEDRAFT_85168 bade1|BATDEDRAFT_9126 bade1|BATDEDRAFT_10172 bade1|BATDEDRAFT_90467 bade2|BDET_00461 bade2|BDET_01574 bade2|BDET_05968 hopo2|mkr_asm313-aug-0.3 hopo2|mkr_ctg00647-snap-0.2 hopo2|m…
chytrid_1014	13	13	0	0	0		bade1|BATDEDRAFT_35724 bade1|BATDEDRAFT_25665 bade1|BATDEDRAFT_26131 bade1|BATDEDRAFT_25363 bade1|BATDEDRAFT_23171 bade1|BATDEDRAFT_36311 bade1|BATDEDRAFT_23209 bade1|BATDEDRAFT_34711 bade1|BATDEDRAFT_91949 bade1|BATDEDRAFT_28260 bade1|BATDEDRAFT_28508 bade1|BATDEDRAFT_35163 bade1|BATDEDRAFT_28350 bade2|BDET_02514 bade2|BDET_02516 bade2|BDET_04566 bade2|BDET_07934 bade2|BDET_04510 bade2|BDET_0844…
chytrid_1015	13	12	0	0	0	GshA (4)	bade1|BATDEDRAFT_36778 bade1|BATDEDRAFT_36889 bade1|BATDEDRAFT_87954 bade1|BATDEDRAFT_24333 bade1|BATDEDRAFT_31422 bade1|BATDEDRAFT_89833 bade1|BATDEDRAFT_87953 bade1|BATDEDRAFT_91239 bade1|BATDEDRAFT_88318 bade1|BATDEDRAFT_37012 bade1|BATDEDRAFT_34850 bade1|BATDEDRAFT_87524 bade1|BATDEDRAFT_37407 bade2|BDET_02148 bade2|BDET_08787 bade2|BDET_06502 bade2|BDET_03882 bade2|BDET_02674 bade2|BDET_0259…
chytrid_1016	9	16	0	0	0	"Arm (15),PaO (4),Symplekin_C (3),V-ATPase_H_C (2),Opacity (1)"	bade1|BATDEDRAFT_35065 bade1|BATDEDRAFT_22177 bade1|BATDEDRAFT_24123 bade1|BATDEDRAFT_89010 bade1|BATDEDRAFT_21132 bade1|BATDEDRAFT_86069 bade1|BATDEDRAFT_25053 bade1|BATDEDRAFT_25058 bade1|BATDEDRAFT_28802 bade2|BDET_00007 bade2|BDET_07886 bade2|BDET_03508 bade2|BDET_02134 bade2|BDET_02660 bade2|BDET_08108 bade2|BDET_05616 bade2|BDET_02182 bade2|BDET_03353 bade2|BDET_02672 bade2|BDET_05012 bade2…
chytrid_1017	5	5	4	4	5	"Hydrolase (52),Hydrolase_3 (22),E1-E2_ATPase (21),DUF2675 (2)"	sppu|SPPG_05347T0 sppu|SPPG_08670T0 sppu|SPPG_06482T0 sppu|SPPG_06842T0 sppu|SPPG_07125T0 hopo1|gm_asm388-0.77 hopo1|gm_asm63-0.175 bade1|BATDEDRAFT_19146 bade1|BATDEDRAFT_14534 bade1|BATDEDRAFT_9692 bade1|BATDEDRAFT_18960 bade1|BATDEDRAFT_20022 bade2|BDET_02459 bade2|BDET_08179 bade2|BDET_03263 bade2|BDET_04010 bade2|BDET_06158 hopo2|gm_asm63-0.175 hopo2|mkr_asm388-snap-0.16 hopo1|gm_asm106-0.14…
chytrid_1018	0	0	23	0	0	"Hom_end (18),Hom_end_hint (17),DUF290 (1),DUF3375 (1),DUF729 (1),DUF452 (1),Minor_tail_Z (1)"	hopo1|gm_ctg17946-0.0 hopo1|gm_ctg23488-0.0 hopo1|gm_asm86-0.172 hopo1|gm_ctg01154-0.1 hopo1|gm_ctg06023-0.1 hopo1|gm_ctg05976-0.0 hopo1|gm_ctg09170-0.0 hopo1|gm_ctg12021-0.2 hopo1|gm_ctg03008-0.2 hopo1|gm_ctg12642-0.0 hopo1|gm_asm190-0.107 hopo1|gm_asm6-1.150 hopo1|gm_asm375-0.168 hopo1|gm_asm321-0.65 hopo1|gm_asm199-0.26 hopo1|gm_asm331-0.62 hopo1|gm_asm347-0.54 hopo1|gm_asm131-0.87 hopo1|gm_as…
chytrid_1019	23	0	0	0	0		bade1|BATDEDRAFT_30076 bade1|BATDEDRAFT_30220 bade1|BATDEDRAFT_32126 bade1|BATDEDRAFT_31430 bade1|BATDEDRAFT_32424 bade1|BATDEDRAFT_31741 bade1|BATDEDRAFT_32166 bade1|BATDEDRAFT_32476 bade1|BATDEDRAFT_32577 bade1|BATDEDRAFT_31428 bade1|BATDEDRAFT_32017 bade1|BATDEDRAFT_32538 bade1|BATDEDRAFT_32522 bade1|BATDEDRAFT_32489 bade1|BATDEDRAFT_32083 bade1|BATDEDRAFT_32433 bade1|BATDEDRAFT_32273 bade1|BA…
chytrid_1020	5	17	0	0	1	"rve (18),SSV1_ORF_D-335 (3),HpaB_N (1),Scm3 (1),ATG11 (1),LEF-9 (1),DUF488 (1)"	bade2|BDET_01664 bade2|BDET_07515 bade2|BDET_06325 bade2|BDET_05922 bade2|BDET_01850 bade2|BDET_04622 bade2|BDET_02527 bade2|BDET_03211 bade2|BDET_03877 bade2|BDET_07243 bade2|BDET_03600 bade2|BDET_01845 bade2|BDET_05598 bade2|BDET_08681 bade2|BDET_08391 bade2|BDET_06335 bade2|BDET_07679 bade1|BATDEDRAFT_22619 bade1|BATDEDRAFT_25790 bade1|BATDEDRAFT_24766 bade1|BATDEDRAFT_27627 bade1|BATDEDRAFT_2…
chytrid_1021	4	4	4	3	7	"Chitin_synth_2 (37),Chitin_synth_1N (17),Chitin_synth_1 (17),FAD-oxidase_C (5),FAD_binding_4 (5),TMEMspv1-c74-12 (2),DUF1421 (2),FBA_1 (1)"	sppu|SPPG_03909T0 sppu|SPPG_04845T0 sppu|SPPG_05605T0 sppu|SPPG_07777T0 sppu|SPPG_07609T0 sppu|SPPG_05446T0 bade1|BATDEDRAFT_19415 bade1|BATDEDRAFT_14509 bade1|BATDEDRAFT_21013 bade2|BDET_05228 bade2|BDET_08281 bade2|BDET_08415 hopo1|gm_asm86-0.166 hopo2|mkr_asm86-aug-0.14 hopo1|gm_asm344-0.53 hopo2|mkr_asm344-aug-0.0 hopo1|gm_asm210-0.154 hopo2|aug_msk_asm210-0.136 bade2|BDET_08420 sppu|SPPG_002…
chytrid_1022	5	5	3	3	5	"Glycos_transf_2 (28),Chitin_synth_2 (23),Cyt-b5 (18)"	sppu|SPPG_00877T0 sppu|SPPG_07620T0 sppu|SPPG_03289T0 sppu|SPPG_05426T0 bade1|BATDEDRAFT_36044 bade1|BATDEDRAFT_14616 bade2|BDET_01756 bade2|BDET_08534 bade2|BDET_02397 hopo1|gm_asm366-0.175 hopo2|gm_asm366-0.175 bade2|BDET_03944 hopo1|gm_asm191-1.17 hopo2|snap_msk_asm191-1.9 hopo1|gm_asm166-1.80 hopo2|mkr_asm166-aug-1.9 bade2|BDET_01759 bade1|BATDEDRAFT_10396 bade1|BATDEDRAFT_10061 bade1|BATDEDR…
chytrid_1023	7	6	4	3	1	"OPT (22),DUF2182 (2),BofA (1)"	hopo1|gm_ctg00936-0.14 hopo1|gm_ctg11254-0.5 hopo1|gm_ctg09748-0.4 bade1|BATDEDRAFT_34848 bade1|BATDEDRAFT_13435 bade1|BATDEDRAFT_17436 bade1|BATDEDRAFT_87153 bade1|BATDEDRAFT_659 bade1|BATDEDRAFT_35357 bade1|BATDEDRAFT_3291 hopo1|gm_ctg00893-0.6 bade2|BDET_02151 bade2|BDET_07548 bade2|BDET_07549 bade2|BDET_05257 bade2|BDET_04003 bade2|BDET_07200 hopo2|snap_msk_ctg00936-0.6 hopo2|mkr_ctg09748-sna…
chytrid_1024	9	10	1	0	0	"APH (20),Pkinase (20),Kdo (20),RIO1 (20),Pkinase_Tyr (20),Choline_kinase (20),YrbL-PhoP_reg (18),WaaY (17),HSDR_N (8),PGA_cap (1)"	bade1|BATDEDRAFT_28167 bade1|BATDEDRAFT_90344 bade1|BATDEDRAFT_89352 bade1|BATDEDRAFT_24330 bade1|BATDEDRAFT_24334 bade1|BATDEDRAFT_23197 bade1|BATDEDRAFT_89816 bade1|BATDEDRAFT_36058 bade1|BATDEDRAFT_27770 bade2|BDET_01676 bade2|BDET_02554 bade2|BDET_05123 bade2|BDET_05612 bade2|BDET_08348 bade2|BDET_03222 bade2|BDET_01716 bade2|BDET_08725 bade2|BDET_03992 bade2|BDET_07209 hopo1|gm_ctg14620-0.2
chytrid_1025	9	10	0	0	0	Arch_ATPase (2)	bade1|BATDEDRAFT_25057 bade1|BATDEDRAFT_87221 bade1|BATDEDRAFT_90966 bade1|BATDEDRAFT_23077 bade1|BATDEDRAFT_35207 bade1|BATDEDRAFT_26980 bade1|BATDEDRAFT_26962 bade1|BATDEDRAFT_36061 bade2|BDET_01708 bade2|BDET_07749 bade2|BDET_02595 bade2|BDET_03950 bade2|BDET_04743 bade2|BDET_03354 bade2|BDET_08716 bade2|BDET_02671 bade2|BDET_07772 bade2|BDET_03360 bade1|BATDEDRAFT_23071
chytrid_1026	0	0	0	0	19	"PD-C2-AF1 (3),MinC_C (1),NAF (1)"	sppu|SPPG_00317T0 sppu|SPPG_07206T0 sppu|SPPG_05485T0 sppu|SPPG_02194T0 sppu|SPPG_05632T0 sppu|SPPG_05088T0 sppu|SPPG_01935T0 sppu|SPPG_00923T0 sppu|SPPG_05486T0 sppu|SPPG_08705T0 sppu|SPPG_08452T0 sppu|SPPG_02563T0 sppu|SPPG_07587T0 sppu|SPPG_08557T0 sppu|SPPG_08558T0 sppu|SPPG_03315T0 sppu|SPPG_05633T0 sppu|SPPG_05098T0 sppu|SPPG_07586T0
chytrid_1027	0	0	18	0	0	"FSH1 (13),Abhydrolase_2 (11),PP-binding (9),Peptidase_A4 (2),DUF3432 (2)"	hopo1|gm_ctg06118-0.0 hopo1|gm_ctg12313-0.0 hopo1|gm_ctg15468-0.0 hopo1|gm_ctg10464-0.0 hopo1|gm_ctg19597-0.0 hopo1|gm_ctg06223-0.0 hopo1|gm_ctg16255-0.0 hopo1|gm_ctg16047-0.0 hopo1|gm_ctg10892-0.0 hopo1|gm_ctg19436-0.0 hopo1|gm_ctg03846-0.0 hopo1|gm_ctg04300-0.0 hopo1|gm_ctg13220-0.0 hopo1|gm_ctg20201-0.1 hopo1|gm_ctg05796-0.0 hopo1|gm_ctg05802-0.0 hopo1|gm_ctg05717-0.1 hopo1|gm_ctg11768-0.0
chytrid_1028	2	4	4	4	4	"ResIII (19),Helicase_C (18),DUF1605 (18),DEAD (18),HA2 (18),GSPII_E (17),SRP54 (15),Flavi_DEAD (9),KaiC (8),NB-ARC (6),PhoH (5),S1 (4),Sigma54_activat (2),IstB (2),PWI (2),Zeta_toxin (1),UPF0079 (1),Arch_ATPase (1),FtsK_SpoIIIE (1),DUF2075 (1),Myosin_head (1),DUF1424 (1)"	sppu|SPPG_06201T0 sppu|SPPG_06442T0 hopo1|gm_asm173-0.67 hopo2|aug_msk_asm173-0.48 bade2|BDET_06754 hopo1|gm_asm294-0.191 hopo2|mkr_asm294-aug-0.19 sppu|SPPG_03097T0 hopo1|gm_asm46-0.22 hopo2|gm_asm46-0.22 sppu|SPPG_00308T0 bade2|BDET_07405 hopo1|gm_asm286-0.55 hopo2|aug_msk_asm286-0.44 bade2|BDET_03296 bade1|BATDEDRAFT_13524 bade1|BATDEDRAFT_13867 bade2|BDET_02379
chytrid_1029	0	0	18	0	0	"SelB-wing_3 (11),TFIIA_gamma_N (5),Bac_DNA_binding (2),EIIA-man (1),DUF730 (1),Condensation (1)"	hopo1|gm_ctg00157-0.0 hopo1|gm_ctg12269-0.0 hopo1|gm_ctg11841-0.0 hopo1|gm_ctg11140-0.0 hopo1|gm_ctg04030-0.0 hopo1|gm_ctg05306-0.0 hopo1|gm_ctg05316-0.0 hopo1|gm_ctg24192-0.0 hopo1|gm_ctg18003-0.0 hopo1|gm_ctg26503-0.0 hopo1|gm_ctg15006-0.0 hopo1|gm_ctg21157-0.0 hopo1|gm_ctg16375-0.0 hopo1|gm_ctg24646-0.0 hopo1|gm_ctg20482-0.0 hopo1|gm_ctg21223-0.0 hopo1|gm_ctg22881-0.0 hopo1|gm_ctg02015-0.0
chytrid_1030	1	1	16	0	0	"UPF0182 (1),DUF1222 (1),DUF1356 (1),DUF3464 (1)"	hopo1|gm_ctg20525-0.8 hopo1|gm_ctg20525-0.9 hopo1|gm_ctg05835-0.2 hopo1|gm_ctg09601-0.14 hopo1|gm_ctg09601-0.11 hopo1|gm_ctg08991-0.0 hopo1|gm_asm88-0.195 hopo1|gm_asm88-0.213 hopo1|gm_ctg02747-0.2 hopo1|gm_ctg02748-0.3 hopo1|gm_ctg01281-0.11 hopo1|gm_asm334-0.29 hopo1|gm_ctg09601-0.13 hopo1|gm_asm336-0.190 hopo1|gm_ctg02905-0.5 hopo1|gm_ctg10648-0.1 bade2|BDET_03798 bade1|BATDEDRAFT_22689
chytrid_1031	9	6	1	1	1	"DnaJ (18),Succ_DH_flav_C (1)"	bade1|BATDEDRAFT_12615 bade1|BATDEDRAFT_92309 bade1|BATDEDRAFT_4191 bade1|BATDEDRAFT_35351 bade1|BATDEDRAFT_11044 bade1|BATDEDRAFT_11241 bade1|BATDEDRAFT_14188 bade1|BATDEDRAFT_14991 bade1|BATDEDRAFT_12013 bade2|BDET_02553 bade2|BDET_07210 bade2|BDET_05124 bade2|BDET_08726 bade2|BDET_08349 bade2|BDET_05611 hopo1|gm_ctg02606-0.8 hopo2|mkr_ctg02606-aug-0.1 sppu|SPPG_03015T0
chytrid_1032	0	0	17	0	0	"T4SS (2),DivIVA (2),DUF2186 (1),Zn_clus (1),DUF615 (1),Striatin (1),Use1 (1)"	hopo1|gm_ctg01327-0.0 hopo1|gm_ctg01491-0.0 hopo1|gm_ctg08218-0.4 hopo1|gm_ctg08219-0.0 hopo1|gm_ctg09610-0.3 hopo1|gm_ctg09470-0.2 hopo1|gm_ctg03680-0.2 hopo1|gm_ctg09610-0.2 hopo1|gm_ctg06508-0.1 hopo1|gm_ctg06152-0.1 hopo1|gm_ctg08218-0.5 hopo1|gm_asm201-1.58 hopo1|gm_asm172-0.35 hopo1|gm_asm269-0.81 hopo1|gm_asm222-0.55 hopo1|gm_asm173-0.80 hopo1|gm_ctg06507-0.1
chytrid_1033	0	0	17	0	0	RVT_1 (9)	hopo1|gm_ctg12173-0.0 hopo1|gm_ctg12733-0.0 hopo1|gm_asm21-0.73 hopo1|gm_ctg00569-0.1 hopo1|gm_ctg02190-0.1 hopo1|gm_ctg21739-0.1 hopo1|gm_ctg10341-0.0 hopo1|gm_ctg02566-0.2 hopo1|gm_ctg19493-0.0 hopo1|gm_ctg14301-0.0 hopo1|gm_ctg24759-0.0 hopo1|gm_ctg05977-0.0 hopo1|gm_ctg06035-0.0 hopo1|gm_ctg19287-0.0 hopo1|gm_ctg12103-0.0 hopo1|gm_ctg06286-0.0 hopo1|gm_asm210-1.199
chytrid_1034	0	0	16	0	0	"PsbY (1),FxsA (1)"	hopo1|gm_ctg08667-0.4 hopo1|gm_ctg09527-0.2 hopo1|gm_ctg10076-0.2 hopo1|gm_asm220-0.60 hopo1|gm_ctg01864-0.1 hopo1|gm_ctg08303-0.2 hopo1|gm_ctg04061-0.2 hopo1|gm_ctg11192-0.1 hopo1|gm_asm267-0.82 hopo1|gm_ctg13888-0.0 hopo1|gm_ctg10073-0.0 hopo1|gm_ctg21998-0.0 hopo1|gm_ctg10068-0.0 hopo1|gm_ctg12516-0.5 hopo1|gm_asm210-1.183 hopo1|gm_asm210-1.192
chytrid_1035	4	2	4	5	1	"ABC2_membrane (16),ABC_tran (13),DUF258 (12),SMC_N (4),Miro (3),PD40 (1),zf-RNPHF (1)"	hopo1|gm_asm201-0.166 hopo1|gm_asm336-0.184 hopo1|gm_asm354-0.97 bade1|BATDEDRAFT_8484 bade1|BATDEDRAFT_12731 bade1|BATDEDRAFT_9906 hopo1|gm_asm130-0.164 bade1|BATDEDRAFT_18747 bade2|BDET_03774 bade2|BDET_05969 hopo2|mkr_asm130-aug-0.9 hopo2|mkr_asm201-snap-0.50 hopo2|gm_asm354-0.97 sppu|SPPG_08169T0 hopo2|mkr_asm336-snap-0.41 hopo2|mkr_asm336-snap-0.40
chytrid_1036	8	8	0	0	0	DIL (2)	bade1|BATDEDRAFT_23789 bade1|BATDEDRAFT_23791 bade1|BATDEDRAFT_89961 bade1|BATDEDRAFT_28507 bade1|BATDEDRAFT_28509 bade1|BATDEDRAFT_28535 bade1|BATDEDRAFT_28333 bade1|BATDEDRAFT_27929 bade2|BDET_02512 bade2|BDET_02515 bade2|BDET_03200 bade2|BDET_02518 bade2|BDET_02670 bade2|BDET_05995 bade2|BDET_07238 bade2|BDET_08772
chytrid_1037	4	10	1	0	0	"zf-CCHC (11),rve (9),RVP (8),RVT_2 (3),DEC-1_C (2),DUF1025 (1)"	bade1|BATDEDRAFT_26416 bade1|BATDEDRAFT_28550 bade1|BATDEDRAFT_27276 bade2|BDET_02598 bade2|BDET_08810 bade2|BDET_04505 bade2|BDET_07473 bade2|BDET_07801 bade2|BDET_04999 bade2|BDET_07802 bade2|BDET_07522 bade2|BDET_07503 bade2|BDET_08611 hopo1|gm_ctg00396-0.0 bade1|BATDEDRAFT_91052
chytrid_1038	1	3	4	3	3	"WD40 (38),IncA (8),Reo_sigmaC (8),TMF_DNA_bd (6),ATG16 (4),ADIP (3),Nucleoporin_N (3),Nup160 (2),DivIC (2),Filament (2),ERM (1),Muc_lac_enz (1),DUF836 (1),DER1 (1),Myosin_tail_1 (1),DAGK_cat (1)"	sppu|SPPG_00295T0 sppu|SPPG_04888T0 sppu|SPPG_02436T0 bade2|BDET_01023 bade2|BDET_01565 hopo1|gm_asm264-0.199 hopo2|aug_msk_asm264-0.166 hopo1|gm_asm264-0.213 hopo1|gm_asm66-0.169 hopo2|mkr_asm66-snap-0.33 hopo1|gm_asm374-0.60 hopo2|mkr_asm374-aug-0.2 bade2|BDET_00672 bade1|BATDEDRAFT_86045
chytrid_1039	0	0	14	0	0	AMP-binding (14)	hopo1|gm_ctg10738-0.0 hopo1|gm_ctg12238-0.0 hopo1|gm_ctg17953-0.0 hopo1|gm_ctg28151-0.0 hopo1|gm_ctg17771-0.0 hopo1|gm_ctg04224-0.0 hopo1|gm_ctg04489-0.0 hopo1|gm_ctg04690-0.0 hopo1|gm_ctg04407-0.0 hopo1|gm_ctg04984-0.0 hopo1|gm_ctg03367-0.0 hopo1|gm_ctg00334-0.0 hopo1|gm_ctg11605-0.0 hopo1|gm_ctg00147-0.0
chytrid_1040	5	6	1	1	1	"AA_permease (15),DUF872 (2)"	bade1|BATDEDRAFT_11569 bade1|BATDEDRAFT_88941 bade1|BATDEDRAFT_35118 bade1|BATDEDRAFT_11387 bade2|BDET_04763 bade2|BDET_04769 bade2|BDET_04768 bade2|BDET_04765 bade2|BDET_04766 bade2|BDET_04767 hopo1|gm_asm132-0.180 hopo2|mkr_asm132-aug-0.3 sppu|SPPG_06469T0 bade1|BATDEDRAFT_11532
chytrid_1041	3	11	0	0	0	"hATC (8),zf-BED (5),TAFH (2),DUF623 (2),Spore_III_AF (1)"	bade2|BDET_01336 bade2|BDET_03006 bade2|BDET_05001 bade2|BDET_02180 bade2|BDET_02184 bade2|BDET_06233 bade2|BDET_05900 bade2|BDET_01693 bade2|BDET_03156 bade2|BDET_02183 bade2|BDET_02178 bade1|BATDEDRAFT_10490 bade1|BATDEDRAFT_10762 bade1|BATDEDRAFT_24837
chytrid_1042	14	0	0	0	0		bade1|BATDEDRAFT_35613 bade1|BATDEDRAFT_27779 bade1|BATDEDRAFT_28520 bade1|BATDEDRAFT_28347 bade1|BATDEDRAFT_27775 bade1|BATDEDRAFT_24287 bade1|BATDEDRAFT_25250 bade1|BATDEDRAFT_23202 bade1|BATDEDRAFT_22612 bade1|BATDEDRAFT_26747 bade1|BATDEDRAFT_24297 bade1|BATDEDRAFT_24292 bade1|BATDEDRAFT_28689 bade1|BATDEDRAFT_28173
chytrid_1043	0	0	13	0	0	"Condensation (3),nec1 (1)"	hopo1|gm_ctg00103-0.0 hopo1|gm_ctg03102-0.0 hopo1|gm_ctg17754-0.0 hopo1|gm_ctg12332-0.0 hopo1|gm_ctg15047-0.0 hopo1|gm_ctg00084-0.0 hopo1|gm_ctg05410-0.0 hopo1|gm_ctg05381-0.0 hopo1|gm_ctg21524-0.0 hopo1|gm_ctg22831-0.0 hopo1|gm_ctg05380-0.0 hopo1|gm_ctg04899-0.0 hopo1|gm_ctg02972-0.0
chytrid_1044	1	1	3	3	5	"SMC_N (22),ABC_membrane (20),ABC_tran (20),DUF258 (19),ABC_ATPase (19),AAA_5 (12),DUF87 (11),MobB (11),AAA (10),APS_kinase (9),Zeta_toxin (8),PRK (6),DUF815 (5),NB-ARC (5),Rad17 (3),DEAD (2),FtsK_SpoIIIE (2),DUF2207 (2),Miro (2),Lysis_S (2),KAP_NTPase (1),Viral_helicase1 (1),NACHT (1),DUF3487 (1),RNA_helicase (1),SRP54 (1),Cytochrom_B_C (1)"	sppu|SPPG_00451T0 sppu|SPPG_03744T0 sppu|SPPG_05810T0 sppu|SPPG_05840T0 sppu|SPPG_04909T0 hopo1|gm_ctg03701-0.13 hopo2|snap_msk_ctg03701-0.5 bade2|BDET_01529 hopo1|gm_asm66-0.166 hopo2|gm_asm66-0.166 hopo1|gm_asm44-0.186 hopo2|mkr_asm44-aug-0.1 bade1|BATDEDRAFT_15754
chytrid_1045	3	3	2	2	3	"Cation_ATPase_C (22),Hydrolase_3 (16),E1-E2_ATPase (14),Hydrolase (13),Cation_ATPase_N (13),DUF2516 (3),ATP_synt_I (2),Pox_A14 (1)"	sppu|SPPG_01615T0 sppu|SPPG_08470T0 bade1|BATDEDRAFT_20089 bade1|BATDEDRAFT_86311 bade1|BATDEDRAFT_9944 bade2|BDET_03376 bade2|BDET_05953 bade2|BDET_04283 hopo1|gm_asm333-0.81 hopo2|mkr_asm333-snap-0.9 hopo1|gm_asm80-0.51 hopo2|mkr_asm80-snap-0.14 sppu|SPPG_07476T0
chytrid_1046	0	0	13	0	0	Condensation (4)	hopo1|gm_ctg04902-0.0 hopo1|gm_ctg15046-0.0 hopo1|gm_ctg17763-0.0 hopo1|gm_ctg22308-0.0 hopo1|gm_ctg04900-0.0 hopo1|gm_ctg05493-0.0 hopo1|gm_ctg05311-0.0 hopo1|gm_ctg16190-0.0 hopo1|gm_ctg12954-0.0 hopo1|gm_ctg03351-0.0 hopo1|gm_ctg04785-0.0 hopo1|gm_ctg04720-0.0 hopo1|gm_ctg09977-0.0
chytrid_1047	10	3	0	0	0	"Ribonuclease_3 (14),Av_adeno_fibre (2),dsrm (1),dsRNA_bind (1),DEAD (1),Helicase_C (1)"	bade1|BATDEDRAFT_23768 bade1|BATDEDRAFT_25727 bade1|BATDEDRAFT_24776 bade1|BATDEDRAFT_92769 bade1|BATDEDRAFT_24696 bade1|BATDEDRAFT_26082 bade1|BATDEDRAFT_22607 bade1|BATDEDRAFT_27056 bade1|BATDEDRAFT_28342 bade1|BATDEDRAFT_28693 bade2|BDET_05985 bade2|BDET_08705 bade2|BDET_08674
chytrid_1048	7	6	0	0	0	"Arch_ATPase (8),Miro (1)"	bade1|BATDEDRAFT_87772 bade1|BATDEDRAFT_91243 bade1|BATDEDRAFT_92895 bade1|BATDEDRAFT_24835 bade1|BATDEDRAFT_85204 bade1|BATDEDRAFT_28334 bade1|BATDEDRAFT_28534 bade2|BDET_01661 bade2|BDET_08684 bade2|BDET_08798 bade2|BDET_02525 bade2|BDET_05994 bade2|BDET_05004
chytrid_1049	0	0	0	0	12	"zf-CCHC (11),rve (8),RVT_2 (4),RVT_1 (2),Transglut_N (1)"	sppu|SPPG_00438T0 sppu|SPPG_03316T0 sppu|SPPG_08320T0 sppu|SPPG_08808T0 sppu|SPPG_08805T0 sppu|SPPG_01770T0 sppu|SPPG_03725T0 sppu|SPPG_08560T0 sppu|SPPG_08024T0 sppu|SPPG_06303T0 sppu|SPPG_02628T0 sppu|SPPG_08561T0
chytrid_1050	3	2	2	2	3	"Tubulin (12),Tubulin_C (12),Misat_Myo_SegII (9)"	sppu|SPPG_01035T0 sppu|SPPG_04946T0 sppu|SPPG_02447T0 hopo1|gm_asm49-0.197 hopo1|gm_ctg08965-0.4 bade1|BATDEDRAFT_37213 bade1|BATDEDRAFT_15405 bade1|BATDEDRAFT_32883 bade2|BDET_00601 bade2|BDET_05635 hopo2|gm_asm49-0.197 hopo2|mkr_ctg08965-aug-0.0
chytrid_1051	2	2	3	3	2	"Acyl-CoA_dh_1 (13),Acyl-CoA_dh_N (13),Acyl-CoA_dh_M (12),Acyl-CoA_dh_2 (11),Cyt-b5 (8),Tn916-Xis (1)"	sppu|SPPG_06400T0 sppu|SPPG_06525T0 hopo1|gm_ctg03333-0.6 hopo1|gm_ctg18347-0.6 bade1|BATDEDRAFT_17903 bade1|BATDEDRAFT_91934 hopo2|mkr_ctg03333-aug-0.0 hopo2|mkr_ctg18347-aug-0.0 bade2|BDET_07988 bade2|BDET_07995 hopo1|gm_asm72-0.112 hopo2|aug_msk_asm72-0.83
chytrid_1052	3	3	2	2	2	"Helicase_C (12),ResIII (12),SNF2_N (9),DEAD (9),Urocanase (2),Metalloenzyme (2)"	bade1|BATDEDRAFT_34108 bade1|BATDEDRAFT_20761 bade1|BATDEDRAFT_33160 bade2|BDET_00829 bade2|BDET_01855 bade2|BDET_05205 hopo1|gm_asm183-0.56 hopo2|gm_asm183-0.56 sppu|SPPG_07416T0 hopo1|gm_asm144-0.62 hopo2|gm_asm144-0.62 sppu|SPPG_02356T0
chytrid_1053	5	6	1	0	0	"RNA_helicase (11),AAA_5 (11),AAA (11),TIR (7),DUF2983 (7),TK (4),IstB (4),Viral_helicase1 (2),Parvo_NS1 (2)"	bade1|BATDEDRAFT_22414 bade1|BATDEDRAFT_26764 bade1|BATDEDRAFT_27784 bade1|BATDEDRAFT_23173 bade1|BATDEDRAFT_24341 bade2|BDET_01447 bade2|BDET_07540 bade2|BDET_05130 bade2|BDET_08115 bade2|BDET_04516 hopo1|gm_asm30-0.150 bade2|BDET_08793
chytrid_1054	5	4	1	1	1	"Metallophos (14),5_nucleotid_C (12)"	bade1|BATDEDRAFT_88286 bade1|BATDEDRAFT_89346 bade1|BATDEDRAFT_36043 bade1|BATDEDRAFT_27762 bade1|BATDEDRAFT_27763 bade2|BDET_01685 bade2|BDET_01686 bade2|BDET_02560 bade2|BDET_01757 hopo1|gm_ctg03995-0.4 hopo2|gm_ctg03995-0.4 sppu|SPPG_07602T0
chytrid_1055	2	2	3	4	1	"RNA_pol_Rpb2_3 (14),RNA_pol_Rpb2_1 (11),RNA_pol_Rpb2_2 (9),RNA_pol_Rpb2_4 (9),RNA_pol_Rpb2_6 (9),RNA_pol_Rpb2_7 (8),RNA_pol_Rpb2_5 (8),DUF1557 (4),DUF218 (1),Mov34 (1)"	bade2|BDET_03943 bade2|BDET_06102 hopo1|gm_asm366-0.152 hopo2|mkr_asm366-aug-0.15 hopo2|mkr_asm366-snap-0.45 hopo1|gm_asm101-0.21 hopo2|mkr_asm101-snap-0.7 hopo1|gm_asm101-0.22 hopo2|mkr_asm101-aug-0.1 bade1|BATDEDRAFT_29606 bade1|BATDEDRAFT_12362 sppu|SPPG_03408T0
chytrid_1056	3	3	1	1	3	"Glyoxal_oxid_N (12),DUF1929 (11),Pec_lyase_N (2)"	sppu|SPPG_00751T0 sppu|SPPG_05615T0 sppu|SPPG_07033T0 bade1|BATDEDRAFT_34177 bade1|BATDEDRAFT_84971 bade1|BATDEDRAFT_34178 bade2|BDET_01092 bade2|BDET_01093 bade2|BDET_01094 hopo1|gm_ctg08381-0.3 hopo2|mkr_ctg08381-snap-0.0
chytrid_1057	2	2	2	3	2	"Helicase_C (19),ResIII (19),DEAD (19),Sec63 (18),PhoH (11),IstB (5),GSPII_E (4),Zeta_toxin (2),AAA (2),VIT1 (1)"	sppu|SPPG_01244T0 sppu|SPPG_01598T0 bade1|BATDEDRAFT_34385 bade1|BATDEDRAFT_11676 bade2|BDET_03666 bade2|BDET_04947 hopo2|mkr_asm330-aug-0.1 hopo2|mkr_asm73-snap-0.62 hopo1|gm_asm73-0.164 hopo1|gm_asm330-0.180 hopo2|snap_msk_asm330-0.88
chytrid_1058	2	2	2	3	2	"HEAT (20),Arm (14),Adaptin_N (12),Alpha_adaptinC2 (8),DUF634 (7),CLASP_N (4),B2-adapt-app_C (2),RE_MjaI (2),WD40 (2),CblD (1),VHS (1)"	sppu|SPPG_02767T0 sppu|SPPG_06117T0 hopo1|gm_asm344-0.58 hopo2|snap_msk_asm344-0.35 bade2|BDET_05225 hopo1|gm_asm35-0.137 hopo2|snap_msk_asm35-0.75 hopo2|snap_msk_asm35-0.60 bade1|BATDEDRAFT_87982 bade1|BATDEDRAFT_1105 bade2|BDET_05253
chytrid_1059	2	2	2	2	3	"PDZ (19),Peptidase_S46 (9),Peptidase_S7 (8),Trypsin (2),Coprinus_mating (1),Peptidase_S29 (1)"	sppu|SPPG_03093T0 sppu|SPPG_06237T0 hopo1|gm_asm230-0.109 hopo1|gm_asm294-0.193 bade1|BATDEDRAFT_19279 bade1|BATDEDRAFT_87403 bade2|BDET_02195 hopo2|mkr_asm230-snap-0.28 hopo2|snap_msk_asm294-0.110 bade2|BDET_02388 sppu|SPPG_06970T0
chytrid_1060	1	1	9	0	0	"ANF_receptor (14),7tm_3 (7),PH (2),Pox_I5 (1),PLAC8 (1)"	hopo1|gm_asm110-0.19 hopo1|gm_asm6-1.145 hopo1|gm_ctg09104-0.1 hopo1|gm_asm375-0.159 hopo1|gm_asm63-0.165 hopo1|gm_asm354-0.90 hopo1|gm_ctg00559-0.4 hopo1|gm_asm217-0.36 hopo1|gm_ctg02066-0.7 bade2|BDET_00720 bade1|BATDEDRAFT_85448
chytrid_1061	10	1	0	0	0	"NOC3p (8),DUF2051 (5),DUF515 (4),FlaC_arch (1)"	bade1|BATDEDRAFT_26745 bade1|BATDEDRAFT_28346 bade1|BATDEDRAFT_23761 bade1|BATDEDRAFT_90241 bade1|BATDEDRAFT_27288 bade1|BATDEDRAFT_27780 bade1|BATDEDRAFT_28517 bade1|BATDEDRAFT_86554 bade1|BATDEDRAFT_92443 bade1|BATDEDRAFT_24298 bade2|BDET_05978
chytrid_1062	3	4	2	2	0	"APH (18),YrbL-PhoP_reg (12),Pkinase (11),Kdo (11),RIO1 (11),Pkinase_Tyr (11),Choline_kinase (4),NTP_transf_2 (1)"	bade1|BATDEDRAFT_87771 bade1|BATDEDRAFT_89059 bade1|BATDEDRAFT_90480 bade2|BDET_02524 bade2|BDET_02675 bade2|BDET_02592 bade2|BDET_07069 hopo1|gm_ctg12469-0.7 hopo2|gm_ctg12469-0.7 hopo1|gm_ctg07770-0.3 hopo2|mkr_ctg07770-aug-0.0
chytrid_1063	6	5	0	0	0		bade1|BATDEDRAFT_25177 bade1|BATDEDRAFT_25756 bade1|BATDEDRAFT_89283 bade1|BATDEDRAFT_25486 bade1|BATDEDRAFT_89342 bade1|BATDEDRAFT_25273 bade2|BDET_02572 bade2|BDET_02814 bade2|BDET_04601 bade2|BDET_06366 bade2|BDET_02573
chytrid_1064	5	6	0	0	0	"Asp (11),Diacid_rec (11)"	bade1|BATDEDRAFT_23274 bade1|BATDEDRAFT_27292 bade1|BATDEDRAFT_28176 bade1|BATDEDRAFT_27296 bade1|BATDEDRAFT_23759 bade2|BDET_03957 bade2|BDET_08780 bade2|BDET_06770 bade2|BDET_06773 bade2|BDET_08548 bade2|BDET_04500
chytrid_1065	2	3	2	2	2	"Dynamin_M (7),Dynamin_N (6),E1-E2_ATPase (5),Miro (5),Hydrolase (5),GED (5),Hydrolase_3 (5),FeoB_N (4),PHB_acc (1),MMR_HSR1 (1),Baculo_PEP_C (1)"	bade1|BATDEDRAFT_35777 bade1|BATDEDRAFT_17490 hopo1|gm_asm187-0.32 hopo2|aug_msk_asm187-0.27 sppu|SPPG_07903T0 bade2|BDET_07690 hopo1|gm_asm187-0.34 hopo2|mkr_asm187-aug-0.4 bade2|BDET_07691 sppu|SPPG_07284T0 bade2|BDET_07689
chytrid_1066	1	1	4	4	1	"Acyl_transf_1 (6),Ketoacyl-synt_C (5),ACPS (5),MaoC_dehydratas (4),DUF1729 (4),ketoacyl-synt (3),adh_short (1)"	hopo1|gm_ctg09086-0.5 hopo2|mkr_ctg09086-aug-0.0 bade2|BDET_01133 hopo1|gm_ctg09735-0.4 hopo2|mkr_ctg09735-snap-0.1 hopo1|gm_asm235-0.62 hopo2|gm_asm235-0.62 sppu|SPPG_06627T0 hopo1|gm_ctg09417-0.4 hopo2|mkr_ctg09417-snap-0.1 bade1|BATDEDRAFT_32762
chytrid_1067	2	2	2	2	2	"RNA_pol_Rpb1_R (31),RNA_pol_Rpb1_1 (13),RNA_pol_Rpb1_5 (11),RNA_pol_Rpb1_3 (10),RNA_pol_Rpb1_2 (10),RNA_pol_Rpb1_4 (10),RNA_pol_Rpb1_7 (5),RNA_pol_Rpb1_6 (5),Polyoma_agno (2)"	sppu|SPPG_00380T0 sppu|SPPG_01839T0 hopo1|gm_asm51-0.132 hopo2|mkr_asm51-snap-0.34 bade2|BDET_04064 bade2|BDET_03120 hopo1|gm_asm3-0.202 hopo2|aug_msk_asm3-0.176 bade1|BATDEDRAFT_86817 bade1|BATDEDRAFT_14837
chytrid_1068	2	2	2	2	2	"SIS (20),GATase_2 (16),Na_Ca_ex (2),COMPASS-Shg1 (1)"	sppu|SPPG_01521T0 sppu|SPPG_02385T0 hopo1|gm_asm147-0.56 hopo1|gm_asm88-0.209 bade1|BATDEDRAFT_16038 bade1|BATDEDRAFT_17096 bade2|BDET_04151 bade2|BDET_06034 hopo2|mkr_asm147-aug-0.6 hopo2|mkr_asm88-aug-0.15
chytrid_1069	2	2	2	2	2	"ABC_membrane (20),ABC_tran (19),DUF258 (14),Miro (14),MobB (14),SMC_N (14),FtsK_SpoIIIE (13),NACHT (13),DUF87 (11),Dynamin_N (10),DUF815 (10),TrwB_AAD_bind (10),Pox_A32 (8),GSPII_E (7),cobW (7),GTP_EFTU (6),ArgK (5),ATP_bind_1 (5),ATP-synt_ab (5),IstB (3),DUF265 (2),CbiA (2),Viral_helicase1 (2),Zeta_toxin (1),IIGP (1),AAA_5 (1)"	sppu|SPPG_01856T0 sppu|SPPG_07067T0 hopo1|gm_asm30-0.173 hopo1|gm_asm90-0.135 bade1|BATDEDRAFT_21115 bade1|BATDEDRAFT_8420 bade2|BDET_01459 bade2|BDET_06414 hopo2|snap_asm90-0.158 hopo2|aug_msk_asm30-0.121
chytrid_1070	2	2	2	2	2	"SMC_N (35),ArgK (20),DUF258 (20),ABC_tran (20),MobB (17),RNA_helicase (17),Miro (16),AAA (12),NACHT (11),DUF87 (10),Chromo (10),MutS_V (9),HEAT (9),Rad17 (7),Dynamin_N (6),Arch_ATPase (5),PduV-EutP (4),GTP_EFTU (4),DUF815 (4),ATP-synt_ab (3),DUF3584 (2),RF-1 (2),CLASP_N (2),DUF2435 (2),DUF3437 (1),IstB (1),FtsK_SpoIIIE (1),ABC_ATPase (1)"	sppu|SPPG_02943T0 sppu|SPPG_06329T0 hopo1|gm_asm209-0.173 hopo1|gm_ctg10295-0.9 bade1|BATDEDRAFT_35572 bade1|BATDEDRAFT_16059 bade2|BDET_04211 bade2|BDET_05710 hopo2|gm_asm209-0.173 hopo2|mkr_ctg10295-aug-0.0
chytrid_1071	2	2	2	2	2	"AAA (18),Sigma54_activat (17),AAA_5 (17),IstB (16),RNA_helicase (16),RuvB_N (15),Arch_ATPase (14),DUF258 (14),NACHT (13),Mg_chelatase (13),AAA_2 (13),Clp_N (10),ClpB_D2-small (10),Zeta_toxin (9),MobB (9),DUF87 (8),Miro (7),AAA_3 (7),SRP54 (5),DUF265 (5),UPF0079 (5),DUF948 (3),PduV-EutP (3),EzrA (3),ATP_bind_1 (3),DnaB_C (3),ResIII (3),MAP65_ASE1 (2),Spc7 (2),TrwB_AAD_bind (2),TIP49 (2),PhoH (2),…	sppu|SPPG_04308T0 sppu|SPPG_05496T0 bade1|BATDEDRAFT_8849 bade1|BATDEDRAFT_31536 bade2|BDET_00097 bade2|BDET_04470 hopo1|gm_asm232-0.135 hopo2|aug_msk_asm232-0.112 hopo1|gm_asm132-0.187 hopo2|aug_msk_asm132-0.146
chytrid_1072	1	2	3	3	1	"Hydrolase (10),Hydrolase_3 (10),E1-E2_ATPase (9),Cation_ATPase_N (8),ODV-E18 (2),Cation_ATPase_C (1)"	hopo1|gm_asm49-0.191 hopo1|gm_ctg07830-0.6 hopo1|gm_asm186-0.38 bade2|BDET_03468 bade2|BDET_05768 hopo2|gm_asm49-0.191 hopo2|snap_ctg07830-0.7 sppu|SPPG_00907T0 hopo2|mkr_asm186-snap-0.6 bade1|BATDEDRAFT_17188
chytrid_1073	1	1	4	3	1	"MFS_1 (8),Sugar_tr (3),FtsX (1)"	hopo1|gm_ctg08630-0.3 hopo1|gm_ctg25536-0.2 hopo2|mkr_ctg08630-snap-0.0 hopo2|mkr_ctg25536-snap-0.0 hopo1|gm_ctg08631-0.2 hopo2|gm_ctg08631-0.2 hopo1|gm_asm42-0.99 sppu|SPPG_05726T0 bade1|BATDEDRAFT_89188 bade2|BDET_02906
chytrid_1074	2	4	1	1	2	"Tubulin (7),Tubulin_C (6),SBP_bac_9 (1)"	bade1|BATDEDRAFT_90153 bade1|BATDEDRAFT_92466 bade2|BDET_05648 bade2|BDET_08459 bade2|BDET_05649 bade2|BDET_08458 hopo1|gm_asm210-1.191 sppu|SPPG_04084T0 hopo2|mkr_asm210-snap-1.45 sppu|SPPG_00302T0
chytrid_1075	7	3	0	0	0		bade1|BATDEDRAFT_28169 bade1|BATDEDRAFT_25256 bade1|BATDEDRAFT_25694 bade1|BATDEDRAFT_26405 bade1|BATDEDRAFT_24336 bade1|BATDEDRAFT_23199 bade1|BATDEDRAFT_27772 bade2|BDET_05610 bade2|BDET_07211 bade2|BDET_02552
chytrid_1076	5	5	0	0	0		bade1|BATDEDRAFT_25210 bade1|BATDEDRAFT_25821 bade1|BATDEDRAFT_88747 bade1|BATDEDRAFT_28401 bade1|BATDEDRAFT_27899 bade2|BDET_04567 bade2|BDET_04661 bade2|BDET_07970 bade2|BDET_06290 bade2|BDET_03067
chytrid_1077	5	4	1	0	0	TAF4 (1)	bade1|BATDEDRAFT_21368 bade1|BATDEDRAFT_27701 bade1|BATDEDRAFT_21384 bade1|BATDEDRAFT_85720 bade1|BATDEDRAFT_33947 bade2|BDET_00260 bade2|BDET_00272 bade2|BDET_00286 bade2|BDET_01762 hopo1|gm_ctg10244-0.3
chytrid_1078	3	3	1	2	1	"Cys_Met_Meta_PP (11),Aminotran_1_2 (5),zf-LITAF-like (1)"	bade1|BATDEDRAFT_84873 bade1|BATDEDRAFT_84903 bade1|BATDEDRAFT_15036 bade2|BDET_00885 bade2|BDET_00944 bade2|BDET_00939 hopo1|gm_asm32-1.113 hopo2|mkr_asm32-snap-1.40 sppu|SPPG_05320T0 hopo2|mkr_asm32-snap-1.39
chytrid_1079	4	3	1	1	1	"WD40 (38),DUF1900 (19),DUF1899 (11),Nup160 (2),Coatomer_WDAD (1),HDPD (1)"	bade1|BATDEDRAFT_21973 bade1|BATDEDRAFT_28801 bade1|BATDEDRAFT_85405 bade1|BATDEDRAFT_28797 bade2|BDET_00886 bade2|BDET_00938 bade2|BDET_00943 hopo1|gm_asm32-1.109 hopo2|aug_msk_asm32-1.88 sppu|SPPG_05325T0
chytrid_1080	6	4	0	0	0	"DED (9),SMC_N (7),ABC_tran (6),DUF258 (4),DLIC (4),UPF0079 (3),PB1 (2),DUF3336 (1)"	bade1|BATDEDRAFT_22620 bade1|BATDEDRAFT_25781 bade1|BATDEDRAFT_27284 bade1|BATDEDRAFT_89829 bade1|BATDEDRAFT_92693 bade1|BATDEDRAFT_88478 bade2|BDET_03210 bade2|BDET_07242 bade2|BDET_05596 bade2|BDET_06339
chytrid_1081	7	3	0	0	0		bade1|BATDEDRAFT_10345 bade1|BATDEDRAFT_10195 bade1|BATDEDRAFT_13568 bade1|BATDEDRAFT_13863 bade1|BATDEDRAFT_14159 bade1|BATDEDRAFT_14357 bade2|BDET_02673 bade2|BDET_07763 bade2|BDET_08359 bade1|BATDEDRAFT_12906
chytrid_1082	0	10	0	0	0		bade2|BDET_01660 bade2|BDET_08799 bade2|BDET_08771 bade2|BDET_02520 bade2|BDET_05115 bade2|BDET_04565 bade2|BDET_03220 bade2|BDET_07239 bade2|BDET_03201 bade2|BDET_02513
chytrid_1083	2	2	2	2	2	"E1_dh (10),Transket_pyr (10)"	hopo2|aug_msk_asm282-0.67 hopo2|mkr_asm6-aug-1.2 hopo1|gm_asm6-1.142 bade2|BDET_00779 sppu|SPPG_05602T0 hopo1|gm_asm282-0.101 bade2|BDET_05346 sppu|SPPG_08264T0 bade1|BATDEDRAFT_34093 bade1|BATDEDRAFT_19474
chytrid_1084	10	0	0	0	0		bade1|BATDEDRAFT_32086 bade1|BATDEDRAFT_30621 bade1|BATDEDRAFT_31547 bade1|BATDEDRAFT_32006 bade1|BATDEDRAFT_31828 bade1|BATDEDRAFT_31293 bade1|BATDEDRAFT_31425 bade1|BATDEDRAFT_32525 bade1|BATDEDRAFT_32276 bade1|BATDEDRAFT_32535
chytrid_1085	1	2	3	3	1	"AAA (11),Arch_ATPase (6),Dynein_heavy (5),DHC_N2 (5),WD40 (5),NACHT (4),F-box (4),AAA_5 (4),Sigma54_activat (2),MobB (2),PPR (2),DUF265 (1),Zeta_toxin (1),DBI_PRT (1),UPF0079 (1),FtsK_SpoIIIE (1)"	hopo1|gm_asm51-0.133 bade2|BDET_04061 hopo1|gm_asm51-0.138 hopo2|snap_msk_asm51-0.95 sppu|SPPG_06767T0 hopo1|gm_asm51-0.140 hopo2|snap_msk_asm51-0.64 bade2|BDET_04062 bade1|BATDEDRAFT_23367 hopo2|mkr_asm51-snap-0.16
chytrid_1086	2	1	3	2	2	"DUF1115 (5),PRP3 (5),Arm (4),HEAT (2),DUF1640 (1),Prox1 (1),DUF1546 (1),Leptin (1),V-ATPase_H_N (1)"	hopo1|gm_asm72-0.117 sppu|SPPG_04838T0 hopo1|gm_asm72-0.125 hopo2|mkr_asm72-aug-0.1 bade2|BDET_01203 hopo1|gm_asm72-0.128 hopo2|mkr_asm72-snap-0.17 bade1|BATDEDRAFT_36520 sppu|SPPG_08410T0 bade1|BATDEDRAFT_85935
chytrid_1087	1	1	1	1	5	"PAZ (9),DUF1785 (9),Piwi (9),DUF1614 (2)"	sppu|SPPG_00449T0 sppu|SPPG_02047T0 sppu|SPPG_06944T0 sppu|SPPG_07605T0 hopo1|gm_asm80-0.59 hopo2|gm_asm80-0.59 bade2|BDET_04095 sppu|SPPG_01063T0 bade1|BATDEDRAFT_16026
chytrid_1088	2	2	1	1	3	"FtsA (15),Hydantoinase_A (11),HSP70 (9),MreB_Mbl (9),FGGY_C (7),DDR (7),Cortex-I_coil (2),DUF1268 (1),Phage_QLRG (1),StbA (1)"	sppu|SPPG_05531T0 sppu|SPPG_06618T0 sppu|SPPG_05729T0 bade1|BATDEDRAFT_34196 bade1|BATDEDRAFT_18227 bade2|BDET_00204 bade2|BDET_01124 hopo1|gm_asm264-0.230 hopo2|gm_asm264-0.230
chytrid_1089	1	1	4	2	1	"AMP-binding (10),FtsA (2),AAA_2 (2)"	hopo1|gm_asm305-0.102 hopo1|gm_asm388-0.71 hopo1|gm_asm216-0.187 hopo1|gm_asm228-0.70 hopo2|mkr_asm305-snap-0.20 hopo2|mkr_asm228-aug-0.4 sppu|SPPG_07106T0 bade2|BDET_08173 bade1|BATDEDRAFT_33779
chytrid_1090	0	0	9	0	0		hopo1|gm_ctg10437-0.2 hopo1|gm_ctg12197-0.1 hopo1|gm_ctg10422-0.2 hopo1|gm_ctg13515-0.0 hopo1|gm_ctg11970-0.0 hopo1|gm_ctg10425-0.1 hopo1|gm_ctg10426-0.1 hopo1|gm_ctg15350-0.0 hopo1|gm_ctg02260-0.0
chytrid_1091	2	2	2	2	1	"HEAT (27),DUF3385 (11),FAT (10),Rapamycin_bind (8),PI3_PI4_kinase (8),FATC (5),DNA_alkylation (1),Dopey_N (1)"	hopo1|gm_asm210-0.140 hopo1|gm_asm348-0.6 bade1|BATDEDRAFT_35558 bade1|BATDEDRAFT_20976 bade2|BDET_05744 bade2|BDET_08318 hopo2|aug_msk_asm210-0.120 hopo2|gm_asm348-0.6 sppu|SPPG_06307T0
chytrid_1092	6	3	0	0	0	"Asp (9),DUF742 (4),FAD_binding_4 (1)"	bade1|BATDEDRAFT_26425 bade1|BATDEDRAFT_27966 bade1|BATDEDRAFT_22623 bade1|BATDEDRAFT_28777 bade1|BATDEDRAFT_90577 bade1|BATDEDRAFT_28842 bade2|BDET_06943 bade2|BDET_03871 bade2|BDET_07888
chytrid_1093	2	2	2	2	1	"DUF1981 (21),Sec7 (5)"	bade1|BATDEDRAFT_20395 bade1|BATDEDRAFT_12995 hopo1|gm_asm62-0.119 hopo1|gm_asm62-0.139 bade2|BDET_07149 bade2|BDET_07150 hopo2|aug_asm62-0.202 hopo2|mkr_asm62-snap-0.19 sppu|SPPG_03863T0
chytrid_1094	2	2	2	2	1	MAPEG (9)	bade1|BATDEDRAFT_87743 bade1|BATDEDRAFT_87817 bade2|BDET_02402 bade2|BDET_02404 hopo1|gm_ctg12376-0.5 hopo2|mkr_ctg12376-aug-0.0 hopo1|gm_asm294-0.209 sppu|SPPG_03082T0 hopo2|mkr_asm294-aug-0.27
chytrid_1095	2	2	2	2	1	Mannosyl_trans3 (10)	bade1|BATDEDRAFT_87420 bade1|BATDEDRAFT_87616 bade2|BDET_01959 bade2|BDET_02353 hopo1|gm_ctg09852-0.4 hopo2|mkr_ctg09852-snap-0.1 hopo1|gm_asm73-1.132 hopo2|mkr_asm73-aug-1.14 sppu|SPPG_08163T0
chytrid_1096	5	4	0	0	0	"NMT1 (8),AAA (4),Kinesin (1)"	bade1|BATDEDRAFT_88824 bade1|BATDEDRAFT_92201 bade1|BATDEDRAFT_28353 bade1|BATDEDRAFT_28781 bade1|BATDEDRAFT_28465 bade2|BDET_03147 bade2|BDET_08337 bade2|BDET_04961 bade2|BDET_06792
chytrid_1097	3	3	1	1	1	"N2227 (11),Methyltransf_12 (3),Methyltransf_11 (2),DUF664 (2),Methyltransf_8 (1),Gsf2 (1)"	bade1|BATDEDRAFT_21360 bade1|BATDEDRAFT_21386 bade1|BATDEDRAFT_85580 bade2|BDET_00270 bade2|BDET_00288 hopo1|gm_asm243-0.13 hopo2|gm_asm243-0.13 sppu|SPPG_05346T0 bade2|BDET_00269
chytrid_1098	3	4	1	1	0	"G-patch (8),R3H (2),DUF87 (1)"	bade1|BATDEDRAFT_27072 bade1|BATDEDRAFT_27302 bade1|BATDEDRAFT_24378 bade2|BDET_05165 bade2|BDET_06761 bade2|BDET_07252 hopo1|gm_ctg09556-0.8 hopo2|mkr_ctg09556-snap-0.0 bade2|BDET_05164
chytrid_1099	4	5	0	0	0		bade1|BATDEDRAFT_35892 bade1|BATDEDRAFT_86546 bade1|BATDEDRAFT_24764 bade1|BATDEDRAFT_92692 bade2|BDET_03205 bade2|BDET_07240 bade2|BDET_03208 bade2|BDET_03873 bade2|BDET_05595
chytrid_1100	2	2	2	2	1	"Alk_phosphatase (10),HTH_1 (4),Big_3 (2)"	bade1|BATDEDRAFT_12483 bade1|BATDEDRAFT_89910 bade2|BDET_06211 bade2|BDET_06212 hopo1|gm_asm76-0.181 hopo2|mkr_asm76-aug-0.1 sppu|SPPG_05202T0 hopo1|gm_ctg09129-0.4 hopo2|mkr_ctg09129-aug-0.0
chytrid_1101	0	9	0	0	0		bade2|BDET_01718 bade2|BDET_03250 bade2|BDET_04518 bade2|BDET_05158 bade2|BDET_03990 bade2|BDET_08113 bade2|BDET_05607 bade2|BDET_03007 bade2|BDET_02549
chytrid_1102	1	3	2	2	1	"Glyco_hydro_88 (12),Glyco_hydro_76 (9),C5-epim_C (6),Glyco_hydro_47 (2)"	bade2|BDET_07213 bade2|BDET_07214 hopo1|gm_ctg01872-0.4 hopo2|mkr_ctg01872-aug-0.0 hopo1|gm_asm34-0.69 hopo2|mkr_asm34-snap-0.12 sppu|SPPG_05397T0 bade1|BATDEDRAFT_89482 bade2|BDET_07212
chytrid_1103	0	0	9	0	0	"Transposase_21 (4),Phage_GPL (1),Complex1_LYR (1)"	hopo1|gm_asm248-0.85 hopo1|gm_ctg07389-0.2 hopo1|gm_ctg19838-0.0 hopo1|gm_ctg19919-0.1 hopo1|gm_ctg13008-0.0 hopo1|gm_ctg18704-0.0 hopo1|gm_ctg19546-0.2 hopo1|gm_ctg19479-0.0 hopo1|gm_ctg19545-0.0
chytrid_1104	0	9	0	0	0		bade2|BDET_01720 bade2|BDET_05979 bade2|BDET_08791 bade2|BDET_07857 bade2|BDET_04503 bade2|BDET_07867 bade2|BDET_02542 bade2|BDET_08730 bade2|BDET_03218
chytrid_1105	2	1	2	2	2	"Clathrin (7),Pep3_Vps18 (5),DUF3414 (4),Vps39_2 (4),zf-C3HC4 (3),DUF1664 (2),UPF0184 (1),Vps39_1 (1)"	hopo1|gm_asm114-0.73 hopo2|snap_msk_asm114-0.34 bade2|BDET_01993 sppu|SPPG_05031T0 hopo1|gm_asm114-0.81 hopo2|mkr_asm114-snap-0.14 sppu|SPPG_03816T0 bade1|BATDEDRAFT_33140 bade1|BATDEDRAFT_24236
chytrid_1106	2	2	2	2	1	"EMP70 (12),MFS_1 (2)"	hopo1|gm_asm275-0.41 hopo2|aug_msk_asm275-0.32 bade2|BDET_08248 sppu|SPPG_02472T0 hopo1|gm_asm106-0.173 bade2|BDET_02461 bade1|BATDEDRAFT_34728 hopo2|aug_msk_asm106-0.116 bade1|BATDEDRAFT_20927
chytrid_1107	2	2	1	2	2	"TPR_2 (17),TPR_1 (15),zf-GRF (7),Topoisom_bac (5),Toprim (5),Coatomer_E (5),PPR (4),zf-C4_Topoisom (3),TPR_3 (2),Flavin_Reduct (1)"	hopo1|gm_asm154-0.121 hopo2|mkr_asm154-aug-0.10 bade2|BDET_03101 bade2|BDET_03100 hopo2|aug_msk_asm154-0.110 sppu|SPPG_05559T0 bade1|BATDEDRAFT_14734 bade1|BATDEDRAFT_14853 sppu|SPPG_00596T0
chytrid_1108	2	2	2	2	1	"Kelch_1 (22),Kelch_2 (16),HSP90 (6),HATPase_c (5),Muskelin_N (5),Cas_Csy3 (2),Phage_hub_GP28 (2),F5_F8_type_C (1)"	hopo1|gm_asm300-0.31 hopo2|mkr_asm300-aug-0.4 sppu|SPPG_02891T0 bade2|BDET_02046 hopo1|gm_asm134-0.167 hopo2|mkr_asm134-aug-0.5 bade2|BDET_02866 bade1|BATDEDRAFT_87568 bade1|BATDEDRAFT_12047
chytrid_1109	2	2	2	2	1	"LRR_1 (10),SCAMP (5),RhoGEF (5)"	hopo1|gm_asm19-0.20 hopo2|aug_msk_asm19-0.16 bade2|BDET_03828 sppu|SPPG_08127T0 bade1|BATDEDRAFT_36580 bade2|BDET_03829 hopo1|gm_ctg00713-0.2 bade1|BATDEDRAFT_15788 hopo2|mkr_asm19-snap-0.2
chytrid_1110	2	2	1	2	2	"Acetyltransf_1 (6),UPF0121 (5),FR47 (4),Cg6151-P (2),ABC_transp_aux (2)"	hopo1|gm_asm85-1.34 hopo2|mkr_asm85-snap-1.7 bade2|BDET_06891 sppu|SPPG_03323T0 bade1|BATDEDRAFT_6608 bade2|BDET_06890 sppu|SPPG_04372T0 bade1|BATDEDRAFT_37238 hopo2|mkr_asm85-snap-1.8
chytrid_1111	2	2	2	2	1	"Arm (38),DUF634 (14),HEAT (10),KAP (9),ArsA_ATPase (2),UPF0147 (2),DUF727 (2),V-ATPase_H_N (1)"	hopo1|gm_asm37-0.152 hopo2|mkr_asm37-snap-0.30 hopo1|gm_asm120-0.121 hopo2|mkr_asm120-aug-0.6 bade2|BDET_02654 sppu|SPPG_06904T0 bade1|BATDEDRAFT_35205 bade1|BATDEDRAFT_35992 bade2|BDET_01901
chytrid_1112	1	2	2	3	1	"AAA_5 (37),AAA (23),AAA_3 (16),Sigma54_activat (13),Zeta_toxin (11),NACHT (11),DUF258 (11),GSPII_E (9),Mg_chelatase (9),Dynein_heavy (8),UPF0079 (8),PduV-EutP (6),Miro (6),MobB (6),RuvB_N (6),DUF815 (6),SRP54 (5),RNA_helicase (5),cobW (4),DUF265 (3),ATP_bind_1 (3),Phe_ZIP (3),ResIII (3),IPT (3),DUF2075 (2),Rad17 (2),CPT (2),IstB (2),DEAD (1),TraC_F_IV (1),DUF2322 (1),KaiC (1),Ly-6_related (1),MC…	hopo1|gm_asm37-0.154 hopo2|mkr_asm37-aug-0.6 bade2|BDET_04082 hopo2|mkr_asm37-aug-0.5 hopo1|gm_asm37-0.174 hopo2|mkr_asm37-snap-0.26 sppu|SPPG_01412T0 bade2|BDET_04081 bade1|BATDEDRAFT_10013
chytrid_1113	2	2	1	2	2	"Nrap (5),DUF1253 (5),Daxx (2),Trypan_PARP (1)"	hopo1|gm_asm134-0.170 hopo2|mkr_asm134-snap-0.59 bade2|BDET_02876 sppu|SPPG_02910T0 hopo2|mkr_asm134-snap-0.56 bade1|BATDEDRAFT_11818 bade1|BATDEDRAFT_1232 bade2|BDET_02878 sppu|SPPG_02828T0
chytrid_1114	2	2	1	2	2	"WD40 (26),IKI3 (8),eIF2A (4),PD40 (2),Y_phosphatase2 (2),FliM (2)"	hopo1|gm_asm209-0.181 hopo2|mkr_asm209-aug-0.14 bade2|BDET_04206 sppu|SPPG_00703T0 hopo2|mkr_asm209-snap-0.42 bade1|BATDEDRAFT_86893 bade1|BATDEDRAFT_23491 bade2|BDET_04207 sppu|SPPG_04998T0
chytrid_1115	2	2	1	2	2	"MIR (10),PMT (8),Abhydrolase_3 (5),Peptidase_S15 (5),Peptidase_S9 (5),DPPIV_N (5),BAAT_C (3),Esterase (2),Strabismus (1),DLH (1),Cohesin (1),Esterase_phd (1),AXE1 (1)"	hopo1|gm_asm197-0.72 hopo2|mkr_asm197-aug-0.7 hopo2|aug_msk_asm197-0.63 bade2|BDET_05817 bade2|BDET_05197 sppu|SPPG_01916T0 sppu|SPPG_03811T0 bade1|BATDEDRAFT_35524 bade1|BATDEDRAFT_34941
chytrid_1116	2	2	1	2	2	"UDPG_MGDP_dh (5),UDPG_MGDP_dh_C (5),PRMT5 (5),UDPG_MGDP_dh_N (5),Cons_hypoth95 (4),OTCace (4),PrmA (4),NAD_Gly3P_dh_N (4),RrnaAD (3),MTS (2),F420_oxidored (2),NAD_binding_2 (2),NNMT_PNMT_TEMT (2),Methyltransf_11 (1),FtsJ (1),Methyltransf_12 (1),DREV (1)"	hopo1|gm_asm84-1.114 hopo2|mkr_asm84-snap-1.45 sppu|SPPG_02255T0 hopo2|aug_msk_asm84-1.95 bade2|BDET_00337 bade1|BATDEDRAFT_84606 sppu|SPPG_02254T0 bade1|BATDEDRAFT_18273 bade2|BDET_00338
chytrid_1117	1	1	6	0	0		hopo1|gm_asm92-0.82 hopo1|gm_ctg10923-0.2 hopo1|gm_ctg10805-0.2 hopo1|gm_ctg22942-0.1 hopo1|gm_asm2-0.67 hopo1|gm_ctg21978-0.1 bade2|BDET_01666 bade1|BATDEDRAFT_87782
chytrid_1118	1	1	2	2	2	"Aconitase (9),Aconitase_C (8),DUF521 (2),DUF244 (2)"	sppu|SPPG_02410T0 sppu|SPPG_06850T0 hopo1|gm_asm268-0.193 hopo1|gm_asm76-0.163 hopo2|gm_asm76-0.163 hopo2|snap_msk_asm268-0.98 bade2|BDET_01139 bade1|BATDEDRAFT_34204
chytrid_1119	1	1	2	2	2	"Redoxin (9),GSHPx (8),AhpC-TSA (8),SCO1-SenC (2)"	sppu|SPPG_02520T0 sppu|SPPG_02525T0 hopo1|gm_asm201-1.50 hopo2|aug_msk_asm201-1.41 hopo1|gm_asm201-1.60 hopo2|mkr_asm201-aug-1.2 bade2|BDET_02076 bade1|BATDEDRAFT_10803
chytrid_1120	0	0	1	0	7	"rve (9),zf-H2C2 (6),Chromo (5),RVT_1 (3),RVP (1),Tudor-knot (1),zf-CCHC (1),RVT_2 (1),Creb_binding (1),DUF1793 (1)"	sppu|SPPG_03727T0 sppu|SPPG_08803T0 sppu|SPPG_06305T0 sppu|SPPG_05085T0 sppu|SPPG_06980T0 sppu|SPPG_05075T0 sppu|SPPG_08559T0 hopo1|gm_ctg00410-0.2
chytrid_1121	0	0	8	0	0	"Condensation (4),DUF694 (1)"	hopo1|gm_ctg11697-0.0 hopo1|gm_ctg13643-0.0 hopo1|gm_ctg00100-0.0 hopo1|gm_ctg05017-0.0 hopo1|gm_ctg05701-0.0 hopo1|gm_ctg00079-0.0 hopo1|gm_ctg03521-0.0 hopo1|gm_ctg03235-0.0
chytrid_1122	0	0	8	0	0	ANF_receptor (3)	hopo1|gm_ctg02698-0.1 hopo1|gm_ctg10849-0.2 hopo1|gm_ctg08519-0.0 hopo1|gm_ctg09045-0.0 hopo1|gm_ctg18487-0.0 hopo1|gm_ctg00589-0.3 hopo1|gm_ctg12744-0.0 hopo1|gm_ctg02947-0.0
chytrid_1123	4	3	1	0	0	D5_N (7)	bade1|BATDEDRAFT_90624 bade1|BATDEDRAFT_91335 bade1|BATDEDRAFT_23222 bade1|BATDEDRAFT_88471 bade2|BDET_03898 bade2|BDET_06781 bade2|BDET_05586 hopo1|gm_ctg10009-0.10
chytrid_1124	2	3	1	1	1	AA_permease (8)	bade1|BATDEDRAFT_17406 bade1|BATDEDRAFT_13074 bade2|BDET_07122 bade2|BDET_07123 bade2|BDET_07124 hopo1|gm_asm57-0.58 hopo2|mkr_asm57-snap-0.7 sppu|SPPG_06252T0
chytrid_1125	7	0	1	0	0		bade1|BATDEDRAFT_12535 bade1|BATDEDRAFT_12531 bade1|BATDEDRAFT_9655 bade1|BATDEDRAFT_10945 bade1|BATDEDRAFT_11060 bade1|BATDEDRAFT_13675 bade1|BATDEDRAFT_14869 hopo1|gm_ctg06783-0.2
chytrid_1126	5	1	1	0	1	DUF1275 (8)	bade1|BATDEDRAFT_23779 bade1|BATDEDRAFT_88164 bade1|BATDEDRAFT_89799 bade1|BATDEDRAFT_92898 bade1|BATDEDRAFT_28530 hopo1|gm_asm182-0.133 sppu|SPPG_06187T0 bade2|BDET_05989
chytrid_1127	8	0	0	0	0		bade1|BATDEDRAFT_36949 bade1|BATDEDRAFT_32583 bade1|BATDEDRAFT_31262 bade1|BATDEDRAFT_32277 bade1|BATDEDRAFT_31423 bade1|BATDEDRAFT_88317 bade1|BATDEDRAFT_89962 bade1|BATDEDRAFT_85999
chytrid_1128	4	4	0	0	0	"Arch_ATPase (11),AFG1_ATPase (7),RNA_helicase (5),Bac_DnaA (4),W2 (2),DUF2893 (2)"	bade1|BATDEDRAFT_88894 bade1|BATDEDRAFT_93277 bade1|BATDEDRAFT_24863 bade1|BATDEDRAFT_26889 bade2|BDET_04970 bade2|BDET_07437 bade2|BDET_04969 bade2|BDET_07677
chytrid_1129	4	4	0	0	0	Chitin_bind_1 (84)	bade1|BATDEDRAFT_21361 bade1|BATDEDRAFT_21367 bade1|BATDEDRAFT_85573 bade1|BATDEDRAFT_27702 bade2|BDET_00264 bade2|BDET_00271 bade2|BDET_00287 bade2|BDET_01761
chytrid_1130	2	2	1	1	2	"C1_1 (16),HR1 (14),Pkinase_Tyr (8),Pkinase (8),Pkinase_C (7),C1_2 (2),Cytochrom_B561 (1)"	bade1|BATDEDRAFT_15370 bade1|BATDEDRAFT_19449 hopo1|gm_asm127-0.129 bade2|BDET_00432 hopo2|mkr_asm127-aug-0.1 sppu|SPPG_08617T0 sppu|SPPG_02554T0 bade2|BDET_05298
chytrid_1131	3	3	1	0	1	"UCH (8),Ribosomal_S27 (6),DNA_RNApol_7kD (1)"	bade1|BATDEDRAFT_86065 bade1|BATDEDRAFT_91033 bade1|BATDEDRAFT_90897 bade2|BDET_01639 bade2|BDET_07744 bade2|BDET_07777 hopo1|gm_asm292-0.64 sppu|SPPG_01057T0
chytrid_1132	3	3	1	0	1	"RRM_1 (16),NOA36 (6),Apyrase (1),Suf (1),DUF3306 (1),DUF3530 (1),Limkain-b1 (1)"	bade1|BATDEDRAFT_9954 bade1|BATDEDRAFT_91336 bade1|BATDEDRAFT_13807 bade2|BDET_03901 bade2|BDET_06757 bade2|BDET_06721 hopo1|gm_ctg09556-0.7 sppu|SPPG_01192T0
chytrid_1133	5	3	0	0	0	"Baculo_DNA_bind (3),KAR9 (1)"	bade1|BATDEDRAFT_27066 bade1|BATDEDRAFT_24107 bade1|BATDEDRAFT_27534 bade1|BATDEDRAFT_27745 bade1|BATDEDRAFT_90979 bade2|BDET_02149 bade2|BDET_02523 bade2|BDET_07528
chytrid_1134	3	2	1	1	1	"PH (8),GRAM (4),DUF1548 (1),PXA (1)"	bade1|BATDEDRAFT_87991 bade1|BATDEDRAFT_88351 bade1|BATDEDRAFT_88350 bade2|BDET_05208 bade2|BDET_05237 hopo1|gm_ctg01359-0.16 hopo2|mkr_ctg01359-snap-0.2 sppu|SPPG_05963T0
chytrid_1135	1	3	2	1	1	"Pkinase (9),Pkinase_Tyr (8),Kdo (7),APH (6)"	bade2|BDET_00152 bade2|BDET_00153 hopo1|gm_ctg10360-0.13 bade2|BDET_00154 sppu|SPPG_07146T0 hopo1|gm_asm199-0.25 hopo2|mkr_asm199-snap-0.3 bade1|BATDEDRAFT_33909
chytrid_1136	4	4	0	0	0	DUF1510 (1)	bade2|BDET_01678 bade2|BDET_05072 bade2|BDET_08749 bade2|BDET_07246 bade1|BATDEDRAFT_27298 bade1|BATDEDRAFT_27769 bade1|BATDEDRAFT_28515 bade1|BATDEDRAFT_28686
chytrid_1137	2	2	1	1	2	"Zip (9),Ribosomal_L27 (5),Sdh_cyt (2),DUF2724 (1),YadA (1),DUF1980 (1)"	hopo1|gm_asm242-1.97 hopo2|mkr_asm242-aug-1.13 bade2|BDET_01402 bade1|BATDEDRAFT_6703 sppu|SPPG_05398T0 bade1|BATDEDRAFT_3584 sppu|SPPG_04297T0 bade2|BDET_01403
chytrid_1138	2	2	1	2	1	"zf-ZPR1 (9),PALP (5),cNMP_binding (1),MCPVI (1),RELT (1)"	hopo1|gm_asm145-0.34 hopo2|mkr_asm145-snap-0.5 hopo2|mkr_asm145-snap-0.4 sppu|SPPG_07507T0 bade1|BATDEDRAFT_27182 bade2|BDET_07388 bade1|BATDEDRAFT_13601 bade2|BDET_07392
chytrid_1139	2	2	1	2	1	"Iso_dh (5),PDEase_I (4),DUF1053 (1)"	hopo1|gm_asm238-0.52 hopo2|mkr_asm238-snap-0.8 hopo2|mkr_asm238-aug-0.3 sppu|SPPG_04591T0 bade1|BATDEDRAFT_12624 bade2|BDET_05855 bade1|BATDEDRAFT_37169 bade2|BDET_05854
chytrid_1140	2	2	1	1	2	"TPR_2 (12),TPR_1 (10),PRP1_N (5),UBACT (5),Shikimate_DH (5),E2_bind (5),UBA_e1_thiolCys (5),ThiF (5),MoeZ_MoeB (4),Suf (3),Pyr_redox (3),IML2 (2),TrkA_N (2),DUF654 (2),DUF1722 (2),Reo_sigmaC (2),UBA_e1_C (1)"	hopo1|gm_asm63-1.55 hopo2|mkr_asm63-aug-1.4 bade2|BDET_05093 sppu|SPPG_05749T0 sppu|SPPG_04990T0 bade2|BDET_05092 bade1|BATDEDRAFT_19393 bade1|BATDEDRAFT_29905
chytrid_1141	1	1	3	2	1	"ABC_tran (7),ABC2_membrane (7),DUF258 (4),FtsK_SpoIIIE (4),Dynamin_N (3),NACHT (3),Miro (3),ArgK (2),Fungal_trans (2),IstB (1),UPF0079 (1),GSPII_E (1),Zn_clus (1),SMC_N (1),Rad17 (1),ABC_ATPase (1)"	hopo1|gm_asm29-0.42 hopo2|snap_msk_asm29-0.27 hopo1|gm_asm58-1.174 hopo2|aug_asm58-1.252 hopo1|gm_asm58-1.180 bade2|BDET_00918 sppu|SPPG_05858T0 bade1|BATDEDRAFT_8584
chytrid_1142	2	2	1	1	2	"DUF1740 (8),U3_assoc_6 (5),Suf (2),TPR_2 (1)"	hopo1|gm_asm49-0.186 hopo2|mkr_asm49-snap-0.48 sppu|SPPG_08759T0 bade1|BATDEDRAFT_15264 bade2|BDET_00157 bade1|BATDEDRAFT_34441 bade2|BDET_03476 sppu|SPPG_08771T0
chytrid_1143	1	2	2	1	2	"Na_Ca_ex (8),Cation_efflux (5)"	hopo1|gm_asm207-0.70 bade2|BDET_05889 hopo1|gm_asm207-0.79 hopo2|mkr_asm207-snap-0.16 bade1|BATDEDRAFT_89993 sppu|SPPG_07444T0 bade2|BDET_05890 sppu|SPPG_07435T0
chytrid_1144	2	2	1	2	1	"Pmp24 (8),DUF1688 (8),DUF2625 (2),DUF3623 (1),Choline_sulf_C (1)"	hopo1|gm_asm191-0.176 hopo2|mkr_asm191-snap-0.45 hopo2|snap_asm191-0.254 sppu|SPPG_06666T0 bade2|BDET_03405 bade1|BATDEDRAFT_86299 bade1|BATDEDRAFT_23035 bade2|BDET_03404
chytrid_1145	2	2	1	2	1	"NDK (23),BAR (5),Thioredoxin (4),SH3_1 (4),SH3_2 (4),BAR_2 (3),PTS_2-RNA (2),TMF_TATA_bd (2),DUF2795 (2),Fuc4NAc_transf (1)"	hopo1|gm_asm174-0.76 hopo2|mkr_asm174-snap-0.15 hopo2|mkr_asm174-aug-0.7 bade1|BATDEDRAFT_35211 bade2|BDET_02684 bade1|BATDEDRAFT_35212 bade2|BDET_02686 sppu|SPPG_06597T0
chytrid_1146	2	1	1	2	2	"Peptidase_M1 (8),Bromodomain (2),vMSA (2)"	hopo2|mkr_asm87-aug-0.2 hopo1|gm_asm87-0.123 hopo2|mkr_asm87-snap-0.23 bade2|BDET_03584 sppu|SPPG_05955T0 bade1|BATDEDRAFT_86202 sppu|SPPG_05960T0 bade1|BATDEDRAFT_86623
chytrid_1147	2	1	1	3	1	"PROCN (8),PRP8_domainIV (8),U6-snRNA_bdg (7),Hom_end_hint (6),RRM_4 (5),Mov34 (5),PROCT (5),PRO8NT (4),U5_2-snRNA_bdg (4),Hom_end (2),OCD_Mu_crystall (1),Hint (1)"	hopo1|gm_asm163-0.85 hopo2|snap_msk_asm163-0.51 hopo2|mkr_asm163-snap-0.20 hopo2|mkr_asm163-snap-0.19 bade1|BATDEDRAFT_16367 sppu|SPPG_02894T0 bade2|BDET_02099 bade1|BATDEDRAFT_87668
chytrid_1148	2	2	1	1	2	"RRM_1 (11),G-gamma (4),DEP (4),RGS (4),DUF1866 (2),CDK2AP (1),Limkain-b1 (1),GreA_GreB_N (1),RRM_3 (1)"	hopo1|gm_asm131-0.83 hopo2|mkr_asm131-aug-0.1 bade2|BDET_00728 bade1|BATDEDRAFT_85445 bade1|BATDEDRAFT_84797 bade2|BDET_00730 sppu|SPPG_07577T0 sppu|SPPG_01120T0
chytrid_1149	3	1	2	1	1	"PQQ (7),Sec39 (6),DUF1620 (5),NapD (1)"	hopo1|gm_asm271-0.68 hopo2|mkr_asm271-snap-0.20 bade2|BDET_02724 sppu|SPPG_02632T0 bade1|BATDEDRAFT_89405 bade1|BATDEDRAFT_89083 bade1|BATDEDRAFT_89084 hopo1|gm_asm271-0.75
chytrid_1150	2	2	1	2	1	"WD40 (19),UFD1 (4),CPSF_A (1),TauD (1),UBA (1)"	hopo1|gm_asm17-0.236 hopo2|mkr_asm17-aug-0.7 hopo2|mkr_asm17-aug-0.8 bade2|BDET_02760 bade1|BATDEDRAFT_3794 bade2|BDET_02759 sppu|SPPG_03409T0 bade1|BATDEDRAFT_25437
chytrid_1151	2	1	2	1	2	Syja_N (10)	hopo1|gm_asm259-0.159 sppu|SPPG_02116T0 hopo1|gm_asm259-0.166 bade2|BDET_04481 sppu|SPPG_04790T0 bade1|BATDEDRAFT_19133 bade1|BATDEDRAFT_810 hopo2|aug_msk_asm259-0.140
chytrid_1152	2	2	1	2	1	"IBR (6),Bromodomain (5),zf-C3HC4 (4),DUF3512 (1),Pkip-1 (1),Fucose_iso_N2 (1)"	hopo1|gm_asm259-0.162 hopo2|mkr_asm259-snap-0.22 bade2|BDET_04421 bade1|BATDEDRAFT_7267 bade2|BDET_04420 sppu|SPPG_08745T0 bade1|BATDEDRAFT_87017 hopo2|snap_msk_asm259-0.82
chytrid_1153	2	2	1	1	2	"efhand (20),STOP (11),SPARC_Ca_bdg (8),SspK (4),Caleosin (3),NBP1 (2),MerR-DNA-bind (2),LTXXQ (1),MgtE_N (1),XFP_C (1),efhand_like (1)"	hopo1|gm_asm2-0.68 bade2|BDET_05217 hopo2|mkr_asm2-aug-0.5 sppu|SPPG_04198T0 bade1|BATDEDRAFT_88360 sppu|SPPG_02768T0 bade1|BATDEDRAFT_87987 bade2|BDET_05216
chytrid_1154	2	2	1	2	1	"Peptidase_M16 (5),Peptidase_M16_C (5),TGT (4),EntA_Immun (1)"	hopo1|gm_asm44-1.96 hopo2|mkr_asm44-aug-1.12 sppu|SPPG_02184T0 hopo2|mkr_asm44-aug-1.10 bade2|BDET_06167 bade2|BDET_06168 bade1|BATDEDRAFT_20015 bade1|BATDEDRAFT_12487
chytrid_1155	1	2	2	0	2		sppu|SPPG_00093T0 sppu|SPPG_00479T0 hopo1|gm_asm51-0.126 bade2|BDET_03978 bade2|BDET_07956 hopo1|gm_asm130-0.151 bade1|BATDEDRAFT_37480
chytrid_1156	1	2	1	1	2	UDPGP (7)	sppu|SPPG_00526T0 sppu|SPPG_01171T0 bade2|BDET_02883 bade2|BDET_02884 hopo1|gm_asm134-0.163 hopo2|mkr_asm134-snap-0.43 bade1|BATDEDRAFT_19863
chytrid_1157	1	1	2	1	2	"ATP-grasp (10),CPSase_L_D2 (10),CPSase_L_chain (10),Dala_Dala_lig_C (10),ATP-grasp_3 (9),CPSase_L_D3 (6),GARS_A (5),OTCace (5),MGS (5),OTCace_N (5),CPSase_sm_chain (4),GATase (4),Peptidase_C26 (4),RimK (4),RNA12 (2),DJ-1_PfpI (1),UPF0146 (1),TrkA_N (1),Peptidase_M17_N (1)"	sppu|SPPG_00658T0 sppu|SPPG_07979T0 hopo1|gm_ctg01842-0.5 hopo2|gm_ctg01842-0.5 bade2|BDET_05059 hopo1|gm_asm256-0.112 bade1|BATDEDRAFT_29998
chytrid_1158	1	1	1	0	4	"Cytochrom_B561 (8),SH3_1 (7),FAD_binding_6 (7),Cyt-b5 (7),NAD_binding_1 (6),SH3_2 (5),DOMON (4),DUF2427 (2)"	sppu|SPPG_00880T0 sppu|SPPG_02277T0 sppu|SPPG_04966T0 hopo1|gm_asm191-0.159 bade2|BDET_03389 bade1|BATDEDRAFT_23048 sppu|SPPG_07915T0
chytrid_1159	1	1	1	2	2	"Ank (6),Thymidylat_synt (6)"	sppu|SPPG_00917T0 sppu|SPPG_02897T0 hopo1|gm_asm143-0.197 hopo2|aug_msk_asm143-0.126 bade2|BDET_02027 bade1|BATDEDRAFT_10605 hopo2|mkr_asm143-aug-0.1
chytrid_1160	1	1	2	1	2	"FMN_red (7),Flavodoxin_2 (5),Flavodoxin_1 (3)"	sppu|SPPG_01700T0 sppu|SPPG_03201T0 hopo1|gm_asm343-0.36 bade2|BDET_01817 hopo1|gm_asm343-0.42 hopo2|mkr_asm343-aug-0.1 bade1|BATDEDRAFT_33711
chytrid_1161	0	0	0	0	7	"Retrotrans_gag (7),DUF1388 (6),RPN7 (3),zf-CCHC (2),PngaseF_C (2),Trypan_PARP (2),Neisseria_TspB (2),RVT_1 (2),RVP_2 (1),DUF1793 (1)"	sppu|SPPG_01769T0 sppu|SPPG_08804T0 sppu|SPPG_08806T0 sppu|SPPG_08801T0 sppu|SPPG_06304T0 sppu|SPPG_08807T0 sppu|SPPG_08802T0
chytrid_1162	2	1	1	1	2	"YrbL-PhoP_reg (6),APH (6),Pkinase (6),Pkinase_Tyr (6),Choline_kinase (6),Kdo (5),zf-C2H2 (4),RIO1 (3),zf-C2H2_jaz (2),DnaJ (2),zf-UBP (2),dCMP_cyt_deam_1 (1)"	sppu|SPPG_02843T0 sppu|SPPG_06082T0 hopo1|gm_asm76-0.180 hopo2|mkr_asm76-aug-0.9 bade2|BDET_08101 bade1|BATDEDRAFT_20828 bade1|BATDEDRAFT_91881
chytrid_1163	1	1	2	1	2	"WD40 (39),Nup160 (26),Nucleoporin_N (9),DUF1258 (3),DUF1513 (2),DUF3312 (2),eIF2A (1),F-box (1),Eclosion (1),Dfp1_Him1_M (1)"	sppu|SPPG_04500T0 sppu|SPPG_07626T0 hopo1|gm_asm246-0.164 bade2|BDET_01305 hopo1|gm_ctg18355-0.4 hopo2|mkr_ctg18355-aug-0.0 bade1|BATDEDRAFT_18625
chytrid_1164	0	0	7	0	0	Phi_1 (7)	hopo1|gm_asm258-0.71 hopo1|gm_ctg06812-0.1 hopo1|gm_asm51-0.139 hopo1|gm_asm81-0.158 hopo1|gm_asm297-0.41 hopo1|gm_asm131-0.81 hopo1|gm_ctg10871-0.0
chytrid_1165	1	1	2	2	1	TAP42 (7)	hopo1|gm_ctg10747-0.3 hopo1|gm_ctg10748-0.3 hopo2|mkr_ctg10747-snap-0.0 hopo2|mkr_ctg10748-snap-0.0 bade2|BDET_02875 sppu|SPPG_00379T0 bade1|BATDEDRAFT_35293
chytrid_1166	1	1	5	0	0	"Phi_1 (7),HisG (1)"	hopo1|gm_ctg07680-0.2 hopo1|gm_ctg12752-0.3 hopo1|gm_ctg03071-0.0 hopo1|gm_ctg07634-0.2 hopo1|gm_ctg06996-0.2 bade2|BDET_03426 bade1|BATDEDRAFT_86414
chytrid_1167	1	1	4	0	1	"DOMON (5),Cytochrom_B561 (4)"	hopo1|gm_asm86-0.163 hopo1|gm_asm86-0.182 hopo1|gm_asm86-0.188 hopo1|gm_ctg00603-0.2 bade2|BDET_01103 bade1|BATDEDRAFT_36502 sppu|SPPG_04530T0
chytrid_1168	1	1	2	2	1	"Hydrolase (16),E1-E2_ATPase (8),P_ATPase (7),Hydrolase_3 (5),Cation_ATPase_N (4),PQ-loop (4),Cas_GSU0053 (1),Transcript_VP30 (1),HhH-GPD (1)"	hopo1|gm_asm363-0.20 hopo1|gm_asm363-0.21 hopo2|mkr_asm363-snap-0.4 bade2|BDET_03863 sppu|SPPG_08114T0 hopo2|mkr_asm363-snap-0.5 bade1|BATDEDRAFT_86090
chytrid_1169	0	0	7	0	0	DUF3379 (1)	hopo1|gm_ctg05194-0.0 hopo1|gm_ctg19682-0.0 hopo1|gm_ctg00186-0.0 hopo1|gm_ctg04729-0.0 hopo1|gm_ctg13786-0.0 hopo1|gm_ctg21279-0.0 hopo1|gm_ctg03481-0.0
chytrid_1170	1	1	2	2	1	"BK_channel_a (7),Ion_trans_2 (6),Phage_mat-A (2),Lig_chan (1),TrkA_C (1),TrkA_N (1)"	hopo1|gm_asm366-0.158 hopo1|gm_ctg00882-0.11 bade2|BDET_06428 hopo2|mkr_asm366-snap-0.30 sppu|SPPG_04605T0 bade1|BATDEDRAFT_32555 hopo2|mkr_ctg00882-snap-0.2
chytrid_1171	1	1	2	2	1	"Peptidase_M1 (7),DUF1570 (5),DUF2265 (3)"	hopo1|gm_asm44-0.185 hopo1|gm_asm66-0.165 hopo2|gm_asm44-0.185 hopo2|mkr_asm66-snap-0.40 bade2|BDET_01550 sppu|SPPG_05167T0 bade1|BATDEDRAFT_34313
chytrid_1172	4	3	0	0	0		bade1|BATDEDRAFT_26419 bade1|BATDEDRAFT_27306 bade1|BATDEDRAFT_27342 bade1|BATDEDRAFT_23224 bade2|BDET_06779 bade2|BDET_03900 bade2|BDET_06720
chytrid_1173	3	4	0	0	0	"Chitin_bind_1 (21),Polysacc_deac_1 (7),NESP55 (4)"	bade1|BATDEDRAFT_26600 bade1|BATDEDRAFT_24375 bade1|BATDEDRAFT_24715 bade2|BDET_05161 bade2|BDET_08806 bade2|BDET_05540 bade2|BDET_07015
chytrid_1174	2	2	1	1	1	"MFS_1 (12),Sugar_tr (7),Lambda_tail_I (4),PAP_PilO (2),DUF3036 (2),DUF2518 (2),ATP1G1_PLM_MAT8 (2),PAT1 (2)"	bade1|BATDEDRAFT_20090 bade1|BATDEDRAFT_12018 bade2|BDET_02659 bade2|BDET_05950 hopo1|gm_asm357-0.36 hopo2|aug_msk_asm357-0.28 sppu|SPPG_03073T0
chytrid_1175	3	2	1	1	0	"Asp (7),Pkinase_Tyr (2),Pkinase (2),Kdo (2),RIO1 (1)"	bade1|BATDEDRAFT_20107 bade1|BATDEDRAFT_20117 bade2|BDET_05842 bade2|BDET_05872 hopo1|gm_ctg08666-0.9 hopo2|mkr_ctg08666-snap-0.0 bade1|BATDEDRAFT_12607
chytrid_1176	2	2	1	1	1	"WD40 (38),Coatomer_WDAD (11),Nup160 (6),Glyco_hydro_12 (1),FtsQ (1)"	bade1|BATDEDRAFT_35513 bade1|BATDEDRAFT_18190 bade2|BDET_00092 bade2|BDET_05856 hopo1|gm_asm112-0.64 hopo2|mkr_asm112-aug-0.5 sppu|SPPG_04301T0
chytrid_1177	2	2	2	1	0	"HNOBA (7),Guanylate_cyc (7),PAS (5),PAS_4 (5),DIT1_PvcA (2),DUF970 (2),PRF (2),Tmemb_cc2 (1)"	bade1|BATDEDRAFT_34719 bade1|BATDEDRAFT_84768 bade2|BDET_00671 bade2|BDET_02497 hopo1|gm_ctg12182-0.4 hopo2|mkr_ctg12182-snap-0.1 hopo1|gm_asm270-0.17
chytrid_1178	2	2	1	1	1	"Peptidase_M48 (8),Peptidase_M13 (4),DUF2268 (4),Kelch_2 (2),Amidase02_C (1)"	bade1|BATDEDRAFT_10822 bade1|BATDEDRAFT_10620 bade2|BDET_02386 bade2|BDET_02392 hopo1|gm_asm294-0.189 hopo2|aug_msk_asm294-0.163 sppu|SPPG_03104T0
chytrid_1179	2	2	1	1	1	"TruD (10),Trypan_PARP (4)"	bade1|BATDEDRAFT_23902 bade1|BATDEDRAFT_87819 bade2|BDET_02385 bade2|BDET_02393 hopo1|gm_asm294-0.219 hopo2|mkr_asm294-aug-0.20 sppu|SPPG_07372T0
chytrid_1180	2	2	1	1	1	PEMT (8)	bade1|BATDEDRAFT_775 bade1|BATDEDRAFT_786 bade2|BDET_02295 bade2|BDET_02307 hopo1|gm_asm76-0.184 hopo2|aug_msk_asm76-0.152 sppu|SPPG_02633T0
chytrid_1181	2	2	1	1	1	"Cu-oxidase (13),Cu-oxidase_3 (13),Cu-oxidase_2 (8)"	bade1|BATDEDRAFT_19293 bade1|BATDEDRAFT_24099 bade2|BDET_02158 bade2|BDET_02165 hopo1|gm_asm76-0.161 hopo2|mkr_asm76-aug-0.4 sppu|SPPG_05711T0
chytrid_1182	2	1	1	2	1	"Rap_GAP (8),V_ATPase_I (2),ComK (1),Baculo_PEP_C (1),NPV_P10 (1)"	bade1|BATDEDRAFT_27971 bade1|BATDEDRAFT_92176 hopo1|gm_asm210-0.150 hopo2|mkr_asm210-aug-0.13 bade2|BDET_08289 sppu|SPPG_04846T0 hopo2|mkr_asm210-aug-0.14
chytrid_1183	3	1	1	1	1	"Cyclin_C (10),Cyclin_N (7),DUF1993 (2)"	bade1|BATDEDRAFT_25100 bade1|BATDEDRAFT_88645 hopo1|gm_asm330-0.159 hopo2|mkr_asm330-aug-0.8 bade2|BDET_03679 sppu|SPPG_08550T0 bade1|BATDEDRAFT_86487
chytrid_1184	3	4	0	0	0	Ribosomal_L36e (2)	bade1|BATDEDRAFT_25157 bade1|BATDEDRAFT_25791 bade1|BATDEDRAFT_27623 bade2|BDET_01849 bade2|BDET_05923 bade2|BDET_04623 bade2|BDET_06324
chytrid_1185	2	2	1	1	1	"MFS_1 (14),Sugar_tr (10)"	bade1|BATDEDRAFT_7937 bade1|BATDEDRAFT_21904 bade2|BDET_00861 bade2|BDET_00862 hopo1|gm_ctg05488-0.16 hopo2|aug_msk_ctg05488-0.13 sppu|SPPG_07990T0
chytrid_1186	2	2	1	1	1	"Calreticulin (7),TRAP_alpha (5),Nucleoplasmin (4),FHIPEP (4),Rtt106 (3),DUF1510 (2),DUF2149 (2),Conotoxin (1)"	bade1|BATDEDRAFT_84872 bade1|BATDEDRAFT_93009 hopo1|gm_asm32-1.107 hopo2|mkr_asm32-snap-1.41 bade2|BDET_00940 bade2|BDET_00884 sppu|SPPG_05332T0
chytrid_1187	4	3	0	0	0	"Asp (2),DUF3430 (1)"	bade1|BATDEDRAFT_22086 bade1|BATDEDRAFT_22179 bade1|BATDEDRAFT_93241 bade1|BATDEDRAFT_28984 bade2|BDET_01067 bade2|BDET_01180 bade2|BDET_01068
chytrid_1188	4	3	0	0	0		bade1|BATDEDRAFT_22418 bade1|BATDEDRAFT_27735 bade1|BATDEDRAFT_24372 bade1|BATDEDRAFT_23175 bade2|BDET_01448 bade2|BDET_01452 bade2|BDET_03249
chytrid_1189	2	2	1	1	1	"WD40 (27),Nup160 (11),Nucleoporin_N (8),PQQ (2)"	bade1|BATDEDRAFT_9730 bade1|BATDEDRAFT_10205 bade2|BDET_03965 bade2|BDET_06944 hopo1|gm_ctg12914-0.12 hopo2|gm_ctg12914-0.12 sppu|SPPG_01442T0
chytrid_1190	2	2	1	1	1		bade1|BATDEDRAFT_22790 bade1|BATDEDRAFT_88958 hopo1|gm_asm330-0.163 hopo2|mkr_asm330-aug-0.16 sppu|SPPG_01847T0 bade2|BDET_04691 bade2|BDET_03680
chytrid_1191	2	2	1	1	1	"NAD_binding_5 (7),Inos-1-P_synth (6),SIS (4),DUF1459 (1)"	bade1|BATDEDRAFT_15881 bade1|BATDEDRAFT_18836 bade2|BDET_03433 bade2|BDET_03451 hopo1|gm_asm191-0.181 sppu|SPPG_08136T0 hopo2|mkr_asm191-snap-0.39
chytrid_1192	1	3	1	1	1	"Ribonuclease_3 (12),dsRNA_bind (6),dsrm (6),Helicase_C (5),ResIII (4),DEAD (4),PAZ (3),IstB (2),SNF2_N (2),DUF2075 (1),TrbI_Ftype (1)"	bade1|BATDEDRAFT_23044 hopo1|gm_asm124-0.121 hopo2|mkr_asm124-aug-0.3 bade2|BDET_05519 sppu|SPPG_03994T0 bade2|BDET_03395 bade2|BDET_03394
chytrid_1193	2	2	1	1	1	"Pyridox_oxidase (7),PNPOx_C (7)"	bade1|BATDEDRAFT_23062 bade1|BATDEDRAFT_86388 bade2|BDET_03293 bade2|BDET_03373 hopo1|gm_asm286-0.58 hopo2|mkr_asm286-aug-0.2 sppu|SPPG_00338T0
chytrid_1194	3	2	0	1	1	MORN (15)	bade1|BATDEDRAFT_23281 bade1|BATDEDRAFT_28844 bade2|BDET_03818 bade2|BDET_06945 bade1|BATDEDRAFT_22671 sppu|SPPG_03976T0 hopo2|mkr_asm51-snap-0.30
chytrid_1195	2	2	1	1	1	"AICARFT_IMPCHas (7),MGS (7)"	bade1|BATDEDRAFT_34585 bade1|BATDEDRAFT_19704 bade2|BDET_02571 bade2|BDET_04126 hopo1|gm_asm168-0.61 hopo2|aug_msk_asm168-0.52 sppu|SPPG_03938T0
chytrid_1196	2	2	1	1	1	"ketoacyl-synt (12),Thiolase_N (7),Thiolase_C (7),ACP_syn_III (2)"	bade1|BATDEDRAFT_34661 bade1|BATDEDRAFT_33013 bade2|BDET_04374 bade2|BDET_04376 hopo1|gm_asm262-0.50 hopo2|mkr_asm262-aug-0.3 sppu|SPPG_01713T0
chytrid_1197	3	4	0	0	0	"ArgK (7),KaiC (7),IstB (7),ResIII (2)"	bade1|BATDEDRAFT_25352 bade1|BATDEDRAFT_90343 bade1|BATDEDRAFT_90726 bade2|BDET_02590 bade2|BDET_02663 bade2|BDET_05613 bade2|BDET_07172
chytrid_1198	4	3	0	0	0		bade1|BATDEDRAFT_27057 bade1|BATDEDRAFT_28527 bade1|BATDEDRAFT_28341 bade1|BATDEDRAFT_26081 bade2|BDET_05986 bade2|BDET_08704 bade2|BDET_08675
chytrid_1199	2	2	1	1	1	"Cation_ATPase_C (8),E1-E2_ATPase (7),Hydrolase (7),Hydrolase_3 (7),Cation_ATPase_N (5),ATP_Ca_trans_C (1)"	bade1|BATDEDRAFT_35482 bade1|BATDEDRAFT_20172 bade2|BDET_05751 bade2|BDET_06015 hopo1|gm_asm338-0.65 hopo2|mkr_asm338-snap-0.7 sppu|SPPG_07266T0
chytrid_1200	2	2	1	1	1	Aa_trans (1)	bade1|BATDEDRAFT_11018 bade1|BATDEDRAFT_12657 bade2|BDET_05145 bade2|BDET_05898 hopo1|gm_asm73-1.124 hopo2|mkr_asm73-snap-1.37 sppu|SPPG_04673T0
chytrid_1201	3	2	0	0	2	"Catalase (7),Catalase-rel (7),DJ-1_PfpI (3)"	bade1|BATDEDRAFT_10953 bade1|BATDEDRAFT_11164 bade2|BDET_05142 bade2|BDET_05190 bade1|BATDEDRAFT_15126 sppu|SPPG_05246T0 sppu|SPPG_04856T0
chytrid_1202	2	2	1	1	1	"Glyco_hydro_47 (9),DUF3200 (2),Glyco_hydro_88 (2),GlcNAc_2-epim (1),Miro (1),DUF258 (1),Gtr1_RagA (1),Arf (1),Ras (1),GTP_EFTU (1),SRPRB (1)"	bade1|BATDEDRAFT_34989 bade1|BATDEDRAFT_21493 hopo1|gm_ctg10353-0.15 bade2|BDET_05339 hopo2|mkr_ctg10353-snap-0.4 sppu|SPPG_07516T0 bade2|BDET_00402
chytrid_1203	2	2	1	1	1	SMI1_KNR4 (2)	bade1|BATDEDRAFT_27308 bade1|BATDEDRAFT_27340 hopo1|gm_ctg06784-0.3 hopo2|mkr_ctg06784-aug-0.0 bade2|BDET_06756 sppu|SPPG_05236T0 bade2|BDET_06722
chytrid_1204	2	2	1	1	1	"Meth_synt_1 (22),Meth_synt_2 (14),URO-D (4)"	bade1|BATDEDRAFT_17771 bade1|BATDEDRAFT_20707 bade2|BDET_01885 bade2|BDET_06546 hopo1|gm_asm316-0.21 hopo2|mkr_asm316-aug-0.1 sppu|SPPG_04598T0
chytrid_1205	3	1	1	1	1	"NAD_synthase (8),CN_hydrolase (7),H_kinase_N (2),Asn_synthase (1)"	bade1|BATDEDRAFT_33585 bade1|BATDEDRAFT_17496 bade1|BATDEDRAFT_31001 hopo1|gm_asm16-0.72 hopo2|gm_asm16-0.72 bade2|BDET_07693 sppu|SPPG_04078T0
chytrid_1206	3	2	1	1	0	"Aa_trans (9),Trp_Tyr_perm (1)"	bade1|BATDEDRAFT_2177 bade1|BATDEDRAFT_3069 bade2|BDET_07848 bade2|BDET_08382 hopo2|gm_ctg03707-0.6 hopo1|gm_ctg03707-0.6 bade1|BATDEDRAFT_28758
chytrid_1207	2	2	1	1	1	IGPD (7)	bade2|BDET_02324 bade2|BDET_02327 hopo1|gm_asm221-0.68 hopo2|mkr_asm221-snap-0.10 sppu|SPPG_02291T0 bade1|BATDEDRAFT_10873 bade1|BATDEDRAFT_10598
chytrid_1208	0	7	0	0	0	"DUF3677 (3),DUF3635 (1),BTG (1)"	bade2|BDET_02665 bade2|BDET_03888 bade2|BDET_08545 bade2|BDET_07747 bade2|BDET_08660 bade2|BDET_08626 bade2|BDET_07170
chytrid_1209	0	0	7	0	0		hopo1|gm_asm264-1.100 hopo1|gm_ctg20316-0.2 hopo1|gm_ctg02439-0.2 hopo1|gm_ctg08285-0.2 hopo1|gm_ctg09138-0.2 hopo1|gm_ctg23928-0.0 hopo1|gm_asm156-0.142
chytrid_1210	0	0	0	0	7		sppu|SPPG_00318T0 sppu|SPPG_05630T0 sppu|SPPG_07208T0 sppu|SPPG_08555T0 sppu|SPPG_05487T0 sppu|SPPG_03311T0 sppu|SPPG_05097T0
chytrid_1211	0	0	7	0	0		hopo1|gm_ctg13743-0.2 hopo1|gm_ctg05330-0.1 hopo1|gm_ctg20618-0.2 hopo1|gm_ctg13590-0.1 hopo1|gm_ctg12020-0.2 hopo1|gm_ctg16137-0.2 hopo1|gm_ctg01576-0.2
chytrid_1212	0	0	7	0	0		hopo1|gm_asm4-0.158 hopo1|gm_ctg05605-0.2 hopo1|gm_ctg05984-0.2 hopo1|gm_ctg12490-0.1 hopo1|gm_ctg06370-0.1 hopo1|gm_ctg08599-0.2 hopo1|gm_asm257-0.106
chytrid_1213	0	0	7	0	0	"PH (2),Staphostatin_B (1)"	hopo1|gm_ctg09529-0.1 hopo1|gm_ctg09683-0.2 hopo1|gm_ctg11094-0.3 hopo1|gm_asm185-0.72 hopo1|gm_ctg08284-0.7 hopo1|gm_ctg00559-0.3 hopo1|gm_asm125-0.110
chytrid_1214	1	2	1	2	1	"Ribonuclease_3 (10),ResIII (6),dsRNA_bind (5),DEAD (4),Helicase_C (3),dsrm (3),PAZ (3),DUF2334 (1)"	hopo1|gm_ctg01856-0.5 hopo2|snap_msk_ctg01856-0.2 hopo2|mkr_ctg01856-snap-0.1 sppu|SPPG_08605T0 bade2|BDET_00129 bade1|BATDEDRAFT_85615 bade2|BDET_00130
chytrid_1215	2	2	1	1	1	"DUF300 (6),Atx10homo_assoc (5)"	hopo1|gm_asm264-0.195 hopo2|mkr_asm264-aug-0.13 bade2|BDET_00990 sppu|SPPG_02515T0 bade1|BATDEDRAFT_8359 bade1|BATDEDRAFT_84926 bade2|BDET_00991
chytrid_1216	1	1	3	1	1	"WD40 (29),Nup160 (7),Coatomer_WDAD (7),COPI_C (5),Nucleoporin_N (4),LisH (2)"	hopo1|gm_asm264-0.212 hopo2|aug_asm264-0.316 bade2|BDET_01010 hopo1|gm_asm264-0.214 sppu|SPPG_03173T0 hopo1|gm_asm264-0.226 bade1|BATDEDRAFT_32736
chytrid_1217	1	1	2	2	1	"Sod_Cu (7),CHRD (2)"	hopo1|gm_asm51-0.137 hopo2|gm_asm51-0.137 sppu|SPPG_01565T0 hopo1|gm_ctg01529-0.9 hopo2|mkr_ctg01529-aug-0.0 bade2|BDET_03859 bade1|BATDEDRAFT_36577
chytrid_1218	1	1	2	2	1	"ABC_tran (10),ABC2_membrane (10),DUF258 (6),Miro (5),FtsK_SpoIIIE (5),NACHT (4),DUF2075 (4),cobW (4),PduV-EutP (3),MobB (3),GSPII_E (3),Dynamin_N (2),Arch_ATPase (2),SMC_N (2),PRK (2),DUF87 (2),UPF0079 (2),Pox_A32 (2),Zeta_toxin (1),DLIC (1),Rad17 (1),ABC_ATPase (1),TrwB_AAD_bind (1),SRP54 (1),Septin (1),KAP_NTPase (1),DUF265 (1),ATP_bind_1 (1),MMR_HSR1 (1),RNA_helicase (1),ATP-synt_ab (1),AAA (…	hopo1|gm_asm242-0.191 hopo2|mkr_asm242-snap-0.68 sppu|SPPG_02683T0 hopo1|gm_asm242-0.212 hopo2|mkr_asm242-aug-0.21 bade2|BDET_03510 bade1|BATDEDRAFT_86245
chytrid_1219	1	1	1	2	2	"TBC (7),TLD (5),SMK-1 (3),Ran_BP1 (1),WH1 (1)"	hopo1|gm_asm242-0.198 hopo2|mkr_asm242-snap-0.35 hopo2|mkr_asm242-snap-0.37 bade1|BATDEDRAFT_86239 bade2|BDET_03519 sppu|SPPG_02676T0 sppu|SPPG_02678T0
chytrid_1220	2	2	1	1	1	"Cenp-F_leu_zip (2),BatA (1)"	hopo1|gm_asm242-1.95 bade2|BDET_01393 hopo2|mkr_asm242-snap-1.30 sppu|SPPG_04687T0 bade1|BATDEDRAFT_22366 bade2|BDET_01392 bade1|BATDEDRAFT_85088
chytrid_1221	1	1	3	1	1	"p25-alpha (10),Peptidase_M4_C (1)"	hopo1|gm_asm108-1.102 sppu|SPPG_08463T0 hopo1|gm_ctg08369-0.4 hopo2|mkr_ctg08369-snap-0.1 bade2|BDET_06092 hopo1|gm_ctg12438-0.4 bade1|BATDEDRAFT_89639
chytrid_1222	2	2	1	1	1	"Miro (8),Ras (7),Arf (5),GTP_EFTU (5),PP_kinase (2),PduV-EutP (1)"	hopo1|gm_ctg00664-0.4 hopo2|mkr_ctg00664-snap-0.1 bade2|BDET_03157 sppu|SPPG_01925T0 bade1|BATDEDRAFT_21047 bade2|BDET_03091 bade1|BATDEDRAFT_14774
chytrid_1223	1	1	2	2	1	"Gelsolin (20),PH (9),WD40 (6),DUF1900 (5),VHP (3),Fapy_DNA_glyco (2),DUF1899 (2),PH_2 (1)"	hopo1|gm_asm305-0.107 hopo2|mkr_asm305-snap-0.40 hopo1|gm_asm305-0.119 hopo2|mkr_asm305-snap-0.39 bade2|BDET_00021 sppu|SPPG_07857T0 bade1|BATDEDRAFT_33865
chytrid_1224	1	1	2	2	1	"ClpS (4),zf-UBR (4),ELL (2)"	hopo1|gm_ctg19945-0.4 hopo2|gm_ctg19945-0.4 sppu|SPPG_05583T0 hopo1|gm_ctg02914-0.4 hopo2|mkr_ctg02914-aug-0.0 bade2|BDET_00182 bade1|BATDEDRAFT_21290
chytrid_1225	2	1	1	1	2	"Tcp11 (6),Baculo_PEP_C (2)"	hopo1|gm_asm374-0.64 hopo2|mkr_asm374-snap-0.18 sppu|SPPG_02220T0 bade1|BATDEDRAFT_34055 bade2|BDET_00653 sppu|SPPG_02221T0 bade1|BATDEDRAFT_36427
chytrid_1226	1	1	2	2	1	"C2 (8),PS_Dcarbxylase (6),Rota_NS35 (1),efhand (1)"	hopo1|gm_asm76-0.153 bade2|BDET_02168 sppu|SPPG_00714T0 hopo2|mkr_asm76-snap-0.37 hopo1|gm_asm76-0.154 hopo2|mkr_asm76-snap-0.34 bade1|BATDEDRAFT_10615
chytrid_1227	1	1	2	2	1	"TPR_2 (48),TPR_1 (43),TPR_4 (7),Coatomer_E (2),DUF2225 (2)"	hopo1|gm_asm238-0.44 bade2|BDET_00282 hopo2|mkr_asm238-snap-0.14 hopo1|gm_asm238-0.50 hopo2|aug_msk_asm238-0.43 sppu|SPPG_02764T0 bade1|BATDEDRAFT_21378
chytrid_1228	1	1	2	2	1	"I_LWEQ (42),Talin_middle (21),FERM_M (5),IRS (4),VBS (4),FERM_N (3),RA (3),Rad60-SLD (2),PTB (1),CDC37_N (1),PMC2NT (1)"	hopo1|gm_asm32-0.187 hopo2|mkr_asm32-snap-0.34 sppu|SPPG_00075T0 hopo1|gm_ctg01828-0.6 hopo2|mkr_ctg01828-aug-0.0 bade2|BDET_00946 bade1|BATDEDRAFT_84904
chytrid_1229	1	1	2	2	1	"Peptidase_M18 (10),Peptidase_M42 (7),Peptidase_M20 (3)"	hopo1|gm_ctg00731-0.5 hopo2|gm_ctg00731-0.5 bade2|BDET_08599 hopo1|gm_asm28-0.8 hopo2|mkr_asm28-snap-0.3 bade1|BATDEDRAFT_18145 sppu|SPPG_01157T0
chytrid_1230	1	1	3	1	1	"Abhydrolase_1 (9),DLH (5),Abhydrolase_3 (4),FSH1 (2),FIST (2),PGAP1 (2),Hydrolase_4 (2),Peptidase_S10 (2),Esterase_phd (2),Thioesterase (2),UPF0227 (1),DUF1234 (1),Abhydrolase_2 (1),Abhydrolase_4 (1),DUF2048 (1),UPF0261 (1),BAAT_C (1)"	hopo1|gm_asm182-0.147 bade2|BDET_02589 hopo1|gm_ctg13355-0.7 hopo2|mkr_ctg13355-snap-0.1 hopo1|gm_asm331-0.54 sppu|SPPG_04365T0 bade1|BATDEDRAFT_36999
chytrid_1231	2	1	2	1	1	"PMT (5),MIR (5),RPAP1_N (3),RPAP1_C (3),Spc7 (1)"	hopo1|gm_asm100-0.198 hopo2|mkr_asm100-snap-0.29 sppu|SPPG_01342T0 hopo1|gm_asm100-0.206 bade2|BDET_04849 bade1|BATDEDRAFT_88572 bade1|BATDEDRAFT_88801
chytrid_1232	2	2	1	2	0	"DEAD (4),Helicase_C (4),GCFC (4),DUF932 (2),ResIII (1)"	hopo1|gm_asm375-0.185 hopo2|mkr_asm375-snap-0.22 hopo2|mkr_asm375-snap-0.24 bade2|BDET_04333 bade1|BATDEDRAFT_10092 bade1|BATDEDRAFT_87299 bade2|BDET_04335
chytrid_1233	1	1	1	2	2	"LIM (18),Sigma54_activat (10),Zeta_toxin (10),TIP49 (10),PhoH (10),RuvB_N (10),IstB (10),UPF0079 (10),AAA (10),NACHT (9),Mg_chelatase (9),AAA_5 (9),NB-ARC (9),RNA_helicase (8),AAA_2 (8),ResIII (6),Parvo_NS1 (5),DUF2075 (5),KaiC (5),GSPII_E (5),AAA_3 (5),CDC48_2 (3),CDC48_N (3),DAP3 (2),DEAD (2),AFG1_ATPase (2),IPT (2),Rad17 (1),KTI12 (1),CPT (1),cobW (1),KAP_NTPase (1),VirE (1),DUF3606 (1)"	hopo1|gm_asm105-0.148 hopo2|aug_msk_asm105-0.111 bade2|BDET_07996 sppu|SPPG_02261T0 hopo2|mkr_asm105-aug-0.0 bade1|BATDEDRAFT_17900 sppu|SPPG_04563T0
chytrid_1234	1	1	2	2	1	"ADK (10),KTI12 (5),SKI (5),AAA (5),Dpy-30 (4),DUF265 (2),Serine_rich (2),Chorion_2 (2),Ribosomal_60s (2),Arch_ATPase (1),CoaE (1),DUF1161 (1)"	hopo1|gm_asm241-0.63 hopo2|mkr_asm241-snap-0.9 sppu|SPPG_04741T0 hopo1|gm_asm241-0.67 hopo2|mkr_asm241-aug-0.4 bade2|BDET_07656 bade1|BATDEDRAFT_91008
chytrid_1235	2	1	1	1	2	Thg1 (4)	hopo1|gm_asm204-0.133 bade2|BDET_04243 sppu|SPPG_05789T0 bade1|BATDEDRAFT_23531 bade1|BATDEDRAFT_86918 sppu|SPPG_00727T0 hopo2|snap_msk_asm204-0.62
chytrid_1236	1	1	2	2	1	Aminotran_4 (3)	hopo1|gm_ctg09109-0.7 hopo2|mkr_ctg09109-aug-0.0 hopo1|gm_asm115-0.26 hopo2|gm_asm115-0.26 bade2|BDET_01937 sppu|SPPG_08535T0 bade1|BATDEDRAFT_10743
chytrid_1237	1	1	2	2	1	"KH_1 (22),SAM_1 (5),SAM_2 (5),TIM (1)"	hopo1|gm_asm68-0.186 hopo2|gm_asm68-0.186 bade2|BDET_07300 hopo1|gm_asm68-0.197 sppu|SPPG_05688T0 hopo2|mkr_asm68-snap-0.57 bade1|BATDEDRAFT_27106
chytrid_1238	2	1	2	1	1	"Exonuc_X-T (5),PX (3),Vps5 (3),DUF2009 (2),MADF_DNA_bdg (1),3_5_exonuc (1),TMP_2 (1),Ribosomal_L4 (1)"	hopo1|gm_asm68-0.189 hopo2|mkr_asm68-snap-0.55 bade1|BATDEDRAFT_87677 bade2|BDET_02121 hopo1|gm_asm296-0.38 bade1|BATDEDRAFT_87676 sppu|SPPG_04367T0
chytrid_1239	1	1	2	2	1	"Syja_N (6),Exo_endo_phos (5)"	hopo1|gm_asm111-0.150 bade2|BDET_04139 sppu|SPPG_00130T0 hopo2|snap_msk_asm111-0.65 hopo1|gm_asm111-0.154 hopo2|gm_asm111-0.154 bade1|BATDEDRAFT_23429
chytrid_1240	1	1	2	2	1	"RasGAP (5),CRAL_TRIO (4),DUF3275 (2),HEAT (2),GRIP (1)"	hopo1|gm_ctg01364-0.5 hopo2|snap_msk_ctg01364-0.3 bade2|BDET_03905 hopo1|gm_asm65-0.25 hopo2|mkr_asm65-aug-0.0 bade1|BATDEDRAFT_34519 sppu|SPPG_06732T0
chytrid_1241	1	1	1	2	2	"Ribosomal_S8e (5),Hist_deacetyl (3),DUF1256 (1),PAC2 (1)"	hopo1|gm_asm49-1.192 hopo2|mkr_asm49-aug-1.23 bade2|BDET_00219 sppu|SPPG_08091T0 bade1|BATDEDRAFT_84545 hopo2|mkr_asm49-snap-1.65 sppu|SPPG_08089T0
chytrid_1242	2	1	2	1	1	"DnaJ_CXXCXGXG (10),YjeF_N (5),DFDF (3)"	hopo1|gm_asm294-0.190 hopo2|mkr_asm294-snap-0.40 bade1|BATDEDRAFT_36799 sppu|SPPG_06885T0 bade1|BATDEDRAFT_23893 bade2|BDET_02394 hopo1|gm_asm294-0.206
chytrid_1243	2	2	1	1	1	"DLIC (7),Ras (6),Miro (5),Gtr1_RagA (4),Arf (4),GTP_EFTU (4),Pkinase (3),Pex14_N (3),Pkinase_Tyr (3),PduV-EutP (3),G-alpha (2),Troponin-I_N (1),SRPRB (1)"	hopo1|gm_ctg09322-0.12 bade2|BDET_02465 sppu|SPPG_06857T0 hopo2|mkr_ctg09322-aug-0.0 bade1|BATDEDRAFT_87361 bade1|BATDEDRAFT_10426 bade2|BDET_02433
chytrid_1244	1	1	2	2	1	"adh_short (7),KR (3),Eno-Rase_NADH_b (3),Epimerase (3),Fibritin_C (2)"	hopo1|gm_ctg02089-0.10 hopo2|mkr_ctg02089-aug-0.0 sppu|SPPG_05752T0 hopo1|gm_asm343-0.41 hopo2|mkr_asm343-aug-0.2 bade1|BATDEDRAFT_35997 bade2|BDET_01892
chytrid_1245	2	2	1	1	1	"CBS (16),efhand (15),PB1 (4),DUF1456 (4)"	hopo1|gm_asm58-0.180 bade2|BDET_01780 sppu|SPPG_08334T0 hopo2|mkr_asm58-aug-0.24 bade1|BATDEDRAFT_14024 bade2|BDET_01781 bade1|BATDEDRAFT_36036
chytrid_1246	1	1	2	2	1	"Motile_Sperm (25),DUF3651 (4)"	hopo1|gm_asm170-0.138 hopo2|gm_asm170-0.138 bade2|BDET_05305 sppu|SPPG_08279T0 hopo1|gm_asm170-0.151 hopo2|snap_msk_asm170-0.66 bade1|BATDEDRAFT_34978
chytrid_1247	1	1	2	2	1	Acetyltransf_1 (7)	hopo1|gm_asm326-0.56 hopo2|mkr_asm326-aug-0.3 hopo1|gm_ctg05901-0.4 hopo2|mkr_ctg05901-snap-0.1 bade2|BDET_02360 sppu|SPPG_00271T0 bade1|BATDEDRAFT_23925
chytrid_1248	1	1	2	2	1	"AIRS_C (10),AIRS (5)"	hopo1|gm_ctg00845-0.4 hopo2|snap_msk_ctg00845-0.2 bade2|BDET_05627 hopo1|gm_asm85-0.182 hopo2|gm_asm85-0.182 sppu|SPPG_06063T0 bade1|BATDEDRAFT_17291
chytrid_1249	2	1	2	1	1	"SMC_N (7),DSPc (3),Y_phosphatase (2),IncA (2),IstB (1)"	hopo1|gm_asm99-0.120 bade2|BDET_06288 sppu|SPPG_07377T0 bade1|BATDEDRAFT_89545 hopo1|gm_asm99-0.135 bade1|BATDEDRAFT_89546 hopo2|mkr_asm99-snap-0.24
chytrid_1250	1	2	1	1	2	"Hexapep (22),Fucokinase (4),LRR_1 (2),ERM (2),FlaC_arch (1),Usp (1)"	hopo1|gm_asm99-0.134 hopo2|mkr_asm99-aug-0.5 sppu|SPPG_02825T0 bade2|BDET_06295 bade1|BATDEDRAFT_8423 bade2|BDET_00614 sppu|SPPG_06180T0
chytrid_1251	1	1	2	2	1	"ACC_central (7),Biotin_carb_C (5),CPSase_L_D2 (5),Carboxyl_trans (5),Biotin_lipoyl (5),CPSase_L_chain (3),ATP-grasp_3 (3),ATP-grasp (1),Dala_Dala_lig_C (1)"	hopo1|gm_ctg02132-0.10 hopo2|mkr_ctg02132-aug-0.1 bade2|BDET_01457 sppu|SPPG_01732T0 hopo1|gm_ctg02132-0.11 hopo2|mkr_ctg02132-aug-0.0 bade1|BATDEDRAFT_18673
chytrid_1252	1	1	2	2	1	"MCM (7),Mg_chelatase (6),MCM2_N (6),AAA_5 (5),AAA_3 (4),DUF2296 (4),Sigma54_activat (3),HemY_N (1),AAA (1)"	hopo1|gm_asm85-0.200 hopo2|mkr_asm85-snap-0.45 sppu|SPPG_06064T0 hopo1|gm_asm85-0.201 hopo2|mkr_asm85-snap-0.46 bade1|BATDEDRAFT_19082 bade2|BDET_04395
chytrid_1253	1	1	2	1	2	"AAA (15),RuvB_N (11),IstB (11),RNA_helicase (11),Mg_chelatase (11),AAA_5 (11),TIP49 (9),AAA_2 (9),Sigma54_activat (6),Zeta_toxin (6),AAA_3 (6),Parvo_NS1 (5),Rad17 (4),KaiC (4),PhoH (4),NACHT (3),DUF815 (3),Bromodomain (3),Molydop_binding (3),IPT (3),Vps4_C (1),GSPII_E (1),Arch_ATPase (1),Novirhabdo_Nv (1),SKI (1)"	hopo1|gm_asm317-0.162 hopo2|mkr_asm317-aug-0.0 sppu|SPPG_05928T0 bade2|BDET_01592 hopo1|gm_asm317-0.163 sppu|SPPG_01683T0 bade1|BATDEDRAFT_85172
chytrid_1254	2	2	1	1	1	"Peptidase_M36 (7),Peptidase_M4_C (4),FTP (1)"	hopo1|gm_asm134-0.164 hopo2|gm_asm134-0.164 bade2|BDET_03364 sppu|SPPG_04344T0 bade1|BATDEDRAFT_34483 bade1|BATDEDRAFT_35259 bade2|BDET_02801
chytrid_1255	2	2	1	1	1	"WD40 (25),eIF2A (3)"	hopo1|gm_ctg17521-0.4 hopo2|gm_ctg17521-0.4 bade2|BDET_02630 sppu|SPPG_03356T0 bade1|BATDEDRAFT_16768 bade2|BDET_02625 bade1|BATDEDRAFT_25321
chytrid_1256	1	2	2	1	1	"Dynein_heavy (9),DHC_N2 (8),DUF3450 (2),Miro (2),MobB (2),Spc7 (2),AAA_5 (1)"	hopo1|gm_asm75-0.158 hopo2|mkr_asm75-snap-0.25 bade2|BDET_02839 hopo1|gm_asm75-0.164 sppu|SPPG_06709T0 bade1|BATDEDRAFT_89145 bade2|BDET_02838
chytrid_1257	1	2	2	1	1	"BK_channel_a (5),Ion_trans_2 (4),SHMT (2),BTV_NS2 (2),TrkA_N (2),FLO_LFY (2),Ion_trans (1),Lig_chan (1)"	hopo1|gm_asm209-0.176 bade2|BDET_04204 sppu|SPPG_01674T0 hopo1|gm_asm209-0.185 bade2|BDET_04203 bade1|BATDEDRAFT_34605 hopo2|mkr_asm209-snap-0.51
chytrid_1258	1	1	2	2	1	"Hydrolase (13),E1-E2_ATPase (5),Cation_ATPase_N (5),P_ATPase (5),Cation_ATPase_C (4),SHD1 (2)"	hopo1|gm_asm336-1.195 hopo2|aug_msk_asm336-1.157 hopo1|gm_asm336-1.197 hopo2|mkr_asm336-aug-1.18 bade2|BDET_03695 sppu|SPPG_04814T0 bade1|BATDEDRAFT_9533
chytrid_1259	1	2	2	1	1	"HEAT (27),Adaptin_N (10),Arm (9),IBN_N (8),CLASP_N (5),Proteasom_PSMB (3),DUF3437 (2),BAF1_ABF1 (2),DUF1981 (1),V-ATPase_H_C (1),Xpo1 (1),HEAT_PBS (1)"	hopo1|gm_asm22-0.42 hopo2|mkr_asm22-snap-0.12 bade2|BDET_03864 hopo1|gm_asm22-0.46 bade2|BDET_03865 sppu|SPPG_00445T0 bade1|BATDEDRAFT_86089
chytrid_1260	2	2	1	1	1	DUF3439 (1)	hopo1|gm_asm210-0.139 sppu|SPPG_00613T0 hopo2|mkr_asm210-snap-0.55 bade2|BDET_08123 bade1|BATDEDRAFT_92259 bade2|BDET_08287 bade1|BATDEDRAFT_92295
chytrid_1261	2	1	1	2	1	"HEAT (9),U3snoRNP10 (5),CLASP_N (3),BP28CT (2)"	hopo1|gm_asm210-0.153 hopo2|mkr_asm210-snap-0.19 bade2|BDET_05753 hopo2|mkr_asm210-aug-0.0 sppu|SPPG_02486T0 bade1|BATDEDRAFT_90305 bade1|BATDEDRAFT_90065
chytrid_1262	1	2	2	1	1	"HEAT (20),CLASP_N (3),Adaptin_N (2),DUF3751 (2),TFCD_C (2),XPC-binding (2),UPF0128 (2),F-box (1),Ipi1_N (1),LRR_1 (1)"	hopo1|gm_asm210-1.177 hopo2|gm_asm210-1.177 bade2|BDET_08495 sppu|SPPG_05780T0 hopo1|gm_asm210-2.25 bade2|BDET_08496 bade1|BATDEDRAFT_36198
chytrid_1263	1	2	1	2	1	"SAICAR_synt (8),CRCB (2),Med30 (1)"	hopo1|gm_asm266-0.157 sppu|SPPG_02673T0 hopo2|mkr_asm266-snap-0.48 bade2|BDET_05683 bade1|BATDEDRAFT_90103 bade2|BDET_05684 hopo2|mkr_asm266-snap-0.49
chytrid_1264	1	1	1	3	1	"Motile_Sperm (14),CH (5),Transglut_C (3),RE_SinI (1)"	hopo1|gm_asm337-0.50 hopo2|mkr_asm337-aug-0.4 sppu|SPPG_07686T0 hopo2|mkr_asm337-snap-0.16 hopo2|mkr_asm337-snap-0.15 bade2|BDET_01602 bade1|BATDEDRAFT_22548
chytrid_1265	1	3	1	1	1	"Fmp27_GFWDK (5),DUF2405 (5),Apt1 (5),Fmp27_WPPW (5),Fmp27_SW (1)"	hopo1|gm_asm107-0.40 hopo2|gm_asm107-0.40 bade2|BDET_06060 bade1|BATDEDRAFT_89946 bade2|BDET_06061 bade2|BDET_06062 sppu|SPPG_04022T0
chytrid_1266	2	1	1	1	2	"Ribosomal_L24e (6),DUF1769 (3)"	hopo1|gm_asm205-0.112 hopo2|mkr_asm205-snap-0.31 bade2|BDET_04584 sppu|SPPG_05255T0 bade1|BATDEDRAFT_88679 bade1|BATDEDRAFT_4893 sppu|SPPG_06397T0
chytrid_1267	2	2	1	1	1	"efhand (16),SPARC_Ca_bdg (7),F420_oxidored (4),NAD_Gly3P_dh_N (4),NAD_Gly3P_dh_C (4),ApbA (4),Pyr_redox_2 (3),DAO (3),TrkA_N (3),Pyr_redox (3),Shikimate_DH (3),3HCDH_N (3),NAD_binding_2 (3),IlvN (3),UDPG_MGDP_dh_N (3),PDH (2),UPF0154 (2),LTXXQ (1),FAD_binding_3 (1),DUF1495 (1),PB1 (1),SRI (1),MgtE_N (1),TerB (1)"	hopo1|gm_asm130-0.148 hopo2|mkr_asm130-snap-0.23 bade2|BDET_08593 sppu|SPPG_00421T0 bade1|BATDEDRAFT_92784 bade1|BATDEDRAFT_28566 bade2|BDET_08592
chytrid_1268	1	2	1	1	2	"TMF_TATA_bd (5),TMF_DNA_bd (5),DUF883 (3),TPR_MLP1_2 (2),IQ (2),TBPIP (1),Prominin (1),L27_2 (1)"	bade1|BATDEDRAFT_87032 bade2|BDET_04450 bade2|BDET_04449 hopo1|gm_asm336-2.50 sppu|SPPG_02079T0 hopo2|snap_msk_asm336-2.19 sppu|SPPG_01868T0
chytrid_1269	1	1	1	1	2	"Glutaredoxin (6),DUF836 (6),DSBA (3),ArsC (3),Thioredoxin (1),Tenui_PV2 (1),Glyco_hydro_28 (1)"	sppu|SPPG_00039T0 sppu|SPPG_00747T0 hopo1|gm_asm158-0.78 hopo2|mkr_asm158-aug-0.3 bade2|BDET_00343 bade1|BATDEDRAFT_15328
chytrid_1270	1	1	1	1	2	"Lipase_3 (6),DUF2974 (4),Cutinase (3),DUF676 (2),PE-PPE (2),DUF1023 (2),Abhydrolase_1 (1),PGAP1 (1)"	sppu|SPPG_00171T0 sppu|SPPG_04520T0 hopo1|gm_asm198-0.161 hopo2|mkr_asm198-snap-0.36 bade1|BATDEDRAFT_91713 bade2|BDET_01724
chytrid_1271	1	1	1	1	2	"ATP-synt_DE_N (6),ATP-synt_DE (4),XylR_N (3)"	sppu|SPPG_00645T0 sppu|SPPG_04327T0 hopo1|gm_asm85-0.195 hopo2|mkr_asm85-snap-0.66 bade2|BDET_05631 bade1|BATDEDRAFT_90133
chytrid_1272	1	1	1	1	2	"Ribosomal_S19e (6),BCL_N (1)"	sppu|SPPG_00686T0 sppu|SPPG_03528T0 hopo1|gm_asm154-0.140 hopo2|mkr_asm154-aug-0.7 bade2|BDET_03105 bade1|BATDEDRAFT_36254
chytrid_1273	0	0	0	0	6	"PPR (68),ECSIT (13),RPM2 (4),TPR_4 (2),MRP-S27 (2),RPN7 (2),PMSR (1),DUF3366 (1),Ykof (1),QLQ (1),Coatomer_WDAD (1),Glyco_hydro_25 (1),Met_asp_mut_E (1)"	sppu|SPPG_00778T0 sppu|SPPG_03342T0 sppu|SPPG_01391T0 sppu|SPPG_05099T0 sppu|SPPG_04015T0 sppu|SPPG_08419T0
chytrid_1274	1	1	1	1	2	"Ribosomal_L21e (6),Surface_Ag_2 (2)"	sppu|SPPG_00793T0 sppu|SPPG_06263T0 hopo1|gm_asm265-0.149 hopo2|mkr_asm265-aug-0.7 bade2|BDET_03160 bade1|BATDEDRAFT_30914
chytrid_1275	1	1	1	1	2	"PRELI (6),ArgJ (1)"	sppu|SPPG_01443T0 sppu|SPPG_05294T0 hopo1|gm_asm75-0.142 hopo2|mkr_asm75-aug-0.13 bade2|BDET_00429 bade1|BATDEDRAFT_15366
chytrid_1276	1	1	1	1	2	"Rad60-SLD (6),Plexin_cytopl (6),Ribosomal_S27 (6),ubiquitin (6),Stig1 (4),DUF2011 (2),IBR (2),DUF2207 (2),DUF2870 (2)"	sppu|SPPG_01636T0 sppu|SPPG_06203T0 hopo1|gm_asm6-1.139 bade1|BATDEDRAFT_18421 bade2|BDET_00762 hopo2|snap_asm6-1.187
chytrid_1277	1	1	1	1	2	"Zip (6),RhodobacterPufX (1),DUF2663 (1),Ninjurin (1)"	sppu|SPPG_01712T0 sppu|SPPG_03387T0 hopo1|gm_asm96-0.129 hopo2|mkr_asm96-snap-0.29 bade2|BDET_08550 bade1|BATDEDRAFT_92797
chytrid_1278	1	1	1	1	2	"ADH_N (8),ADH_zinc_N (6),UCR_hinge (2)"	sppu|SPPG_02157T0 sppu|SPPG_02170T0 hopo1|gm_asm335-0.35 hopo2|mkr_asm335-snap-0.9 bade2|BDET_01620 bade1|BATDEDRAFT_29414
chytrid_1279	1	1	1	1	2	"Abhydrolase_1 (6),Abhydrolase_3 (6),Peptidase_S9 (6),Ndr (6),DUF2305 (6),Esterase (6),UPF0227 (4),PGAP1 (4),DUF1234 (4),Abhydrolase_2 (4),Hydrolase_4 (4),Lipase_3 (4),DUF2048 (4),Thioesterase (4),DUF915 (2),Ferritin (2),DUF1023 (2)"	sppu|SPPG_02159T0 sppu|SPPG_02172T0 hopo1|gm_asm263-0.22 hopo2|mkr_asm263-snap-0.3 bade2|BDET_01153 bade1|BATDEDRAFT_28762
chytrid_1280	1	1	1	1	2	"Polysacc_deac_1 (6),nec1 (1)"	sppu|SPPG_02473T0 sppu|SPPG_06405T0 hopo1|gm_asm248-0.90 bade2|BDET_01238 hopo2|snap_msk_asm248-0.50 bade1|BATDEDRAFT_4648
chytrid_1281	1	1	1	1	2	"Lyase_1 (8),FumaraseC_C (6)"	sppu|SPPG_02837T0 sppu|SPPG_06486T0 hopo1|gm_asm289-0.147 bade2|BDET_07382 hopo2|snap_msk_asm289-0.107 bade1|BATDEDRAFT_35859
chytrid_1282	1	1	1	1	2	Ribosomal_L16 (6)	sppu|SPPG_03322T0 sppu|SPPG_04001T0 hopo1|gm_asm182-0.148 hopo2|mkr_asm182-snap-0.41 bade2|BDET_02622 bade1|BATDEDRAFT_19719
chytrid_1283	1	1	1	1	2	Ribosomal_S12 (6)	sppu|SPPG_03379T0 sppu|SPPG_03507T0 hopo1|gm_asm132-0.200 hopo2|mkr_asm132-snap-0.25 bade2|BDET_04475 bade1|BATDEDRAFT_87051
chytrid_1284	1	1	1	1	2	"EMP24_GP25L (6),DUF846 (2),DALR_1 (2),Spectrin (1),DUF3499 (1)"	sppu|SPPG_03406T0 sppu|SPPG_04148T0 hopo1|gm_ctg02477-0.3 hopo2|mkr_ctg02477-snap-0.1 bade2|BDET_06597 bade1|BATDEDRAFT_13905
chytrid_1285	1	1	1	1	2	"Acyl-CoA_dh_1 (6),Acyl-CoA_dh_N (6),Cyt-b5 (6),Acyl-CoA_dh_M (6),Acyl-CoA_dh_2 (6),EFP_N (1)"	sppu|SPPG_04045T0 sppu|SPPG_07522T0 hopo1|gm_asm125-0.132 hopo2|gm_asm125-0.132 bade2|BDET_01614 bade1|BATDEDRAFT_15770
chytrid_1286	1	1	1	1	2	"PALP (6),CBS (6),DUF106 (1)"	sppu|SPPG_05019T0 sppu|SPPG_07791T0 hopo1|gm_asm141-0.87 hopo2|mkr_asm141-snap-0.11 bade2|BDET_02709 bade1|BATDEDRAFT_35224
chytrid_1287	1	1	1	1	2	"Arf (10),Miro (10),GTP_EFTU (9),Gtr1_RagA (8),zf-CHC2 (6),G-alpha (6),FtsK_SpoIIIE (4),Rad17 (3),Spo0M (2),Malic_M (1)"	sppu|SPPG_05404T0 sppu|SPPG_05884T0 hopo1|gm_asm40-0.134 bade2|BDET_07009 hopo2|mkr_asm40-aug-0.6 bade1|BATDEDRAFT_37256
chytrid_1288	1	1	1	1	2	Actin (7)	sppu|SPPG_05993T0 sppu|SPPG_07715T0 hopo1|gm_asm87-0.110 hopo2|snap_asm87-0.138 bade2|BDET_03596 bade1|BATDEDRAFT_9320
chytrid_1289	1	1	1	1	2	"Lipase_GDSL (4),Rad51 (3),KaiC (3),DnaB_C (3),RecA (3),Isochorismatase (1)"	sppu|SPPG_07370T0 sppu|SPPG_08351T0 hopo1|gm_asm335-0.33 hopo2|mkr_asm335-aug-0.4 bade2|BDET_01621 bade1|BATDEDRAFT_85216
chytrid_1290	0	0	6	0	0	AMP-binding (6)	hopo1|gm_ctg02542-0.0 hopo1|gm_ctg03845-0.0 hopo1|gm_ctg02756-0.0 hopo1|gm_ctg04730-0.0 hopo1|gm_ctg01817-0.0 hopo1|gm_ctg00136-0.0
chytrid_1291	0	0	6	0	0	"Asp (6),SKG6 (1)"	hopo1|gm_asm242-0.207 hopo1|gm_ctg01303-0.6 hopo1|gm_ctg09870-0.5 hopo1|gm_asm375-0.190 hopo1|gm_ctg18372-0.2 hopo1|gm_ctg01303-0.7
chytrid_1292	1	1	3	0	1	"DUF672 (3),MMgT (1)"	hopo1|gm_ctg07653-0.0 hopo1|gm_ctg17225-0.1 hopo1|gm_ctg07703-0.2 sppu|SPPG_08192T0 bade1|BATDEDRAFT_33864 bade2|BDET_00012
chytrid_1293	1	1	3	0	1	"Chitin_bind_3 (1),TFIIA_gamma_C (1)"	hopo1|gm_ctg03287-0.2 hopo1|gm_ctg12003-0.2 hopo1|gm_ctg01680-0.2 bade2|BDET_04310 sppu|SPPG_04769T0 bade1|BATDEDRAFT_36743
chytrid_1294	0	0	6	0	0	"SET (7),zf-MYND (3),DUF2260 (1),HhH-GPD (1),Glyco_hydro_3 (1),Peptidase_M13_N (1)"	hopo1|gm_asm230-0.110 hopo1|gm_ctg10587-0.2 hopo1|gm_ctg01509-0.3 hopo1|gm_asm336-1.204 hopo1|gm_asm336-0.171 hopo1|gm_ctg13785-0.0
chytrid_1295	0	0	6	0	0	"Herpes_PAP (2),Pkinase_Tyr (1),Pkinase (1)"	hopo1|gm_ctg08288-0.2 hopo1|gm_ctg22026-0.2 hopo1|gm_ctg22307-0.0 hopo1|gm_ctg19488-0.1 hopo1|gm_ctg22357-0.1 hopo1|gm_ctg02381-0.2
chytrid_1296	1	1	4	0	0	"DUF3421 (16),CBM_5_12 (4),TFIIA (1)"	hopo1|gm_ctg07967-0.2 hopo1|gm_ctg11696-0.2 hopo1|gm_ctg07968-0.2 hopo1|gm_asm80-0.54 bade2|BDET_04098 bade1|BATDEDRAFT_34578
chytrid_1297	0	0	6	0	0	Condensation (3)	hopo1|gm_ctg22451-0.0 hopo1|gm_ctg22487-0.0 hopo1|gm_ctg05323-0.0 hopo1|gm_ctg03063-0.0 hopo1|gm_ctg05643-0.0 hopo1|gm_ctg03136-0.0
chytrid_1298	0	0	6	0	0	"Transposase_14 (4),DUF1323 (4),Transposase_8 (3),Transposase_35 (3),HTH_7 (3),DUF1804 (2),SpoIIID (2),Mob_synth_C (1),CENP-B_N (1),Sigma70_r4 (1)"	hopo1|gm_asm170-0.159 hopo1|gm_ctg09609-0.0 hopo1|gm_asm107-0.38 hopo1|gm_ctg08447-0.2 hopo1|gm_ctg18996-0.0 hopo1|gm_ctg04114-0.2
chytrid_1299	1	1	2	1	1	"DUF21 (3),Tmemb_161AB (2),Ycf66_N (2),Tetraspannin (1)"	hopo1|gm_asm232-0.125 hopo1|gm_asm232-0.147 hopo2|mkr_asm232-aug-0.2 bade2|BDET_00297 sppu|SPPG_06211T0 bade1|BATDEDRAFT_33953
chytrid_1300	1	1	2	1	1	"Methyltransf_11 (6),Sterol_MT_C (6),MTS (5),Methyltransf_15 (5),Methyltransf_12 (5),CMAS (5),Ubie_methyltran (5),MetW (2),UPF0020 (2),Methyltransf_8 (1),DUF248 (1)"	hopo1|gm_asm317-0.149 hopo1|gm_asm317-0.152 bade2|BDET_01569 sppu|SPPG_05059T0 hopo2|mkr_asm317-snap-0.37 bade1|BATDEDRAFT_36567
chytrid_1301	1	1	2	2	0	"4HBT (6),DUF3144 (4)"	hopo1|gm_ctg10627-0.3 hopo1|gm_ctg23783-0.3 hopo2|mkr_ctg10627-snap-0.0 hopo2|mkr_ctg23783-snap-0.0 bade2|BDET_03911 bade1|BATDEDRAFT_34523
chytrid_1302	2	2	2	0	0	"Tetraspannin (6),JTB (2),Connexin_CCC (1)"	hopo1|gm_ctg01184-0.3 hopo1|gm_ctg08824-0.7 bade1|BATDEDRAFT_23646 bade1|BATDEDRAFT_23650 bade2|BDET_04377 bade2|BDET_04373
chytrid_1303	1	1	2	1	1	MatE (12)	hopo1|gm_asm336-0.177 hopo1|gm_asm336-0.186 hopo2|mkr_asm336-aug-0.7 bade2|BDET_03779 sppu|SPPG_08167T0 bade1|BATDEDRAFT_86580
chytrid_1304	0	0	6	0	0	Phi_1 (2)	hopo1|gm_ctg18162-0.0 hopo1|gm_ctg28091-0.0 hopo1|gm_ctg21077-0.0 hopo1|gm_ctg06639-0.0 hopo1|gm_ctg12235-0.0 hopo1|gm_ctg06709-0.0
chytrid_1305	3	3	0	0	0	"Chromo_shadow (9),SPT2 (4),Chromo (3)"	bade1|BATDEDRAFT_90614 bade1|BATDEDRAFT_91550 bade1|BATDEDRAFT_92037 bade2|BDET_03899 bade2|BDET_08105 bade2|BDET_06780
chytrid_1306	2	1	1	1	1	"ATP_bind_1 (6),Arf (5),GTP_EFTU (5),MMR_HSR1 (5),Miro (5),Gtr1_RagA (5),SRPRB (5),FeoB_N (4),NACHT (4),Ras (4),Zeta_toxin (3),DUF258 (3),GSPII_E (3),DEAD (3),Arch_ATPase (3),AAA (3),UPF0079 (1),CstA (1),cobW (1)"	bade1|BATDEDRAFT_26650 bade1|BATDEDRAFT_86424 hopo1|gm_asm261-0.62 hopo2|mkr_asm261-aug-0.2 bade2|BDET_07075 sppu|SPPG_07148T0
chytrid_1307	2	2	1	1	0	"GFO_IDH_MocA (6),zf-C3HC4 (2),IQ (1),DUF148 (1),Jnk-SapK_ap_N (1)"	bade1|BATDEDRAFT_37276 bade1|BATDEDRAFT_90498 bade2|BDET_07119 bade2|BDET_07131 hopo1|gm_asm57-0.56 hopo2|snap_msk_asm57-0.21
chytrid_1308	3	3	0	0	0		bade1|BATDEDRAFT_90234 bade1|BATDEDRAFT_90265 bade1|BATDEDRAFT_23755 bade2|BDET_05926 bade2|BDET_08646 bade2|BDET_05971
chytrid_1309	3	3	0	0	0	Asp (6)	bade1|BATDEDRAFT_23765 bade1|BATDEDRAFT_26151 bade1|BATDEDRAFT_27300 bade2|BDET_05913 bade2|BDET_07525 bade2|BDET_06764
chytrid_1310	2	2	1	1	0	"Peptidase_M1 (5),DUF3450 (4),DUF2808 (4),DUF3358 (4),Catalase-rel (2)"	bade1|BATDEDRAFT_34911 bade1|BATDEDRAFT_28626 bade2|BDET_01967 bade2|BDET_06464 hopo1|gm_ctg03688-0.5 hopo2|mkr_ctg03688-aug-0.0
chytrid_1311	2	1	1	1	1	ECH (7)	bade1|BATDEDRAFT_14415 bade1|BATDEDRAFT_14474 hopo1|gm_asm50-0.126 bade2|BDET_08161 sppu|SPPG_00251T0 hopo2|mkr_asm50-snap-0.14
chytrid_1312	2	2	1	1	0	Syja_N (6)	bade1|BATDEDRAFT_28116 bade1|BATDEDRAFT_92261 bade2|BDET_08122 bade2|BDET_08288 hopo1|gm_asm210-0.145 hopo2|snap_msk_asm210-0.114
chytrid_1313	2	2	1	0	1	Glyco_hydro_18 (2)	bade1|BATDEDRAFT_36170 bade1|BATDEDRAFT_36171 bade2|BDET_08293 bade2|BDET_08294 hopo1|gm_ctg03039-0.2 sppu|SPPG_02180T0
chytrid_1314	3	3	0	0	0	Med3 (1)	bade1|BATDEDRAFT_88877 bade1|BATDEDRAFT_88898 bade1|BATDEDRAFT_24889 bade2|BDET_04936 bade2|BDET_04949 bade2|BDET_05022
chytrid_1315	2	1	1	1	1	"Ferrochelatase (6),CbiX (6),bZIP_2 (2),Ax_dynein_light (1),Syntaxin-6_N (1)"	bade1|BATDEDRAFT_32601 bade1|BATDEDRAFT_30793 hopo1|gm_ctg14775-0.4 hopo2|gm_ctg14775-0.4 bade2|BDET_00110 sppu|SPPG_01902T0
chytrid_1316	5	1	0	0	0		bade1|BATDEDRAFT_85543 bade1|BATDEDRAFT_88306 bade1|BATDEDRAFT_88294 bade1|BATDEDRAFT_87186 bade1|BATDEDRAFT_87187 bade2|BDET_03895
chytrid_1317	2	2	1	0	1	"Ank (7),Clat_adaptor_s (6),Adap_comp_sub (6)"	bade1|BATDEDRAFT_85410 bade1|BATDEDRAFT_85853 bade2|BDET_00842 bade2|BDET_00879 hopo1|gm_asm150-0.84 sppu|SPPG_01015T0
chytrid_1318	2	2	1	0	1	"Cytochrom_B558a (12),Toxin_18 (1)"	bade1|BATDEDRAFT_34290 bade1|BATDEDRAFT_22445 bade2|BDET_01471 bade2|BDET_01486 hopo1|gm_asm30-0.148 sppu|SPPG_02568T0
chytrid_1319	6	0	0	0	0		bade1|BATDEDRAFT_22595 bade1|BATDEDRAFT_23212 bade1|BATDEDRAFT_27278 bade1|BATDEDRAFT_27789 bade1|BATDEDRAFT_25354 bade1|BATDEDRAFT_28180
chytrid_1320	3	3	0	0	0		bade1|BATDEDRAFT_86619 bade1|BATDEDRAFT_91820 bade2|BDET_01846 bade2|BDET_05470 bade2|BDET_03601 bade1|BATDEDRAFT_24655
chytrid_1321	2	2	0	1	1	"Peptidase_C65 (10),OTU (6),SPX (1),SDF (1),Myosin_TH1 (1),Striatin (1),Spc7 (1)"	bade1|BATDEDRAFT_86440 bade1|BATDEDRAFT_91975 bade2|BDET_07913 bade2|BDET_03509 hopo2|mkr_asm169-snap-0.19 sppu|SPPG_08312T0
chytrid_1322	2	2	0	1	1	Cpn60_TCP1 (7)	bade1|BATDEDRAFT_86256 bade1|BATDEDRAFT_91936 bade2|BDET_03482 bade2|BDET_07981 sppu|SPPG_02982T0 hopo2|mkr_asm49-snap-1.53
chytrid_1323	6	0	0	0	0		bade1|BATDEDRAFT_87194 bade1|BATDEDRAFT_91323 bade1|BATDEDRAFT_88713 bade1|BATDEDRAFT_87191 bade1|BATDEDRAFT_28830 bade1|BATDEDRAFT_26401
chytrid_1324	2	3	0	0	1		bade1|BATDEDRAFT_23750 bade1|BATDEDRAFT_24447 bade2|BDET_04488 bade2|BDET_04489 bade2|BDET_05241 sppu|SPPG_07829T0
chytrid_1325	6	0	0	0	0		bade1|BATDEDRAFT_31803 bade1|BATDEDRAFT_32090 bade1|BATDEDRAFT_32529 bade1|BATDEDRAFT_32497 bade1|BATDEDRAFT_31667 bade1|BATDEDRAFT_32392
chytrid_1326	2	1	1	1	1	"FGGY_N (7),FGGY_C (6),Nrf1_activ_bdg (2)"	bade1|BATDEDRAFT_30202 bade1|BATDEDRAFT_30231 hopo1|gm_asm79-0.126 hopo2|gm_asm79-0.126 bade2|BDET_02955 sppu|SPPG_04933T0
chytrid_1327	2	2	1	0	1	Spt20 (6)	bade1|BATDEDRAFT_25948 bade1|BATDEDRAFT_89736 bade2|BDET_06144 bade2|BDET_06199 hopo1|gm_asm108-0.195 sppu|SPPG_05258T0
chytrid_1328	4	2	0	0	0		bade1|BATDEDRAFT_89965 bade1|BATDEDRAFT_92502 bade1|BATDEDRAFT_24698 bade1|BATDEDRAFT_28528 bade2|BDET_05987 bade2|BDET_01669
chytrid_1329	2	2	1	0	1	"PPR (30),TPR_1 (2),TPR_2 (1)"	bade1|BATDEDRAFT_24418 bade1|BATDEDRAFT_24443 bade2|BDET_05209 bade2|BDET_05236 hopo1|gm_ctg00882-0.10 sppu|SPPG_03297T0
chytrid_1330	2	1	1	1	1	LRR_1 (14)	bade1|BATDEDRAFT_91503 bade1|BATDEDRAFT_93107 hopo1|gm_asm156-0.139 sppu|SPPG_02524T0 hopo2|mkr_asm156-snap-0.41 bade2|BDET_06641
chytrid_1331	4	2	0	0	0	"IFT57 (5),Med21 (4),Carbpep_Y_N (3),GLYCAM-1 (1),DUF3584 (1),IncA (1)"	bade1|BATDEDRAFT_28354 bade1|BATDEDRAFT_28464 bade1|BATDEDRAFT_88498 bade1|BATDEDRAFT_28780 bade2|BDET_08744 bade2|BDET_03146
chytrid_1332	2	2	0	1	1	Ssu72 (6)	bade1|BATDEDRAFT_28613 bade1|BATDEDRAFT_29671 bade2|BDET_04220 bade2|BDET_06477 sppu|SPPG_06871T0 hopo2|mkr_asm209-snap-0.56
chytrid_1333	2	2	1	1	0	"SPRY (9),V-ATPase_H_N (5),Arm (4),DUF2555 (1)"	bade1|BATDEDRAFT_27890 bade1|BATDEDRAFT_84495 bade2|BDET_00115 bade2|BDET_07984 hopo1|gm_asm232-0.132 hopo2|mkr_asm232-snap-0.44
chytrid_1334	2	2	1	1	0	"Hydrolase (8),E1-E2_ATPase (6),Cation_ATPase_N (6),S6PP (3),Hydrolase_3 (3)"	bade1|BATDEDRAFT_14222 bade1|BATDEDRAFT_12499 bade2|BDET_06232 bade2|BDET_07894 hopo1|gm_asm58-0.188 hopo2|mkr_asm58-snap-0.43
chytrid_1335	1	2	1	1	1	Complex1_30kDa (6)	bade2|BDET_00202 bade2|BDET_00203 hopo1|gm_asm26-0.163 hopo2|snap_msk_asm26-0.61 bade1|BATDEDRAFT_8530 sppu|SPPG_08115T0
chytrid_1336	2	2	1	1	0	"Tub (6),DUF2944 (1)"	bade2|BDET_00321 bade2|BDET_06312 hopo1|gm_asm138-0.119 hopo2|mkr_asm138-snap-0.10 bade1|BATDEDRAFT_84601 bade1|BATDEDRAFT_25802
chytrid_1337	1	2	1	1	1	"Exonuc_X-T (6),SAP (3),UTP15_C (2),DUF3371 (1),Cortex-I_coil (1),HTH_AraC (1)"	bade2|BDET_00403 bade2|BDET_07045 hopo1|gm_ctg10353-0.17 hopo2|mkr_ctg10353-aug-0.2 sppu|SPPG_06576T0 bade1|BATDEDRAFT_32150
chytrid_1338	1	2	1	1	1	"Ribosomal_L3 (6),FadA (2)"	bade2|BDET_00533 bade2|BDET_00534 hopo1|gm_asm5-0.151 hopo2|mkr_asm5-aug-0.16 sppu|SPPG_01796T0 bade1|BATDEDRAFT_29178
chytrid_1339	2	4	0	0	0	Paired_CXXCH_1 (4)	bade2|BDET_01369 bade2|BDET_01370 bade2|BDET_01898 bade2|BDET_01899 bade1|BATDEDRAFT_34266 bade1|BATDEDRAFT_37416
chytrid_1340	0	6	0	0	0	"RVT_2 (5),zf-CCHC (3)"	bade2|BDET_01656 bade2|BDET_03223 bade2|BDET_05581 bade2|BDET_08662 bade2|BDET_03885 bade2|BDET_05980
chytrid_1341	1	2	1	1	1	"GTP_EFTU_D3 (6),GTP_EFTU_D2 (6),GTP_EFTU (6),Semialdhyde_dhC (3),cobW (2),Dynamin_N (1),NACHT (1),Miro (1)"	bade2|BDET_02111 bade2|BDET_02112 hopo1|gm_asm68-0.194 hopo2|mkr_asm68-snap-0.33 sppu|SPPG_06491T0 bade1|BATDEDRAFT_19314
chytrid_1342	1	5	0	0	0	UME (2)	bade2|BDET_02548 bade2|BDET_03251 bade2|BDET_05131 bade2|BDET_08114 bade2|BDET_03154 bade1|BATDEDRAFT_28467
chytrid_1343	2	2	1	0	1	"Med11 (4),DUF2562 (1),DUF2264 (1),Pox_A12 (1)"	bade2|BDET_02569 bade2|BDET_04128 hopo1|gm_asm168-0.58 bade1|BATDEDRAFT_23421 bade1|BATDEDRAFT_89364 sppu|SPPG_03902T0
chytrid_1344	1	2	1	1	1	"Peptidase_S10 (7),Peptidase_S28 (1)"	bade2|BDET_03615 bade2|BDET_03616 hopo1|gm_asm190-0.104 hopo2|mkr_asm190-snap-0.10 sppu|SPPG_03916T0 bade1|BATDEDRAFT_22843
chytrid_1345	2	2	1	1	0	"Peptidase_M14 (6),Propep_M14 (5)"	bade2|BDET_05444 bade2|BDET_05455 hopo1|gm_asm39-0.208 hopo2|mkr_asm39-snap-0.51 bade1|BATDEDRAFT_11071 bade1|BATDEDRAFT_88186
chytrid_1346	1	2	1	1	1	"Viral_helicase1 (11),Torsin (2)"	bade2|BDET_07081 bade2|BDET_07083 hopo1|gm_asm261-0.57 hopo2|gm_asm261-0.57 sppu|SPPG_03308T0 bade1|BATDEDRAFT_90695
chytrid_1347	0	0	0	0	6	"SDF (2),DUF2227 (2),FAE_3-kCoA_syn1 (2),7TM_GPCR_Srw (1),DUF373 (1)"	sppu|SPPG_00997T0 sppu|SPPG_07702T0 sppu|SPPG_05190T0 sppu|SPPG_05655T0 sppu|SPPG_02126T0 sppu|SPPG_07497T0
chytrid_1348	0	0	0	0	6	"HMA (3),Radial_spoke_3 (3),DUF3647 (3),FAIM1 (1)"	sppu|SPPG_01931T0 sppu|SPPG_01937T0 sppu|SPPG_02192T0 sppu|SPPG_08327T0 sppu|SPPG_05094T0 sppu|SPPG_05086T0
chytrid_1349	0	0	0	0	6		sppu|SPPG_02195T0 sppu|SPPG_08453T0 sppu|SPPG_07203T0 sppu|SPPG_07589T0 sppu|SPPG_08707T0 sppu|SPPG_05090T0
chytrid_1350	0	0	6	0	0		hopo1|gm_ctg22452-0.1 hopo1|gm_ctg23172-0.2 hopo1|gm_ctg14232-0.1 hopo1|gm_ctg06122-0.2 hopo1|gm_ctg05433-0.2 hopo1|gm_ctg06799-0.2
chytrid_1351	0	0	6	0	0	"Reo_sigmaC (3),Fib_alpha (2),Sec8_exocyst (2),Laminin_II (2),ATG16 (2),DUF2450 (2),PEP-utilisers_N (1),DUF3450 (1),Cenp-F_leu_zip (1),IncA (1),Prominin (1),DUF745 (1)"	hopo1|gm_ctg13213-0.0 hopo1|gm_ctg13399-0.0 hopo1|gm_ctg08828-0.0 hopo1|gm_ctg07537-0.0 hopo1|gm_ctg13057-0.1 hopo1|gm_ctg10308-0.0
chytrid_1352	0	0	6	0	0	"AFT (4),FAR1 (4),MuDR (1)"	hopo1|gm_asm284-0.74 hopo1|gm_ctg19971-0.0 hopo1|gm_asm49-1.195 hopo1|gm_ctg15697-0.0 hopo1|gm_ctg00679-0.0 hopo1|gm_ctg21135-0.0
chytrid_1353	0	0	6	0	0		hopo1|gm_ctg12145-0.2 hopo1|gm_ctg13264-0.2 hopo1|gm_ctg11025-0.0 hopo1|gm_ctg15785-0.0 hopo1|gm_ctg03772-0.2 hopo1|gm_ctg07016-0.2
chytrid_1354	6	0	0	0	0	MOZ_SAS (4)	bade1|BATDEDRAFT_13686 bade1|BATDEDRAFT_11032 bade1|BATDEDRAFT_12736 bade1|BATDEDRAFT_14879 bade1|BATDEDRAFT_11278 bade1|BATDEDRAFT_13986
chytrid_1355	1	1	2	1	1	"Alpha-amylase (10),Alpha-amylase_C (5),CBM_48 (4),Aminotran_1_2 (4),DUF297 (1)"	hopo1|gm_asm233-0.118 hopo2|mkr_asm233-aug-0.8 hopo1|gm_asm233-0.122 bade2|BDET_06958 sppu|SPPG_05916T0 bade1|BATDEDRAFT_26554
chytrid_1356	1	1	1	2	1	"MdcE (9),Carboxyl_trans (7)"	hopo1|gm_asm264-0.217 bade2|BDET_01029 sppu|SPPG_06889T0 hopo2|aug_msk_asm264-0.179 bade1|BATDEDRAFT_34155 hopo2|snap_msk_asm264-0.129
chytrid_1357	1	2	1	1	1	"Barwin (6),Cerato-platanin (5),DPBB_1 (3),Desulfoferrod_N (2),LysM (1)"	hopo1|gm_asm297-0.48 hopo2|mkr_asm297-aug-0.0 bade1|BATDEDRAFT_35002 bade2|BDET_05385 bade2|BDET_05384 sppu|SPPG_07278T0
chytrid_1358	1	1	1	2	1	"LIM (17),zf-dskA_traR (3),DUF2685 (2)"	hopo1|gm_asm333-0.71 hopo2|mkr_asm333-aug-0.6 bade1|BATDEDRAFT_10325 bade2|BDET_04284 hopo2|mkr_asm333-snap-0.17 sppu|SPPG_03527T0
chytrid_1359	1	1	2	1	1	"Sec1 (7),B12-binding (5),Not1 (2),Gtr1_RagA (2)"	hopo1|gm_asm246-0.159 bade2|BDET_01307 sppu|SPPG_04422T0 hopo1|gm_asm246-0.167 hopo2|mkr_asm246-aug-0.12 bade1|BATDEDRAFT_18627
chytrid_1360	2	1	1	1	1	"Helicase_C (6),DEAD (5),DUF1253 (3),Ran_BP1 (2),Trigger_N (1),Cyt-b5 (1),NUP50 (1),ResIII (1)"	hopo1|gm_asm242-0.220 hopo2|mkr_asm242-snap-0.39 bade1|BATDEDRAFT_29496 bade2|BDET_03525 sppu|SPPG_07568T0 bade1|BATDEDRAFT_86234
chytrid_1361	1	1	1	1	2	"Peptidase_M20 (6),M20_dimer (5),DUF2271 (2),Peptidase_M28 (1)"	hopo1|gm_asm155-0.132 hopo2|aug_msk_asm155-0.91 bade2|BDET_04253 sppu|SPPG_05776T0 sppu|SPPG_05777T0 bade1|BATDEDRAFT_19033
chytrid_1362	1	1	2	1	1	"Fzo_mitofusin (1),BLOC1_2 (1),Flagellin_C (1),Orthopox_A49R (1),Transposase_11 (1),HPPK (1),AKNA (1)"	hopo1|gm_asm108-0.180 hopo2|aug_msk_asm108-0.153 bade2|BDET_06137 hopo1|gm_asm108-0.185 sppu|SPPG_06876T0 bade1|BATDEDRAFT_89615
chytrid_1363	1	1	2	1	1	"LIM (16),RhoGAP (5),DUF3579 (2),Pex14_N (1)"	hopo1|gm_asm1-0.13 hopo2|mkr_asm1-snap-0.2 hopo1|gm_asm1-0.17 bade2|BDET_03073 bade1|BATDEDRAFT_92535 sppu|SPPG_01855T0
chytrid_1364	1	1	2	1	1	"Guanylate_cyc (6),GAF (5),FHA (4),Hap2_elong (2),Myosin_HC-like (1)"	hopo1|gm_ctg09069-0.6 hopo2|mkr_ctg09069-snap-0.0 hopo1|gm_asm73-1.111 bade2|BDET_05011 sppu|SPPG_08774T0 bade1|BATDEDRAFT_35058
chytrid_1365	2	1	1	1	1	"eRF1_1 (5),eRF1_3 (5),eRF1_2 (5),Peptidase_C6 (2),Ribosomal_L7Ae (1)"	hopo1|gm_asm305-0.111 hopo2|gm_asm305-0.111 bade2|BDET_00017 sppu|SPPG_08754T0 bade1|BATDEDRAFT_21141 bade1|BATDEDRAFT_9205
chytrid_1366	1	1	1	2	1	"Metallophos (5),DBR1 (5)"	hopo1|gm_asm305-0.121 hopo2|mkr_asm305-snap-0.18 sppu|SPPG_07074T0 bade1|BATDEDRAFT_14424 bade2|BDET_08125 hopo2|mkr_asm305-snap-0.17
chytrid_1367	2	1	2	1	0	"dsrm (4),FHA (4),dsRNA_bind (4),Alpha-2-MRAP_N (1)"	hopo1|gm_asm279-0.63 hopo2|mkr_asm279-aug-0.0 hopo1|gm_asm279-0.64 bade2|BDET_05779 bade1|BATDEDRAFT_90050 bade1|BATDEDRAFT_90051
chytrid_1368	1	1	1	2	1	"MRG (6),Tudor-knot (3),Coprinus_mating (2),Chromo (2)"	hopo1|gm_asm279-0.70 bade2|BDET_05780 hopo2|mkr_asm279-snap-0.10 sppu|SPPG_04248T0 bade1|BATDEDRAFT_12855 hopo2|mkr_asm279-snap-0.11
chytrid_1369	1	1	2	2	0	"Peptidase_C14 (6),Cullin_Nedd8 (2),Ten_N (1)"	hopo1|gm_asm167-0.112 bade2|BDET_00248 hopo2|snap_msk_asm167-0.52 hopo1|gm_asm257-0.113 hopo2|mkr_asm257-aug-0.12 bade1|BATDEDRAFT_33934
chytrid_1370	1	1	1	1	2	"Methyltransf_15 (5),Methyltransf_4 (5),TehB (5),Ubie_methyltran (5),Methyltransf_11 (5),MTS (5),Methyltransf_12 (5),Dala_Dala_lig_C (5),ATP-grasp_3 (5),Methyltransf_9 (2),DUF938 (2),CPSase_L_D2 (2),DUF248 (2),NodS (1),GSP_synth (1),CMAS (1),UPF0020 (1),FmrO (1),Hydrolase_5 (1)"	hopo1|gm_asm66-0.158 hopo2|mkr_asm66-snap-0.22 bade2|BDET_01564 sppu|SPPG_05055T0 bade1|BATDEDRAFT_34316 sppu|SPPG_05056T0
chytrid_1371	1	1	2	1	1	"Peptidase_S9_N (7),Peptidase_S9 (4),Esterase (2),Abhydrolase_3 (1),AlphaC_N (1)"	hopo1|gm_asm66-0.181 hopo2|mkr_asm66-snap-0.29 hopo1|gm_ctg20006-0.2 bade2|BDET_08575 sppu|SPPG_06563T0 bade1|BATDEDRAFT_92713
chytrid_1372	1	1	2	1	1	"DNA_pol_B (7),WD40 (6),zf-DNA_Pol (5),DNA_pol_B_exo (5),DNA_pol_alpha_N (5),Aldedh (2),Dynactin_p22 (1)"	hopo1|gm_asm66-1.141 hopo2|aug_asm66-1.236 bade2|BDET_01500 hopo1|gm_asm66-1.155 bade1|BATDEDRAFT_85131 sppu|SPPG_02566T0
chytrid_1373	1	1	2	1	1	Med14 (5)	hopo1|gm_asm66-1.145 hopo2|mkr_asm66-snap-1.31 hopo1|gm_asm66-1.152 bade2|BDET_01498 sppu|SPPG_07914T0 bade1|BATDEDRAFT_22457
chytrid_1374	1	1	1	1	2	"DUF1309 (19),WD40 (14),CPSF_A (2),F-box (1)"	hopo1|gm_asm66-1.150 hopo2|snap_msk_asm66-1.103 bade2|BDET_01506 bade1|BATDEDRAFT_22464 sppu|SPPG_02556T0 sppu|SPPG_01410T0
chytrid_1375	1	1	1	2	1	"PhyH (7),LTXXQ (1)"	hopo1|gm_asm66-1.156 sppu|SPPG_00735T0 bade2|BDET_01497 hopo2|mkr_asm66-snap-1.57 bade1|BATDEDRAFT_8906 hopo2|mkr_asm66-aug-1.18
chytrid_1376	1	1	2	1	1	"ADIP (5),Reo_sigmaC (4),XisI (1),DUF648 (1),DUF342 (1),DivIC (1),KLRAQ (1),Ribosomal_S26e (1)"	hopo1|gm_asm86-0.152 hopo2|snap_msk_asm86-0.50 hopo1|gm_asm86-0.184 bade2|BDET_01171 sppu|SPPG_07349T0 bade1|BATDEDRAFT_22172
chytrid_1377	1	1	1	2	1	"Asp_protease (6),ubiquitin (5),UBA (5),Rad60-SLD (4),RVP (4),RVP_2 (4),Ax_dynein_light (2),XPC-binding (1),Tropomyosin (1),DUF1597 (1)"	hopo1|gm_asm268-0.190 bade2|BDET_08060 hopo2|mkr_asm268-snap-0.41 bade1|BATDEDRAFT_27827 hopo2|snap_msk_asm268-0.123 sppu|SPPG_06901T0
chytrid_1378	1	1	2	1	1	"Syntaxin (7),SNARE (6),Syntaxin-6_N (4),DASH_Duo1 (2),Rifin_STEVOR (2),DUF357 (2),RskA (2),7tm_7 (2),DUF3753 (2),DUF912 (1)"	hopo1|gm_asm76-0.162 hopo2|snap_msk_asm76-0.119 hopo1|gm_asm76-0.164 bade2|BDET_02172 bade1|BATDEDRAFT_16333 sppu|SPPG_02212T0
chytrid_1379	1	1	2	1	1	"WD40 (27),Cytochrom_D1 (2),LisH (2)"	hopo1|gm_asm226-0.113 bade2|BDET_04923 sppu|SPPG_04086T0 hopo1|gm_asm226-0.114 hopo2|aug_msk_asm226-0.91 bade1|BATDEDRAFT_19556
chytrid_1380	1	1	1	2	1	"BRCA-2_helical (7),BRCA2 (7),BRCA-2_OB1 (5),Tower (2)"	hopo1|gm_ctg02328-0.6 hopo2|mkr_ctg02328-snap-0.2 hopo2|mkr_ctg02328-snap-0.1 bade1|BATDEDRAFT_22020 bade2|BDET_00992 sppu|SPPG_02229T0
chytrid_1381	1	1	1	2	1	"AAA (5),AAA_2 (5),RuvB_N (4),IstB (4),DUF815 (4),AAA_5 (4),AAA_3 (4),KaiC (4),Zeta_toxin (3),HMG_box (3),NACHT (3),Amino_oxidase (3),RNA_helicase (3),Mg_chelatase (3),TIP49 (3),NB-ARC (3),Viral_helicase1 (2),DUF2075 (2),DAO (1),SWIRM (1),PhoH (1)"	hopo1|gm_asm370-0.106 hopo2|mkr_asm370-snap-0.20 bade2|BDET_06524 sppu|SPPG_06943T0 hopo2|mkr_asm370-snap-0.21 bade1|BATDEDRAFT_32324
chytrid_1382	2	1	1	1	1	Gly_transf_sug (6)	hopo1|gm_asm275-0.40 hopo2|mkr_asm275-snap-0.4 sppu|SPPG_03713T0 bade1|BATDEDRAFT_92119 bade2|BDET_08250 bade1|BATDEDRAFT_87062
chytrid_1383	2	1	1	1	1	"WD40 (21),NUMOD4 (2)"	hopo1|gm_asm32-0.183 bade2|BDET_00900 sppu|SPPG_05795T0 bade1|BATDEDRAFT_84881 hopo2|mkr_asm32-snap-0.57 bade1|BATDEDRAFT_85862
chytrid_1384	1	1	2	2	0	"WD40 (12),Beach (4),FYVE (2)"	hopo1|gm_asm32-1.182 bade2|BDET_00892 hopo2|mkr_asm32-snap-1.28 hopo1|gm_asm32-1.183 hopo2|snap_msk_asm32-1.177 bade1|BATDEDRAFT_34126
chytrid_1385	1	2	1	1	1	"KH_1 (51),KH_2 (20),BMC (9)"	hopo1|gm_asm194-0.18 hopo2|gm_asm194-0.18 sppu|SPPG_07662T0 bade1|BATDEDRAFT_36186 bade2|BDET_08531 bade2|BDET_08530
chytrid_1386	1	1	2	1	1	"Glycos_transf_3 (8),Glycos_trans_3N (5),DUF3572 (3)"	hopo1|gm_asm380-0.46 hopo2|aug_msk_asm380-0.38 hopo1|gm_asm380-0.47 sppu|SPPG_00784T0 bade1|BATDEDRAFT_23435 bade2|BDET_04146
chytrid_1387	1	1	1	2	1	"FANCL_C (3),zf-C3HC4 (3),HEAT (2),PHD (1),C1_1 (1),zf-RING-like (1)"	hopo1|gm_asm379-0.86 hopo2|snap_msk_asm379-0.56 bade2|BDET_08573 hopo2|mkr_asm379-aug-0.0 bade1|BATDEDRAFT_33847 sppu|SPPG_06574T0
chytrid_1388	1	2	1	1	1	"Nup188 (9),PAS (3),PAS_3 (2),DUF3414 (2),PAS_4 (2),Yopt (1),GATA (1)"	hopo1|gm_asm4-0.185 hopo2|gm_asm4-0.185 bade2|BDET_06216 sppu|SPPG_02644T0 bade1|BATDEDRAFT_89744 bade2|BDET_06217
chytrid_1389	2	1	1	1	1	Alveol-reg_P311 (4)	hopo1|gm_asm223-0.76 hopo2|gm_asm223-0.76 bade2|BDET_07641 sppu|SPPG_03175T0 bade1|BATDEDRAFT_91005 bade1|BATDEDRAFT_91006
chytrid_1390	1	1	1	2	1	"Noc2 (7),Death (2)"	hopo1|gm_asm219-0.155 hopo2|snap_msk_asm219-0.97 bade1|BATDEDRAFT_9693 bade2|BDET_03273 sppu|SPPG_03959T0 hopo2|snap_msk_asm219-0.87
chytrid_1391	1	1	1	2	1	"GTP_EFTU (6),EFG_C (5),GTP_EFTU_D2 (5),EFG_IV (5),RuvB_N (1),IstB (1),DUF974 (1),AAA_5 (1),Vps4_C (1),AAA (1)"	hopo1|gm_asm143-1.27 hopo2|mkr_asm143-snap-1.5 bade2|BDET_05210 sppu|SPPG_05965T0 hopo2|mkr_asm143-snap-1.4 bade1|BATDEDRAFT_24442
chytrid_1392	1	1	1	2	1	"DUF913 (6),HECT (5),DUF908 (4),UBA (4)"	hopo1|gm_asm391-0.24 hopo2|mkr_asm391-snap-0.7 sppu|SPPG_05681T0 bade1|BATDEDRAFT_17756 bade2|BDET_06487 hopo2|mkr_asm391-snap-0.6
chytrid_1393	1	1	1	2	1	"Aldo_ket_red (5),Fmp27_GFWDK (2),Nif11 (1)"	hopo1|gm_asm119-0.42 hopo2|mkr_asm119-snap-0.13 bade2|BDET_05508 sppu|SPPG_02805T0 bade1|BATDEDRAFT_36938 hopo2|mkr_asm119-snap-0.12
chytrid_1394	1	2	2	1	0	"Ank (11),DUF1033 (1)"	hopo1|gm_ctg01124-0.4 hopo2|mkr_ctg01124-aug-0.0 hopo1|gm_ctg20947-0.2 bade2|BDET_02338 bade1|BATDEDRAFT_87909 bade2|BDET_02026
chytrid_1395	1	1	2	1	1	"PolyA_pol (5),Aminoglyc_resit (2),DUF1814 (1)"	hopo1|gm_ctg04060-0.4 hopo2|aug_msk_ctg04060-0.3 hopo1|gm_asm30-0.163 bade2|BDET_01477 sppu|SPPG_02586T0 bade1|BATDEDRAFT_86022
chytrid_1396	1	1	1	2	1	"DUF3450 (2),TPR_MLP1_2 (2),FliD_N (2),Phi_1 (1),MamL-1 (1),BCAS2 (1),Sec34 (1),IncA (1),EIF_2_alpha (1),DUF3209 (1),Glypican (1),Ribosomal_L22 (1)"	hopo1|gm_asm173-0.81 hopo2|mkr_asm173-snap-0.15 sppu|SPPG_03624T0 bade1|BATDEDRAFT_27327 bade2|BDET_06736 hopo2|mkr_asm173-snap-0.16
chytrid_1397	1	1	1	2	1	"WD40 (37),Nucleoporin_N (15),CPSF_A (2)"	hopo1|gm_asm96-0.128 bade2|BDET_00571 sppu|SPPG_02442T0 hopo2|mkr_asm96-aug-0.3 bade1|BATDEDRAFT_85793 hopo2|mkr_asm96-aug-0.2
chytrid_1398	1	1	1	2	1	"HEAT (13),ENTH (2),Adaptin_N (1),Amino_oxidase (1)"	hopo1|gm_asm96-0.144 bade2|BDET_00583 hopo2|snap_msk_asm96-0.86 sppu|SPPG_06606T0 hopo2|snap_msk_asm96-0.71 bade1|BATDEDRAFT_34034
chytrid_1399	1	1	1	1	2	"IQ (8),DUF2410 (3)"	hopo1|gm_asm100-0.186 hopo2|aug_asm100-0.311 sppu|SPPG_03680T0 bade2|BDET_04874 bade1|BATDEDRAFT_24939 sppu|SPPG_01435T0
chytrid_1400	1	2	1	1	1	"GLTP (6),Gp58 (5),MerR-DNA-bind (3),DUF54 (1)"	hopo1|gm_asm100-0.196 hopo2|gm_asm100-0.196 sppu|SPPG_03904T0 bade2|BDET_04859 bade2|BDET_04858 bade1|BATDEDRAFT_11622
chytrid_1401	1	1	2	1	1	"Clathrin (10),TPR_2 (6),WD40 (6),MIT (4),Nic96 (4),Vps16_C (2),Coatomer_WDAD (2),Symplekin_C (1),RPN7 (1)"	hopo1|gm_asm3-0.187 hopo2|mkr_asm3-aug-0.13 sppu|SPPG_01851T0 hopo1|gm_asm3-0.204 bade2|BDET_03075 bade1|BATDEDRAFT_92618
chytrid_1402	1	1	1	2	1	"Pkinase_Tyr (5),Pkinase (5),APH (3),Kdo (2),POLO_box (2),RIO1 (1)"	hopo1|gm_asm375-0.173 hopo2|mkr_asm375-snap-0.30 bade1|BATDEDRAFT_9961 bade2|BDET_04338 sppu|SPPG_08055T0 hopo2|snap_asm375-0.222
chytrid_1403	1	1	2	1	1	"Rhodanese (8),Med15 (1)"	hopo1|gm_ctg06201-0.4 bade2|BDET_02029 sppu|SPPG_02866T0 hopo1|gm_asm29-0.39 hopo2|gm_asm29-0.39 bade1|BATDEDRAFT_24204
chytrid_1404	2	1	1	1	1	"APH (6),Pkinase (5),KA1 (5),Pkinase_Tyr (4),Kdo (4),Vitellogenin_N (1),PAT1 (1),UBA (1),Med13_N (1)"	hopo1|gm_asm105-0.153 bade2|BDET_08020 hopo2|mkr_asm105-aug-0.14 bade1|BATDEDRAFT_14212 sppu|SPPG_04531T0 bade1|BATDEDRAFT_6988
chytrid_1405	1	1	1	2	1	"UCH (6),zf-UBP (5),Rtt106 (2),DUF3246 (1)"	hopo1|gm_asm105-0.158 hopo2|mkr_asm105-aug-0.18 hopo2|mkr_asm105-aug-0.17 bade2|BDET_08005 bade1|BATDEDRAFT_92059 sppu|SPPG_00296T0
chytrid_1406	2	1	1	1	1	"LSM (7),FIST_C (1)"	hopo1|gm_asm16-0.69 bade2|BDET_07694 hopo2|mkr_asm16-aug-0.3 bade1|BATDEDRAFT_90808 bade1|BATDEDRAFT_91018 sppu|SPPG_05230T0
chytrid_1407	1	1	1	2	1	"Motile_Sperm (54),Pili_assembly_N (2),Transglut_C (1)"	hopo1|gm_asm16-0.75 hopo2|mkr_asm16-snap-0.21 bade2|BDET_07698 hopo2|mkr_asm16-aug-0.6 sppu|SPPG_07904T0 bade1|BATDEDRAFT_26904
chytrid_1408	1	1	1	2	1	"His_biosynth (5),Dus (5),SOR_SNZ (5),ThiG (3),DHO_dh (2),TMP-TENI (1),Rox3 (1)"	hopo1|gm_asm175-0.83 hopo2|mkr_asm175-snap-0.16 bade1|BATDEDRAFT_13578 bade2|BDET_07272 sppu|SPPG_02090T0 hopo2|mkr_asm175-snap-0.18
chytrid_1409	1	2	1	1	1	"DUF1740 (7),TPR_2 (3),Suf (2),Mad3_BUB1_I (2),TPR_1 (1),FAST_1 (1),PAP2 (1),Med19 (1)"	hopo1|gm_asm175-0.84 hopo2|mkr_asm175-snap-0.11 sppu|SPPG_07387T0 bade2|BDET_07269 bade1|BATDEDRAFT_91264 bade2|BDET_07268
chytrid_1410	2	1	1	1	1	"Bromodomain (5),Bromo_TP (3),DUF1793 (1),HrpE (1)"	hopo1|gm_asm6-0.203 bade2|BDET_07099 sppu|SPPG_03286T0 hopo2|mkr_asm6-snap-0.68 bade1|BATDEDRAFT_35705 bade1|BATDEDRAFT_13157
chytrid_1411	1	1	2	1	1	SSF (8)	hopo1|gm_asm126-0.41 hopo2|gm_asm126-0.41 bade2|BDET_01948 hopo1|gm_asm34-0.75 sppu|SPPG_02729T0 bade1|BATDEDRAFT_34916
chytrid_1412	1	2	1	1	1	"AMP-binding (6),DUF3448 (4),IMS (1)"	hopo1|gm_asm78-0.101 hopo2|gm_asm78-0.101 sppu|SPPG_01154T0 bade2|BDET_06621 bade1|BATDEDRAFT_91397 bade2|BDET_06620
chytrid_1413	1	1	1	2	1	"DOT1 (5),MAGE (1),RrnaAD (1)"	hopo1|gm_asm68-0.192 hopo2|mkr_asm68-snap-0.65 bade1|BATDEDRAFT_91271 bade2|BDET_07294 hopo2|mkr_asm68-snap-0.64 sppu|SPPG_03770T0
chytrid_1414	1	2	1	1	1	"Dopey_N (6),PqqD (2)"	hopo1|gm_asm111-0.135 hopo2|mkr_asm111-aug-0.1 bade2|BDET_08236 sppu|SPPG_00266T0 bade1|BATDEDRAFT_92244 bade2|BDET_08237
chytrid_1415	1	1	1	2	1	"Proteasome (8),COX5C (2),DUF3464 (2),HALZ (2),DUF1640 (1),Sec2p (1),TBPIP (1)"	hopo1|gm_asm111-0.158 sppu|SPPG_07578T0 bade2|BDET_08209 hopo2|mkr_asm111-snap-0.51 bade1|BATDEDRAFT_14510 hopo2|mkr_asm111-snap-0.50
chytrid_1416	1	1	1	2	1	HECT (5)	hopo1|gm_asm216-0.197 hopo2|mkr_asm216-snap-0.49 bade1|BATDEDRAFT_17719 bade2|BDET_06562 sppu|SPPG_01327T0 hopo2|mkr_asm216-snap-0.50
chytrid_1417	2	1	1	1	1	"Pyr_redox_2 (6),PPR (5),DUF3310 (1)"	hopo1|gm_asm42-0.89 bade2|BDET_04222 sppu|SPPG_00750T0 hopo2|mkr_asm42-snap-0.16 bade1|BATDEDRAFT_86904 bade1|BATDEDRAFT_23509
chytrid_1418	1	1	1	2	1	"HEAT (18),WD40 (15),Pkinase_Tyr (5),Pkinase (5),DUF2454 (3),APH (2),PQQ (2),Arm (1),DUF2764 (1),DUF634 (1)"	hopo1|gm_asm248-0.88 bade2|BDET_01279 hopo2|mkr_asm248-snap-0.17 sppu|SPPG_07143T0 hopo2|mkr_asm248-aug-0.4 bade1|BATDEDRAFT_85050
chytrid_1419	1	1	1	2	1	"Pkinase_Tyr (10),APH (8),Pkinase (6),Pkinase_C (5),Kdo (4)"	hopo1|gm_asm248-0.101 bade2|BDET_01278 sppu|SPPG_04390T0 hopo2|aug_msk_asm248-0.83 bade1|BATDEDRAFT_8805 hopo2|snap_asm248-0.133
chytrid_1420	1	1	2	1	1	"CBS (22),Pentapeptide (2)"	hopo1|gm_ctg12076-0.2 bade2|BDET_03784 sppu|SPPG_07701T0 hopo1|gm_ctg02115-0.4 hopo2|mkr_ctg02115-aug-0.0 bade1|BATDEDRAFT_86123
chytrid_1421	1	1	2	1	1	Gpi16 (8)	hopo1|gm_asm185-0.69 hopo2|mkr_asm185-snap-0.8 hopo1|gm_asm185-0.75 bade2|BDET_07828 sppu|SPPG_04090T0 bade1|BATDEDRAFT_35820
chytrid_1422	1	1	2	1	1	Nic96 (7)	hopo1|gm_asm71-0.202 hopo2|mkr_asm71-snap-0.22 hopo1|gm_asm71-0.216 bade2|BDET_02983 sppu|SPPG_04821T0 bade1|BATDEDRAFT_25641
chytrid_1423	1	1	2	1	1	"ORC3_N (3),TACI-CRD2 (1)"	hopo1|gm_ctg03733-0.3 sppu|SPPG_00745T0 hopo1|gm_ctg01297-0.8 hopo2|mkr_ctg01297-aug-0.0 bade2|BDET_03651 bade1|BATDEDRAFT_22814
chytrid_1424	1	1	1	2	1	"Mannosyl_trans2 (7),Adenine_glyco (1),ALG3 (1),CreD (1)"	hopo1|gm_asm39-1.22 hopo2|mkr_asm39-snap-1.5 sppu|SPPG_04705T0 bade1|BATDEDRAFT_22941 bade2|BDET_03506 hopo2|mkr_asm39-aug-1.1
chytrid_1425	1	1	2	1	1	"Robl_LC7 (6),DUF2839 (1)"	hopo1|gm_ctg11123-0.1 hopo2|mkr_ctg11122-snap-0.0 hopo1|gm_asm228-0.59 sppu|SPPG_05221T0 bade1|BATDEDRAFT_88754 bade2|BDET_04682
chytrid_1426	1	1	2	2	0	"p450 (6),Phi_1 (2)"	hopo1|gm_ctg09200-0.4 hopo2|gm_ctg09200-0.4 hopo1|gm_asm61-0.145 hopo2|mkr_asm61-snap-0.37 bade1|BATDEDRAFT_24213 bade2|BDET_02018
chytrid_1427	1	1	1	2	1	"Alk_phosphatase (6),Metalloenzyme (5),DUF3489 (2),ETRAMP (1)"	hopo1|gm_asm73-0.168 bade2|BDET_00912 sppu|SPPG_06631T0 hopo2|aug_msk_asm73-0.144 bade1|BATDEDRAFT_15519 hopo2|mkr_asm73-aug-0.16
chytrid_1428	1	1	2	1	1	"NAD_Gly3P_dh_N (6),F420_oxidored (6),ApbA (4),Shikimate_DH (1),Mito_carr (1),NAD_binding_2 (1)"	hopo1|gm_asm73-1.121 bade2|BDET_04977 sppu|SPPG_02306T0 hopo1|gm_asm73-1.130 hopo2|mkr_asm73-aug-1.5 bade1|BATDEDRAFT_24855
chytrid_1429	1	1	1	2	1	"SMC_N (6),SMC_hinge (5),Reo_sigmaC (4),MtlR (1),ABC_tran (1)"	hopo1|gm_asm73-1.204 bade2|BDET_05019 hopo2|mkr_asm73-aug-1.1 sppu|SPPG_00372T0 hopo2|mkr_asm73-aug-1.2 bade1|BATDEDRAFT_88502
chytrid_1430	1	2	1	1	1	"PDEase_I (5),Arf (1),Miro (1),Gtr1_RagA (1),Ras (1)"	hopo1|gm_asm81-1.59 sppu|SPPG_02578T0 bade1|BATDEDRAFT_28314 bade2|BDET_08372 hopo2|mkr_asm81-snap-1.12 bade2|BDET_08373
chytrid_1431	1	1	1	2	1	"DUF1162 (12),ATG_C (5),Apt1 (1),DUF2975 (1)"	hopo1|gm_asm10-0.216 hopo2|snap_msk_asm10-0.160 bade2|BDET_05485 sppu|SPPG_05933T0 hopo2|mkr_asm10-aug-0.11 bade1|BATDEDRAFT_35024
chytrid_1432	2	1	1	1	1	"KR (5),adh_short (5),ApbA (2),3HCDH_N (2),SIS (1),DUF1776 (1)"	hopo1|gm_asm109-0.35 hopo2|mkr_asm109-aug-0.1 bade2|BDET_05916 bade1|BATDEDRAFT_37163 sppu|SPPG_02827T0 bade1|BATDEDRAFT_26149
chytrid_1433	1	1	1	2	1	"ICMT (6),NnrU (2),ERG4_ERG24 (2),DUF1295 (1)"	hopo1|gm_asm358-0.25 hopo2|mkr_asm358-snap-0.4 sppu|SPPG_04070T0 bade1|BATDEDRAFT_15792 bade2|BDET_03786 hopo2|mkr_asm358-snap-0.2
chytrid_1434	1	1	2	1	1	"DUF1977 (4),DnaJ (4),peroxidase (3)"	hopo1|gm_asm58-0.178 hopo2|gm_asm58-0.178 hopo1|gm_asm58-0.181 sppu|SPPG_02095T0 bade1|BATDEDRAFT_14248 bade2|BDET_07902
chytrid_1435	1	1	1	1	2	"Lactamase_B (6),BcrAD_BadFG (2),DUF1236 (1),LVIVD (1),Glyco_hydro_2_N (1)"	hopo1|gm_ctg00362-0.10 hopo2|mkr_ctg00362-snap-0.1 sppu|SPPG_04613T0 bade1|BATDEDRAFT_89140 bade2|BDET_02831 sppu|SPPG_06726T0
chytrid_1436	1	1	2	1	1	"Guanylate_cyc (9),Peptidase_S9 (1)"	hopo1|gm_asm164-0.168 bade2|BDET_05396 sppu|SPPG_04407T0 hopo1|gm_ctg03798-0.4 hopo2|mkr_ctg03798-aug-0.0 bade1|BATDEDRAFT_24596
chytrid_1437	1	1	1	2	1	"Ribonuc_red_lgC (9),ATP-cone (5),Ribonuc_red_lgN (5),Hom_end_hint (1),DUF1557 (1),Hint (1)"	hopo1|gm_asm170-0.161 hopo2|mkr_asm170-snap-0.31 hopo2|mkr_asm170-snap-0.32 bade2|BDET_05283 bade1|BATDEDRAFT_16482 sppu|SPPG_08309T0
chytrid_1438	1	1	1	2	1	"SNF2_N (8),Helicase_C (5),ResIII (3),CUE (1)"	hopo1|gm_asm61-0.154 hopo2|mkr_asm61-snap-0.24 hopo2|mkr_asm61-snap-0.26 bade1|BATDEDRAFT_20594 bade2|BDET_07484 sppu|SPPG_01730T0
chytrid_1439	1	1	1	2	1	"DENN (5),uDENN (4),dDENN (3),PHD (1),C1_1 (1),SPB_interacting (1)"	hopo1|gm_asm70-0.125 hopo2|mkr_asm70-aug-0.9 bade1|BATDEDRAFT_90957 bade2|BDET_07562 sppu|SPPG_02814T0 hopo2|mkr_asm70-snap-0.33
chytrid_1440	1	1	2	1	1	"Glyoxalase (12),DUF2283 (4)"	hopo1|gm_asm14-0.26 bade2|BDET_00733 sppu|SPPG_04426T0 hopo1|gm_asm131-0.86 hopo2|gm_asm131-0.86 bade1|BATDEDRAFT_36439
chytrid_1441	1	1	2	1	1	"Thioredoxin (13),AhpC-TSA (7),ERp29_N (6),Redoxin (6),Calsequestrin (4),HTH_6 (1)"	hopo1|gm_ctg09135-0.6 hopo2|mkr_ctg09135-aug-0.0 hopo1|gm_ctg04252-0.2 bade2|BDET_02707 sppu|SPPG_07316T0 bade1|BATDEDRAFT_35223
chytrid_1442	2	1	1	1	1	"Miro (5),Arf (5),GTP_EFTU (5),Ras (5),Gtr1_RagA (4),FeoB_N (4),SRPRB (4),DUF258 (3),AAA_5 (3),AAA (3),PduV-EutP (3),Septin (3)"	hopo1|gm_asm41-0.78 bade2|BDET_07566 sppu|SPPG_07850T0 hopo2|mkr_asm41-snap-0.13 bade1|BATDEDRAFT_90990 bade1|BATDEDRAFT_90991
chytrid_1443	1	1	1	2	1	"Peptidase_M14 (5),AstE_AspA (2)"	hopo1|gm_asm125-0.121 bade2|BDET_00567 hopo2|mkr_asm125-snap-0.39 bade1|BATDEDRAFT_21643 hopo2|mkr_asm125-snap-0.38 sppu|SPPG_00353T0
chytrid_1444	1	1	1	2	1	"AMP-binding (6),GH3 (3),Hpr_kinase_N (2),DUF211 (1)"	hopo1|gm_asm377-0.142 bade2|BDET_07612 hopo2|mkr_asm377-snap-0.12 bade1|BATDEDRAFT_13423 sppu|SPPG_03789T0 hopo2|mkr_asm377-snap-0.13
chytrid_1445	1	2	1	1	1	"Pecanex_C (8),DUF3040 (2),DiS_P_DiS (1),DUF1514 (1),DUF3267 (1),RNA_pol_Rpb1_2 (1)"	hopo1|gm_asm192-0.53 hopo2|mkr_asm192-snap-0.7 sppu|SPPG_07346T0 bade2|BDET_01162 bade1|BATDEDRAFT_22166 bade2|BDET_01163
chytrid_1446	1	1	2	1	1	Phosphoesterase (6)	hopo1|gm_ctg08642-0.9 bade2|BDET_01485 hopo1|gm_asm30-0.156 hopo2|mkr_asm30-aug-0.7 bade1|BATDEDRAFT_86023 sppu|SPPG_08058T0
chytrid_1447	1	1	2	1	1	Nop14 (7)	hopo1|gm_asm9-0.164 hopo2|snap_msk_asm9-0.66 hopo1|gm_asm9-0.168 bade1|BATDEDRAFT_11405 bade2|BDET_04749 sppu|SPPG_08777T0
chytrid_1448	1	1	1	2	1	Choline_transpo (6)	hopo1|gm_asm37-0.173 sppu|SPPG_01704T0 hopo2|mkr_asm37-aug-0.2 bade1|BATDEDRAFT_86826 bade2|BDET_04079 hopo2|mkr_asm37-snap-0.25
chytrid_1449	1	1	2	1	1	"Pkinase (5),Mad3_BUB1_I (5),Pkinase_Tyr (4)"	hopo1|gm_asm90-0.129 hopo2|snap_msk_asm90-0.78 bade2|BDET_04117 sppu|SPPG_07068T0 hopo1|gm_asm90-0.149 bade1|BATDEDRAFT_34582
chytrid_1450	1	1	2	1	1	"Arf (6),Miro (6),Ras (6),GTP_EFTU (6)"	hopo1|gm_asm317-0.145 hopo2|gm_asm317-0.145 hopo1|gm_asm317-0.166 bade2|BDET_01547 sppu|SPPG_04889T0 bade1|BATDEDRAFT_85154
chytrid_1451	1	1	1	2	1	"FragX_IP (9),DUF1394 (3),Fe-ADH (1)"	hopo1|gm_asm251-0.26 hopo2|mkr_asm251-aug-0.0 bade1|BATDEDRAFT_34013 bade2|BDET_00489 sppu|SPPG_03487T0 hopo2|mkr_asm251-snap-0.10
chytrid_1452	1	0	2	1	2	"DNA_topoisoIV (6),DNA_gyraseB (5),HATPase_c (5),Toprim (2),Pkip-1 (1)"	hopo1|gm_asm158-0.75 hopo2|aug_asm158-0.129 hopo1|gm_asm158-0.82 sppu|SPPG_01169T0 sppu|SPPG_05522T0 bade1|BATDEDRAFT_18312
chytrid_1453	1	1	2	1	1	"RhoGEF (7),PH (7),CNH (7),DEP (5),DUF2094 (1)"	hopo1|gm_asm345-0.29 hopo2|mkr_asm345-aug-0.2 hopo1|gm_asm345-0.32 bade2|BDET_01882 sppu|SPPG_08691T0 bade1|BATDEDRAFT_17774
chytrid_1454	1	1	2	1	1	"tRNA-synt_1 (14),tRNA-synt_1g (9),Anticodon_1 (5),tRNA-synt_1e (5),tRNA-synt_1f (1)"	hopo1|gm_asm235-0.61 bade2|BDET_01134 sppu|SPPG_06628T0 hopo1|gm_asm235-0.67 hopo2|mkr_asm235-aug-0.1 bade1|BATDEDRAFT_15609
chytrid_1455	1	1	1	2	1	"tRNA-synt_1g (10),tRNA-synt_1e (5),tRNA-synt_1 (4),DALR_2 (4),Hydrolase (2),FlgN (2),tRNA-synt_1c (1),Hydrolase_3 (1)"	hopo1|gm_asm388-0.81 hopo2|mkr_asm388-snap-0.18 hopo2|mkr_asm388-snap-0.19 bade2|BDET_08178 bade1|BATDEDRAFT_92152 sppu|SPPG_06246T0
chytrid_1456	1	1	1	1	2	DUF2236 (4)	hopo1|gm_ctg01556-0.5 hopo2|mkr_ctg01556-aug-0.0 bade2|BDET_04212 sppu|SPPG_03815T0 bade1|BATDEDRAFT_34609 sppu|SPPG_07495T0
chytrid_1457	2	2	1	1	0	"ATG_C (5),SpoVAD (2)"	hopo1|gm_asm134-0.179 bade2|BDET_02865 hopo2|mkr_asm134-snap-0.42 bade1|BATDEDRAFT_89166 bade2|BDET_02864 bade1|BATDEDRAFT_89167
chytrid_1458	1	1	2	1	1	"WD40 (12),Pro_isomerase (5),eIF2A (4)"	hopo1|gm_asm201-0.152 hopo2|mkr_asm201-snap-0.27 hopo1|gm_asm201-0.157 bade2|BDET_08503 sppu|SPPG_05461T0 bade1|BATDEDRAFT_14694
chytrid_1459	1	1	1	1	2	"CBS (12),DUF846 (4),DUF819 (2),DUF3307 (2),HemY_N (1)"	hopo1|gm_asm285-0.21 hopo2|aug_asm285-0.34 bade2|BDET_02291 sppu|SPPG_05637T0 bade1|BATDEDRAFT_10465 sppu|SPPG_03750T0
chytrid_1460	1	1	2	1	1	"CLASP_N (18),HEAT (15),DUF1394 (2),DUF2264 (2),MMS19_N (1),P35 (1),TAN (1)"	hopo1|gm_asm315-0.88 bade2|BDET_04603 sppu|SPPG_00759T0 hopo1|gm_asm315-0.89 hopo2|mkr_asm315-snap-0.14 bade1|BATDEDRAFT_88983
chytrid_1461	1	1	1	2	1	"Motile_Sperm (25),Transglut_C (1)"	hopo1|gm_asm289-0.164 hopo2|mkr_asm289-aug-0.9 bade2|BDET_07371 sppu|SPPG_05304T0 hopo2|mkr_asm289-snap-0.42 bade1|BATDEDRAFT_91111
chytrid_1462	1	1	1	2	1	"BNR (51),Mo-co_dimer (1)"	hopo1|gm_asm166-0.156 hopo2|mkr_asm166-snap-0.37 bade2|BDET_06886 sppu|SPPG_07975T0 hopo2|mkr_asm166-snap-0.38 bade1|BATDEDRAFT_35641
chytrid_1463	1	1	1	2	1	"SMC_N (16),ABC_tran (10),NACHT (9),Miro (9),AAA (9),DUF258 (8),MobB (8),RNA_helicase (8),AAA_5 (8),Dynamin_N (7),MutS_V (6),Zeta_toxin (4),GSPII_E (4),Rad17 (4),CAMSAP_CH (4),UPF0079 (3),ATP_bind_1 (3),Pox_A32 (3),FtsK_SpoIIIE (3),PduV-EutP (3),VirE (3),Mg_chelatase (3),CH (3),ArgK (2),DUF265 (2),CAMSAP_CKK (2),NB-ARC (2),Septin (2),IstB (1),Arf (1),Arch_ATPase (1),CAP (1)"	hopo1|gm_asm166-0.174 hopo2|aug_msk_asm166-0.119 bade2|BDET_00186 sppu|SPPG_01444T0 hopo2|snap_msk_asm166-0.81 bade1|BATDEDRAFT_18221
chytrid_1464	2	1	1	1	1	"UMPH-1 (6),UVR (4),NIF (3),Hydrolase (1)"	hopo1|gm_asm166-1.83 hopo2|mkr_asm166-snap-1.20 bade2|BDET_01827 sppu|SPPG_03668T0 bade1|BATDEDRAFT_27644 bade1|BATDEDRAFT_91828
chytrid_1465	2	1	1	0	2	"DTW (4),ZZ (2),Myb_DNA-binding (2),zf-UBR (1)"	hopo1|gm_asm344-0.51 bade2|BDET_05220 sppu|SPPG_02769T0 bade1|BATDEDRAFT_24432 bade1|BATDEDRAFT_34953 sppu|SPPG_08100T0
chytrid_1466	1	2	1	1	1	"Arm (33),HEAT (17),KAP (10),DUF634 (10),V-ATPase_H_C (8),Proteasom_PSMB (4),V-ATPase_H_N (4),Adaptin_N (3),CLASP_N (3),DRIM (2),GRIP (2),NgoMIV_restric (2),MMS19_N (1)"	hopo1|gm_asm17-0.209 sppu|SPPG_08599T0 hopo2|mkr_asm17-snap-0.40 bade2|BDET_04775 bade1|BATDEDRAFT_25027 bade2|BDET_04776
chytrid_1467	2	1	1	1	1	"Ank (25),zf-DHHC (4)"	hopo1|gm_asm17-0.225 hopo2|mkr_asm17-aug-0.16 bade2|BDET_04770 sppu|SPPG_08778T0 bade1|BATDEDRAFT_6768 bade1|BATDEDRAFT_6965
chytrid_1468	2	1	2	1	0	"PTS_2-RNA (4),BCAS3 (4)"	hopo1|gm_asm209-0.163 hopo2|aug_asm209-0.276 hopo1|gm_asm209-0.167 bade2|BDET_02635 bade1|BATDEDRAFT_4585 bade1|BATDEDRAFT_92847
chytrid_1469	1	1	2	1	1	"Pkinase_Tyr (8),Pkinase (6),NCD1 (4),Pox_ser-thr_kin (1),APH (1),Kdo (1)"	hopo1|gm_asm336-1.186 hopo2|gm_asm336-1.186 hopo1|gm_ctg02343-0.1 bade2|BDET_03713 bade1|BATDEDRAFT_86156 sppu|SPPG_06487T0
chytrid_1470	2	2	1	1	0	MtN3_slv (14)	hopo1|gm_asm336-1.201 hopo2|mkr_asm336-snap-1.31 bade2|BDET_04439 bade1|BATDEDRAFT_36766 bade2|BDET_04438 bade1|BATDEDRAFT_16153
chytrid_1471	1	2	1	1	1	"STAG (5),HEAT (1)"	hopo1|gm_asm336-1.327 hopo2|mkr_asm336-snap-1.35 bade1|BATDEDRAFT_22733 bade2|BDET_03745 bade2|BDET_03744 sppu|SPPG_04684T0
chytrid_1472	1	2	1	1	1	"Dus (11),ThiG (10),SOR_SNZ (6),NanE (5),His_biosynth (5),IGPS (5),MlrC_C (4),NPD (3)"	hopo1|gm_asm290-0.63 bade2|BDET_04270 sppu|SPPG_03288T0 hopo2|mkr_asm290-snap-0.22 bade1|BATDEDRAFT_19038 bade2|BDET_04271
chytrid_1473	1	1	1	2	1	"Peptidase_M3 (8),Ank (6),LexA_DNA_bind (2)"	hopo1|gm_asm290-0.67 hopo2|mkr_asm290-snap-0.9 hopo2|aug_msk_asm290-0.49 bade2|BDET_04261 sppu|SPPG_08242T0 bade1|BATDEDRAFT_10335
chytrid_1474	2	1	1	1	1	"Helicase_C (10),DEAD (5),WD40 (5),ResIII (5),CDC45 (1)"	hopo1|gm_asm106-0.172 hopo2|mkr_asm106-snap-0.36 bade2|BDET_02447 sppu|SPPG_00386T0 bade1|BATDEDRAFT_87811 bade1|BATDEDRAFT_16201
chytrid_1475	1	1	1	2	1	"RRM_1 (20),DUF307 (2),ABC_tran (2),RRM_3 (2),Ilm1 (1)"	hopo1|gm_ctg00928-0.10 hopo2|mkr_ctg00928-aug-0.1 hopo2|mkr_ctg00928-aug-0.0 bade1|BATDEDRAFT_15776 bade2|BDET_01627 sppu|SPPG_07696T0
chytrid_1476	1	1	1	2	1	"WD40 (9),AAA (5),DUF2075 (4),Cdc6_C (4),Arch_ATPase (3),NACHT (2),BAH (1),DUF265 (1),Zot (1),REV (1),Mg_chelatase (1),GSPII_E (1)"	hopo1|gm_asm322-0.148 hopo2|snap_msk_asm322-0.58 hopo2|mkr_asm322-aug-0.9 bade1|BATDEDRAFT_11291 bade2|BDET_05412 sppu|SPPG_00654T0
chytrid_1477	1	1	2	1	1	"SNF2_N (8),HSA (5),Bromodomain (5),Helicase_C (5),DEAD (4),QLQ (3),ResIII (2)"	hopo1|gm_asm296-0.40 hopo2|aug_msk_asm296-0.30 hopo1|gm_asm296-0.43 bade2|BDET_02123 bade1|BATDEDRAFT_183 sppu|SPPG_01617T0
chytrid_1478	1	1	1	2	1	"TPR_2 (20),TPR_1 (10),NARP1 (5),MIT (2),TEBP_beta (2),Transmemb_17 (1),TPR_3 (1),ChAPs (1)"	hopo1|gm_asm136-0.78 hopo2|snap_msk_asm136-0.53 bade2|BDET_03232 sppu|SPPG_06461T0 bade1|BATDEDRAFT_34518 hopo2|mkr_asm136-aug-0.2
chytrid_1479	1	2	1	1	1	"AstE_AspA (5),HutD (4),Peptidase_M14 (4),Cupin_3 (2),DUF1075 (1)"	hopo1|gm_asm141-0.81 hopo2|mkr_asm141-snap-0.17 sppu|SPPG_07156T0 bade2|BDET_08155 bade1|BATDEDRAFT_28088 bade2|BDET_08154
chytrid_1480	2	1	1	0	2	"NADH-u_ox-rdase (3),ThiS (1)"	hopo1|gm_asm141-0.84 bade2|BDET_02714 sppu|SPPG_07155T0 bade1|BATDEDRAFT_92288 bade1|BATDEDRAFT_89402 sppu|SPPG_07292T0
chytrid_1481	1	2	1	1	1	"DUF1630 (10),SPB_interacting (7),Avl9 (1)"	hopo1|gm_asm193-0.48 hopo2|mkr_asm193-aug-0.3 bade2|BDET_01920 bade1|BATDEDRAFT_91628 bade2|BDET_01921 sppu|SPPG_04672T0
chytrid_1482	2	1	1	1	1	"Helicase_C (5),zf-C3HC4 (5),SNF2_N (5),zf-Nse (4),ResIII (3),zf-MIZ (2),Rtf2 (2),DEAD (2),HDA2-3 (1)"	hopo1|gm_asm193-0.49 hopo2|mkr_asm193-aug-0.4 bade1|BATDEDRAFT_91623 bade2|BDET_01929 bade1|BATDEDRAFT_91624 sppu|SPPG_00023T0
chytrid_1483	1	1	1	2	1	"Rad17 (10),RuvB_N (5),Zeta_toxin (5),DUF258 (5),AAA_5 (5),NB-ARC (5),AAA (5),DUF265 (4),IstB (4),Arch_ATPase (4),RNA_helicase (3),AAA_3 (3),Parvo_NS1 (2),NACHT (2),AAA_2 (2),TIP49 (1)"	hopo1|gm_asm193-0.52 hopo2|mkr_asm193-snap-0.7 hopo2|mkr_asm193-snap-0.8 bade1|BATDEDRAFT_27550 bade2|BDET_01930 sppu|SPPG_00150T0
chytrid_1484	1	1	2	1	1	"Vps52 (8),GnsAB (4),DUF1548 (4),Sec3 (3),COG6 (2),Sec23_BS (1)"	hopo1|gm_asm35-0.140 hopo2|mkr_asm35-snap-0.22 hopo1|gm_asm35-0.143 sppu|SPPG_08323T0 bade1|BATDEDRAFT_87999 bade2|BDET_05256
chytrid_1485	1	1	1	2	1	"Voltage_CLC (8),CBS (6)"	hopo1|gm_asm22-0.48 hopo2|mkr_asm22-snap-0.7 bade1|BATDEDRAFT_34343 bade2|BDET_03853 sppu|SPPG_00455T0 hopo2|snap_msk_asm22-0.29
chytrid_1486	1	1	2	1	1	"SCP2 (7),Neugrin (3),DUF3319 (2),HtaA (2)"	hopo1|gm_ctg10003-0.4 hopo2|mkr_ctg10003-snap-0.1 sppu|SPPG_03729T0 hopo1|gm_asm130-0.160 bade2|BDET_03276 bade1|BATDEDRAFT_9633
chytrid_1487	1	1	2	1	1	"PI3_PI4_kinase (9),FAT (6),FATC (5),Erf4 (2),ARL2_Bind_BART (1)"	hopo1|gm_asm210-0.164 hopo2|aug_msk_asm210-0.118 sppu|SPPG_06326T0 hopo1|gm_asm210-0.165 bade2|BDET_05746 bade1|BATDEDRAFT_12558
chytrid_1488	1	1	1	2	1	"HMG-CoA_red (5),DUF3464 (1),DUF2268 (1)"	hopo1|gm_asm210-1.169 hopo2|mkr_asm210-snap-1.48 bade2|BDET_08486 hopo2|mkr_asm210-snap-1.49 bade1|BATDEDRAFT_36201 sppu|SPPG_04639T0
chytrid_1489	1	1	1	2	1	"CorA (6),FTP (2),SDF (1),DUF2207 (1)"	hopo1|gm_asm361-0.9 hopo2|mkr_asm361-snap-0.1 bade1|BATDEDRAFT_14098 hopo2|mkr_asm361-snap-0.2 sppu|SPPG_07289T0 bade2|BDET_01687
chytrid_1490	1	1	1	1	2	"Trs120 (4),DUF2363 (1)"	hopo1|gm_asm54-0.10 hopo2|mkr_asm54-aug-0.0 bade1|BATDEDRAFT_28213 bade2|BDET_08505 sppu|SPPG_07219T0 sppu|SPPG_07220T0
chytrid_1491	1	1	1	2	1	"cNMP_binding (16),LRR_1 (11),Cupin_3 (8),Cupin_2 (4),F-box (3),DUF2829 (2),ATP-synt_DE_N (1),LRR_2 (1)"	hopo1|gm_asm292-0.72 hopo2|mkr_asm292-aug-0.2 bade2|BDET_01644 hopo2|mkr_asm292-aug-0.3 sppu|SPPG_02301T0 bade1|BATDEDRAFT_32827
chytrid_1492	1	2	1	1	1	"Myosin_head (5),IQ (4),Myosin_TH1 (4),SH3_1 (3),SH3_2 (3),Zeta_toxin (2),DUF1242 (2),GSPII_E (2),Sigma54_activat (1),Hpr_kinase_C (1)"	hopo1|gm_asm156-0.145 sppu|SPPG_01225T0 hopo2|mkr_asm156-snap-0.37 bade1|BATDEDRAFT_91391 bade2|BDET_06645 bade2|BDET_06646
chytrid_1493	1	1	1	2	1	"IQ (19),RasGAP_C (5),RasGAP (5),CH (4),DUF501 (1),DUF399 (1)"	hopo1|gm_asm156-0.149 bade2|BDET_06685 sppu|SPPG_04272T0 hopo2|mkr_asm156-aug-0.9 hopo2|mkr_asm156-aug-0.10 bade1|BATDEDRAFT_91373
chytrid_1494	1	2	1	1	1	"Hexapep (10),NTP_transferase (4),LIM_bind (2),Fucokinase (2),IspD (1),PhzC-PhzF (1)"	hopo1|gm_asm357-0.31 hopo2|mkr_asm357-snap-0.7 sppu|SPPG_00672T0 bade2|BDET_00620 bade1|BATDEDRAFT_21692 bade2|BDET_00619
chytrid_1495	2	1	1	1	1	"IF-2B (5),Dala_Dala_lig_C (3),GARS_A (3),RNA_pol_Rpb2_5 (2),Med8 (1),DHFR_1 (1)"	hopo1|gm_asm274-0.202 bade2|BDET_05730 hopo2|mkr_asm274-aug-0.23 sppu|SPPG_08742T0 bade1|BATDEDRAFT_33473 bade1|BATDEDRAFT_90311
chytrid_1496	1	1	2	1	1	"CH (9),Spectrin (7),CAMSAP_CH (7),efhand (6),efhand_Ca_insen (5),Baculo_PEP_C (3),DUF1664 (2),Apolipoprotein (1),Reo_sigmaC (1)"	hopo1|gm_asm274-0.207 hopo2|mkr_asm274-snap-0.34 hopo1|gm_asm274-0.212 bade2|BDET_05763 sppu|SPPG_06332T0 bade1|BATDEDRAFT_20161
chytrid_1497	1	1	2	1	1	"Citrate_synt (6),LepA_C (1)"	hopo1|gm_asm274-0.210 bade2|BDET_05762 hopo1|gm_asm274-0.245 hopo2|mkr_asm274-aug-0.6 sppu|SPPG_06317T0 bade1|BATDEDRAFT_20166
chytrid_1498	1	2	1	1	1	"Sec8_exocyst (5),DUF2450 (5),BRCA2 (1),DUF2451 (1)"	hopo1|gm_asm274-0.241 hopo2|gm_asm274-0.241 sppu|SPPG_03510T0 bade2|BDET_05733 bade1|BATDEDRAFT_26302 bade2|BDET_05731
chytrid_1499	1	2	2	1	0		hopo1|gm_asm97-0.49 bade2|BDET_03655 hopo1|gm_asm97-0.54 hopo2|aug_msk_asm97-0.42 bade1|BATDEDRAFT_86173 bade2|BDET_03654
chytrid_1500	1	1	2	1	1	"Thymidylate_kin (6),PPK2 (2),CPT (2),KTI12 (1)"	hopo1|gm_asm26-0.141 hopo2|gm_asm26-0.141 bade2|BDET_00196 hopo1|gm_asm26-0.168 sppu|SPPG_07552T0 bade1|BATDEDRAFT_8037
chytrid_1501	1	1	1	2	1	"HEAT (3),Arm (2),HLH (1),Cytadhesin_P30 (1),Mito_carr (1)"	hopo1|gm_asm350-0.18 hopo2|mkr_asm350-snap-0.2 bade2|BDET_03347 bade1|BATDEDRAFT_23083 sppu|SPPG_06446T0 hopo2|mkr_asm350-snap-0.3
chytrid_1502	2	1	1	1	1	Na_H_Exchanger (6)	hopo1|gm_asm40-0.135 hopo2|mkr_asm40-snap-0.31 bade2|BDET_02032 bade1|BATDEDRAFT_2224 bade1|BATDEDRAFT_13461 sppu|SPPG_02903T0
chytrid_1503	1	1	1	2	1	"Aldo_ket_red (6),FKBP_N (2),DUF2786 (2)"	hopo1|gm_ctg21894-0.4 hopo2|mkr_ctg21894-aug-0.0 sppu|SPPG_00476T0 bade2|BDET_00640 bade1|BATDEDRAFT_4083 hopo2|mkr_ctg00774-snap-0.0
chytrid_1504	1	1	1	2	1	APG9 (6)	hopo1|gm_asm84-0.235 hopo2|mkr_asm84-snap-0.53 bade1|BATDEDRAFT_18386 bade2|BDET_00708 sppu|SPPG_02343T0 hopo2|mkr_asm84-snap-0.55
chytrid_1505	1	1	1	2	1	"efhand (14),SPARC_Ca_bdg (5),PP2C (4),SpoIIE (2)"	hopo1|gm_asm130-1.25 hopo2|mkr_asm130-aug-1.1 bade2|BDET_03285 bade1|BATDEDRAFT_86384 sppu|SPPG_01164T0 hopo2|mkr_asm130-snap-1.5
chytrid_1506	0	0	5	0	0	Phi_1 (5)	hopo1|gm_ctg10115-0.5 hopo1|gm_ctg10301-0.1 hopo1|gm_ctg16720-0.0 hopo1|gm_asm167-0.109 hopo1|gm_ctg08023-0.2
chytrid_1507	1	0	1	1	2	"Ribosomal_S21e (5),RHS_repeat (1)"	sppu|SPPG_00619T0 sppu|SPPG_01176T0 hopo1|gm_asm37-0.175 hopo2|mkr_asm37-aug-0.14 bade1|BATDEDRAFT_10024
chytrid_1508	1	1	1	0	2	"ATP-synt_G (5),Lip_A_acyltrans (1)"	sppu|SPPG_00647T0 sppu|SPPG_06614T0 hopo1|gm_asm73-0.171 bade2|BDET_04951 bade1|BATDEDRAFT_88529
chytrid_1509	1	1	1	0	2	"COX6A (5),NdhL (2)"	sppu|SPPG_00729T0 sppu|SPPG_01672T0 hopo1|gm_ctg01070-0.2 bade2|BDET_00427 bade1|BATDEDRAFT_85528
chytrid_1510	1	1	1	0	2	"DUF1469 (2),MARVEL (1)"	sppu|SPPG_00878T0 sppu|SPPG_07381T0 hopo1|gm_asm6-1.161 bade2|BDET_00763 bade1|BATDEDRAFT_34085
chytrid_1511	1	0	1	1	2	"ADH_N (5),ADH_zinc_N (5),2-Hacid_dh_C (2),Arc_PepC (1),F420_oxidored (1),Shikimate_DH (1),Met_10 (1),NAD_binding_2 (1),DUF2855 (1),AlaDh_PNT_C (1)"	sppu|SPPG_00906T0 sppu|SPPG_06971T0 hopo1|gm_asm40-0.141 hopo2|mkr_asm40-aug-0.16 bade1|BATDEDRAFT_15076
chytrid_1512	1	1	1	0	2	"DUF2370 (5),TPR_2 (3),TPR_1 (2),SHNi-TPR (2),DUF202 (1)"	sppu|SPPG_01238T0 sppu|SPPG_05644T0 hopo1|gm_asm4-0.171 bade1|BATDEDRAFT_89747 bade2|BDET_06221
chytrid_1513	1	1	1	0	2	"ATP11 (5),ThylakoidFormat (4)"	sppu|SPPG_02154T0 sppu|SPPG_02167T0 hopo1|gm_asm297-0.50 bade2|BDET_02004 bade1|BATDEDRAFT_24227
chytrid_1514	1	1	1	0	2	"Pkinase (7),Pkinase_Tyr (5),Pkinase_C (5),APH (4),Kdo (3),Glyco_transf_52 (1)"	sppu|SPPG_02155T0 sppu|SPPG_02168T0 bade1|BATDEDRAFT_3117 bade2|BDET_04604 hopo1|gm_asm315-0.83
chytrid_1515	0	0	2	1	2	"Usp (5),B12-binding (1),DUF1884 (1)"	sppu|SPPG_02580T0 sppu|SPPG_06338T0 hopo1|gm_asm177-0.7 hopo1|gm_ctg05669-0.6 hopo2|mkr_ctg05669-snap-0.0
chytrid_1516	1	1	1	0	2	"Thioredoxin (5),AhpC-TSA (5),Redoxin (4),DUF2847 (2),DUF2284 (1),Glutaredoxin (1)"	sppu|SPPG_02823T0 sppu|SPPG_05832T0 hopo1|gm_asm150-0.80 bade2|BDET_00864 bade1|BATDEDRAFT_85415
chytrid_1517	0	0	0	0	5	"Fungal_trans (5),Zn_clus (4),SBP_bac_9 (1),Zip (1),VPS9 (1)"	sppu|SPPG_02886T0 sppu|SPPG_08356T0 sppu|SPPG_03433T0 sppu|SPPG_05665T0 sppu|SPPG_03516T0
chytrid_1518	1	1	1	0	2	MBOAT (5)	sppu|SPPG_03100T0 sppu|SPPG_08553T0 hopo1|gm_asm294-0.208 bade2|BDET_02406 bade1|BATDEDRAFT_10746
chytrid_1519	1	0	1	1	2	"Ribosomal_S14 (5),DUF1451 (3),Cytochrom_CIII (1)"	sppu|SPPG_03629T0 sppu|SPPG_04233T0 hopo1|gm_asm114-0.78 hopo2|gm_asm114-0.78 bade1|BATDEDRAFT_10382
chytrid_1520	0	1	1	1	2	DUF3040 (3)	sppu|SPPG_04619T0 sppu|SPPG_06493T0 hopo1|gm_asm62-0.122 hopo2|mkr_asm62-snap-0.46 bade2|BDET_00799
chytrid_1521	1	1	1	0	2	"AMP-binding (7),DUF3448 (4)"	sppu|SPPG_05764T0 sppu|SPPG_05874T0 hopo1|gm_asm191-1.19 bade2|BDET_00243 bade1|BATDEDRAFT_84559
chytrid_1522	0	0	5	0	0	Phage_G (1)	hopo1|gm_ctg13945-0.0 hopo1|gm_asm305-0.108 hopo1|gm_ctg07617-0.0 hopo1|gm_ctg07035-0.5 hopo1|gm_ctg27777-0.0
chytrid_1523	0	0	5	0	0	AMP-binding (5)	hopo1|gm_ctg04775-0.0 hopo1|gm_ctg04996-0.0 hopo1|gm_ctg24822-0.0 hopo1|gm_ctg12364-0.0 hopo1|gm_ctg04865-0.0
chytrid_1524	1	1	2	1	0	"Sad1_UNC (9),DUF368 (1)"	hopo1|gm_asm5-0.149 hopo1|gm_ctg14660-0.2 hopo2|mkr_asm5-aug-0.14 bade2|BDET_05954 bade1|BATDEDRAFT_89980
chytrid_1525	0	0	5	0	0	"RGS (18),DUF167 (2),Phage_Mu_Gam (1)"	hopo1|gm_ctg09828-0.3 hopo1|gm_ctg09829-0.3 hopo1|gm_asm312-0.50 hopo1|gm_ctg00772-0.6 hopo1|gm_ctg20712-0.2
chytrid_1526	0	0	5	0	0	Fasciclin (10)	hopo1|gm_ctg03544-0.5 hopo1|gm_ctg08559-0.2 hopo1|gm_asm143-0.175 hopo1|gm_asm335-0.36 hopo1|gm_asm143-0.195
chytrid_1527	0	0	5	0	0	"Fungal_trans (6),Zn_clus (1)"	hopo1|gm_asm213-0.48 hopo1|gm_ctg09599-0.3 hopo1|gm_asm213-0.49 hopo1|gm_asm124-0.133 hopo1|gm_ctg09600-0.3
chytrid_1528	0	0	2	2	1	"OPT (6),DUF1212 (1),ThiW (1)"	hopo1|gm_ctg08272-0.8 hopo1|gm_ctg22958-0.8 hopo2|aug_ctg08272-0.14 hopo2|mkr_ctg22958-aug-0.0 sppu|SPPG_03080T0
chytrid_1529	0	0	5	0	0	"LRR_1 (7),Pkinase_Tyr (6),Pkinase (6),APH (4),RIO1 (2),Kdo (2),Matrilin_ccoil (1),Vac_Fusion (1)"	hopo1|gm_ctg01004-0.9 hopo1|gm_ctg11160-0.2 hopo1|gm_asm166-0.166 hopo1|gm_ctg09923-0.2 hopo1|gm_ctg10986-0.4
chytrid_1530	1	1	2	0	1	"DUF258 (5),RNA_helicase (5),ABC_tran (5),DUF87 (4),SMC_N (4),Rad17 (4),GSPII_E (4),ABC2_membrane (3),FtsK_SpoIIIE (3),Arch_ATPase (3),FPL (2),ATP-synt_ab (2),AAA (2),cobW (2),Zeta_toxin (1),Septin (1)"	hopo1|gm_ctg01240-0.2 hopo1|gm_ctg08464-0.3 sppu|SPPG_00865T0 bade1|BATDEDRAFT_34169 bade2|BDET_01076
chytrid_1531	1	1	2	0	1	Tyrosinase (5)	hopo1|gm_asm135-0.143 hopo1|gm_ctg18777-0.5 bade2|BDET_01816 sppu|SPPG_05270T0 bade1|BATDEDRAFT_91772
chytrid_1532	1	1	2	0	1	DUF2781 (5)	hopo1|gm_asm220-0.61 hopo1|gm_asm220-0.65 bade2|BDET_02213 sppu|SPPG_07122T0 bade1|BATDEDRAFT_24051
chytrid_1533	0	0	5	0	0	"Condensation (5),HTH_IclR (2),RHH_1 (1),Kinetochor_Ybp2 (1)"	hopo1|gm_ctg00552-0.0 hopo1|gm_ctg04501-0.0 hopo1|gm_ctg05181-0.0 hopo1|gm_ctg00782-0.0 hopo1|gm_ctg20815-0.0
chytrid_1534	1	1	2	0	1	"Exosortase_EpsH (1),LEA_2 (1),DUF1356 (1)"	hopo1|gm_asm156-0.137 hopo1|gm_ctg02559-0.2 bade2|BDET_02382 sppu|SPPG_03087T0 bade1|BATDEDRAFT_23905
chytrid_1535	2	2	0	0	1	"DNA_methylase (5),XPG_N (2)"	bade1|BATDEDRAFT_13083 bade1|BATDEDRAFT_3612 bade2|BDET_03455 bade2|BDET_07076 sppu|SPPG_06250T0
chytrid_1536	5	0	0	0	0		bade1|BATDEDRAFT_26683 bade1|BATDEDRAFT_26891 bade1|BATDEDRAFT_26885 bade1|BATDEDRAFT_21872 bade1|BATDEDRAFT_23427
chytrid_1537	3	1	1	0	0	"PB1 (4),DCX (1)"	bade1|BATDEDRAFT_26685 bade1|BATDEDRAFT_27619 bade1|BATDEDRAFT_27414 hopo1|gm_ctg03587-0.3 bade2|BDET_07110
chytrid_1538	3	2	0	0	0		bade1|BATDEDRAFT_90244 bade1|BATDEDRAFT_91878 bade1|BATDEDRAFT_88304 bade2|BDET_07860 bade2|BDET_08814
chytrid_1539	2	2	1	0	0	TPR_1 (1)	bade1|BATDEDRAFT_25143 bade1|BATDEDRAFT_25181 hopo1|gm_asm315-0.86 bade2|BDET_04596 bade2|BDET_04597
chytrid_1540	2	2	0	0	1	"NACHT (5),AAA (5),Bac_DnaA (4),Sigma54_activat (1),KAP_NTPase (1),DUF815 (1),RNA_helicase (1),TrwB_AAD_bind (1),AAA_5 (1),GSPII_E (1),Arch_ATPase (1),NB-ARC (1)"	bade1|BATDEDRAFT_84751 bade1|BATDEDRAFT_87851 bade2|BDET_00628 bade2|BDET_02251 sppu|SPPG_04227T0
chytrid_1541	4	1	0	0	0	"Lipoprotein_X (5),AIPR (1)"	bade1|BATDEDRAFT_21874 bade1|BATDEDRAFT_22600 bade1|BATDEDRAFT_27620 bade1|BATDEDRAFT_28335 bade2|BDET_00827
chytrid_1542	3	2	0	0	0		bade1|BATDEDRAFT_22161 bade1|BATDEDRAFT_85943 bade1|BATDEDRAFT_34211 bade2|BDET_01147 bade2|BDET_01232
chytrid_1543	2	2	0	0	1	"zf-C2H2 (7),zf-C2H2_jaz (3),PilS (2),GFA (1)"	bade1|BATDEDRAFT_7331 bade1|BATDEDRAFT_7345 bade2|BDET_01341 bade2|BDET_01346 sppu|SPPG_04510T0
chytrid_1544	2	1	1	0	1	CRAL_TRIO (5)	bade1|BATDEDRAFT_22348 bade1|BATDEDRAFT_23580 hopo1|gm_asm333-0.85 bade2|BDET_01373 sppu|SPPG_05333T0
chytrid_1545	2	2	0	0	1		bade1|BATDEDRAFT_89118 bade1|BATDEDRAFT_89414 bade2|BDET_02781 sppu|SPPG_00819T0 bade2|BDET_02763
chytrid_1546	3	2	0	0	0	"ArgK (5),KaiC (5),IstB (5)"	bade1|BATDEDRAFT_28349 bade1|BATDEDRAFT_25664 bade1|BATDEDRAFT_28466 bade2|BDET_03009 bade2|BDET_03153
chytrid_1547	2	2	1	0	0		bade2|BDET_00825 bade2|BDET_03084 hopo1|gm_ctg00649-0.4 bade1|BATDEDRAFT_21871 bade1|BATDEDRAFT_92538
chytrid_1548	2	3	0	0	0		bade2|BDET_01649 bade2|BDET_08609 bade2|BDET_02738 bade1|BATDEDRAFT_37026 bade1|BATDEDRAFT_37557
chytrid_1549	2	3	0	0	0	PLATZ (5)	bade2|BDET_04487 bade2|BDET_05242 bade2|BDET_05942 bade1|BATDEDRAFT_37162 bade1|BATDEDRAFT_36776
chytrid_1550	1	2	1	0	1	"Mov34 (5),EIIBC-GUT_C (2),HORMA (1),zf-C3HC4 (1)"	bade2|BDET_04598 bade2|BDET_04615 hopo1|gm_asm182-0.143 sppu|SPPG_05538T0 bade1|BATDEDRAFT_36989
chytrid_1551	1	2	1	0	1	"MIF4G (5),MA3 (4),TBCC (1),eIF_4G1 (1)"	bade2|BDET_04960 bade2|BDET_05038 bade1|BATDEDRAFT_11594 sppu|SPPG_00376T0 hopo1|gm_asm256-0.102
chytrid_1552	1	2	1	1	0	"FA_desaturase (7),DUF106 (2)"	bade2|BDET_05267 bade2|BDET_05268 hopo1|gm_asm70-0.130 hopo2|mkr_asm70-aug-0.8 bade1|BATDEDRAFT_36910
chytrid_1553	1	2	1	1	0	"SMC_N (9),ABC_membrane (8),ABC_tran (6),DUF258 (4),Miro (3),MobB (3),DUF815 (3),ABC_ATPase (3),AAA_5 (3),RNA_helicase (2),DUF87 (1),NACHT (1),Zeta_toxin (1),Rad17 (1),Mg_chelatase (1),PRK (1),FtsK_SpoIIIE (1)"	bade2|BDET_07847 bade2|BDET_08381 hopo1|gm_asm129-0.12 hopo2|mkr_asm129-aug-0.0 bade1|BATDEDRAFT_13392
chytrid_1554	0	0	5	0	0	Gal4_dimer (2)	hopo1|gm_ctg13444-0.2 hopo1|gm_ctg19955-0.2 hopo1|gm_ctg17777-0.1 hopo1|gm_ctg19343-0.0 hopo1|gm_ctg06649-0.2
chytrid_1555	2	2	1	0	0	"Rota_NS35 (4),AXH (1)"	bade2|BDET_08387 bade2|BDET_08393 hopo1|gm_asm23-0.89 bade1|BATDEDRAFT_28302 bade1|BATDEDRAFT_28307
chytrid_1556	0	0	0	0	5	Lipase_GDSL (5)	sppu|SPPG_01336T0 sppu|SPPG_05352T0 sppu|SPPG_08738T0 sppu|SPPG_05135T0 sppu|SPPG_01824T0
chytrid_1557	0	0	0	0	5	PsaN (1)	sppu|SPPG_02196T0 sppu|SPPG_07590T0 sppu|SPPG_08708T0 sppu|SPPG_08454T0 sppu|SPPG_07202T0
chytrid_1558	0	0	0	0	5	"DUF2231 (1),CoxIIa (1),SidE (1)"	sppu|SPPG_04385T0 sppu|SPPG_06396T0 sppu|SPPG_04773T0 sppu|SPPG_04437T0 sppu|SPPG_06387T0
chytrid_1559	0	0	0	0	5	Integrase_DNA (1)	sppu|SPPG_05089T0 sppu|SPPG_07588T0 sppu|SPPG_08706T0 sppu|SPPG_07205T0 sppu|SPPG_07204T0
chytrid_1560	0	0	5	0	0	DUF2319 (1)	hopo1|gm_ctg15202-0.0 hopo1|gm_ctg18566-0.0 hopo1|gm_ctg21898-0.0 hopo1|gm_ctg01738-0.0 hopo1|gm_ctg00031-0.0
chytrid_1561	0	0	5	0	0		hopo1|gm_ctg03479-0.1 hopo1|gm_ctg14078-0.1 hopo1|gm_ctg02258-0.1 hopo1|gm_ctg00784-0.2 hopo1|gm_ctg01372-0.1
chytrid_1562	0	0	5	0	0	IQ (4)	hopo1|gm_ctg02429-0.0 hopo1|gm_ctg10195-0.2 hopo1|gm_ctg14272-0.2 hopo1|gm_ctg09414-0.1 hopo1|gm_asm205-0.105
chytrid_1563	0	0	5	0	0		hopo1|gm_ctg12135-0.0 hopo1|gm_ctg22437-0.0 hopo1|gm_ctg11343-0.0 hopo1|gm_ctg02658-0.0 hopo1|gm_ctg11113-0.0
chytrid_1564	5	0	0	0	0		bade1|BATDEDRAFT_88858 bade1|BATDEDRAFT_92903 bade1|BATDEDRAFT_89970 bade1|BATDEDRAFT_91235 bade1|BATDEDRAFT_88831
chytrid_1565	1	1	1	1	1	"Prefoldin_2 (5),Tropomyosin (3),Tektin (2),DUF87 (1),MIF4G_like_2 (1)"	hopo1|gm_asm92-0.81 hopo2|gm_asm92-0.81 bade2|BDET_04654 bade1|BATDEDRAFT_25133 sppu|SPPG_03234T0
chytrid_1566	1	1	1	1	1	"DSPc (5),Y_phosphatase (5)"	hopo1|gm_asm92-0.84 hopo2|gm_asm92-0.84 bade2|BDET_02068 sppu|SPPG_08531T0 bade1|BATDEDRAFT_19332
chytrid_1567	1	1	1	1	1	"adh_short (5),Epimerase (5),3Beta_HSD (2)"	hopo1|gm_asm92-0.91 hopo2|aug_asm92-0.154 bade2|BDET_02107 sppu|SPPG_06955T0 bade1|BATDEDRAFT_87544
chytrid_1568	1	1	1	1	1	"ABA_GPCR (6),DUF3735 (4)"	hopo1|gm_asm92-0.94 sppu|SPPG_01458T0 bade2|BDET_04659 hopo2|mkr_asm92-snap-0.8 bade1|BATDEDRAFT_11317
chytrid_1569	1	1	1	1	1	"PDT (5),ACT (5),CM_2 (3)"	hopo1|gm_asm92-0.95 hopo2|mkr_asm92-aug-0.2 sppu|SPPG_01912T0 bade1|BATDEDRAFT_88970 bade2|BDET_04655
chytrid_1570	1	1	1	1	1	PIH1 (5)	hopo1|gm_asm92-0.96 hopo2|mkr_asm92-aug-0.1 bade2|BDET_04656 bade1|BATDEDRAFT_25130 sppu|SPPG_02270T0
chytrid_1571	1	1	1	1	1	"WD40 (24),Cytochrom_D1 (12),VID27 (4),eIF2A (2)"	hopo1|gm_asm92-0.97 hopo2|mkr_asm92-snap-0.17 bade2|BDET_04649 sppu|SPPG_02145T0 bade1|BATDEDRAFT_88661
chytrid_1572	1	1	1	1	1	"HgmA (5),End_tail_spike (2)"	hopo1|gm_asm307-0.146 bade2|BDET_08266 hopo2|mkr_asm307-snap-0.30 sppu|SPPG_06315T0 bade1|BATDEDRAFT_20910
chytrid_1573	1	1	1	1	1	"TPR_1 (18),TPR_2 (14)"	hopo1|gm_asm307-0.147 hopo2|mkr_asm307-snap-0.37 bade1|BATDEDRAFT_33767 bade2|BDET_08275 sppu|SPPG_04876T0
chytrid_1574	1	1	1	1	1	"Mg_chelatase (10),AAA_5 (5),MCM (5),Sigma54_activat (4),AAA (4),Miro (3),RNA_helicase (3),AAA_3 (3),FtsK_SpoIIIE (2),Pex26 (1)"	hopo1|gm_asm307-0.149 bade2|BDET_08279 sppu|SPPG_00812T0 hopo2|snap_msk_asm307-0.65 bade1|BATDEDRAFT_27980
chytrid_1575	1	1	1	1	1	"Oxidored_molyb (5),Mo-co_dimer (5),Cyt-b5 (5)"	hopo1|gm_asm307-0.151 hopo2|mkr_asm307-aug-0.18 sppu|SPPG_06649T0 bade1|BATDEDRAFT_8334 bade2|BDET_01376
chytrid_1576	1	1	1	1	1	"Pkinase_Tyr (6),Pkinase (6),APH (5),Choline_kinase (4)"	hopo1|gm_asm307-0.159 hopo2|mkr_asm307-aug-0.16 bade2|BDET_08278 sppu|SPPG_04859T0 bade1|BATDEDRAFT_20902
chytrid_1577	1	1	1	1	1	"DEAD (5),Helicase_C (5),ResIII (5),DUF1845 (1),DUF1253 (1)"	hopo1|gm_asm307-0.160 hopo2|gm_asm307-0.160 sppu|SPPG_02552T0 bade2|BDET_01378 bade1|BATDEDRAFT_15696
chytrid_1578	1	1	1	1	1	"FAD_binding_2 (10),DAO (10),ETF_QO (6),Pyr_redox_2 (5),FAD_binding_3 (5),Thi4 (5),HI0933_like (5),Lycopene_cycl (5),Pyr_redox (3),GIDA (2),Trp_halogenase (1),DUF498 (1)"	hopo1|gm_asm307-0.161 hopo2|mkr_asm307-snap-0.54 bade2|BDET_08280 sppu|SPPG_06742T0 bade1|BATDEDRAFT_30807
chytrid_1579	1	1	1	1	1	RCC1 (35)	hopo1|gm_asm307-0.165 hopo2|mkr_asm307-snap-0.36 bade2|BDET_08273 sppu|SPPG_01904T0 bade1|BATDEDRAFT_36131
chytrid_1580	1	1	1	1	1	"GARS_N (6),ATP-grasp (5),GARS_C (5),GARS_A (5),AIRS_C (5),AIRS (5),ATP-grasp_3 (5),RimK (3),CPSase_L_D2 (1),ATP-grasp_2 (1)"	hopo1|gm_asm307-0.166 hopo2|aug_msk_asm307-0.131 bade2|BDET_08261 sppu|SPPG_01143T0 bade1|BATDEDRAFT_17938
chytrid_1581	1	1	1	1	1	"CS (5),Nucleoporin2 (1)"	hopo1|gm_asm307-0.167 hopo2|aug_msk_asm307-0.128 bade2|BDET_08263 sppu|SPPG_03963T0 bade1|BATDEDRAFT_92110
chytrid_1582	1	1	1	1	1	"SRP54 (6),ArgK (5),MobB (5),ArsA_ATPase (5),CbiA (5),Fer4_NifH (4),SRP-alpha_N (4),SRP54_N (4),DUF3201 (2),VirD1 (2)"	hopo1|gm_asm307-0.168 bade2|BDET_08269 hopo2|mkr_asm307-snap-0.51 sppu|SPPG_02481T0 bade1|BATDEDRAFT_14566
chytrid_1583	1	1	1	1	1	"RuvB_N (8),AAA (8),Sigma54_activat (6),Zeta_toxin (5),IstB (5),DUF2075 (5),DnaB_C (5),AAA_5 (5),Mg_chelatase (5),TIP49 (5),MinE (3),KaiC (3),UPF0079 (2),NACHT (2),DUF815 (2),GvpD (2),AAA_3 (2),ATP-synt_ab (2),PhoH (2),ResIII (1)"	hopo1|gm_asm118-0.130 hopo2|gm_asm118-0.130 bade2|BDET_07409 sppu|SPPG_04187T0 bade1|BATDEDRAFT_91131
chytrid_1584	1	1	1	1	1	"Nol1_Nop2_Fmu (9),FtsJ (2)"	hopo1|gm_asm118-0.131 hopo2|mkr_asm118-aug-0.2 sppu|SPPG_01069T0 bade1|BATDEDRAFT_13651 bade2|BDET_07429
chytrid_1585	1	1	1	1	1	"Pkinase (5),Pkinase_Tyr (4),APH (4),RIO1 (2),Kdo (2),Choline_kinase (2)"	hopo1|gm_asm118-0.134 hopo2|mkr_asm118-snap-0.18 bade1|BATDEDRAFT_13528 bade2|BDET_07424 sppu|SPPG_07007T0
chytrid_1586	1	1	1	1	1	"G10 (5),LisH (2)"	hopo1|gm_asm118-0.142 hopo2|mkr_asm118-aug-0.12 bade2|BDET_07439 sppu|SPPG_03542T0 bade1|BATDEDRAFT_13532
chytrid_1587	1	1	1	1	1	Cyt-b5 (5)	hopo1|gm_asm118-0.145 hopo2|aug_msk_asm118-0.113 bade1|BATDEDRAFT_13694 bade2|BDET_07433 sppu|SPPG_03403T0
chytrid_1588	1	1	1	1	1	"Bromodomain (4),PHD (4),C1_1 (4),EPL1 (4)"	hopo1|gm_asm118-0.149 hopo2|snap_msk_asm118-0.83 bade1|BATDEDRAFT_27217 bade2|BDET_07428 sppu|SPPG_01085T0
chytrid_1589	1	1	1	1	1	"GPP34 (5),Mo-co_dimer (2)"	hopo1|gm_asm118-0.150 hopo2|gm_asm118-0.150 bade2|BDET_07425 bade1|BATDEDRAFT_35873 sppu|SPPG_01074T0
chytrid_1590	1	1	1	1	1	"HEAT (14),Pkinase (4),Pkinase_Tyr (3)"	hopo1|gm_asm118-0.154 hopo2|gm_asm118-0.154 sppu|SPPG_01068T0 bade1|BATDEDRAFT_35874 bade2|BDET_07430
chytrid_1591	1	1	1	1	1	"Semialdhyde_dh (5),Semialdhyde_dhC (5),DXP_reductoisom (5),DapB_N (5),Gp_dh_C (1)"	hopo1|gm_asm118-0.155 hopo2|mkr_asm118-aug-0.9 sppu|SPPG_01467T0 bade2|BDET_07427 bade1|BATDEDRAFT_91198
chytrid_1592	1	1	1	1	1	"GFA (6),zf-C2HC5 (4),Eapp_C (2)"	hopo1|gm_asm118-0.156 hopo2|mkr_asm118-aug-0.6 bade2|BDET_07408 sppu|SPPG_01013T0 bade1|BATDEDRAFT_91130
chytrid_1593	1	1	1	1	1	"eIF-3c_N (5),PCI (3),PRK (1),UPF0565 (1)"	hopo1|gm_asm179-0.17 hopo2|gm_asm179-0.17 bade2|BDET_07839 sppu|SPPG_07920T0 bade1|BATDEDRAFT_13212
chytrid_1594	1	1	1	1	1	"DUF3419 (5),Methyltransf_11 (4),Ubie_methyltran (4),Methyltransf_12 (4),RrnaAD (3),PCMT (3),Methyltransf_4 (2),DUF185 (1)"	hopo1|gm_ctg01642-0.6 hopo2|gm_ctg01642-0.6 bade2|BDET_02215 sppu|SPPG_08390T0 bade1|BATDEDRAFT_36834
chytrid_1595	1	1	1	1	1	"Ku_N (5),Ku (5),Ku_C (3),TIP41 (1),UPF0150 (1)"	hopo1|gm_ctg02770-0.3 hopo2|aug_msk_ctg02770-0.2 bade2|BDET_03040 sppu|SPPG_05936T0 bade1|BATDEDRAFT_36232
chytrid_1596	1	1	1	1	1	"HMG_CoA_synt_C (6),HMG_CoA_synt_N (5),ACP_syn_III (1)"	hopo1|gm_asm69-0.45 bade2|BDET_01894 sppu|SPPG_00073T0 bade1|BATDEDRAFT_33695 hopo2|mkr_asm69-snap-0.13
chytrid_1597	1	1	1	1	1	p450 (5)	hopo1|gm_asm69-0.46 hopo2|mkr_asm69-aug-0.1 bade2|BDET_01895 sppu|SPPG_00074T0 bade1|BATDEDRAFT_33694
chytrid_1598	1	1	1	1	1	"TPR_1 (20),TPR_2 (20),MIT (5),Sel1 (2),Exonuc_VII_S (2),Coatomer_E (2),TPR_4 (2),BTAD (2),TPR_3 (2),PEP-utilisers_N (1)"	hopo1|gm_asm69-0.48 hopo2|mkr_asm69-aug-0.2 bade2|BDET_04037 sppu|SPPG_07800T0 bade1|BATDEDRAFT_34559
chytrid_1599	1	1	1	1	1	"Flavokinase (5),GSCFA (1)"	hopo1|gm_asm69-0.51 hopo2|gm_asm69-0.51 sppu|SPPG_03254T0 bade1|BATDEDRAFT_14177 bade2|BDET_01889
chytrid_1600	1	1	1	2	0	"PAH (10),HDAC_interact (4)"	hopo1|gm_asm69-0.52 hopo2|snap_msk_asm69-0.19 bade2|BDET_01890 hopo2|mkr_asm69-snap-0.10 bade1|BATDEDRAFT_35998
chytrid_1601	1	1	1	1	1	"APH (5),Choline_kinase (3),DUF227 (3),Pkinase (2),DUF1386 (2),RIO1 (1),DUF1679 (1),Fructosamin_kin (1)"	hopo1|gm_ctg07174-0.11 hopo2|mkr_ctg07174-snap-0.2 sppu|SPPG_05002T0 bade1|BATDEDRAFT_87119 bade2|BDET_04186
chytrid_1602	1	1	1	1	1	"Autophagy_N (5),Autophagy_Cterm (5),Autophagy_act_C (5)"	hopo1|gm_asm281-0.23 hopo2|gm_asm281-0.23 bade2|BDET_08198 bade1|BATDEDRAFT_14494 sppu|SPPG_03354T0
chytrid_1603	1	1	1	1	1	"Scramblase (5),DUF567 (4),KAP (2)"	hopo1|gm_asm281-0.24 hopo2|mkr_asm281-snap-0.2 bade2|BDET_08186 bade1|BATDEDRAFT_28058 sppu|SPPG_07714T0
chytrid_1604	1	1	1	1	1	Lectin_N (2)	hopo1|gm_asm233-0.114 hopo2|mkr_asm233-aug-0.3 bade2|BDET_07041 sppu|SPPG_04144T0 bade1|BATDEDRAFT_26624
chytrid_1605	1	1	1	1	1	"2OG-FeII_Oxy (5),Misat_Myo_SegII (2)"	hopo1|gm_asm233-0.115 hopo2|gm_asm233-0.115 bade2|BDET_06960 sppu|SPPG_05866T0 bade1|BATDEDRAFT_20329
chytrid_1606	1	1	1	1	1	"Mg_chelatase (10),Sigma54_activat (8),MCM (5),AAA_5 (5),AAA_3 (4),DJ-1_PfpI (2)"	hopo1|gm_asm233-0.119 hopo2|aug_msk_asm233-0.93 bade2|BDET_07051 sppu|SPPG_04133T0 bade1|BATDEDRAFT_12913
chytrid_1607	1	1	1	1	1	"Ribosomal_S4 (5),S4 (5),Paramyxo_NS_C (2)"	hopo1|gm_asm233-0.121 hopo2|mkr_asm233-aug-0.0 bade2|BDET_07053 sppu|SPPG_01479T0 bade1|BATDEDRAFT_26635
chytrid_1608	1	1	1	1	1	"Pkinase_Tyr (7),Pkinase (5),APH (1),PRKCSH (1)"	hopo1|gm_asm233-0.124 hopo2|mkr_asm233-snap-0.32 bade2|BDET_06955 bade1|BATDEDRAFT_35661 sppu|SPPG_05876T0
chytrid_1609	1	1	1	1	1	"EIF_2_alpha (5),S1 (5),Arv1 (1)"	hopo1|gm_asm233-0.134 hopo2|gm_asm233-0.134 bade2|BDET_07044 sppu|SPPG_00622T0 bade1|BATDEDRAFT_30462
chytrid_1610	1	1	1	1	1	"TPR_2 (10),TPR_1 (9),Type_III_YscG (2),DUF285 (2),DUF1987 (2),DUF3095 (1)"	hopo1|gm_asm258-0.64 hopo2|aug_msk_asm258-0.56 bade2|BDET_05947 sppu|SPPG_01347T0 bade1|BATDEDRAFT_90228
chytrid_1611	1	1	1	1	1	"Transketolase_C (5),Transket_pyr (5),LLGL (1)"	hopo1|gm_asm258-0.67 hopo2|mkr_asm258-aug-0.2 bade2|BDET_05949 sppu|SPPG_07465T0 bade1|BATDEDRAFT_12599
chytrid_1612	1	1	1	1	1	"Peptidase_S9 (5),DLH (4),DUF2048 (4),Hydrolase_4 (4),Esterase (4),BAAT_C (4),PhoPQ_related (3),Glyco_hydro_2_C (1)"	hopo1|gm_asm258-0.73 hopo2|mkr_asm258-aug-0.1 bade2|BDET_05239 sppu|SPPG_03887T0 bade1|BATDEDRAFT_87976
chytrid_1613	1	1	1	1	1	Chorismate_synt (7)	hopo1|gm_asm45-0.34 hopo2|mkr_asm45-snap-0.4 bade2|BDET_08694 sppu|SPPG_01845T0 bade1|BATDEDRAFT_90818
chytrid_1614	1	1	1	1	1	"Miro (5),Gtr1_RagA (5),Arf (5),GTP_EFTU (5),Ras (5),MCM (3),SRPRB (3),ATP_bind_1 (2),DUF258 (1)"	hopo1|gm_asm45-0.35 hopo2|mkr_asm45-snap-0.6 sppu|SPPG_04704T0 bade2|BDET_08693 bade1|BATDEDRAFT_35784
chytrid_1615	1	1	1	1	1	"FA_desaturase (5),DUF3474 (5),iPGM_N (1)"	hopo1|gm_asm298-0.40 hopo2|gm_asm298-0.40 bade2|BDET_01737 sppu|SPPG_08396T0 bade1|BATDEDRAFT_20808
chytrid_1616	1	1	1	1	1	"Kinesin (5),DUF729 (2),DUF1192 (2),HemX (1),DUF2118 (1)"	hopo1|gm_asm298-0.41 hopo2|mkr_asm298-aug-0.4 bade1|BATDEDRAFT_4048 bade2|BDET_01740 sppu|SPPG_01604T0
chytrid_1617	1	1	1	1	1	"CAS_CSE1 (8),Cse1 (5),Xpo1 (5),IBN_N (5),HEAT (3)"	hopo1|gm_asm298-0.43 hopo2|gm_asm298-0.43 bade2|BDET_01742 sppu|SPPG_07440T0 bade1|BATDEDRAFT_36049
chytrid_1618	1	1	1	1	1	"Skp1 (7),Skp1_POZ (5),Chorismate_bind (2),BTB (1),CM_2 (1)"	hopo1|gm_asm386-0.7 hopo2|mkr_asm386-aug-0.0 sppu|SPPG_04181T0 bade2|BDET_05248 bade1|BATDEDRAFT_29931
chytrid_1619	1	1	1	1	1	"Pkinase_Tyr (7),Pkinase (7),YrbL-PhoP_reg (3),APH (2),Kdo (2),Pox_ser-thr_kin (1),IL1_propep (1)"	hopo1|gm_asm203-0.105 sppu|SPPG_02327T0 hopo2|mkr_asm203-snap-0.35 bade1|BATDEDRAFT_89426 bade2|BDET_02810
chytrid_1620	1	1	1	1	1	"Citrate_synt (7),Rogdi_lz (2)"	hopo1|gm_asm203-0.109 hopo2|gm_asm203-0.109 bade2|BDET_02809 sppu|SPPG_00262T0 bade1|BATDEDRAFT_35262
chytrid_1621	1	1	1	1	1	"Cellulase (10),Corona_nucleoca (1)"	hopo1|gm_asm203-0.110 hopo2|mkr_asm203-snap-0.14 sppu|SPPG_06696T0 bade1|BATDEDRAFT_16853 bade2|BDET_02827
chytrid_1622	1	1	1	1	1	"Ground-like (5),Dynein_light (5)"	hopo1|gm_asm203-0.113 hopo2|gm_asm203-0.113 bade2|BDET_02816 sppu|SPPG_06721T0 bade1|BATDEDRAFT_11890
chytrid_1623	1	1	1	1	1	"GTP1_OBG (9),MMR_HSR1 (5),FeoB_N (5),Arf (5),Gtr1_RagA (2),Dynamin_N (2),SURF1 (1),GTP_EFTU (1)"	hopo1|gm_asm203-0.115 hopo2|mkr_asm203-aug-0.6 sppu|SPPG_02216T0 bade1|BATDEDRAFT_12037 bade2|BDET_02823
chytrid_1624	1	1	1	1	1	Metallophos (5)	hopo1|gm_asm203-0.117 hopo2|gm_asm203-0.117 bade2|BDET_02834 sppu|SPPG_06703T0 bade1|BATDEDRAFT_89142
chytrid_1625	1	1	1	1	1	"G-alpha (6),Miro (5),Ras (5),Gtr1_RagA (3),RNA_helicase (3),Pox_A32 (3),Arf (3),GTP_EFTU (2),DUF815 (1)"	hopo1|gm_asm203-0.118 hopo2|aug_msk_asm203-0.91 bade2|BDET_02819 sppu|SPPG_06693T0 bade1|BATDEDRAFT_89133
chytrid_1626	1	1	1	1	1	"Exo70 (5),Vps52 (3),TetR_C_5 (1)"	hopo1|gm_asm203-0.119 bade2|BDET_02811 sppu|SPPG_01890T0 hopo2|mkr_asm203-aug-0.5 bade1|BATDEDRAFT_25482
chytrid_1627	1	1	1	1	1	"SNARE_assoc (6),SAP (5)"	hopo1|gm_asm203-0.121 hopo2|aug_msk_asm203-0.94 bade1|BATDEDRAFT_37041 bade2|BDET_02818 sppu|SPPG_06717T0
chytrid_1628	1	1	1	1	1	SHQ1 (5)	hopo1|gm_asm203-0.126 hopo2|gm_asm203-0.126 bade2|BDET_02824 sppu|SPPG_00579T0 bade1|BATDEDRAFT_12006
chytrid_1629	1	1	1	1	1	"Peptidase_M16_C (5),Peptidase_M16 (4)"	hopo1|gm_asm264-0.193 hopo2|snap_asm264-0.308 bade2|BDET_01034 sppu|SPPG_06624T0 bade1|BATDEDRAFT_34157
chytrid_1630	1	2	1	0	1	DUF2655 (1)	hopo1|gm_asm264-0.196 bade2|BDET_01013 bade1|BATDEDRAFT_22038 bade2|BDET_01014 sppu|SPPG_03664T0
chytrid_1631	1	1	1	1	1	"SET (6),PWWP (1)"	hopo1|gm_asm264-0.202 hopo2|mkr_asm264-snap-0.50 bade1|BATDEDRAFT_8511 bade2|BDET_01017 sppu|SPPG_04024T0
chytrid_1632	1	1	1	1	1	"DUF676 (3),Abhydrolase_1 (3),PGAP1 (3),LACT (3),DUF900 (2),AdoHcyase_NAD (1),DUF915 (1)"	hopo1|gm_asm264-0.204 hopo2|gm_asm264-0.204 sppu|SPPG_04425T0 bade2|BDET_01131 bade1|BATDEDRAFT_22146
chytrid_1633	1	1	1	1	1	"adh_short (4),DUF699 (2),KR (1),KdpD (1)"	hopo1|gm_asm264-0.207 hopo2|snap_msk_asm264-0.132 bade2|BDET_01123 bade1|BATDEDRAFT_84986 sppu|SPPG_07804T0
chytrid_1634	1	1	1	1	1	tRNA-synt_1b (5)	hopo1|gm_asm264-0.208 hopo2|gm_asm264-0.208 bade2|BDET_01048 sppu|SPPG_03258T0 bade1|BATDEDRAFT_9100
chytrid_1635	1	1	1	1	1	"NAD_binding_1 (5),FAD_binding_6 (5),NAD_binding_6 (5),FAD_binding_9 (3)"	hopo1|gm_asm264-0.215 hopo2|snap_msk_asm264-0.124 bade2|BDET_01031 sppu|SPPG_05344T0 bade1|BATDEDRAFT_15558
chytrid_1636	1	1	1	1	1	WD40 (14)	hopo1|gm_asm264-0.219 hopo2|gm_asm264-0.219 bade2|BDET_01020 sppu|SPPG_03481T0 bade1|BATDEDRAFT_84932
chytrid_1637	1	1	1	1	1	"Pkinase_Tyr (8),Pkinase (7),APH (3),Kdo (3),Choline_kinase (2),Syntaxin-6_N (1),essB (1)"	hopo1|gm_asm264-0.224 bade2|BDET_01025 sppu|SPPG_02241T0 hopo2|mkr_asm264-snap-0.57 bade1|BATDEDRAFT_18497
chytrid_1638	1	1	1	1	1	"MFS_1 (6),DUF3054 (2),Chromo (2),DUF2776 (1)"	hopo1|gm_asm264-0.232 bade2|BDET_01035 sppu|SPPG_06622T0 bade1|BATDEDRAFT_22057 hopo2|mkr_asm264-aug-0.18
chytrid_1639	1	1	1	1	1	"CS (5),SGS (5),TPR_1 (3),TPR_2 (3),DUF2057 (2),Ribosomal_60s (2)"	hopo1|gm_asm264-0.233 hopo2|mkr_asm264-snap-0.67 sppu|SPPG_02120T0 bade2|BDET_01128 bade1|BATDEDRAFT_34197
chytrid_1640	1	1	1	1	1	Aldedh (5)	hopo1|gm_asm264-1.84 hopo2|mkr_asm264-aug-1.7 bade2|BDET_01132 sppu|SPPG_06625T0 bade1|BATDEDRAFT_15601
chytrid_1641	1	1	1	1	1	"Pkinase (5),Pkinase_Tyr (5),APH (1),SAM_2 (1),CDC45 (1),RIO1 (1),TFIIF_alpha (1),SAM_1 (1)"	hopo1|gm_asm264-1.90 hopo2|mkr_asm264-snap-1.24 bade1|BATDEDRAFT_8175 bade2|BDET_01037 sppu|SPPG_04073T0
chytrid_1642	1	1	1	1	1	"polyprenyl_synt (9),HEPPP_synt_1 (1)"	hopo1|gm_asm264-1.91 bade2|BDET_00998 sppu|SPPG_05299T0 bade1|BATDEDRAFT_29284 hopo2|mkr_asm264-aug-1.1
chytrid_1643	1	1	1	1	1	"Lactamase_B (5),RMMBL (5),Beta-Casp (5),DUF2251 (3)"	hopo1|gm_asm252-0.46 hopo2|gm_asm252-0.46 bade2|BDET_08160 bade1|BATDEDRAFT_14507 sppu|SPPG_07062T0
chytrid_1644	1	1	1	1	1	"CTP_transf_1 (5),SHR3_chaperone (1),Atrophin-1 (1)"	hopo1|gm_asm252-0.48 hopo2|mkr_asm252-snap-0.7 sppu|SPPG_07126T0 bade1|BATDEDRAFT_30828 bade2|BDET_08189
chytrid_1645	1	1	1	1	1	"ATP_bind_3 (6),DUF2392 (5)"	hopo1|gm_asm252-0.49 hopo2|mkr_asm252-snap-0.11 bade2|BDET_08159 sppu|SPPG_03239T0 bade1|BATDEDRAFT_92160
chytrid_1646	1	1	1	1	1	"MBF1 (5),HTH_3 (5),Mem_trans (2)"	hopo1|gm_asm252-0.53 hopo2|gm_asm252-0.53 bade2|BDET_08170 sppu|SPPG_01361T0 bade1|BATDEDRAFT_14515
chytrid_1647	1	1	1	1	1	"Hexokinase_2 (5),Hexokinase_1 (5),RTC_insert (1),Med15 (1)"	hopo1|gm_asm51-0.121 hopo2|aug_msk_asm51-0.113 sppu|SPPG_00973T0 bade1|BATDEDRAFT_10135 bade2|BDET_04392
chytrid_1648	1	1	1	1	1	"KR (10),adh_short (10),SCP2 (5),MaoC_dehydratas (4),THF_DHG_CYH_C (2),DUF2070 (2),Epimerase (2),MORN (2),NACHT (2),AAA (2),RuvB_N (1),Zeta_toxin (1),DUF265 (1),DUF3536 (1),IstB (1),APS_kinase (1),GSPII_E (1),FtsK_SpoIIIE (1),Viral_helicase1 (1),DUF815 (1),AAA_5 (1),CPT (1),TIP49 (1)"	hopo1|gm_asm51-0.124 hopo2|mkr_asm51-aug-0.9 bade2|BDET_03980 sppu|SPPG_04173T0 bade1|BATDEDRAFT_86773
chytrid_1649	1	1	1	1	1	"SNase (26),TUDOR (5),Agenet (4),SMN (4)"	hopo1|gm_asm51-0.127 hopo2|aug_msk_asm51-0.110 bade2|BDET_04068 sppu|SPPG_06784T0 bade1|BATDEDRAFT_10278
chytrid_1650	1	1	1	1	1	"PH (6),PAP2 (4),DUF212 (4),DUF3717 (2),DUF981 (1)"	hopo1|gm_asm51-0.128 hopo2|mkr_asm51-aug-0.4 sppu|SPPG_07260T0 bade1|BATDEDRAFT_10052 bade2|BDET_04066
chytrid_1651	1	1	1	1	1	LCM (7)	hopo1|gm_asm51-0.129 hopo2|aug_msk_asm51-0.108 sppu|SPPG_04917T0 bade2|BDET_04067 bade1|BATDEDRAFT_86819
chytrid_1652	1	1	1	1	1	Transaldolase (5)	hopo1|gm_asm51-0.134 hopo2|gm_asm51-0.134 bade2|BDET_04065 sppu|SPPG_01834T0 bade1|BATDEDRAFT_18972
chytrid_1653	1	1	1	1	1	"WD40 (32),Nucleoporin_N (8),eIF2A (7)"	hopo1|gm_asm98-0.10 sppu|SPPG_06005T0 hopo2|mkr_asm98-snap-0.3 bade1|BATDEDRAFT_9537 bade2|BDET_03626
chytrid_1654	1	1	1	1	1	"AlaDh_PNT_C (5),F420_oxidored (5),3HCDH_N (5),NAD_binding_2 (5),NAD_Gly3P_dh_N (5),UDPG_MGDP_dh_N (5),3HCDH (5),Pyr_redox_2 (4),DAO (4),2-Hacid_dh_C (4),Pyr_redox (3),FAD_binding_3 (2),GIDA (2),NmrA (2),TrkA_N (2),MTS (2),Lycopene_cycl (2),ApbA (2)"	hopo1|gm_asm102-0.32 hopo2|mkr_asm102-aug-0.0 bade2|BDET_02070 bade1|BATDEDRAFT_19329 sppu|SPPG_03585T0
chytrid_1655	1	1	2	1	0	"GST_N (5),GST_C (5)"	hopo1|gm_ctg10287-0.4 hopo2|mkr_ctg10287-aug-0.0 hopo1|gm_asm23-0.96 bade2|BDET_05369 bade1|BATDEDRAFT_6133
chytrid_1656	1	1	1	1	1	"CN_hydrolase (5),PP2C (1),Adeno_IVa2 (1)"	hopo1|gm_asm297-0.44 bade2|BDET_02355 sppu|SPPG_06492T0 hopo2|aug_msk_asm297-0.36 bade1|BATDEDRAFT_4790
chytrid_1657	1	1	1	1	1	"Guanylate_kin (5),Zeta_toxin (4),Arch_ATPase (4),NACHT (4),Miro (4),MobB (4),Rad17 (4),KAP_NTPase (4),DUF258 (4),RNA_helicase (4),Thymidylate_kin (3),DUF2075 (3),KTI12 (3),CPT (3),PRK (3),cobW (3),DUF265 (3),AAA_5 (3),AAA (3),ArgK (2),Septin (2),Pox_A32 (2),GSPII_E (2),Gtr1_RagA (2),Mg_chelatase (2),DUF1313 (1),DAP3 (1),HTH_15 (1),FtsK_SpoIIIE (1),DUF815 (1),NB-ARC (1),SRPRB (1)"	hopo1|gm_asm297-0.47 hopo2|mkr_asm297-snap-0.8 bade2|BDET_02357 bade1|BATDEDRAFT_19206 sppu|SPPG_01952T0
chytrid_1658	1	1	1	1	1	"SMC_N (15),ABC_tran (10),DUF258 (9),NACHT (8),Miro (8),MobB (7),RNA_helicase (7),AAA_5 (7),NB-ARC (6),DUF87 (5),AAA (5),Arch_ATPase (4),ATP-synt_ab (4),RuvB_N (3),KAP_NTPase (3),Dynamin_N (3),GSPII_E (3),FtsK_SpoIIIE (3),PduV-EutP (3),ABC_ATPase (3),Glutaminase (2),DUF265 (2),Pox_A32 (2),SRP54 (2),MutS_V (2),cobW (2),ArgK (1)"	hopo1|gm_asm297-0.53 hopo2|gm_asm297-0.53 bade2|BDET_02358 sppu|SPPG_01229T0 bade1|BATDEDRAFT_87728
chytrid_1659	1	1	1	1	1	"Glycos_transf_1 (9),Glycogen_syn (7),Glyco_transf_5 (4),BAF1_ABF1 (2)"	hopo1|gm_asm178-0.35 hopo2|mkr_asm178-aug-0.3 bade2|BDET_01276 sppu|SPPG_08523T0 bade1|BATDEDRAFT_29352
chytrid_1660	1	1	1	1	1	ETF (5)	hopo1|gm_asm178-0.41 hopo2|aug_asm178-0.63 bade2|BDET_01275 sppu|SPPG_03224T0 bade1|BATDEDRAFT_18619
chytrid_1661	1	1	1	1	1	"TRAUB (5),Daxx (1),CDC45 (1)"	hopo1|gm_asm333-0.72 hopo2|mkr_asm333-snap-0.12 bade2|BDET_04299 bade1|BATDEDRAFT_86940 sppu|SPPG_00402T0
chytrid_1662	1	1	1	1	1	"Ded_cyto (7),DUF3025 (2)"	hopo1|gm_asm333-0.74 hopo2|mkr_asm333-snap-0.13 bade2|BDET_04277 sppu|SPPG_08786T0 bade1|BATDEDRAFT_23562
chytrid_1663	1	1	1	1	1	DUF726 (5)	hopo1|gm_asm333-0.77 hopo2|mkr_asm333-aug-0.1 bade2|BDET_04296 bade1|BATDEDRAFT_87293 sppu|SPPG_07962T0
chytrid_1664	1	1	1	1	1	"Adaptin_N (5),Arm (4),DNA_alkylation (3),Alpha_adaptinC2 (3),Proteasom_PSMB (1),MULE (1),DUF634 (1)"	hopo1|gm_asm333-0.80 sppu|SPPG_03659T0 bade2|BDET_04294 hopo2|mkr_asm333-snap-0.21 bade1|BATDEDRAFT_10287
chytrid_1665	1	1	1	1	1	"Abhydrolase_1 (5),Abhydro_lipase (5)"	hopo1|gm_asm333-0.89 hopo2|mkr_asm333-snap-0.16 sppu|SPPG_01944T0 bade1|BATDEDRAFT_9861 bade2|BDET_04282
chytrid_1666	1	1	1	1	1	WD40 (19)	hopo1|gm_asm246-0.145 hopo2|gm_asm246-0.145 bade2|BDET_01320 sppu|SPPG_04505T0 bade1|BATDEDRAFT_22301
chytrid_1667	1	1	1	1	1	"Dymeclin (12),HrpB1_HrpK (4),PEPcase (1)"	hopo1|gm_asm246-0.147 hopo2|mkr_asm246-aug-0.9 bade2|BDET_01327 sppu|SPPG_04408T0 bade1|BATDEDRAFT_85070
chytrid_1668	1	1	1	1	1	"SH3_1 (5),T4SS (4),SH3_2 (4),TPR_MLP1_2 (3),FCH (3),SH3_4 (2),SH3_3 (2),Herpes_BLLF1 (1),Curto_V2 (1)"	hopo1|gm_asm246-0.150 bade2|BDET_01322 hopo2|mkr_asm246-snap-0.52 sppu|SPPG_04421T0 bade1|BATDEDRAFT_22303
chytrid_1669	1	1	1	1	1	"Fer4 (10),Lact-deh-memb (2)"	hopo1|gm_asm246-0.152 hopo2|gm_asm246-0.152 bade2|BDET_01324 sppu|SPPG_04412T0 bade1|BATDEDRAFT_15687
chytrid_1670	1	1	1	1	1	"RrnaAD (7),Methyltransf_12 (4),PCMT (4),Methyltransf_11 (3),MTS (3),Methyltransf_2 (3),CMAS (2),Ubie_methyltran (2),Sedlin_N (2),NodS (1),DUF185 (1)"	hopo1|gm_asm246-0.165 hopo2|aug_msk_asm246-0.117 bade2|BDET_01308 sppu|SPPG_08092T0 bade1|BATDEDRAFT_22291
chytrid_1671	1	1	1	1	1	"Carn_acyltransf (5),ApoA-II (1),BRAP2 (1)"	hopo1|gm_asm57-0.54 bade2|BDET_07121 sppu|SPPG_00841T0 hopo2|mkr_asm57-snap-0.15 bade1|BATDEDRAFT_13099
chytrid_1672	1	1	1	1	1	"Vps5 (7),BAR_3_WASP_bdg (7),DUF1208 (6),PX (5),BAR (4),GrpE (3),Sir1 (2),Sigma70_ner (2),DASH_Dam1 (2),Bestrophin (2),NPV_P10 (2),DUF3439 (1)"	hopo1|gm_asm57-0.61 sppu|SPPG_01594T0 hopo2|mkr_asm57-aug-0.6 bade1|BATDEDRAFT_35712 bade2|BDET_07125
chytrid_1673	1	1	1	1	1	"Ribosomal_S2 (7),IucA_IucC (1)"	hopo1|gm_asm57-0.62 hopo2|mkr_asm57-aug-0.1 bade1|BATDEDRAFT_4793 sppu|SPPG_00773T0 bade2|BDET_07126
chytrid_1674	1	1	1	1	1	"Snf7 (5),DUF3689 (3),Glyco_hydro_17 (3),DUF939_C (2),IFP_35_N (2),Osteoregulin (2),Phage_X (1)"	hopo1|gm_asm110-0.16 hopo2|aug_msk_asm110-0.13 bade2|BDET_06808 sppu|SPPG_03368T0 bade1|BATDEDRAFT_90635
chytrid_1675	1	1	1	1	1	Peptidase_M24 (5)	hopo1|gm_asm110-0.18 hopo2|mkr_asm110-snap-0.3 sppu|SPPG_01733T0 bade2|BDET_06809 bade1|BATDEDRAFT_33502
chytrid_1676	1	1	1	1	1	"Rhomboid (5),DUF3246 (1),FtsX (1),DUF1751 (1)"	hopo1|gm_asm242-0.188 hopo2|mkr_asm242-aug-0.16 sppu|SPPG_03485T0 bade2|BDET_03926 bade1|BATDEDRAFT_86744
chytrid_1677	1	1	1	1	1	"DegT_DnrJ_EryC1 (5),Aminotran_1_2 (5),Aminotran_5 (5),Cys_Met_Meta_PP (5),Alum_res (3),GDC-P (2),Beta_elim_lyase (2)"	hopo1|gm_asm242-0.190 hopo2|gm_asm242-0.190 bade2|BDET_03524 sppu|SPPG_03578T0 bade1|BATDEDRAFT_34425
chytrid_1678	1	1	1	1	1	"PAP_RNA-bind (5),PAP_central (5),NTP_transf_2 (4),Nrap (1)"	hopo1|gm_asm242-0.195 hopo2|mkr_asm242-snap-0.60 bade2|BDET_03532 bade1|BATDEDRAFT_9489 sppu|SPPG_02670T0
chytrid_1679	1	1	1	1	1	"Ribosomal_L10 (5),Ribosomal_60s (4),S19 (2),DUF1021 (2)"	hopo1|gm_asm242-0.196 hopo2|mkr_asm242-aug-0.7 bade2|BDET_03521 sppu|SPPG_01926T0 bade1|BATDEDRAFT_15859
chytrid_1680	1	1	1	1	1	"Rad17 (9),Rep_fac_C (5),AAA (5),RuvB_N (4),Viral_helicase1 (4),DUF265 (4),ArgK (4),Mg_chelatase (4),AAA_3 (4),DEAD (4),DNA_pol3_delta (3),FtsK_SpoIIIE (3),RNA_helicase (2),AAA_5 (2),IstB (1),5_3_exonuc_N (1)"	hopo1|gm_asm242-0.200 bade2|BDET_03811 sppu|SPPG_03565T0 hopo2|mkr_asm242-snap-0.51 bade1|BATDEDRAFT_86526
chytrid_1681	1	1	1	1	1	"HEAT (12),Adaptin_N (5),Nop14 (3),CobT (2),DUF1510 (1)"	hopo1|gm_asm242-0.201 hopo2|gm_asm242-0.201 bade2|BDET_03812 sppu|SPPG_08161T0 bade1|BATDEDRAFT_34350
chytrid_1682	1	1	1	1	1	"Metallophos (10),SSP160 (2),Collagen (2)"	hopo1|gm_asm242-0.206 hopo2|mkr_asm242-aug-0.28 sppu|SPPG_08028T0 bade1|BATDEDRAFT_9936 bade2|BDET_03923
chytrid_1683	1	1	1	1	1	"eIF2A (8),BING4CT (5),Coatomer_WDAD (5),WD40 (5)"	hopo1|gm_asm242-0.209 hopo2|gm_asm242-0.209 bade2|BDET_03515 sppu|SPPG_03608T0 bade1|BATDEDRAFT_86242
chytrid_1684	1	1	1	1	1	"BRCT (5),NIF (5),DUF3335 (2)"	hopo1|gm_asm242-0.213 hopo2|mkr_asm242-snap-0.62 bade1|BATDEDRAFT_22917 bade2|BDET_03530 sppu|SPPG_02666T0
chytrid_1685	1	1	1	1	1	"G_glu_transpept (6),Mito_carr (2)"	hopo1|gm_asm242-0.215 hopo2|aug_msk_asm242-0.163 bade2|BDET_03513 sppu|SPPG_07400T0 bade1|BATDEDRAFT_9466
chytrid_1686	1	1	1	1	1	BPL_LplA_LipB (5)	hopo1|gm_asm242-1.94 hopo2|gm_asm242-1.94 sppu|SPPG_07369T0 bade2|BDET_01398 bade1|BATDEDRAFT_5653
chytrid_1687	1	1	1	1	1	"F-box (5),Sec10 (5)"	hopo1|gm_asm242-1.96 hopo2|mkr_asm242-aug-1.5 sppu|SPPG_05425T0 bade2|BDET_01404 bade1|BATDEDRAFT_85094
chytrid_1688	1	1	1	1	1	"Aminotran_5 (6),B12-binding (5),Cys_Met_Meta_PP (2)"	hopo1|gm_asm242-1.98 hopo2|aug_msk_asm242-1.83 bade2|BDET_01397 sppu|SPPG_00944T0 bade1|BATDEDRAFT_15701
chytrid_1689	1	1	1	1	1	"MoeZ_MoeB (5),ThiF (5),Shikimate_DH (4),Rhodanese (4),Saccharop_dh (2),FAD_binding_3 (1),Herpes_BLRF2 (1),ABC_tran (1),HALZ (1)"	hopo1|gm_asm242-1.100 bade2|BDET_01406 sppu|SPPG_03929T0 hopo2|snap_msk_asm242-1.46 bade1|BATDEDRAFT_8411
chytrid_1690	1	1	1	1	1	"WD40 (13),Proteasome_A_N (1)"	hopo1|gm_asm242-1.101 hopo2|aug_msk_asm242-1.77 bade2|BDET_01391 sppu|SPPG_05411T0 bade1|BATDEDRAFT_36548
chytrid_1691	1	1	1	1	1	"Vps53_N (6),DUF2450 (5),Spc7 (4),GAF (2),Vps51 (2),COG5 (2),IncA (2),Laminin_I (2),Mod_r (1),RasGEF_N (1),Zw10 (1),Baculo_PEP_C (1),Spore_II_R (1),Guanylate_cyc (1)"	hopo1|gm_asm242-1.103 hopo2|aug_msk_asm242-1.82 bade2|BDET_01396 sppu|SPPG_00945T0 bade1|BATDEDRAFT_8996
chytrid_1692	1	1	1	1	1	"MobB (5),ATP_bind_1 (5),Clp1 (5),PduV-EutP (5),SRPRB (4),GSPII_E (2),KaiC (2),ATP-synt_ab (2),FtsK_SpoIIIE (2),CbiA (2),GTP_EFTU (2)"	hopo1|gm_asm242-1.106 hopo2|snap_msk_asm242-1.50 bade2|BDET_01399 sppu|SPPG_00678T0 bade1|BATDEDRAFT_22372
chytrid_1693	1	1	1	1	1	"Septin (7),GTP_EFTU (2),Dynamin_N (1),Miro (1),FtsK_SpoIIIE (1),ATP_bind_1 (1),Pox_A32 (1)"	hopo1|gm_asm242-1.172 hopo2|mkr_asm242-aug-1.7 bade2|BDET_03930 bade1|BATDEDRAFT_4529 sppu|SPPG_08724T0
chytrid_1694	1	1	1	1	1	"VID27 (7),TRAP_alpha (2)"	hopo1|gm_asm373-0.58 hopo2|mkr_asm373-aug-0.5 bade2|BDET_06507 sppu|SPPG_08583T0 bade1|BATDEDRAFT_35978
chytrid_1695	1	1	1	1	1	"TPR_2 (4),TPR_1 (1),BRO1 (1)"	hopo1|gm_asm373-0.59 hopo2|gm_asm373-0.59 bade2|BDET_06498 sppu|SPPG_00857T0 bade1|BATDEDRAFT_27536
chytrid_1696	1	1	1	1	1	KH_1 (5)	hopo1|gm_asm373-0.62 bade2|BDET_06508 bade1|BATDEDRAFT_91474 hopo2|snap_msk_asm373-0.40 sppu|SPPG_04498T0
chytrid_1697	1	1	1	1	1	"TBC (5),HlyD (2),FlaC_arch (2),CALCOCO1 (2),IFT57 (2),KMP11 (2)"	hopo1|gm_asm373-0.63 hopo2|aug_msk_asm373-0.50 bade2|BDET_06499 sppu|SPPG_05662T0 bade1|BATDEDRAFT_13829
chytrid_1698	1	1	1	1	1	"LRR_1 (12),DUF2322 (2)"	hopo1|gm_asm155-0.113 hopo2|mkr_asm155-snap-0.41 bade2|BDET_01298 bade1|BATDEDRAFT_22283 sppu|SPPG_01156T0
chytrid_1699	1	1	1	1	1	"HEAT (24),CLASP_N (10),Ipi1_N (6),Adaptin_N (4),IBN_N (3),TIP120 (2),DUF1981 (2),BP28CT (2),NUC173 (2),Arm (2),DUF3385 (2),DUF1039 (1),DUF2454 (1)"	hopo1|gm_asm155-0.115 hopo2|gm_asm155-0.115 bade2|BDET_04248 sppu|SPPG_01969T0 bade1|BATDEDRAFT_86921
chytrid_1700	1	1	1	1	1	"Ribosomal_L24e (5),Flu_M1 (3),PIN_2 (2),zf-FCS (1)"	hopo1|gm_asm155-0.116 hopo2|gm_asm155-0.116 bade2|BDET_01293 sppu|SPPG_04615T0 bade1|BATDEDRAFT_85053
chytrid_1701	1	1	1	1	1	"OCD_Mu_crystall (5),NAD_binding_2 (5),F420_oxidored (3),UDPG_MGDP_dh_N (2),NAD_Gly3P_dh_N (1),GFO_IDH_MocA (1),IlvN (1),2-Hacid_dh_C (1),TrkA_N (1)"	hopo1|gm_asm155-0.118 hopo2|gm_asm155-0.118 bade2|BDET_02343 sppu|SPPG_08369T0 bade1|BATDEDRAFT_16259
chytrid_1702	1	1	1	1	1	"zf-C3HC4 (5),Med3 (2),FANCL_C (1)"	hopo1|gm_asm155-0.123 hopo2|gm_asm155-0.123 sppu|SPPG_07772T0 bade1|BATDEDRAFT_34246 bade2|BDET_01297
chytrid_1703	1	1	1	1	1	"Peptidase_S49 (7),ECH (6)"	hopo1|gm_asm155-0.135 bade2|BDET_02346 sppu|SPPG_05278T0 hopo2|mkr_asm155-snap-0.24 bade1|BATDEDRAFT_19210
chytrid_1704	1	1	1	1	1	"Sec62 (5),DEP (2)"	hopo1|gm_asm155-0.137 hopo2|gm_asm155-0.137 bade2|BDET_04250 sppu|SPPG_04953T0 bade1|BATDEDRAFT_34626
chytrid_1705	1	1	1	1	1	"Ketoacyl-synt_C (6),Thiolase_N (5),ketoacyl-synt (5),Thiolase_C (2)"	hopo1|gm_asm328-0.58 hopo2|gm_asm328-0.58 sppu|SPPG_08067T0 bade1|BATDEDRAFT_85512 bade2|BDET_00483
chytrid_1706	1	1	1	1	1	"KilA-N (5),DUF320 (1),SprA-related (1),Exonuc_VII_L (1),Med15 (1)"	hopo1|gm_asm328-0.60 hopo2|mkr_asm328-snap-0.9 bade1|BATDEDRAFT_7060 bade2|BDET_00487 sppu|SPPG_02210T0
chytrid_1707	1	1	1	1	1	"Pkinase_Tyr (8),Pkinase (8),Kdo (5),RIO1 (4),KA1 (4),APH (3),YrbL-PhoP_reg (1)"	hopo1|gm_asm328-0.61 hopo2|aug_asm328-0.99 bade1|BATDEDRAFT_8115 bade2|BDET_00492 sppu|SPPG_01603T0
chytrid_1708	1	1	1	1	1	Mtc (7)	hopo1|gm_ctg09443-0.10 hopo2|mkr_ctg09443-aug-0.0 bade2|BDET_06815 sppu|SPPG_01719T0 bade1|BATDEDRAFT_26449
chytrid_1709	1	1	1	1	1	"CDC50 (5),ERM (2),Acylphosphatase (1)"	hopo1|gm_asm38-0.35 hopo2|mkr_asm38-aug-0.0 bade2|BDET_08195 sppu|SPPG_07137T0 bade1|BATDEDRAFT_36153
chytrid_1710	1	1	1	1	1	"ELMO_CED12 (5),YdjC (1),Pox_H7 (1)"	hopo1|gm_asm184-0.69 hopo2|mkr_asm184-aug-0.5 sppu|SPPG_01140T0 bade1|BATDEDRAFT_7892 bade2|BDET_00509
chytrid_1711	1	1	1	1	1	"WD40 (8),EGL-1 (2),Pepsin-I3 (1)"	hopo1|gm_asm184-0.70 bade2|BDET_00495 hopo2|snap_msk_asm184-0.36 sppu|SPPG_01017T0 bade1|BATDEDRAFT_34015
chytrid_1712	1	1	1	1	1	"AMP-binding (5),AHS1 (2)"	hopo1|gm_asm184-0.71 hopo2|gm_asm184-0.71 bade2|BDET_00503 sppu|SPPG_01601T0 bade1|BATDEDRAFT_9077
chytrid_1713	1	1	1	1	1	TBC (5)	hopo1|gm_asm184-0.73 hopo2|gm_asm184-0.73 bade2|BDET_00498 sppu|SPPG_01549T0 bade1|BATDEDRAFT_21581
chytrid_1714	1	1	1	1	1	"WD40 (7),DUF2415 (5),Rrn6 (4),Lgl_C (4),CNH (2),BRCT (1),IFT46_B_C (1),bZIP_Maf (1),FHA (1),bZIP_1 (1),bZIP_2 (1),DPPIV_N (1),DUF3312 (1)"	hopo1|gm_asm184-0.76 hopo2|mkr_asm184-aug-0.9 bade2|BDET_00493 sppu|SPPG_03302T0 bade1|BATDEDRAFT_84681
chytrid_1715	1	1	1	1	1	DUF1712 (5)	hopo1|gm_asm184-0.77 hopo2|mkr_asm184-aug-0.4 bade2|BDET_00501 sppu|SPPG_00339T0 bade1|BATDEDRAFT_21583
chytrid_1716	1	1	1	1	1	"Methyltransf_10 (8),MTS (4),Cons_hypoth95 (3),UPF0020 (3),Met_10 (2),PrmA (2),MutS_I (2),Methyltransf_11 (1),GCD14 (1),Heme_oxygenase (1),Methyltransf_15 (1),Methyltransf_4 (1)"	hopo1|gm_ctg09363-0.4 hopo2|snap_msk_ctg09363-0.2 sppu|SPPG_04710T0 bade1|BATDEDRAFT_91032 bade2|BDET_07737
chytrid_1717	0	1	2	1	1	"Ank (13),RasGEF_N (4),RasGEF (4),RdRP_3 (1),Laminin_B (1)"	hopo1|gm_asm108-0.175 bade2|BDET_06118 sppu|SPPG_07222T0 hopo1|gm_asm108-0.209 hopo2|gm_asm108-0.209
chytrid_1718	1	1	1	1	1	"SWIRM (5),Myb_DNA-binding (5),ZZ (4),Baculo_IE-1 (2)"	hopo1|gm_asm108-0.186 hopo2|gm_asm108-0.186 bade2|BDET_06127 bade1|BATDEDRAFT_12390 sppu|SPPG_05269T0
chytrid_1719	1	1	1	1	1	"tRNA-synt_1 (10),tRNA-synt_1g (6),Anticodon_1 (5),WHEP-TRS (5),DUF3138 (2),tRNA-synt_1e (1)"	hopo1|gm_asm108-0.189 hopo2|mkr_asm108-snap-0.59 bade2|BDET_06134 sppu|SPPG_05281T0 bade1|BATDEDRAFT_12267
chytrid_1720	1	1	1	1	1	"Trp_syntA (6),PALP (5),His_biosynth (2),Pkinase_Tyr (1),Pox_ser-thr_kin (1),Pkinase (1)"	hopo1|gm_asm108-0.190 hopo2|mkr_asm108-snap-0.37 sppu|SPPG_05282T0 bade2|BDET_06141 bade1|BATDEDRAFT_35440
chytrid_1721	1	1	1	1	1	"Peptidase_S8 (5),Inhibitor_I9 (4)"	hopo1|gm_asm108-0.193 bade2|BDET_06120 hopo2|mkr_asm108-snap-0.44 sppu|SPPG_03334T0 bade1|BATDEDRAFT_12494
chytrid_1722	1	1	1	1	1	"Meckelin (5),Sdh5 (2),EGF_CA (1)"	hopo1|gm_asm108-0.197 hopo2|mkr_asm108-snap-0.41 sppu|SPPG_02294T0 bade2|BDET_06130 bade1|BATDEDRAFT_89929
chytrid_1723	1	1	1	1	1	"Ribosomal_L29 (5),MRP-L47 (2),Herpes_UL37_1 (2),TerD (2),Prefoldin (2),Dynamitin (1)"	hopo1|gm_asm108-0.204 hopo2|aug_msk_asm108-0.148 bade2|BDET_06143 sppu|SPPG_05257T0 bade1|BATDEDRAFT_25949
chytrid_1724	1	1	1	1	1	"Spc97_Spc98 (5),PGAP1 (2)"	hopo1|gm_asm108-0.205 bade2|BDET_06140 hopo2|mkr_asm108-snap-0.55 sppu|SPPG_05284T0 bade1|BATDEDRAFT_25952
chytrid_1725	1	1	1	1	1	Mito_carr (14)	hopo1|gm_asm108-0.208 hopo2|aug_msk_asm108-0.140 bade2|BDET_06150 sppu|SPPG_05693T0 bade1|BATDEDRAFT_30281
chytrid_1726	1	1	1	1	1	"eIF2_C (5),GTP_EFTU_D2 (5),GTP_EFTU (5),Dynamin_N (3)"	hopo1|gm_asm108-0.210 sppu|SPPG_05355T0 hopo2|snap_msk_asm108-0.118 bade2|BDET_06070 bade1|BATDEDRAFT_33421
chytrid_1727	1	1	1	1	1	"WD40 (35),Nup160 (20),Nucleoporin_N (11),DUF3312 (6),Muc_lac_enz (4),Cytochrom_D1 (2),Gmad1 (2),Coatomer_WDAD (1),DUF1513 (1)"	hopo1|gm_asm108-0.212 hopo2|mkr_asm108-aug-0.15 bade2|BDET_06149 sppu|SPPG_02148T0 bade1|BATDEDRAFT_33407
chytrid_1728	1	1	1	1	1	"WD40 (20),RWD (3)"	hopo1|gm_asm108-1.96 hopo2|gm_asm108-1.96 bade2|BDET_06077 sppu|SPPG_05348T0 bade1|BATDEDRAFT_35461
chytrid_1729	1	1	1	1	1	"DUF258 (5),ABC2_membrane (5),ABC_tran (5),SMC_N (3),NACHT (2),RecA (2),Dynamin_N (2),cobW (2),MobB (1)"	hopo1|gm_asm108-1.104 hopo2|snap_asm108-1.121 sppu|SPPG_05345T0 bade2|BDET_06075 bade1|BATDEDRAFT_17085
chytrid_1730	1	1	1	1	1	Glyco_transf_22 (4)	hopo1|gm_asm108-1.109 hopo2|mkr_asm108-aug-1.4 bade2|BDET_06074 sppu|SPPG_02393T0 bade1|BATDEDRAFT_89648
chytrid_1731	1	1	1	1	1	Anoctamin (5)	hopo1|gm_asm108-1.110 hopo2|gm_asm108-1.110 bade2|BDET_06082 sppu|SPPG_00190T0 bade1|BATDEDRAFT_26005
chytrid_1732	1	1	1	1	1	"ARD (7),Cupin_2 (5),AraC_binding (5),Cupin_1 (3),JmjC (2)"	hopo1|gm_asm108-1.112 hopo2|gm_asm108-1.112 sppu|SPPG_00829T0 bade1|BATDEDRAFT_20052 bade2|BDET_06090
chytrid_1733	1	1	1	1	1	"PPR (5),RNA_pol (5)"	hopo1|gm_asm108-1.187 hopo2|aug_msk_asm108-1.186 bade2|BDET_06072 sppu|SPPG_05243T0 bade1|BATDEDRAFT_35464
chytrid_1734	1	1	1	1	1	"RAI16-like (5),FPL (1)"	hopo1|gm_asm79-0.114 hopo2|mkr_asm79-snap-0.12 bade2|BDET_02965 sppu|SPPG_00036T0 bade1|BATDEDRAFT_35337
chytrid_1735	1	1	1	1	1	Mov34 (6)	hopo1|gm_asm79-0.115 sppu|SPPG_03450T0 bade2|BDET_02970 bade1|BATDEDRAFT_12121 hopo2|gm_asm79-0.115
chytrid_1736	1	1	1	1	1	"Dynamin_N (10),NOG1 (5),MMR_HSR1 (5),Miro (5),MobB (5),DUF258 (5),FeoB_N (5),NOGCT (5),AIG1 (3),SRPRB (3),PPV_E1_C (2),GTP_EFTU (2),Ras (2)"	hopo1|gm_asm79-0.116 hopo2|gm_asm79-0.116 bade2|BDET_02958 sppu|SPPG_01684T0 bade1|BATDEDRAFT_19897
chytrid_1737	1	1	1	1	1	"HEAT (25),DUF3535 (6),SNF2_N (5),Helicase_C (5),CLASP_N (1)"	hopo1|gm_asm79-0.127 hopo2|gm_asm79-0.127 bade2|BDET_02952 sppu|SPPG_00419T0 bade1|BATDEDRAFT_35332
chytrid_1738	1	1	1	1	1	"Rib_5-P_isom_A (5),Semialdhyde_dh (1)"	hopo1|gm_asm212-0.22 hopo2|gm_asm212-0.22 bade2|BDET_01542 sppu|SPPG_06989T0 bade1|BATDEDRAFT_22493
chytrid_1739	1	1	1	1	1	"CRAL_TRIO (5),CRAL_TRIO_N (4),Tme5_EGF_like (2),DUF413 (1)"	hopo1|gm_asm202-0.25 bade2|BDET_04194 sppu|SPPG_00193T0 hopo2|snap_msk_asm202-0.12 bade1|BATDEDRAFT_16052
chytrid_1740	1	1	1	1	1	"DEAD (5),Helicase_C (5),ResIII (2)"	hopo1|gm_asm48-0.14 hopo2|mkr_asm48-snap-0.2 bade2|BDET_02366 bade1|BATDEDRAFT_10391 sppu|SPPG_03116T0
chytrid_1741	1	1	1	1	1	Ribosomal_S7 (5)	hopo1|gm_asm48-0.15 hopo2|mkr_asm48-aug-0.1 bade2|BDET_02367 sppu|SPPG_03117T0 bade1|BATDEDRAFT_87732
chytrid_1742	1	1	1	1	1	"TPR_2 (26),TPR_1 (22),SHNi-TPR (9),BTAD (6),DnaJ (5),FlbT (4),YfdX (4),DUF2285 (1),ChAPs (1)"	hopo1|gm_asm48-0.16 hopo2|mkr_asm48-snap-0.4 bade2|BDET_01983 sppu|SPPG_03127T0 bade1|BATDEDRAFT_10725
chytrid_1743	1	1	1	1	1	"MFS_1 (8),DUF791 (6),Sugar_tr (4),Pkr1 (1)"	hopo1|gm_asm305-0.105 hopo2|mkr_asm305-snap-0.33 bade2|BDET_00011 sppu|SPPG_07415T0 bade1|BATDEDRAFT_3104
chytrid_1744	1	1	1	1	1	Hist_deacetyl (5)	hopo1|gm_asm305-0.109 hopo2|mkr_asm305-snap-0.25 bade1|BATDEDRAFT_21145 bade2|BDET_00020 sppu|SPPG_07860T0
chytrid_1745	1	1	1	1	1	"ECH (5),SUI1 (1)"	hopo1|gm_asm305-0.112 hopo2|gm_asm305-0.112 bade2|BDET_00024 sppu|SPPG_05170T0 bade1|BATDEDRAFT_85657
chytrid_1746	1	1	1	1	1	"WD40 (33),Nup160 (7),F-box (5),Nucleoporin_N (2),UMPH-1 (1)"	hopo1|gm_asm305-0.113 hopo2|aug_msk_asm305-0.99 bade1|BATDEDRAFT_9141 bade2|BDET_00025 sppu|SPPG_05144T0
chytrid_1747	1	1	1	1	1	Radical_SAM (5)	hopo1|gm_asm305-0.114 hopo2|gm_asm305-0.114 bade2|BDET_00019 sppu|SPPG_00244T0 bade1|BATDEDRAFT_3639
chytrid_1748	1	1	1	1	1	"PcrB (8),FMN_dh (5),DHO_dh (5),Dus (4),ThiG (2),His_biosynth (2)"	hopo1|gm_asm305-0.118 hopo2|gm_asm305-0.118 bade2|BDET_00018 sppu|SPPG_00556T0 bade1|BATDEDRAFT_84444
chytrid_1749	1	1	1	1	1	"Aa_trans (5),Trp_Tyr_perm (3)"	hopo1|gm_asm305-0.122 hopo2|gm_asm305-0.122 bade2|BDET_00023 sppu|SPPG_04544T0 bade1|BATDEDRAFT_3185
chytrid_1750	1	1	1	1	1	"Thioredoxin (5),Phosducin (5),ALS_ss_C (2),HTH_15 (2),DUF3141 (1),Pinin_SDK_N (1)"	hopo1|gm_asm183-0.51 hopo2|mkr_asm183-aug-0.2 bade2|BDET_00847 sppu|SPPG_08542T0 bade1|BATDEDRAFT_5121
chytrid_1751	1	1	1	1	1	"JmjC (5),Cupin_4 (4),UPF0167 (1),F-box (1)"	hopo1|gm_asm183-0.52 hopo2|gm_asm183-0.52 sppu|SPPG_03865T0 bade2|BDET_00839 bade1|BATDEDRAFT_3181
chytrid_1752	1	1	1	1	1	"HpcH_HpaI (5),PK (5),PK_C (3)"	hopo1|gm_asm183-0.53 hopo2|mkr_asm183-aug-0.4 sppu|SPPG_06764T0 bade1|BATDEDRAFT_8676 bade2|BDET_00837
chytrid_1753	1	1	1	1	1	"Pkinase_Tyr (5),Pkinase (5),APH (4),Kdo (3),ABC1 (1)"	hopo1|gm_asm183-0.57 hopo2|snap_msk_asm183-0.36 sppu|SPPG_06175T0 bade1|BATDEDRAFT_2475 bade2|BDET_00846
chytrid_1754	1	1	1	1	1	NUDIX (5)	hopo1|gm_asm183-0.59 hopo2|mkr_asm183-aug-0.5 bade2|BDET_00845 bade1|BATDEDRAFT_4481 sppu|SPPG_05414T0
chytrid_1755	1	1	1	1	1	"tRNA-synt_1c (5),GST_C (3),tRNA_bind (3),tRNA-synt_1c_C (3),tRNA-synt_1e (2),DUF2559 (2)"	hopo1|gm_asm301-0.110 bade2|BDET_00557 hopo2|snap_msk_asm301-0.53 bade1|BATDEDRAFT_34030 sppu|SPPG_02786T0
chytrid_1756	1	1	1	1	1	"SURF6 (6),DUF1985 (2)"	hopo1|gm_asm301-0.112 hopo2|mkr_asm301-snap-0.38 bade2|BDET_00550 sppu|SPPG_00054T0 bade1|BATDEDRAFT_36411
chytrid_1757	1	1	1	1	1	"WD40 (26),Nup160 (10),eIF2A (6),Nucleoporin_N (6),PQQ (1),Gmad1 (1)"	hopo1|gm_asm301-0.114 hopo2|gm_asm301-0.114 bade2|BDET_00555 sppu|SPPG_02785T0 bade1|BATDEDRAFT_8785
chytrid_1758	1	1	1	1	1	"SpoU_sub_bind (7),SpoU_methylase (5)"	hopo1|gm_asm301-0.124 hopo2|mkr_asm301-aug-0.0 bade2|BDET_00545 sppu|SPPG_06524T0 bade1|BATDEDRAFT_85791
chytrid_1759	1	1	1	1	1	Peptidase_C13 (5)	hopo1|gm_asm301-0.125 hopo2|mkr_asm301-aug-0.12 bade1|BATDEDRAFT_3492 bade2|BDET_00548 sppu|SPPG_02788T0
chytrid_1760	1	1	1	1	1	"Mito_carr (14),PufQ (2),DUF46 (1)"	hopo1|gm_asm301-0.128 sppu|SPPG_08669T0 bade2|BDET_00873 hopo2|mkr_asm301-aug-0.1 bade1|BATDEDRAFT_21913
chytrid_1761	1	1	1	1	1	"EF_TS (9),Glyco_hydro_17 (2)"	hopo1|gm_asm145-0.36 hopo2|mkr_asm145-aug-0.3 bade2|BDET_07401 sppu|SPPG_01503T0 bade1|BATDEDRAFT_37347
chytrid_1762	1	1	1	1	1	"SH3_1 (20),SH3_2 (20),FCH (3),DUF3104 (2)"	hopo1|gm_asm157-0.54 hopo2|mkr_asm157-snap-0.6 bade2|BDET_02485 sppu|SPPG_07235T0 bade1|BATDEDRAFT_87350
chytrid_1763	0	1	1	2	1	"Reo_sigmaC (21),Myosin_tail_1 (19),Filament (11),Myosin_head (6),IQ (5),Myosin_N (3),DUF265 (1),Zeta_toxin (1),TrwB_AAD_bind (1),GSPII_E (1)"	hopo1|gm_asm157-0.56 bade2|BDET_02486 sppu|SPPG_07224T0 hopo2|mkr_asm157-snap-0.17 hopo2|mkr_asm157-snap-0.16
chytrid_1764	1	1	1	1	1	"ADK (21),AAA (12),YHS (10),KTI12 (10),NACHT (9),MobB (9),RNA_helicase (9),SRP54 (6),SKI (6),FtsK_SpoIIIE (5),Zeta_toxin (4),DUF265 (4),ATP_bind_1 (4),GSPII_E (4),Mg_chelatase (4),Thymidylate_kin (3),PduV-EutP (3),Miro (3),cobW (3),IstB (3),AAA_5 (3),Arch_ATPase (2),DUF2075 (2),Septin (2),RuvB_N (2),DUF258 (2),RINT1_TIP1 (2),CobU (2),NB-ARC (2),IPT (2),SRPRB (2),Dpy-30 (1),DUF3508 (1),Nop14 (1),P…	hopo1|gm_asm157-0.61 hopo2|gm_asm157-0.61 bade2|BDET_02481 bade1|BATDEDRAFT_87801 sppu|SPPG_07966T0
chytrid_1765	1	1	1	1	1	"Cyclin (5),Cyclin_N (5),Acetyltransf_1 (1),Mec-17 (1)"	hopo1|gm_asm157-0.64 hopo2|mkr_asm157-snap-0.13 bade1|BATDEDRAFT_87802 bade2|BDET_02480 sppu|SPPG_07965T0
chytrid_1766	1	1	1	1	1	"TBP (10),DUF3378 (10)"	hopo1|gm_asm21-0.69 hopo2|mkr_asm21-aug-0.1 sppu|SPPG_03285T0 bade2|BDET_07055 bade1|BATDEDRAFT_90475
chytrid_1767	1	1	1	1	1	"TPR_2 (29),TPR_1 (26),ChAPs (7),BTAD (4),RPN7 (2),DUF310 (2),TPR_4 (1)"	hopo1|gm_asm21-0.71 hopo2|mkr_asm21-snap-0.17 bade2|BDET_07112 bade1|BATDEDRAFT_90536 sppu|SPPG_04688T0
chytrid_1768	1	1	1	1	1	"DSPc (11),Y_phosphatase (9),BRK (2),DUF3049 (2)"	hopo1|gm_asm21-0.85 bade2|BDET_07115 hopo2|mkr_asm21-aug-0.6 sppu|SPPG_07434T0 bade1|BATDEDRAFT_35709
chytrid_1769	1	1	1	1	1	"Hydrolase_3 (9),Glyco_transf_20 (5),Trehalose_PPase (5)"	hopo1|gm_asm74-0.138 hopo2|snap_asm74-0.177 sppu|SPPG_02652T0 bade1|BATDEDRAFT_13456 bade2|BDET_07805
chytrid_1770	1	1	1	1	1	"zf-C2H2_jaz (7),SF3a60_bindingd (5),DUF3449 (5),NusG (1),zf-C2H2 (1),ApbA_C (1)"	hopo1|gm_asm74-0.141 hopo2|mkr_asm74-aug-0.17 bade2|BDET_07792 sppu|SPPG_03383T0 bade1|BATDEDRAFT_20507
chytrid_1771	1	1	1	1	1	B56 (6)	hopo1|gm_asm74-0.145 bade2|BDET_07663 sppu|SPPG_07908T0 hopo2|snap_msk_asm74-0.102 bade1|BATDEDRAFT_20453
chytrid_1772	1	1	1	1	1	"DEAD (5),Helicase_C (5),ResIII (5),DUF699 (4),tRNA-synt_1b (4),DUF1253 (4),Flavi_DEAD (3)"	hopo1|gm_asm74-0.147 hopo2|gm_asm74-0.147 bade2|BDET_07791 sppu|SPPG_03910T0 bade1|BATDEDRAFT_13234
chytrid_1773	1	1	1	1	1	Complex1_LYR (5)	hopo1|gm_asm74-0.149 hopo2|gm_asm74-0.149 bade2|BDET_07785 sppu|SPPG_03149T0 bade1|BATDEDRAFT_91044
chytrid_1774	1	1	1	1	1	"LMBR1 (10),GPI2 (1),DUF3735 (1)"	hopo1|gm_asm74-0.152 hopo2|mkr_asm74-snap-0.34 sppu|SPPG_02978T0 bade2|BDET_07788 bade1|BATDEDRAFT_26994
chytrid_1775	1	1	1	1	1	"Mg_chelatase (10),Sigma54_activat (5),AAA_5 (5),AAA_3 (5),MCM (5),AAA (4),CpeT (2),Amidohydro_1 (1),Phage-tail_2 (1)"	hopo1|gm_asm74-0.153 bade2|BDET_07786 sppu|SPPG_03940T0 hopo2|mkr_asm74-snap-0.36 bade1|BATDEDRAFT_13316
chytrid_1776	1	1	1	1	1	DUF3437 (5)	hopo1|gm_asm74-0.154 hopo2|mkr_asm74-snap-0.46 bade2|BDET_02806 sppu|SPPG_06655T0 bade1|BATDEDRAFT_89128
chytrid_1777	1	1	1	1	1	"Pribosyltran (5),DUF1256 (2),PUA (2),Antimicrobial_7 (2),Peptidase_M23 (1)"	hopo1|gm_asm74-0.157 hopo2|gm_asm74-0.157 bade2|BDET_02786 sppu|SPPG_02927T0 bade1|BATDEDRAFT_25461
chytrid_1778	1	1	1	1	1	"Cullin (5),Cullin_Nedd8 (5),HbrB (2),MutS_II (1)"	hopo1|gm_asm74-0.160 hopo2|aug_msk_asm74-0.121 bade2|BDET_07807 sppu|SPPG_02066T0 bade1|BATDEDRAFT_20511
chytrid_1779	1	1	1	1	1	"Nfu_N (5),NifU (5)"	hopo1|gm_asm5-0.133 hopo2|mkr_asm5-aug-0.10 bade2|BDET_00531 sppu|SPPG_05926T0 bade1|BATDEDRAFT_9276
chytrid_1780	1	1	1	1	1	"WD40 (18),DUF896 (1),TrmB (1)"	hopo1|gm_asm5-0.134 bade2|BDET_00478 sppu|SPPG_02986T0 bade1|BATDEDRAFT_85514 hopo2|mkr_asm5-aug-0.12
chytrid_1781	1	1	1	1	1	DUF3550 (6)	hopo1|gm_asm5-0.136 hopo2|gm_asm5-0.136 bade2|BDET_00520 sppu|SPPG_03645T0 bade1|BATDEDRAFT_34022
chytrid_1782	1	1	1	1	1	"Pyr_redox (5),Pyr_redox_2 (5),GIDA (5),FAD_binding_2 (5),HI0933_like (5),Thi4 (4),DAO (4),Trp_halogenase (1),Shikimate_DH (1),Lycopene_cycl (1)"	hopo1|gm_asm5-0.137 hopo2|mkr_asm5-aug-0.13 sppu|SPPG_03281T0 bade2|BDET_00479 bade1|BATDEDRAFT_21564
chytrid_1783	1	1	1	1	1	"V-ATPase_G (5),DUF2823 (4),DUF3086 (3),ATP-synt_B (3),HemN_C (2),DUF2317 (2),DUF1024 (1),Seryl_tRNA_N (1),DUF2115 (1),She9_MDM33 (1),UvsY (1)"	hopo1|gm_asm5-0.138 hopo2|mkr_asm5-aug-0.11 bade2|BDET_00538 sppu|SPPG_03611T0 bade1|BATDEDRAFT_84701
chytrid_1784	1	1	1	1	1	"Rap_GAP (5),Tuberin (5),DUF3384 (4)"	hopo1|gm_asm5-0.140 hopo2|mkr_asm5-aug-0.15 bade2|BDET_00532 bade1|BATDEDRAFT_8501 sppu|SPPG_01788T0
chytrid_1785	1	1	1	1	1	"LRR_1 (7),CS (4)"	hopo1|gm_asm5-0.145 hopo2|mkr_asm5-snap-0.33 sppu|SPPG_00634T0 bade1|BATDEDRAFT_21607 bade2|BDET_00528
chytrid_1786	1	1	1	2	0	"Helicase_C (4),SNF2_N (3),zf-C3HC4 (2),Tn7_TnsC (2),Dot_icm_IcmQ (1),zf-Nse (1)"	hopo1|gm_asm5-0.147 hopo2|mkr_asm5-snap-0.25 bade2|BDET_00472 bade1|BATDEDRAFT_7470 hopo2|mkr_asm5-snap-0.26
chytrid_1787	1	1	1	1	1	RAI1 (5)	hopo1|gm_asm5-0.152 hopo2|gm_asm5-0.152 bade2|BDET_01606 sppu|SPPG_07511T0 bade1|BATDEDRAFT_85178
chytrid_1788	1	1	1	1	1	"AMP-binding (5),DUF3448 (5)"	hopo1|gm_asm5-0.155 hopo2|aug_asm5-0.227 bade2|BDET_00473 sppu|SPPG_06754T0 bade1|BATDEDRAFT_15375
chytrid_1789	1	1	1	1	1	"Arm (31),HEAT (26),Ric8 (10),V-ATPase_H_C (8),Proteasom_PSMB (5),DUF3361 (5),Atx10homo_assoc (2),Adaptin_N (1),VP9 (1),DUF2454 (1)"	hopo1|gm_asm5-0.156 hopo2|snap_msk_asm5-0.80 sppu|SPPG_07484T0 bade2|BDET_00477 bade1|BATDEDRAFT_34009
chytrid_1790	1	1	1	1	1	"Prenyltrans (21),Pec_lyase (15),A2M_comp (7),AOX (2),Mago-bind (1)"	hopo1|gm_asm279-0.68 hopo2|aug_msk_asm279-0.60 bade2|BDET_05789 sppu|SPPG_03846T0 bade1|BATDEDRAFT_35539
chytrid_1791	1	1	1	1	1	"WD40 (16),Nucleoporin_N (2),Muc_lac_enz (2)"	hopo1|gm_asm279-0.69 hopo2|mkr_asm279-aug-0.3 bade1|BATDEDRAFT_35543 bade2|BDET_05782 sppu|SPPG_01833T0
chytrid_1792	1	1	1	1	1	"Thioredoxin (5),DUF862 (4),PUL (3)"	hopo1|gm_asm319-0.44 hopo2|mkr_asm319-snap-0.16 bade2|BDET_04303 sppu|SPPG_01426T0 bade1|BATDEDRAFT_10291
chytrid_1793	1	1	1	1	1	"Pmp24 (6),Tim17 (3),EBP50_C-term (1)"	hopo1|gm_asm319-0.45 hopo2|mkr_asm319-aug-0.3 bade2|BDET_04314 bade1|BATDEDRAFT_6270 sppu|SPPG_01500T0
chytrid_1794	1	1	1	1	1	"Proteasome (5),Proteasome_A_N (5)"	hopo1|gm_asm319-0.50 hopo2|gm_asm319-0.50 sppu|SPPG_01459T0 bade2|BDET_04308 bade1|BATDEDRAFT_19045
chytrid_1795	1	1	1	1	1	"Dynactin (5),CAP_GLY (4),Cenp-F_leu_zip (1)"	hopo1|gm_asm189-0.36 hopo2|mkr_asm189-aug-0.2 bade1|BATDEDRAFT_89269 bade2|BDET_02890 sppu|SPPG_02084T0
chytrid_1796	1	1	1	1	1	"FtsA (8),MreB_Mbl (8),HSP70 (5),FGGY_C (5),DUF1798 (2),DUF1748 (2),Spectrin (1),Hydantoinase_A (1),DUF615 (1)"	hopo1|gm_asm189-0.37 hopo2|mkr_asm189-snap-0.5 bade2|BDET_02895 sppu|SPPG_06552T0 bade1|BATDEDRAFT_30178
chytrid_1797	1	1	1	1	1	"Peptidase_C54 (5),Peptidase_C78 (3)"	hopo1|gm_asm189-0.40 hopo2|mkr_asm189-snap-0.4 bade2|BDET_02887 sppu|SPPG_07453T0 bade1|BATDEDRAFT_35298
chytrid_1798	1	1	1	1	1	"WD40 (9),Rav1p_C (7),Nucleoporin_N (1)"	hopo1|gm_asm189-0.41 bade2|BDET_02891 sppu|SPPG_02579T0 bade1|BATDEDRAFT_37059 hopo2|snap_msk_asm189-0.16
chytrid_1799	1	1	1	1	1	"Acetyltransf_1 (5),Radical_SAM (5),FR47 (5)"	hopo1|gm_asm167-0.104 hopo2|gm_asm167-0.104 bade2|BDET_05813 sppu|SPPG_04212T0 bade1|BATDEDRAFT_90184
chytrid_1800	1	1	1	1	1	"Sigma54_activat (5),AAA_3 (5),MCM (5),Mg_chelatase (5),AAA_5 (5),RFPL3_antisense (2),Polyoma_coat2 (2)"	hopo1|gm_asm167-0.105 hopo2|gm_asm167-0.105 bade2|BDET_05792 sppu|SPPG_08050T0 bade1|BATDEDRAFT_20137
chytrid_1801	1	1	1	1	1	LSM (5)	hopo1|gm_asm167-0.106 hopo2|gm_asm167-0.106 sppu|SPPG_00598T0 bade2|BDET_05814 bade1|BATDEDRAFT_90185
chytrid_1802	1	1	1	1	1	"Adap_comp_sub (5),Clat_adaptor_s (4),Mon1 (1),Sigma70_ner (1),Nop14 (1),Nop (1),Prp31_C (1),NOSIC (1),Daxx (1)"	hopo2|aug_msk_asm167-0.92 hopo1|gm_asm167-0.116 sppu|SPPG_06879T0 bade2|BDET_05802 bade1|BATDEDRAFT_37174
chytrid_1803	1	1	1	1	1	"HATPase_c (5),BCDHK_Adom3 (5),DAO (1),Tfb4 (1)"	hopo1|gm_asm167-0.111 hopo2|mkr_asm167-snap-0.33 bade2|BDET_05809 sppu|SPPG_08108T0 bade1|BATDEDRAFT_90031
chytrid_1804	1	1	1	1	1	"Clat_adaptor_s (5),Adap_comp_sub (5),SoxZ (2),U79_P34 (1),SAFF (1),GRP (1)"	hopo1|gm_asm167-0.113 hopo2|gm_asm167-0.113 bade2|BDET_05805 sppu|SPPG_08102T0 bade1|BATDEDRAFT_35528
chytrid_1805	1	1	1	1	1	"AAA_5 (6),AAA (6),AAA_2 (5),RuvB_N (3),Sigma54_activat (3),DUF265 (3),Zeta_toxin (3),IstB (3),UPF0079 (3),Bac_DnaA (3),Arch_ATPase (3),NACHT (3),DUF815 (3),RNA_helicase (3),Mg_chelatase (3),TIP49 (3),AAA_3 (3),KaiC (3),AFG1_ATPase (2),Parvo_NS1 (1),NB-ARC (1)"	hopo1|gm_asm167-0.119 hopo2|aug_msk_asm167-0.83 bade2|BDET_05811 sppu|SPPG_08113T0 bade1|BATDEDRAFT_35525
chytrid_1806	1	1	1	1	1	"Reo_sigmaC (6),DUF869 (4),Rad50_zn_hook (3),SMC_N (3),BLOC1_2 (2),HrpB7 (2),MCPsignal (2),DUF3732 (1),ABC_tran (1)"	hopo1|gm_asm167-0.122 bade2|BDET_05810 hopo2|snap_msk_asm167-0.35 sppu|SPPG_08109T0 bade1|BATDEDRAFT_12791
chytrid_1807	1	1	1	1	1	"Inositol_P (5),DUF2946 (3),TrmE_N (1)"	hopo1|gm_asm27-0.28 hopo2|mkr_asm27-snap-0.5 sppu|SPPG_02747T0 bade2|BDET_05191 bade1|BATDEDRAFT_11270
chytrid_1808	1	1	1	1	1	"Arm (2),Peptidase_A3 (2),Drf_GBD (1)"	hopo1|gm_asm27-0.30 hopo2|aug_msk_asm27-0.25 sppu|SPPG_02773T0 bade2|BDET_05183 bade1|BATDEDRAFT_24394
chytrid_1809	1	1	1	1	1	"Chlorophyllase (5),PAF-AH_p_II (5),Peptidase_S9 (4),Hydrolase_4 (3),DLH (2),SKG6 (1),Podoplanin (1),Adeno_E3_CR2 (1),Rifin_STEVOR (1),Abhydrolase_1 (1),Herpes_gE (1)"	hopo1|gm_ctg13228-0.12 hopo2|mkr_ctg13228-snap-0.4 bade2|BDET_08584 sppu|SPPG_08044T0 bade1|BATDEDRAFT_92708
chytrid_1810	1	1	1	1	1	"Oxysterol_BP (6),Ank (5),PH (2)"	hopo1|gm_asm66-0.172 hopo2|mkr_asm66-aug-0.3 bade2|BDET_01562 sppu|SPPG_04899T0 bade1|BATDEDRAFT_9025
chytrid_1811	1	1	1	1	1	Glyco_hydro_31 (5)	hopo1|gm_asm66-0.177 hopo2|aug_msk_asm66-0.150 sppu|SPPG_00393T0 bade2|BDET_01524 bade1|BATDEDRAFT_18700
chytrid_1812	1	1	1	1	1	Utp14 (9)	hopo1|gm_asm66-0.179 hopo2|mkr_asm66-snap-0.35 bade1|BATDEDRAFT_85161 bade2|BDET_01555 sppu|SPPG_06642T0
chytrid_1813	1	1	1	1	1	"Gtr1_RagA (7),Arf (6),GTP_EFTU (4),Miro (3),MMR_HSR1 (3),Ras (3),DUF815 (2),PduV-EutP (2),DEAD (1),WWE (1),SRPRB (1)"	hopo1|gm_asm66-0.183 hopo2|mkr_asm66-snap-0.25 sppu|SPPG_05757T0 bade1|BATDEDRAFT_92709 bade2|BDET_08583
chytrid_1814	1	1	1	1	1	"ATP-synt_C (10),Legionella_OMP (2)"	hopo1|gm_asm66-0.191 hopo2|mkr_asm66-snap-0.24 bade2|BDET_01530 bade1|BATDEDRAFT_7923 sppu|SPPG_00504T0
chytrid_1815	1	1	1	1	1	"Ribosomal_L18p (5),Pec_lyase_N (4)"	hopo1|gm_asm66-1.140 hopo2|snap_msk_asm66-1.65 bade2|BDET_01522 sppu|SPPG_07636T0 bade1|BATDEDRAFT_29395
chytrid_1816	1	1	1	1	1	"Radical_SAM (5),TRAM (5),UPF0004 (5)"	hopo1|gm_asm66-1.144 hopo2|mkr_asm66-aug-1.13 bade2|BDET_01515 bade1|BATDEDRAFT_1672 sppu|SPPG_07571T0
chytrid_1817	1	1	1	1	1	"Glycos_transf_1 (7),Glyco_transf_20 (5),Glyco_transf_5 (5),Trehalose_PPase (5),Hydrolase_3 (4)"	hopo1|gm_asm66-1.146 hopo2|gm_asm66-1.146 bade2|BDET_01513 sppu|SPPG_05791T0 bade1|BATDEDRAFT_9063
chytrid_1818	1	1	1	1	1	"KOW (5),Ribosomal_L14e (5)"	hopo1|gm_asm66-1.153 hopo2|mkr_asm66-aug-1.0 bade2|BDET_01521 sppu|SPPG_07637T0 bade1|BATDEDRAFT_85243
chytrid_1819	1	1	1	1	1	"Pkinase_Tyr (10),Pkinase (9),APH (6),Kdo (5),Pkinase_C (5),Seadorna_VP7 (3),RIO1 (3),Pox_ser-thr_kin (2)"	hopo1|gm_asm66-1.157 hopo2|aug_asm66-1.249 bade2|BDET_01494 sppu|SPPG_04200T0 bade1|BATDEDRAFT_8675
chytrid_1820	1	1	1	1	1	"TRM (5),Met_10 (5),PrmA (4)"	hopo1|gm_asm66-1.160 bade2|BDET_01501 sppu|SPPG_00589T0 hopo2|mkr_asm66-snap-1.53 bade1|BATDEDRAFT_85132
chytrid_1821	1	1	1	1	1	"Methyltransf_11 (5),MTS (5),Methyltransf_15 (5),tRNA_U5-meth_tr (5),RRM_1 (5),PrmA (5),Ubie_methyltran (5),UPF0020 (5),Methyltransf_4 (4),Methyltransf_12 (3),Methyltransf_16 (2),Cons_hypoth95 (2),2-ph_phosp (2),Sushi_2 (1),ADH_zinc_N (1),N6_N4_Mtase (1)"	hopo1|gm_asm66-1.161 hopo2|mkr_asm66-snap-1.22 bade2|BDET_01514 sppu|SPPG_05222T0 bade1|BATDEDRAFT_34298
chytrid_1822	1	1	1	1	1	"CPT (6),Cpn60_TCP1 (5),Enolase_N (2)"	hopo1|gm_asm66-1.162 bade2|BDET_01507 sppu|SPPG_04249T0 hopo2|snap_msk_asm66-1.79 bade1|BATDEDRAFT_15739
chytrid_1823	1	1	1	1	1	"SMC_N (13),ABC_tran (10),DUF258 (9),Miro (9),MobB (9),ArgK (8),Dynamin_N (8),NACHT (7),AAA (7),RNA_helicase (5),DUF87 (4),PduV-EutP (4),DUF815 (4),NB-ARC (4),Arch_ATPase (3),Septin (3),DUF265 (2),IstB (2),DUF3584 (2),FtsK_SpoIIIE (2),MutS_V (2),Seryl_tRNA_N (1),FeoB_N (1),ATP_bind_1 (1),Bac_DnaA (1),Alpha-2-MRAP_C (1),DUF362 (1),cobW (1)"	hopo1|gm_asm66-1.163 hopo2|mkr_asm66-aug-1.12 bade2|BDET_01519 sppu|SPPG_07820T0 bade1|BATDEDRAFT_8026
chytrid_1824	1	1	1	1	1	"WD40 (12),eIF2A (8),PD40 (2),Cytochrom_D1 (2),IER (1)"	hopo1|gm_asm176-0.23 hopo2|mkr_asm176-snap-0.3 sppu|SPPG_00982T0 bade2|BDET_01388 bade1|BATDEDRAFT_18651
chytrid_1825	1	1	1	1	1	"PemK (2),DUF1310 (2),DUF966 (1),DUF3250 (1),Tektin (1)"	hopo1|gm_asm177-0.6 hopo2|mkr_asm177-aug-0.0 bade1|BATDEDRAFT_34789 bade2|BDET_02297 sppu|SPPG_08672T0
chytrid_1826	1	1	1	1	1	"GTP_EFTU_D3 (5),GTP_EFTU_D2 (5),GTP_EFTU (5),DUF2325 (2),Lge1 (1)"	hopo1|gm_asm253-0.8 hopo2|mkr_asm253-aug-0.0 bade2|BDET_08766 sppu|SPPG_04059T0 bade1|BATDEDRAFT_85287
chytrid_1827	1	1	1	1	1	"PRMT5 (7),Methyltransf_11 (5),MTS (5),FtsJ (5),Methyltransf_9 (5),Methyltransf_12 (5),DOT1 (5),PrmA (5),PCMT (5),Methyltransf_4 (5),CMAS (5),UPF0020 (5),Methyltransf_16 (4),Ubie_methyltran (1),Peptidase_M54 (1)"	hopo1|gm_asm247-0.18 hopo2|mkr_asm247-snap-0.8 bade2|BDET_06691 sppu|SPPG_03622T0 bade1|BATDEDRAFT_91369
chytrid_1828	1	1	1	1	1	"NIF3 (6),TTL (2),UQ_con (1),UBA_3 (1),RWD (1),UBA (1)"	hopo1|gm_asm247-0.19 hopo2|mkr_asm247-aug-0.1 bade2|BDET_06692 sppu|SPPG_01475T0 bade1|BATDEDRAFT_13924
chytrid_1829	0	1	2	1	1	"LRR_1 (11),APH (6),Pkinase_Tyr (5),Pkinase (5),Kdo (1)"	hopo1|gm_ctg01072-0.10 sppu|SPPG_06613T0 hopo1|gm_asm160-0.28 hopo2|aug_asm160-0.55 bade2|BDET_06921
chytrid_1830	1	1	1	1	1	"Sec20 (6),UPF0149 (2),AstB (2),Cluap1 (1),V-SNARE_C (1),Med28 (1)"	hopo1|gm_ctg07080-0.6 hopo2|mkr_ctg07080-aug-0.0 sppu|SPPG_06115T0 bade1|BATDEDRAFT_22242 bade2|BDET_01252
chytrid_1831	1	1	1	1	1	"FA_desaturase (5),Lipid_DES (5)"	hopo1|gm_asm114-0.71 hopo2|gm_asm114-0.71 bade2|BDET_04812 sppu|SPPG_05546T0 bade1|BATDEDRAFT_3349
chytrid_1832	1	1	1	1	1	"zf-BED (10),A2L_zn_ribbon (8),Ribosomal_L37ae (5),zf-FCS (4),Transposase_35 (2),DUF1364 (2),Elf1 (1)"	hopo1|gm_asm114-0.75 bade2|BDET_01998 sppu|SPPG_05030T0 hopo2|mkr_asm114-snap-0.9 bade1|BATDEDRAFT_87597
chytrid_1833	1	1	1	1	1	"DUF971 (6),CsiD (5),TauD (5)"	hopo1|gm_asm114-0.80 hopo2|mkr_asm114-snap-0.10 sppu|SPPG_03215T0 bade2|BDET_01999 bade1|BATDEDRAFT_10446
chytrid_1834	1	1	1	1	1	"Sua5_yciO_yrdC (5),SUA5 (5),GHMP_kinases_N (2)"	hopo1|gm_asm86-0.154 hopo2|mkr_asm86-aug-0.15 bade2|BDET_01119 sppu|SPPG_04295T0 bade1|BATDEDRAFT_4477
chytrid_1835	1	1	1	1	1	Spc97_Spc98 (5)	hopo1|gm_asm86-0.157 hopo2|gm_asm86-0.157 bade2|BDET_01118 sppu|SPPG_08016T0 bade1|BATDEDRAFT_84982
chytrid_1836	1	1	1	1	1	"BRCT (5),fn3 (5),DUF3006 (4),DUF2348 (1),DAG1 (1),DUF835 (1),Phage_DsbA (1)"	hopo1|gm_asm86-0.160 hopo2|mkr_asm86-aug-0.18 sppu|SPPG_08441T0 bade2|BDET_01104 bade1|BATDEDRAFT_36503
chytrid_1837	1	1	1	1	1	"DUF2919 (2),PIG-P (1),MFS_1 (1)"	hopo1|gm_asm86-0.161 hopo2|mkr_asm86-aug-0.3 sppu|SPPG_07342T0 bade2|BDET_01172 bade1|BATDEDRAFT_85005
chytrid_1838	1	1	1	1	1	"Polysacc_synt_2 (9),NAD_binding_4 (7),3Beta_HSD (6),RmlD_sub_bind (5),Epimerase (5),adh_short (4)"	hopo1|gm_asm86-0.164 hopo2|mkr_asm86-aug-0.10 bade2|BDET_01100 sppu|SPPG_00827T0 bade1|BATDEDRAFT_18531
chytrid_1839	1	1	1	1	1	PTPA (7)	hopo1|gm_asm86-0.169 hopo2|gm_asm86-0.169 bade2|BDET_01120 sppu|SPPG_02032T0 bade1|BATDEDRAFT_34193
chytrid_1840	1	1	1	1	1	"Cation_efflux (6),DUF1673 (1),Rho_Binding (1)"	hopo1|gm_asm86-0.170 hopo2|mkr_asm86-snap-0.20 bade2|BDET_01167 sppu|SPPG_07345T0 bade1|BATDEDRAFT_8761
chytrid_1841	1	1	1	1	1	"CybS (5),DctQ (2)"	hopo1|gm_asm86-0.173 hopo2|gm_asm86-0.173 bade1|BATDEDRAFT_8067 bade2|BDET_01110 sppu|SPPG_08746T0
chytrid_1842	1	1	1	1	1	"DMRL_synthase (5),DUF2671 (1)"	hopo1|gm_asm86-0.176 hopo2|mkr_asm86-aug-0.8 sppu|SPPG_02110T0 bade2|BDET_01115 bade1|BATDEDRAFT_36505
chytrid_1843	1	1	1	1	1	Mito_carr (15)	hopo1|gm_asm86-1.130 hopo2|mkr_asm86-snap-1.22 bade2|BDET_01070 sppu|SPPG_05572T0 bade1|BATDEDRAFT_15567
chytrid_1844	1	1	1	1	1	"Helicase_C (5),DEAD (5),ResIII (5),HHH (2),ERCC4 (1),SNF2_N (1),DUF2075 (1)"	hopo1|gm_asm86-1.134 hopo2|mkr_asm86-snap-1.17 bade1|BATDEDRAFT_9192 bade2|BDET_01088 sppu|SPPG_08433T0
chytrid_1845	1	1	1	1	1	WD40 (27)	hopo1|gm_asm86-1.254 hopo2|gm_asm86-1.254 bade2|BDET_01099 bade1|BATDEDRAFT_34181 sppu|SPPG_04677T0
chytrid_1846	1	1	1	1	1	DUF667 (5)	hopo1|gm_asm86-1.255 hopo2|mkr_asm86-snap-1.14 bade1|BATDEDRAFT_22114 bade2|BDET_01098 sppu|SPPG_04671T0
chytrid_1847	1	1	1	1	1	WD40 (19)	hopo1|gm_asm86-2.66 hopo2|snap_msk_asm86-2.48 bade2|BDET_01054 sppu|SPPG_03167T0 bade1|BATDEDRAFT_84952
chytrid_1848	1	1	1	1	1	"CitMHS (9),SPX (5),Na_sulph_symp (5)"	hopo1|gm_asm86-2.113 hopo2|aug_msk_asm86-2.110 bade1|BATDEDRAFT_34161 bade2|BDET_01049 sppu|SPPG_08373T0
chytrid_1849	1	1	1	1	1	"Flavodoxin_1 (5),FAD_binding_1 (5),NAD_binding_1 (5),P34-Arc (1),FliL (1)"	hopo1|gm_asm86-2.114 hopo2|mkr_asm86-snap-2.13 bade2|BDET_01121 sppu|SPPG_03252T0 bade1|BATDEDRAFT_34195
chytrid_1850	1	1	1	1	1	TBCC (5)	hopo1|gm_ctg00962-0.7 hopo2|mkr_ctg00962-aug-0.0 bade2|BDET_05037 sppu|SPPG_03499T0 bade1|BATDEDRAFT_88871
chytrid_1851	1	1	1	1	1	"Hexapep (16),NTP_transferase (5),CTP_transf_3 (2),NIF (1),DUF705 (1),Noc2 (1)"	hopo1|gm_asm268-0.166 hopo2|gm_asm268-0.166 bade2|BDET_08032 bade1|BATDEDRAFT_20856 sppu|SPPG_03657T0
chytrid_1852	1	1	1	1	1	"COG7 (14),Sec10 (1),DUF2450 (1)"	hopo1|gm_asm268-0.168 hopo2|gm_asm268-0.168 bade2|BDET_08059 sppu|SPPG_06847T0 bade1|BATDEDRAFT_27828
chytrid_1853	1	1	1	1	1	"Mo25 (7),A2M_recep (2),DUF2299 (1),Scytalone_dh (1)"	hopo1|gm_asm268-0.170 sppu|SPPG_07218T0 hopo2|mkr_asm268-snap-0.53 bade2|BDET_08052 bade1|BATDEDRAFT_17877
chytrid_1854	1	1	1	1	1	Profilin (5)	hopo1|gm_asm268-0.175 hopo2|gm_asm268-0.175 bade2|BDET_08053 sppu|SPPG_07223T0 bade1|BATDEDRAFT_14302
chytrid_1855	1	1	1	1	1	"Na_H_Exchanger (5),Usp (1)"	hopo1|gm_asm268-0.177 hopo2|mkr_asm268-snap-0.37 bade2|BDET_08041 sppu|SPPG_07462T0 bade1|BATDEDRAFT_14293
chytrid_1856	1	1	1	1	1	"Citrate_synt (5),PSCyt2 (2)"	hopo1|gm_asm268-0.179 hopo2|gm_asm268-0.179 sppu|SPPG_04557T0 bade2|BDET_08043 bade1|BATDEDRAFT_91903
chytrid_1857	1	1	1	1	1	"W2 (7),eIF-5_eIF-2B (5),Pox_Ag35 (2)"	hopo1|gm_asm268-0.185 hopo2|gm_asm268-0.185 bade2|BDET_08057 sppu|SPPG_03231T0 bade1|BATDEDRAFT_37464
chytrid_1858	1	1	1	1	1	"MutS_V (5),MutS_III (3),MutS_IV (3),FtsK_SpoIIIE (2),SpoIIE (1)"	hopo1|gm_asm268-0.189 hopo2|mkr_asm268-snap-0.63 bade2|BDET_08036 sppu|SPPG_04537T0 bade1|BATDEDRAFT_27844
chytrid_1859	1	1	1	1	1	"KaiC (8),RuvB_N (5),Sigma54_activat (5),Zeta_toxin (5),IstB (5),Bac_DnaA (5),Viral_helicase1 (5),NACHT (5),Rad17 (5),RNA_helicase (5),AAA_5 (5),Mg_chelatase (5),SKI (5),TIP49 (5),CPT (5),NB-ARC (5),AAA (5),Guanylate_kin (5),AAA_2 (5),Parvo_NS1 (4),Arch_ATPase (4),DUF815 (4),Oxidored_nitro (3),UPF0079 (1),AFG1_ATPase (1),AAA_3 (1)"	hopo1|gm_asm268-0.191 hopo2|mkr_asm268-snap-0.69 bade2|BDET_08016 sppu|SPPG_08076T0 bade1|BATDEDRAFT_91915
chytrid_1860	1	1	1	1	1	"AAA (6),DUF2072 (5),AAA_5 (5),AAA_2 (5),RuvB_N (4),Sigma54_activat (4),Zeta_toxin (4),IstB (4),Parvo_NS1 (4),DUF815 (4),RNA_helicase (4),Mg_chelatase (4),KaiC (4),TIP49 (4),AAA_3 (4),PhoH (4),Histone (3),Spc24 (2),Prominin (2),DUF2884 (1),B5 (1),NACHT (1),DUF2968 (1),NB-ARC (1),Not3 (1)"	hopo1|gm_asm268-0.194 hopo2|mkr_asm268-snap-0.48 bade1|BATDEDRAFT_17873 bade2|BDET_08056 sppu|SPPG_03155T0
chytrid_1861	1	1	1	1	1	"Sec10 (5),DUF618 (2),Peptidase_C3G (1),tRNA-synt_1b (1),DUF883 (1)"	hopo1|gm_asm268-0.197 hopo2|mkr_asm268-aug-0.0 bade2|BDET_08062 sppu|SPPG_00558T0 bade1|BATDEDRAFT_91894
chytrid_1862	1	1	1	1	1	"tRNA_bind (6),tRNA-synt_1b (5)"	hopo1|gm_asm268-0.200 hopo2|mkr_asm268-snap-0.30 bade2|BDET_08061 sppu|SPPG_06858T0 bade1|BATDEDRAFT_20842
chytrid_1863	1	1	1	1	1	Ribosomal_L29e (5)	hopo1|gm_asm374-0.58 hopo2|mkr_asm374-snap-0.10 bade2|BDET_00662 sppu|SPPG_06322T0 bade1|BATDEDRAFT_85466
chytrid_1864	1	1	1	1	1	"KR (7),DUF1776 (5),adh_short (5),Eno-Rase_NADH_b (5),TrkA_N (4),THF_DHG_CYH_C (2),DEAD (2),Epimerase (2)"	hopo1|gm_asm374-0.62 hopo2|mkr_asm374-snap-0.11 bade2|BDET_00658 sppu|SPPG_06584T0 bade1|BATDEDRAFT_21723
chytrid_1865	1	1	1	1	1	"RanBPM_CRA (5),DUF3775 (1),LisH (1)"	hopo1|gm_asm374-0.65 hopo2|gm_asm374-0.65 bade2|BDET_00663 sppu|SPPG_03337T0 bade1|BATDEDRAFT_84764
chytrid_1866	1	1	1	1	1	"TPR_2 (17),TPR_1 (15),ChAPs (5),DUF1586 (2),Coatomer_E (1)"	hopo1|gm_asm374-0.71 hopo2|mkr_asm374-snap-0.6 bade2|BDET_00665 sppu|SPPG_04205T0 bade1|BATDEDRAFT_29203
chytrid_1867	1	1	1	1	1	"IBN_N (4),Cse1 (3),HEAT (3),Condensin2nSMC (1),ParcG (1)"	hopo1|gm_asm47-0.130 hopo2|snap_msk_asm47-0.89 bade2|BDET_05276 sppu|SPPG_08317T0 bade1|BATDEDRAFT_11213
chytrid_1868	1	1	1	1	1	"eIF2A (13),WD40 (6),RRM_1 (5),IKI3 (2),MRP-L28 (2),Peptidase_M16_C (1)"	hopo1|gm_asm47-0.131 hopo2|mkr_asm47-snap-0.18 bade2|BDET_07605 sppu|SPPG_04868T0 bade1|BATDEDRAFT_17457
chytrid_1869	1	1	1	1	1	Pyrophosphatase (5)	hopo1|gm_asm47-0.132 bade2|BDET_05272 hopo2|mkr_asm47-snap-0.43 sppu|SPPG_02085T0 bade1|BATDEDRAFT_34968
chytrid_1870	1	1	1	1	1	"Glyco_hydro_63 (6),Trehalase (4),Porin_3 (1)"	hopo1|gm_asm47-0.134 hopo2|mkr_asm47-snap-0.31 bade2|BDET_05277 sppu|SPPG_08318T0 bade1|BATDEDRAFT_11136
chytrid_1871	1	1	1	1	1	"Sec1 (5),Orexin (1)"	hopo1|gm_asm47-0.136 hopo2|mkr_asm47-aug-0.4 bade2|BDET_05273 sppu|SPPG_08468T0 bade1|BATDEDRAFT_24481
chytrid_1872	1	1	1	1	1	"TPR_1 (44),TPR_2 (43),RPN7 (11),Sel1 (5),DUF3366 (3),DUF2225 (3),IML2 (2),BTAD (2),Ribosomal_S23p (2),SPO22 (2),SHNi-TPR (2)"	hopo1|gm_asm47-0.141 hopo2|mkr_asm47-aug-0.9 bade2|BDET_07600 bade1|BATDEDRAFT_13321 sppu|SPPG_02086T0
chytrid_1873	1	1	1	1	1	"Proteasome (5),Proteasome_A_N (5),Chorion_S16 (5)"	hopo1|gm_asm47-0.144 hopo2|gm_asm47-0.144 bade2|BDET_05275 sppu|SPPG_03974T0 bade1|BATDEDRAFT_88011
chytrid_1874	1	1	1	1	1	"tRNA-synt_2b (5),Seryl_tRNA_N (5),Remorin_C (1)"	hopo1|gm_asm47-0.148 hopo2|mkr_asm47-aug-0.0 bade2|BDET_07601 sppu|SPPG_06290T0 bade1|BATDEDRAFT_90762
chytrid_1875	1	1	1	1	1	"UDG (5),SelR (2)"	hopo1|gm_asm76-0.157 hopo2|snap_msk_asm76-0.90 bade1|BATDEDRAFT_16329 bade2|BDET_02187 sppu|SPPG_02964T0
chytrid_1876	1	1	1	1	1	"Rad17 (8),Mg_chelatase (6),MgsA_C (5),ResIII (4),RuvB_N (3),Sigma54_activat (3),IstB (3),GSPII_E (3),Viral_helicase1 (3),KTI12 (3),RNA_helicase (3),AAA_5 (3),SKI (3),TIP49 (3),NB-ARC (3),AAA (3),AAA_2 (3),cobW (3),Zeta_toxin (2),UPF0079 (2),Arch_ATPase (2),NACHT (2),AAA_3 (2),PhoH (2)"	hopo1|gm_asm76-0.158 hopo2|mkr_asm76-snap-0.48 bade2|BDET_02194 sppu|SPPG_03756T0 bade1|BATDEDRAFT_29838
chytrid_1877	1	1	1	1	1	"FAA_hydrolase (5),DUF1969 (5)"	hopo1|gm_asm76-0.169 hopo2|gm_asm76-0.169 sppu|SPPG_00441T0 bade2|BDET_02189 bade1|BATDEDRAFT_10767
chytrid_1878	1	1	1	1	1	"Lung_7-TM_R (5),V_ATPase_I (1)"	hopo1|gm_asm76-0.171 hopo2|gm_asm76-0.171 bade1|BATDEDRAFT_36841 bade2|BDET_02171 sppu|SPPG_00311T0
chytrid_1879	1	1	1	1	1	"TPR_1 (13),TPR_2 (12),FKBP_C (6),MIT (2),Foie-gras_1 (2),DER1 (2),TPR_4 (1),PAZ (1),XRN_N (1),SHNi-TPR (1),TOM20_plant (1)"	hopo1|gm_asm76-0.183 hopo2|aug_msk_asm76-0.131 bade2|BDET_02200 bade1|BATDEDRAFT_10498 sppu|SPPG_00326T0
chytrid_1880	1	1	2	1	0	"Sulfate_transp (2),Ion_trans_N (2),Rota_VP2 (2),DUF1279 (2),DUF805 (1)"	hopo1|gm_asm76-0.189 hopo2|mkr_asm76-snap-0.49 bade2|BDET_02193 bade1|BATDEDRAFT_24070 hopo1|gm_ctg02925-0.12
chytrid_1881	1	1	1	1	1	"DUF2009 (6),zf-B_box (4),CH (1)"	hopo1|gm_asm76-0.190 hopo2|aug_msk_asm76-0.124 bade2|BDET_08103 sppu|SPPG_08643T0 bade1|BATDEDRAFT_20825
chytrid_1882	1	1	1	1	1	"WD40 (13),DUF3639 (5),DNA_pol_alpha_N (3),eIF2A (2),Hira (1)"	hopo1|gm_asm354-0.98 hopo2|mkr_asm354-aug-0.9 bade2|BDET_00452 bade1|BATDEDRAFT_84660 sppu|SPPG_03715T0
chytrid_1883	1	1	1	1	1	"Init_tRNA_PT (5),DSPc (5)"	hopo1|gm_asm354-0.103 hopo2|mkr_asm354-snap-0.32 bade2|BDET_00460 sppu|SPPG_06680T0 bade1|BATDEDRAFT_21547
chytrid_1884	1	1	1	1	1	"Pkinase_Tyr (7),Pkinase (6),DUF3543 (4),APH (1),ABC1 (1)"	hopo1|gm_asm354-0.105 hopo2|mkr_asm354-snap-0.26 bade1|BATDEDRAFT_21556 bade2|BDET_00469 sppu|SPPG_01653T0
chytrid_1885	1	1	1	1	1	"Metallophos (6),YIF1 (1)"	hopo1|gm_asm291-0.60 hopo2|aug_msk_asm291-0.56 bade2|BDET_04677 bade1|BATDEDRAFT_3067 sppu|SPPG_06918T0
chytrid_1886	1	1	1	1	1	MTHFR (6)	hopo1|gm_asm291-0.61 hopo2|mkr_asm291-snap-0.25 bade2|BDET_02653 sppu|SPPG_03621T0 bade1|BATDEDRAFT_16794
chytrid_1887	1	1	1	1	1	"Complex1_24kDa (5),AGT (1)"	hopo1|gm_asm291-0.62 hopo2|mkr_asm291-snap-0.10 sppu|SPPG_06319T0 bade2|BDET_02648 bade1|BATDEDRAFT_33281
chytrid_1888	1	1	1	1	1	"FG-GAP (21),TcdB_toxin_midN (14),DUF2407 (3)"	hopo1|gm_asm291-0.63 hopo2|gm_asm291-0.63 bade2|BDET_02647 sppu|SPPG_06908T0 bade1|BATDEDRAFT_89322
chytrid_1889	1	1	1	1	1	"PRMT5 (6),MTS (2),DUF1772 (2),DUF74 (2),RrnaAD (2),DUF466 (1),Met_10 (1)"	hopo1|gm_asm291-0.65 hopo2|mkr_asm291-aug-0.1 bade2|BDET_02649 sppu|SPPG_06907T0 bade1|BATDEDRAFT_89383
chytrid_1890	1	1	1	1	1	"DUF185 (7),Methyltransf_12 (2),PRMT5 (1),RrnaAD (1)"	hopo1|gm_asm291-0.66 hopo2|mkr_asm291-aug-0.7 bade2|BDET_02652 sppu|SPPG_01425T0 bade1|BATDEDRAFT_11879
chytrid_1891	1	1	1	1	1	"DNA_pol_E_B (5),DUF2202 (1),Dpoe2NT (1)"	hopo1|gm_asm291-0.69 bade2|BDET_02651 sppu|SPPG_00664T0 bade1|BATDEDRAFT_25340 hopo2|mkr_asm291-snap-0.19
chytrid_1892	1	1	1	1	1	"C2 (24),DUF2404 (5),DUF812 (2)"	hopo1|gm_asm226-0.107 hopo2|gm_asm226-0.107 bade1|BATDEDRAFT_35072 bade2|BDET_04929 sppu|SPPG_01407T0
chytrid_1893	1	1	1	1	1	"RRM_1 (5),eIF3g (5),DUF2294 (2),CobN-Mg_chel (1)"	hopo1|gm_asm226-0.110 hopo2|mkr_asm226-aug-0.8 bade2|BDET_04915 sppu|SPPG_00675T0 bade1|BATDEDRAFT_88546
chytrid_1894	1	1	1	1	1	"Proteasome (5),MIT (2)"	hopo1|gm_asm226-0.112 hopo2|mkr_asm226-aug-0.6 bade1|BATDEDRAFT_88542 bade2|BDET_04919 sppu|SPPG_02985T0
chytrid_1895	1	1	1	1	1	"Ribosomal_L30_N (4),Ribosomal_L30 (4),Ribosomal_L44 (1),Rep_Org_C (1),Synaphin (1)"	hopo1|gm_asm226-0.115 hopo2|mkr_asm226-snap-0.34 sppu|SPPG_06373T0 bade2|BDET_04933 bade1|BATDEDRAFT_16591
chytrid_1896	1	1	1	1	1	DFP (5)	hopo1|gm_asm226-0.116 hopo2|mkr_asm226-snap-0.39 sppu|SPPG_00070T0 bade2|BDET_04935 bade1|BATDEDRAFT_11615
chytrid_1897	1	1	1	1	1	NUDIX (5)	hopo1|gm_asm226-0.121 hopo2|mkr_asm226-aug-0.4 bade2|BDET_04922 sppu|SPPG_04129T0 bade1|BATDEDRAFT_19558
chytrid_1898	1	1	1	1	1	"RNA_pol_Rpb2_2 (5),RNA_pol_Rpb2_7 (5),RNA_pol_Rpb2_1 (5),RNA_pol_Rpb2_3 (5),RNA_pol_Rpb2_5 (5),RNA_pol_Rpa2_4 (5),RNA_pol_Rpb2_6 (5),CDC45 (2),Peptidase_S15 (1),DLH (1),DUF2305 (1)"	hopo1|gm_asm226-0.122 hopo2|gm_asm226-0.122 bade2|BDET_04917 sppu|SPPG_02235T0 bade1|BATDEDRAFT_30022
chytrid_1899	1	1	1	1	1	"WD40 (25),eIF2A (15)"	hopo1|gm_asm226-0.126 hopo2|mkr_asm226-aug-0.2 bade1|BATDEDRAFT_2171 bade2|BDET_04926 sppu|SPPG_03056T0
chytrid_1900	1	1	1	1	1	"WD40 (29),Peptidase_M8 (2),Nup160 (2),Nucleoporin_N (2)"	hopo1|gm_asm72-0.113 hopo2|mkr_asm72-aug-0.11 bade2|BDET_01205 sppu|SPPG_08059T0 bade1|BATDEDRAFT_18599
chytrid_1901	1	1	1	1	1	"PX (5),Nexin_C (5),RGS (4),PXA (3),Isy1 (2),DUF937 (1)"	hopo1|gm_asm72-0.116 hopo2|snap_msk_asm72-0.50 bade1|BATDEDRAFT_22206 bade2|BDET_01208 sppu|SPPG_08392T0
chytrid_1902	1	1	1	1	1	"zf-CCHC (10),KH_1 (5),DnaJ_CXXCXGXG (5),Prim_Zn_Ribbon (1)"	hopo1|gm_asm72-0.120 hopo2|mkr_asm72-aug-0.10 bade1|BATDEDRAFT_8865 bade2|BDET_01187 sppu|SPPG_08408T0
chytrid_1903	1	1	1	1	1	"Fer2 (5),Glycos_transf_4 (1),DNA_pol3_tau_4 (1),GLYCAM-1 (1)"	hopo1|gm_asm72-0.132 hopo2|mkr_asm72-aug-0.7 sppu|SPPG_01440T0 bade1|BATDEDRAFT_18595 bade2|BDET_01201
chytrid_1904	1	1	1	1	1	"EamA (11),DUF914 (3),UAA (2)"	hopo1|gm_asm152-0.27 hopo2|mkr_asm152-snap-0.6 sppu|SPPG_08274T0 bade2|BDET_05297 bade1|BATDEDRAFT_24507
chytrid_1905	1	1	1	1	1	"efhand (10),FAD_binding_2 (8),Pyr_redox (5),Pyr_redox_2 (5),FAD_binding_3 (5),GIDA (5),Thi4 (5),HI0933_like (5),DAO (5),SPARC_Ca_bdg (1),3HCDH_N (1),DUF433 (1)"	hopo1|gm_asm152-0.29 hopo2|mkr_asm152-snap-0.9 bade2|BDET_05317 sppu|SPPG_08275T0 bade1|BATDEDRAFT_11033
chytrid_1906	1	1	1	1	1	"Acyltransferase (5),TyeA (2)"	hopo1|gm_asm152-0.31 hopo2|mkr_asm152-snap-0.5 bade2|BDET_05292 sppu|SPPG_07956T0 bade1|BATDEDRAFT_19447
chytrid_1907	1	1	1	1	1	"BRE1 (13),TMF_TATA_bd (3),ATG16 (3),Laminin_II (2),EzrA (2),ERM (2),TMF_DNA_bd (2),MCR_beta_N (2),DUF812 (2),Reo_sigmaC (2),NblA (1),Myosin_tail_1 (1)"	hopo1|gm_asm332-0.51 bade2|BDET_08517 sppu|SPPG_01445T0 hopo2|mkr_asm332-snap-0.10 bade1|BATDEDRAFT_92429
chytrid_1908	1	1	1	1	1	"Lactamase_B (10),TPR_1 (7),TPR_2 (5),Abhydrolase_1 (2),FHA (1),DUF3720 (1)"	hopo1|gm_asm217-0.34 hopo2|mkr_asm217-aug-0.2 sppu|SPPG_07506T0 bade1|BATDEDRAFT_36306 bade2|BDET_06406
chytrid_1909	1	1	1	1	1	PMSR (5)	hopo1|gm_asm217-0.35 hopo2|mkr_asm217-aug-0.1 bade2|BDET_06403 sppu|SPPG_07848T0 bade1|BATDEDRAFT_14931
chytrid_1910	1	1	1	1	1	IQ (2)	hopo1|gm_asm217-0.38 hopo2|mkr_asm217-snap-0.8 bade1|BATDEDRAFT_92879 bade2|BDET_06409 sppu|SPPG_04636T0
chytrid_1911	1	1	1	1	1	"Peptidase_S9 (5),Abhydrolase_1 (5),DLH (4),BAAT_C (4),Abhydrolase_3 (2),Abhydrolase_2 (2),Peptidase_S28 (1),Esterase (1)"	hopo1|gm_asm370-0.105 hopo2|mkr_asm370-snap-0.23 bade2|BDET_06539 sppu|SPPG_05601T0 bade1|BATDEDRAFT_35968
chytrid_1912	1	1	1	1	1	"zf-HIT (5),zf-MYND (5),Peptidase_M24 (5)"	hopo1|gm_asm370-0.108 hopo2|gm_asm370-0.108 bade2|BDET_06518 sppu|SPPG_08538T0 bade1|BATDEDRAFT_37403
chytrid_1913	1	1	1	1	1	"Ribosomal_L38e (5),Pox_A3L (4),Ndc80_HEC (2)"	hopo1|gm_asm370-0.111 hopo2|gm_asm370-0.111 sppu|SPPG_03943T0 bade1|BATDEDRAFT_91609 bade2|BDET_06529
chytrid_1914	1	1	1	1	1	"NUC194 (5),FAT (3),PI3_PI4_kinase (3),FATC (3),TPR_1 (1),MIT (1),Glyco_hydro_20b (1),TPR_2 (1)"	hopo1|gm_asm370-0.115 bade2|BDET_06525 sppu|SPPG_00077T0 bade1|BATDEDRAFT_35970 hopo2|mkr_asm370-aug-0.13
chytrid_1915	1	1	1	1	1	"Peptidase_C48 (5),Peptidase_C5 (1)"	hopo1|gm_asm370-0.116 hopo2|mkr_asm370-snap-0.44 bade2|BDET_06538 bade1|BATDEDRAFT_27499 sppu|SPPG_08120T0
chytrid_1916	1	1	1	1	1	"PigN (5),Phosphodiest (5),Sulfatase (3)"	hopo1|gm_asm370-0.117 hopo2|gm_asm370-0.117 bade2|BDET_06540 sppu|SPPG_05410T0 bade1|BATDEDRAFT_17737
chytrid_1917	1	1	1	1	1	"Formyl_trans_N (5),Peptidase_M50 (2)"	hopo1|gm_asm370-0.119 hopo2|aug_asm370-0.177 bade2|BDET_06522 sppu|SPPG_00741T0 bade1|BATDEDRAFT_13763
chytrid_1918	1	1	1	1	1	"Pex2_Pex12 (6),zf-C3HC4 (3)"	hopo1|gm_asm370-0.120 bade2|BDET_06519 sppu|SPPG_07541T0 bade1|BATDEDRAFT_91452 hopo2|mkr_asm370-aug-0.0
chytrid_1919	1	1	1	1	1	"TFIIS_C (5),TFIIS_M (5),Med26 (4),Ppx-GppA (2),Bac_DNA_binding (2),DUF3708 (1)"	hopo1|gm_asm370-0.125 hopo2|aug_msk_asm370-0.90 bade2|BDET_06520 sppu|SPPG_02710T0 bade1|BATDEDRAFT_91451
chytrid_1920	1	1	1	1	1	"RNase_PH_C (5),RNase_PH (5)"	hopo1|gm_asm370-0.127 hopo2|mkr_asm370-snap-0.17 bade2|BDET_06521 sppu|SPPG_03903T0 bade1|BATDEDRAFT_91450
chytrid_1921	1	1	1	1	1	"WD40 (29),Nup160 (2),Nucleoporin_N (2),IL12p40_C (1),TRAP-delta (1)"	hopo1|gm_asm275-0.39 hopo2|mkr_asm275-snap-0.5 sppu|SPPG_08090T0 bade2|BDET_08246 bade1|BATDEDRAFT_92122
chytrid_1922	1	1	1	1	1	"Ribosomal_S3Ae (5),Abhydro_lipase (5)"	hopo1|gm_asm275-0.43 hopo2|mkr_asm275-aug-0.3 bade2|BDET_08247 sppu|SPPG_04676T0 bade1|BATDEDRAFT_33774
chytrid_1923	1	1	1	1	1	"OST3_OST6 (5),Thioredoxin (3),KH_1 (2)"	hopo1|gm_ctg03431-0.8 hopo2|gm_ctg03431-0.8 bade2|BDET_07672 sppu|SPPG_07873T0 bade1|BATDEDRAFT_13203
chytrid_1924	1	1	1	1	1	"MAM33 (7),BAF (2)"	hopo1|gm_ctg00694-0.4 hopo2|gm_ctg00694-0.4 bade2|BDET_00965 sppu|SPPG_03360T0 bade1|BATDEDRAFT_84910
chytrid_1925	1	1	1	1	1	PEX11 (5)	hopo1|gm_asm140-0.30 hopo2|gm_asm140-0.30 bade2|BDET_03735 sppu|SPPG_04635T0 bade1|BATDEDRAFT_86149
chytrid_1926	1	1	1	1	1	"B9 (7),Tetraspannin (1)"	hopo1|gm_asm140-0.31 hopo2|mkr_asm140-aug-0.1 bade2|BDET_03734 sppu|SPPG_06321T0 bade1|BATDEDRAFT_22742
chytrid_1927	1	1	1	1	1	"CH (5),Calponin (2),CDC24 (1),CAMSAP_CH (1)"	hopo1|gm_asm140-0.35 hopo2|mkr_asm140-snap-0.11 bade2|BDET_03738 sppu|SPPG_02686T0 bade1|BATDEDRAFT_86508
chytrid_1928	1	1	1	1	1	"Biotin_lipoyl (5),2-oxoacid_dh (5),HlyD (2),GCV_H (2),DEC-1_N (2)"	hopo1|gm_asm280-0.25 hopo2|gm_asm280-0.25 bade2|BDET_00952 sppu|SPPG_08011T0 bade1|BATDEDRAFT_15529
chytrid_1929	1	1	1	1	1	"Abhydrolase_1 (7),DUF2920 (5),Peptidase_S9 (5),Abhydrolase_2 (5),Hydrolase_4 (4),Peptidase_S15 (2),Esterase (2),Acyl_transf_2 (1)"	hopo1|gm_asm213-0.60 hopo2|mkr_asm213-aug-0.2 bade2|BDET_03305 sppu|SPPG_01263T0 bade1|BATDEDRAFT_86697
chytrid_1930	1	1	1	1	1	"ORC6 (1),DUF668 (1)"	hopo1|gm_asm7-0.153 hopo2|mkr_asm7-snap-0.57 bade1|BATDEDRAFT_87142 bade2|BDET_04047 sppu|SPPG_08700T0
chytrid_1931	1	2	1	1	0	DUF2428 (4)	hopo1|gm_asm7-0.154 hopo2|mkr_asm7-snap-0.48 bade2|BDET_01875 bade1|BATDEDRAFT_36006 bade2|BDET_01874
chytrid_1932	1	1	1	1	1	"WD40 (22),Nup160 (8),TFIID_90kDa (4),LisH (3),Nucleoporin_N (2),DUF2935 (1),TRP_2 (1)"	hopo1|gm_asm7-0.157 bade2|BDET_01871 sppu|SPPG_06733T0 bade1|BATDEDRAFT_36007 hopo2|mkr_asm7-snap-0.26
chytrid_1933	1	1	1	1	1	"Sec34 (5),Guanylate_cyc (2),RuvB_N (1),Sigma54_activat (1),G-patch (1),DUF815 (1),RNA_helicase (1),Myb_DNA-binding (1),AAA_5 (1),Mg_chelatase (1),AAA (1)"	hopo1|gm_asm7-0.165 hopo2|mkr_asm7-aug-0.7 bade2|BDET_04044 sppu|SPPG_00861T0 bade1|BATDEDRAFT_34561
chytrid_1934	1	1	1	1	1	"Vps52 (6),Sec3 (6),DUF3450 (1),gerPA (1)"	hopo1|gm_asm7-0.167 hopo2|aug_msk_asm7-0.137 sppu|SPPG_06752T0 bade2|BDET_01864 bade1|BATDEDRAFT_91658
chytrid_1935	1	1	1	1	1	"Ribosomal_L19e (6),B-block_TFIIIC (4),Glyco_hydro_67N (2),DNA_ligase_A_C (1),GBP_C (1),Fe_dep_repress (1)"	hopo1|gm_asm7-0.171 hopo2|gm_asm7-0.171 sppu|SPPG_03456T0 bade1|BATDEDRAFT_36012 bade2|BDET_01861
chytrid_1936	1	1	1	1	1	Sld5 (5)	hopo1|gm_asm7-0.174 hopo2|mkr_asm7-snap-0.50 bade2|BDET_01877 sppu|SPPG_08534T0 bade1|BATDEDRAFT_27602
chytrid_1937	1	1	1	1	1	"GRAM (9),efhand (9),TBC (5),Corona_NS2 (1),Vps36_ESCRT-II (1),TK (1)"	hopo1|gm_asm7-0.180 hopo2|gm_asm7-0.180 bade2|BDET_01869 sppu|SPPG_06734T0 bade1|BATDEDRAFT_91657
chytrid_1938	1	1	1	1	1	"Rad17 (9),Rep_fac_C (5),AAA (5),RuvB_N (4),Arch_ATPase (4),FtsK_SpoIIIE (4),Viral_helicase1 (4),DUF2075 (4),RNA_helicase (4),DUF815 (4),ResIII (4),AAA_5 (4),Mg_chelatase (4),TIP49 (4),AAA_3 (4),DEAD (3),PhoH (3),DAGAT (2),IstB (2),NACHT (2),DNA_pol3_delta (2),KdpD (1),Parvo_NS1 (1),MCM (1)"	hopo1|gm_asm7-0.183 hopo2|mkr_asm7-snap-0.44 bade2|BDET_01872 sppu|SPPG_06775T0 bade1|BATDEDRAFT_91654
chytrid_1939	1	1	1	1	1	"Ribul_P_3_epim (7),PcrB (3),QRPTase_C (3),TMP-TENI (2),OMPdecase (1)"	hopo1|gm_asm7-0.184 hopo2|gm_asm7-0.184 sppu|SPPG_03952T0 bade1|BATDEDRAFT_13975 bade2|BDET_01857
chytrid_1940	1	1	1	1	1	"adh_short (5),KR (5),Polysacc_synt_2 (5),DUF1776 (4),Eno-Rase_NADH_b (4),Epimerase (4),IspD (2),DUF699 (2),3HCDH_N (1)"	hopo1|gm_asm32-0.176 hopo2|mkr_asm32-aug-0.9 bade2|BDET_01744 bade1|BATDEDRAFT_17824 sppu|SPPG_05480T0
chytrid_1941	1	1	1	1	1	"SHMT (5),Beta_elim_lyase (1)"	hopo1|gm_asm32-0.177 hopo2|aug_msk_asm32-0.152 bade2|BDET_00948 sppu|SPPG_07251T0 bade1|BATDEDRAFT_15526
chytrid_1942	1	1	1	1	1	"HEAT (7),Arm (5),Fes1 (5),SAP (1),V-ATPase_H_C (1),Ydc2-catalyt (1),Pox_A22 (1)"	hopo1|gm_asm32-0.178 hopo2|mkr_asm32-aug-0.2 bade2|BDET_04954 bade1|BATDEDRAFT_24874 sppu|SPPG_04989T0
chytrid_1943	1	1	1	1	1	"aPHC (2),DUF2878 (1),DUF2157 (1)"	hopo1|gm_asm32-0.182 hopo2|mkr_asm32-snap-0.49 sppu|SPPG_03677T0 bade2|BDET_00947 bade1|BATDEDRAFT_21976
chytrid_1944	1	1	1	1	1	"SNO (7),GATase_3 (5),His_biosynth (5),GATase (5),Peptidase_C26 (3),ThiG (2),Dus (2),Peptidase_S51 (1)"	hopo1|gm_asm32-0.184 hopo2|mkr_asm32-snap-0.52 bade2|BDET_00907 sppu|SPPG_05215T0 bade1|BATDEDRAFT_9115
chytrid_1945	1	1	1	1	1	"Mito_carr (15),HMD (1),Rap1_C (1)"	hopo1|gm_asm32-0.193 hopo2|mkr_asm32-snap-0.50 bade2|BDET_00909 sppu|SPPG_00078T0 bade1|BATDEDRAFT_15515
chytrid_1946	1	1	1	1	1	"Mito_carr (15),Gene66 (2),RAP1 (1),Cas_Cmr5 (1),Tim17 (1)"	hopo1|gm_asm32-0.197 hopo2|gm_asm32-0.197 bade2|BDET_00644 sppu|SPPG_08008T0 bade1|BATDEDRAFT_31115
chytrid_1947	1	1	1	1	1	Fcf1 (5)	hopo1|gm_asm32-0.200 hopo2|mkr_asm32-snap-0.48 bade2|BDET_00651 bade1|BATDEDRAFT_21718 sppu|SPPG_08186T0
chytrid_1948	1	1	1	1	1	Metallophos (6)	hopo1|gm_asm32-0.207 bade2|BDET_00894 sppu|SPPG_05229T0 hopo2|mkr_asm32-snap-0.44 bade1|BATDEDRAFT_18460
chytrid_1949	1	1	1	1	1	"AAA (9),Arch_ATPase (5),NACHT (5),AFG1_ATPase (5),RuvB_N (4),IstB (4),RNA_helicase (4),AAA_5 (4),AAA_2 (4),Sigma54_activat (3),Zeta_toxin (3),DUF258 (3),Rad17 (3),DUF815 (3),Mg_chelatase (3),KAP_NTPase (2),DAP3 (2),TIP49 (2),Guanylate_kin (2),DUF265 (1),UPF0079 (1),Bac_DnaA (1),Hpr_kinase_C (1),Adeno_IVa2 (1),Cmyb_C (1),ATP-synt_ab (1),cobW (1),SRPRB (1)"	hopo1|gm_asm32-0.209 hopo2|mkr_asm32-snap-0.46 bade2|BDET_04952 sppu|SPPG_06610T0 bade1|BATDEDRAFT_3524
chytrid_1950	1	1	1	1	1	TBC (5)	hopo1|gm_asm32-1.102 hopo2|gm_asm32-1.102 bade2|BDET_00888 bade1|BATDEDRAFT_8123 sppu|SPPG_02246T0
chytrid_1951	1	1	1	1	1	"Pirin_C (5),Pirin (5),Cupin_2 (4)"	hopo1|gm_asm32-1.103 hopo2|aug_msk_asm32-1.97 bade2|BDET_04916 sppu|SPPG_03620T0 bade1|BATDEDRAFT_19562
chytrid_1952	1	1	1	1	1	DUF647 (6)	hopo1|gm_asm32-1.104 hopo2|mkr_asm32-snap-1.25 bade2|BDET_00875 bade1|BATDEDRAFT_85860 sppu|SPPG_06218T0
chytrid_1953	1	1	1	1	1	"DegT_DnrJ_EryC1 (5),Aminotran_5 (5),Pyridoxal_deC (5),Cys_Met_Meta_PP (3)"	hopo1|gm_asm32-1.108 hopo2|mkr_asm32-aug-1.0 bade2|BDET_00890 sppu|SPPG_05234T0 bade1|BATDEDRAFT_21930
chytrid_1954	1	1	1	1	1	"Peptidase_M16_C (10),M16C_assoc (5),Peptidase_M16 (3)"	hopo1|gm_asm32-1.111 hopo2|aug_msk_asm32-1.93 bade2|BDET_00881 sppu|SPPG_03272T0 bade1|BATDEDRAFT_34122
chytrid_1955	1	1	1	1	1	Inositol_P (5)	hopo1|gm_asm32-1.115 hopo2|aug_msk_asm32-1.98 bade2|BDET_00874 sppu|SPPG_06114T0 bade1|BATDEDRAFT_5326
chytrid_1956	1	1	1	1	1	"WD40 (15),Nucleoporin_N (1)"	hopo1|gm_asm32-1.116 bade2|BDET_00887 sppu|SPPG_01562T0 bade1|BATDEDRAFT_21927 hopo2|mkr_asm32-snap-1.38
chytrid_1957	1	1	1	1	1	"Sld5 (5),DNA_pol3_chi (2),DUF2854 (1)"	hopo1|gm_asm194-0.16 hopo2|mkr_asm194-aug-0.1 bade2|BDET_08528 sppu|SPPG_08061T0 bade1|BATDEDRAFT_14696
chytrid_1958	1	1	1	1	1	"Ribosomal_S5 (5),Ribosomal_S5_C (5)"	hopo1|gm_asm380-0.41 hopo2|mkr_asm380-snap-0.5 bade2|BDET_04147 sppu|SPPG_00135T0 bade1|BATDEDRAFT_86861
chytrid_1959	1	1	1	1	1	"NatB_MDM20 (6),Phage_Nu1 (2),TPR_2 (1)"	hopo1|gm_asm380-0.42 hopo2|aug_msk_asm380-0.34 bade2|BDET_04143 bade1|BATDEDRAFT_34589 sppu|SPPG_00138T0
chytrid_1960	1	1	1	1	1	"PGM_PMM_I (6),PGM_PMM_III (5),PGM_PMM_IV (5),PGM_PMM_II (5),YukD (2),DAGK_cat (1)"	hopo1|gm_asm380-0.45 hopo2|mkr_asm380-aug-0.2 bade2|BDET_04144 sppu|SPPG_00137T0 bade1|BATDEDRAFT_34590
chytrid_1961	1	1	1	1	1	LRR_1 (10)	hopo1|gm_asm371-0.27 hopo2|mkr_asm371-aug-0.0 bade2|BDET_01287 sppu|SPPG_04582T0 bade1|BATDEDRAFT_34245
chytrid_1962	1	1	1	1	1	"FBPase_2 (5),Metallophos (3),DUF1073 (1),Ras (1)"	hopo1|gm_asm63-0.163 hopo2|mkr_asm63-snap-0.41 bade1|BATDEDRAFT_4381 bade2|BDET_04021 sppu|SPPG_06789T0
chytrid_1963	1	1	1	1	1		hopo1|gm_asm63-0.181 hopo2|mkr_asm63-aug-0.12 bade2|BDET_04016 sppu|SPPG_01891T0 bade1|BATDEDRAFT_86789
chytrid_1964	1	1	1	1	1	"DNA_primase_lrg (5),UDG (1)"	hopo1|gm_asm63-0.183 hopo2|mkr_asm63-aug-0.3 bade2|BDET_03996 sppu|SPPG_04120T0 bade1|BATDEDRAFT_2792
chytrid_1965	1	1	1	1	1	Ribosomal_S16 (5)	hopo1|gm_asm63-0.187 bade2|BDET_04015 sppu|SPPG_00520T0 hopo2|mkr_asm63-snap-0.53 bade1|BATDEDRAFT_10027
chytrid_1966	1	1	1	1	1	"zf-Nse (5),Pro_isomerase (5),Rtf2 (5),U-box (5)"	hopo1|gm_asm63-0.189 hopo2|mkr_asm63-snap-0.44 bade2|BDET_04574 sppu|SPPG_00017T0 bade1|BATDEDRAFT_30088
chytrid_1967	1	1	1	1	1	"Mito_carr (15),HMD (2),MtrF (1)"	hopo1|gm_asm63-0.191 hopo2|aug_msk_asm63-0.135 bade2|BDET_03988 sppu|SPPG_04465T0 bade1|BATDEDRAFT_29621
chytrid_1968	1	1	1	1	1	"Rad52_Rad22 (7),FAR1 (1)"	hopo1|gm_asm63-0.194 hopo2|mkr_asm63-snap-0.25 bade1|BATDEDRAFT_6003 bade2|BDET_03987 sppu|SPPG_03752T0
chytrid_1969	1	1	1	1	1	"UPF0014 (6),Sgf11 (3),BPD_transp_1 (2),zf-C2H2_jaz (2),DUF2157 (1),rve (1)"	hopo1|gm_asm63-1.50 hopo2|mkr_asm63-aug-1.2 bade2|BDET_05081 sppu|SPPG_01163T0 bade1|BATDEDRAFT_19385
chytrid_1970	1	1	1	1	1	"Prefoldin (7),EzrA (6),Tho2 (6),Prefoldin_2 (5),Syntaxin (3),Macoilin (2),DUF2856 (2),BLOC1_2 (2),TBPIP (2),TPR_MLP1_2 (2),DUF3702 (2),Seryl_tRNA_N (1),Tup_N (1),DASH_Dad3 (1)"	hopo1|gm_asm63-1.52 hopo2|mkr_asm63-aug-1.3 bade2|BDET_05894 sppu|SPPG_00360T0 bade1|BATDEDRAFT_90202
chytrid_1971	1	1	1	1	1	"Thioredoxin (8),AhpC-TSA (7),Glutaredoxin (1),MCPsignal (1)"	hopo1|gm_asm63-1.53 hopo2|mkr_asm63-aug-1.7 bade2|BDET_05893 sppu|SPPG_00936T0 bade1|BATDEDRAFT_26166
chytrid_1972	1	1	1	1	1	"Methyltransf_11 (5),Ubie_methyltran (5),Methyltransf_12 (5),Methyltransf_8 (3),MTS (2),Pox_MCEL (2),SR-25 (1)"	hopo1|gm_asm63-1.54 hopo2|aug_msk_asm63-1.47 bade1|BATDEDRAFT_12530 bade2|BDET_05895 sppu|SPPG_00935T0
chytrid_1973	1	1	1	1	1	"WD40 (8),Cytochrom_D1 (3),DUF2415 (3),Str_synth (1)"	hopo1|gm_asm63-1.91 hopo2|mkr_asm63-snap-1.8 sppu|SPPG_00088T0 bade2|BDET_04031 bade1|BATDEDRAFT_10020
chytrid_1974	1	1	1	1	1	"DUF1308 (7),Serinc (1)"	hopo1|gm_ctg02461-0.10 hopo2|mkr_ctg02461-snap-0.1 bade2|BDET_05246 sppu|SPPG_00977T0 bade1|BATDEDRAFT_24452
chytrid_1975	1	1	1	1	1	"Rtt106 (7),SSrecog (5),HMG_box (2)"	hopo1|gm_asm206-0.112 hopo2|mkr_asm206-aug-0.3 bade2|BDET_02247 bade1|BATDEDRAFT_10843 sppu|SPPG_03502T0
chytrid_1976	1	1	1	1	1	"SMC_N (5),ABC_membrane (5),ABC_tran (4),DUF258 (3),MobB (3),AAA (3),Hom_end_hint (2),Zeta_toxin (1),APS_kinase (1)"	hopo1|gm_asm206-0.117 hopo2|mkr_asm206-snap-0.41 bade2|BDET_02245 bade1|BATDEDRAFT_34815 sppu|SPPG_05407T0
chytrid_1977	1	1	1	1	1	"PARP (6),PARP_reg (4),WGR (3),BRCT (2),Baculo_LEF-3 (1),Arrestin_C (1)"	hopo1|gm_asm206-0.124 bade2|BDET_02288 bade1|BATDEDRAFT_16284 sppu|SPPG_08596T0 hopo2|mkr_asm206-aug-0.8
chytrid_1978	1	1	1	1	1	Ribonuc_red_sm (5)	hopo1|gm_asm206-0.126 hopo2|mkr_asm206-snap-0.37 bade2|BDET_02259 sppu|SPPG_00521T0 bade1|BATDEDRAFT_16297
chytrid_1979	1	1	1	1	1	"DUF775 (5),DUF2742 (3),DUF2999 (2),Frigida (1)"	hopo1|gm_asm206-0.127 hopo2|mkr_asm206-aug-0.13 bade1|BATDEDRAFT_24016 bade2|BDET_02256 sppu|SPPG_03857T0
chytrid_1980	1	1	1	1	1	"WD40 (32),Nucleoporin_N (4),DUF1935 (2),Nup160 (1),CfAFP (1)"	hopo1|gm_asm206-0.129 hopo2|mkr_asm206-aug-0.10 bade2|BDET_02260 sppu|SPPG_03845T0 bade1|BATDEDRAFT_87471
chytrid_1981	1	1	1	1	1	"Helicase_C (5),zf-C3HC4 (5),SNF2_N (5),DEAD (5),HDA2-3 (4),ResIII (4),zf-MIZ (1),UPF0079 (1),zf-Nse (1),IRF-2BP1_2 (1)"	hopo1|gm_asm206-0.131 hopo2|gm_asm206-0.131 bade1|BATDEDRAFT_16302 bade2|BDET_02246 sppu|SPPG_04971T0
chytrid_1982	1	1	1	1	1	"3_5_exonuc (6),DNA_pol_A (6),DUF676 (1),PGAP1 (1)"	hopo1|gm_asm379-0.78 hopo2|mkr_asm379-aug-0.7 bade2|BDET_08567 sppu|SPPG_06592T0 bade1|BATDEDRAFT_14887
chytrid_1983	1	1	1	1	1	"Peptidase_S8 (5),TPPII (5),Suppressor_APC (2)"	hopo1|gm_asm379-0.83 hopo2|aug_msk_asm379-0.71 bade2|BDET_08566 sppu|SPPG_08037T0 bade1|BATDEDRAFT_92717
chytrid_1984	1	1	1	1	1	"MFS_1 (10),Sugar_tr (8),BT1 (1)"	hopo1|gm_asm277-0.50 hopo2|mkr_asm277-aug-0.2 bade2|BDET_00088 sppu|SPPG_04735T0 bade1|BATDEDRAFT_84478
chytrid_1985	1	1	1	1	1	"DAO (7),FMO-like (6),Pyr_redox_2 (6),Pyr_redox (5),Shikimate_DH (4),SIS (4),Thi4 (3),FAD_binding_2 (1),HI0933_like (1),3HCDH_N (1),NAD_Gly3P_dh_N (1),2-Hacid_dh_C (1)"	hopo1|gm_asm277-0.55 hopo2|gm_asm277-0.55 bade2|BDET_00082 sppu|SPPG_08512T0 bade1|BATDEDRAFT_1833
chytrid_1986	1	1	1	1	1	"PCI_Csn8 (5),SAC3_GANP (5),PCI (2),Tenui_NCP (2)"	hopo1|gm_asm277-0.56 hopo2|mkr_asm277-aug-0.5 bade2|BDET_00096 sppu|SPPG_05069T0 bade1|BATDEDRAFT_33890
chytrid_1987	1	1	1	1	1	"Pribosyltran (5),Tom37_C (2),Tom37 (1)"	hopo1|gm_asm277-0.57 hopo2|mkr_asm277-aug-0.1 bade2|BDET_00095 bade1|BATDEDRAFT_84483 sppu|SPPG_00557T0
chytrid_1988	1	1	1	1	1	"ApbA (5),ApbA_C (5),GFO_IDH_MocA (1)"	hopo1|gm_asm277-0.63 hopo2|gm_asm277-0.63 bade1|BATDEDRAFT_84476 bade2|BDET_00086 sppu|SPPG_03256T0
chytrid_1989	1	1	1	1	1	"RRM_1 (13),DUF1740 (3),Suf (2),MPPN (2),Lsm_interact (1),ECH (1)"	hopo1|gm_asm4-0.154 hopo2|mkr_asm4-snap-0.40 sppu|SPPG_00965T0 bade2|BDET_03539 bade1|BATDEDRAFT_22908
chytrid_1990	1	1	1	1	1	"WD40 (7),NUC153 (3)"	hopo1|gm_asm4-0.160 hopo2|gm_asm4-0.160 sppu|SPPG_00966T0 bade2|BDET_03542 bade1|BATDEDRAFT_22906
chytrid_1991	1	1	1	1	1	"UQ_con (5),RWD (3),Glu_syn_central (2)"	hopo1|gm_asm4-0.162 hopo2|mkr_asm4-snap-0.21 bade2|BDET_03543 sppu|SPPG_00294T0 bade1|BATDEDRAFT_22905
chytrid_1992	1	1	1	1	1	"Peptidase_S10 (7),HA (2),DUF1206 (1),HAMP (1)"	hopo1|gm_asm4-0.163 hopo2|snap_msk_asm4-0.103 bade2|BDET_06226 bade1|BATDEDRAFT_89569 sppu|SPPG_01765T0
chytrid_1993	1	1	1	1	1	Mpv17_PMP22 (4)	hopo1|gm_asm4-0.166 hopo2|snap_msk_asm4-0.73 bade1|BATDEDRAFT_6368 bade2|BDET_03787 sppu|SPPG_05961T0
chytrid_1994	1	1	1	1	1	"Y_phosphatase (7),DSPc (5)"	hopo1|gm_asm4-0.167 hopo2|mkr_asm4-snap-0.19 bade2|BDET_03545 bade1|BATDEDRAFT_6575 sppu|SPPG_04109T0
chytrid_1995	1	1	1	1	1	"Peptidase_C26 (5),GATase (5),CTP_synth_N (5),CbiA (4),Transket_pyr (2)"	hopo1|gm_asm4-0.172 hopo2|aug_msk_asm4-0.130 bade2|BDET_03549 sppu|SPPG_00738T0 bade1|BATDEDRAFT_9543
chytrid_1996	1	1	1	1	1	"Homoserine_dh (5),NAD_binding_3 (5),Semialdhyde_dh (1),DapB_N (1),DUF2103 (1)"	hopo1|gm_asm4-0.175 hopo2|gm_asm4-0.175 sppu|SPPG_02495T0 bade2|BDET_03547 bade1|BATDEDRAFT_9483
chytrid_1997	1	1	1	1	1	"PI3Ka (5),PI3_PI4_kinase (5)"	hopo1|gm_asm4-0.178 hopo2|gm_asm4-0.178 sppu|SPPG_02635T0 bade2|BDET_06219 bade1|BATDEDRAFT_12252
chytrid_1998	1	1	1	1	1	"Ribosomal_S11 (5),Cryptochrome_C (2)"	hopo1|gm_asm4-0.179 hopo2|mkr_asm4-snap-0.28 bade1|BATDEDRAFT_6087 bade2|BDET_08365 sppu|SPPG_05307T0
chytrid_1999	1	1	1	1	1	"Pribosyltran (8),DUF218 (1),SecE (1),COX8 (1)"	hopo1|gm_asm4-0.182 hopo2|mkr_asm4-aug-0.8 bade2|BDET_03544 sppu|SPPG_06140T0 bade1|BATDEDRAFT_22904
chytrid_2000	1	1	1	1	1	"GCD14 (8),PCMT (5),Methyltransf_4 (4),MTS (3),RrnaAD (3),CMAS (2)"	hopo1|gm_asm4-0.186 hopo2|mkr_asm4-aug-0.17 bade2|BDET_06218 sppu|SPPG_03675T0 bade1|BATDEDRAFT_89745
chytrid_2001	1	1	1	1	1	UPF0160 (5)	hopo1|gm_asm53-0.37 hopo2|gm_asm53-0.37 sppu|SPPG_05382T0 bade2|BDET_03457 bade1|BATDEDRAFT_9327
chytrid_2002	1	1	1	1	1	"LRR_1 (7),cNMP_binding (5),F-box (4),Ste50p-SAM (1),PI-PLC-X (1)"	hopo1|gm_asm53-0.39 hopo2|mkr_asm53-aug-0.2 sppu|SPPG_05384T0 bade1|BATDEDRAFT_34451 bade2|BDET_03459
chytrid_2003	1	1	1	1	1	"DEAD (5),Helicase_C (5),ResIII (5),DUF2986 (1),HEM4 (1),DUF3334 (1)"	hopo1|gm_asm147-0.45 hopo2|mkr_asm147-snap-0.11 bade1|BATDEDRAFT_16042 bade2|BDET_04152 sppu|SPPG_00140T0
chytrid_2004	1	1	1	1	1	"Mgm101p (5),Rad52_Rad22 (1)"	hopo1|gm_asm147-0.50 hopo2|gm_asm147-0.50 sppu|SPPG_01818T0 bade1|BATDEDRAFT_87126 bade2|BDET_04155
chytrid_2005	1	1	1	1	1	"Rad4 (5),Transglut_core (5),Penaeidin (2),Lectin_legB (1),DAP_epimerase (1)"	hopo1|gm_asm147-0.52 hopo2|mkr_asm147-aug-0.5 bade2|BDET_04154 sppu|SPPG_00141T0 bade1|BATDEDRAFT_86866
chytrid_2006	1	1	1	1	1	"Pkinase_Tyr (5),Pkinase (5),DUF3231 (2)"	hopo1|gm_asm147-0.53 hopo2|gm_asm147-0.53 bade2|BDET_04149 bade1|BATDEDRAFT_9934 sppu|SPPG_00124T0
chytrid_2007	1	1	1	1	1	"NOB1_Zn_bind (5),Ogr_Delta (3),Med3 (2)"	hopo1|gm_asm147-0.54 hopo2|aug_msk_asm147-0.37 bade1|BATDEDRAFT_10084 bade2|BDET_04150 sppu|SPPG_00126T0
chytrid_2008	1	1	1	1	1	"WD40 (27),eIF2A (14),IKI3 (4),Cytochrom_D1 (2),PD40 (1),Coatomer_WDAD (1),CNH (1)"	hopo1|gm_asm223-0.69 hopo2|mkr_asm223-snap-0.18 sppu|SPPG_07817T0 bade2|BDET_07636 bade1|BATDEDRAFT_90779
chytrid_2009	1	1	1	1	1	"RuvB_N (10),AAA (10),Sigma54_activat (9),AAA_5 (9),Zeta_toxin (5),UPF0079 (5),FtsK_SpoIIIE (5),DnaB_C (5),Mg_chelatase (5),TIP49 (5),ResIII (4),KaiC (4),IstB (3),NACHT (3),DUF2075 (3),Zot (3),Sipho_tail (1),Parvo_NS1 (1)"	hopo1|gm_asm223-0.72 hopo2|mkr_asm223-aug-0.0 bade2|BDET_07647 sppu|SPPG_04093T0 bade1|BATDEDRAFT_20445
chytrid_2010	1	1	1	1	1	"Mov34 (5),EnY2 (1)"	hopo1|gm_asm223-0.75 bade2|BDET_07638 sppu|SPPG_01913T0 hopo2|mkr_asm223-snap-0.21 bade1|BATDEDRAFT_35761
chytrid_2011	1	1	1	1	1	"RRF (5),DUF2853 (2),Apolipoprotein (1),LytTR (1),DUF883 (1)"	hopo1|gm_asm223-0.77 hopo2|gm_asm223-0.77 bade2|BDET_07648 bade1|BATDEDRAFT_26860 sppu|SPPG_06579T0
chytrid_2012	1	1	1	1	1	"HEAT (7),DRIM (5)"	hopo1|gm_asm223-0.78 hopo2|mkr_asm223-aug-0.8 bade2|BDET_07634 sppu|SPPG_07836T0 bade1|BATDEDRAFT_26848
chytrid_2013	1	1	1	1	1	"Helicase_C (5),Flavi_DEAD (5),ResIII (5),DUF699 (5),DEAD (5),DUF1253 (4),tRNA-synt_1b (2),DUF1515 (1)"	hopo1|gm_asm223-0.82 hopo2|mkr_asm223-aug-0.3 bade2|BDET_07633 sppu|SPPG_00092T0 bade1|BATDEDRAFT_33571
chytrid_2014	1	1	1	1	1	"RuvB_N (6),Zeta_toxin (5),IstB (5),Bac_DnaA (5),Peptidase_M41 (5),DUF815 (5),Mg_chelatase (5),AAA_5 (5),TIP49 (5),AAA (5),AAA_2 (4),Arch_ATPase (3),NACHT (3),RNA_helicase (3),Parvo_NS1 (2),Sigma54_activat (1)"	hopo1|gm_asm89-0.74 bade2|BDET_04558 hopo2|mkr_asm89-snap-0.22 sppu|SPPG_00836T0 bade1|BATDEDRAFT_1279
chytrid_2015	1	1	1	1	1	"WD40 (35),Nup160 (20),eIF2A (6),LisH (4),Nucleoporin_N (4),Coatomer_WDAD (3),DUF1258 (2),Cytochrom_D1 (1)"	hopo1|gm_asm89-0.75 hopo2|gm_asm89-0.75 bade2|BDET_04561 sppu|SPPG_07255T0 bade1|BATDEDRAFT_88994
chytrid_2016	1	1	1	1	1	"Phosphodiest (5),Metalloenzyme (5),iPGM_N (5),Sulfatase (3),AP_endonuc_2 (1),PglZ (1)"	hopo1|gm_asm89-0.78 hopo2|mkr_asm89-aug-0.5 sppu|SPPG_00506T0 bade2|BDET_04553 bade1|BATDEDRAFT_11378
chytrid_2017	1	1	1	1	1	GTP_cyclohydro2 (6)	hopo1|gm_asm89-0.81 hopo2|mkr_asm89-snap-0.20 bade2|BDET_04554 bade1|BATDEDRAFT_30090 sppu|SPPG_07238T0
chytrid_2018	1	1	1	1	1	"TBC (4),FtsX (3),Sec31 (1)"	hopo1|gm_asm89-0.82 hopo2|mkr_asm89-aug-0.11 bade2|BDET_04560 sppu|SPPG_00851T0 bade1|BATDEDRAFT_88995
chytrid_2019	1	1	1	1	1	Sec1 (5)	hopo1|gm_asm89-0.85 hopo2|mkr_asm89-aug-0.3 bade2|BDET_04556 sppu|SPPG_07880T0 bade1|BATDEDRAFT_35164
chytrid_2020	1	1	1	1	1	"RNA_lig_T4_1 (5),tRNA_lig_kinase (5),tRNA_lig_CPD (5),AAA (2),RNA_ligase (2)"	hopo1|gm_asm284-0.64 hopo2|gm_asm284-0.64 sppu|SPPG_04106T0 bade2|BDET_03328 bade1|BATDEDRAFT_34495
chytrid_2021	1	1	1	1	1	NDK (5)	hopo1|gm_asm284-0.66 hopo2|gm_asm284-0.66 bade2|BDET_03317 sppu|SPPG_02269T0 bade1|BATDEDRAFT_9385
chytrid_2022	1	1	1	1	1	peroxidase (5)	hopo1|gm_asm284-0.70 hopo2|mkr_asm284-aug-0.2 bade1|BATDEDRAFT_9339 bade2|BDET_03316 sppu|SPPG_06463T0
chytrid_2023	1	1	1	1	1	"RNA_pol_L (5),UPF0054 (1),zf-C2H2 (1),Cadherin (1)"	hopo1|gm_asm146-0.38 hopo2|mkr_asm146-snap-0.6 bade1|BATDEDRAFT_12522 bade2|BDET_05816 sppu|SPPG_03005T0
chytrid_2024	1	1	1	1	1	"WD40 (20),Cytochrom_D1 (5),PD40 (1)"	hopo1|gm_asm55-0.55 hopo2|mkr_asm55-snap-0.19 bade2|BDET_08255 bade1|BATDEDRAFT_14441 sppu|SPPG_08420T0
chytrid_2025	1	1	1	1	1	"Ribonuc_L-PSP (7),ATP_bind_4 (6),Endonuc-BsobI (1),Chitin_bind_1 (1),DUF3055 (1)"	hopo1|gm_asm55-0.56 sppu|SPPG_02463T0 bade2|BDET_08259 bade1|BATDEDRAFT_20913 hopo2|mkr_asm55-snap-0.10
chytrid_2026	1	1	1	1	1	"MTS (5),Methyltransf_12 (5),Methyltransf_2 (5),Spermine_synth (5),DUF752 (2)"	hopo1|gm_asm55-0.58 hopo2|gm_asm55-0.58 bade2|BDET_08252 sppu|SPPG_02470T0 bade1|BATDEDRAFT_20923
chytrid_2027	1	1	1	1	1	ATP-synt_D (5)	hopo1|gm_asm55-0.59 hopo2|gm_asm55-0.59 bade2|BDET_08258 sppu|SPPG_03667T0 bade1|BATDEDRAFT_92113
chytrid_2028	1	1	1	1	1	"WD40 (33),Nup160 (10),eIF2A (9)"	hopo1|gm_asm55-0.60 bade2|BDET_08256 sppu|SPPG_02467T0 hopo2|snap_asm55-0.62 bade1|BATDEDRAFT_17943
chytrid_2029	1	1	1	1	1	"Abhydrolase_3 (9),DUF2424 (1),Gti1_Pac2 (1)"	hopo1|gm_asm219-0.149 hopo2|snap_asm219-0.221 bade2|BDET_00349 sppu|SPPG_04049T0 bade1|BATDEDRAFT_84613
chytrid_2030	1	1	1	1	1	DDRGK (1)	hopo1|gm_asm219-0.150 hopo2|gm_asm219-0.150 bade2|BDET_00330 sppu|SPPG_04324T0 bade1|BATDEDRAFT_21428
chytrid_2031	1	1	1	1	1	"WD40 (25),eIF2A (4),Sof1 (3),Tombus_P33 (2)"	hopo1|gm_asm219-0.152 hopo2|gm_asm219-0.152 sppu|SPPG_03928T0 bade1|BATDEDRAFT_84605 bade2|BDET_00335
chytrid_2032	1	1	1	1	1	"MOZ_SAS (5),Acetyltransf_1 (3),Tudor-knot (3),DUF571 (2),HTH_11 (1),He_PIG_assoc (1)"	hopo1|gm_asm219-0.157 hopo2|gm_asm219-0.157 sppu|SPPG_03662T0 bade1|BATDEDRAFT_7906 bade2|BDET_00353
chytrid_2033	1	1	1	1	1	"ThiF (5),Peptidase_M3_N (4),Prok-TraM (1),Ribosomal_S14 (1)"	hopo1|gm_asm219-0.158 hopo2|gm_asm219-0.158 sppu|SPPG_05308T0 bade2|BDET_03275 bade1|BATDEDRAFT_36669
chytrid_2034	1	1	1	1	1	"Gtr1_RagA (11),Arf (11),GTP_EFTU (11),Miro (6),G-alpha (6),SRPRB (3),FtsK_SpoIIIE (2),PduV-EutP (2),Ras (2),MobB (1),DUF3310 (1)"	hopo1|gm_asm219-0.160 hopo2|aug_msk_asm219-0.126 bade2|BDET_00318 bade1|BATDEDRAFT_15313 sppu|SPPG_08686T0
chytrid_2035	1	1	1	1	1	"MAD (6),IncA (3),ATG16 (2),Viral_P18 (2),Myosin_tail_1 (2),DUF641 (1),Geminin (1)"	hopo1|gm_asm219-0.161 hopo2|mkr_asm219-snap-0.48 bade1|BATDEDRAFT_21446 bade2|BDET_00351 sppu|SPPG_04065T0
chytrid_2036	1	1	1	1	1	"WD40 (35),Nucleoporin_N (8),LMBR1 (2)"	hopo1|gm_asm219-0.162 hopo2|aug_asm219-0.237 bade2|BDET_00352 sppu|SPPG_03920T0 bade1|BATDEDRAFT_84615
chytrid_2037	1	1	1	1	1	"WD40 (24),eIF2A (3),BAP (2),Laminin_II (1),EAP30 (1),Pex14_N (1),Activator_LAG-3 (1),DPPIV_N (1)"	hopo1|gm_asm219-0.163 hopo2|mkr_asm219-aug-0.4 bade2|BDET_00334 sppu|SPPG_03831T0 bade1|BATDEDRAFT_18271
chytrid_2038	1	1	1	1	1	"RasGAP_C (5),RasGAP (5),Herpes_UL14 (2),DUF972 (2),Prefoldin_2 (2)"	hopo1|gm_asm219-0.164 hopo2|mkr_asm219-aug-0.18 sppu|SPPG_03837T0 bade2|BDET_00316 bade1|BATDEDRAFT_18255
chytrid_2039	1	1	1	1	1	"Bac_surface_Ag (5),DUF321 (2),Flavin_Reduct (2),Surf_Ag_VNR (1)"	hopo1|gm_asm219-0.168 hopo2|mkr_asm219-snap-0.38 bade2|BDET_03274 sppu|SPPG_01097T0 bade1|BATDEDRAFT_34510
chytrid_2040	1	1	1	1	1	"SWIB (6),COG5 (1)"	hopo1|gm_asm219-0.169 hopo2|mkr_asm219-snap-0.32 sppu|SPPG_02282T0 bade1|BATDEDRAFT_85559 bade2|BDET_00331
chytrid_2041	1	1	1	1	1	"zf-C2H2_jaz (13),zf-C2H2 (10),DUF2431 (10),RIG-I_C-RD (4),Mu-like_Com (2),zf-FCS (2),Ribosomal_S27e (1)"	hopo1|gm_ctg03957-0.8 hopo2|aug_msk_ctg03957-0.5 bade2|BDET_02313 sppu|SPPG_03240T0 bade1|BATDEDRAFT_36818
chytrid_2042	1	1	1	1	1	"Proteasome (5),WD40 (2)"	hopo1|gm_asm182-0.132 sppu|SPPG_05514T0 bade2|BDET_02577 bade1|BATDEDRAFT_16747 hopo2|snap_msk_asm182-0.97
chytrid_2043	1	1	1	1	1	"Pyr_redox_2 (7),HI0933_like (7),Pyr_redox (5),Shikimate_DH (1),DUF2133 (1)"	hopo1|gm_asm182-0.134 hopo2|mkr_asm182-snap-0.27 bade2|BDET_02623 sppu|SPPG_03351T0 bade1|BATDEDRAFT_16765
chytrid_2044	1	1	1	1	1	"Glycos_transf_2 (2),Bact_transglu_N (1)"	hopo1|gm_asm182-0.135 hopo2|gm_asm182-0.135 bade2|BDET_05323 sppu|SPPG_07616T0 bade1|BATDEDRAFT_34983
chytrid_2045	1	1	1	1	1	"Ribosomal_L1 (5),ECH (2),EB1_binding (1)"	hopo1|gm_asm182-0.145 hopo2|mkr_asm182-snap-0.25 bade2|BDET_02614 bade1|BATDEDRAFT_30108 sppu|SPPG_01780T0
chytrid_2046	1	1	1	1	1	"DUF258 (10),ABC_tran (10),SMC_N (10),AAA (10),MobB (8),SRP54 (8),NACHT (7),Thymidylate_kin (6),UPF0079 (5),VirE (5),Miro (5),Rad17 (5),RNA_helicase (5),Fer4 (4),RLI (4),NB-ARC (4),AAA_5 (3),Mg_chelatase (3),Cyt-b5 (1),PROCT (1)"	hopo1|gm_asm182-0.154 hopo2|gm_asm182-0.154 bade2|BDET_02584 sppu|SPPG_02799T0 bade1|BATDEDRAFT_35179
chytrid_2047	1	1	1	1	1	"TRM13 (5),Methyltransf_12 (2),Methyltransf_9 (2),zf-U11-48K (2),MTS (1),zf-TRM13_CCCH (1)"	hopo1|gm_asm182-0.157 hopo2|gm_asm182-0.157 bade2|BDET_02579 sppu|SPPG_04383T0 bade1|BATDEDRAFT_89019
chytrid_2048	1	1	1	1	1	"Viral_helicase1 (9),DEAD (5),UPF1_Zn_bind (5),Ribosomal_S13_N (5),DUF2075 (5),ResIII (5),DUF699 (5),PhoH (4),SNF2_N (3),SRP54 (3),KaiC (3),FtsK_SpoIIIE (1),ATP-gua_PtransN (1),UvrD-helicase (1),AAA (1),DUF889 (1)"	hopo1|gm_asm117-0.24 hopo2|mkr_asm117-snap-0.3 sppu|SPPG_08182T0 bade1|BATDEDRAFT_35814 bade2|BDET_07812
chytrid_2049	1	1	1	1	1	"MutS_I (7),MutS_III (6),MutS_II (5),MutS_V (5),MutS_IV (5),DUF124 (1),LisH (1),WD40 (1)"	hopo1|gm_asm312-0.54 hopo2|mkr_asm312-aug-0.2 bade2|BDET_03138 sppu|SPPG_05502T0 bade1|BATDEDRAFT_21067
chytrid_2050	1	1	1	1	1	"SMC_N (5),FtsK_SpoIIIE (5),ABC_membrane_2 (5),ABC_tran (5),TraL (4),Adeno_IVa2 (2),Ribosomal_L22 (2)"	hopo1|gm_asm312-0.55 hopo2|aug_msk_asm312-0.45 bade2|BDET_03135 sppu|SPPG_01022T0 bade1|BATDEDRAFT_18085
chytrid_2051	1	1	1	1	1	"Zeta_toxin (6),KTI12 (6),PNK3P (5),Miro (1)"	hopo1|gm_asm143-0.166 hopo2|mkr_asm143-aug-0.16 bade2|BDET_02942 bade1|BATDEDRAFT_89257 sppu|SPPG_01314T0
chytrid_2052	1	1	1	1	1	"GRAM (7),Glyco_transf_28 (5),UDPGT (4),PH (3)"	hopo1|gm_asm143-0.167 bade2|BDET_00743 hopo2|mkr_asm143-snap-0.40 bade1|BATDEDRAFT_195 sppu|SPPG_06223T0
chytrid_2053	1	1	1	2	0	"SpoU_methylase (4),GDI (1)"	hopo1|gm_asm143-0.169 hopo2|mkr_asm143-aug-0.7 bade2|BDET_02939 hopo2|mkr_asm143-aug-0.6 bade1|BATDEDRAFT_11794
chytrid_2054	1	1	1	1	1	"PA28_alpha (2),eIF3_N (1),Cob_adeno_trans (1),ADH_N (1),ADH_zinc_N (1)"	hopo1|gm_asm143-0.170 sppu|SPPG_00760T0 bade2|BDET_00755 hopo2|mkr_asm143-aug-0.3 bade1|BATDEDRAFT_21810
chytrid_2055	1	1	1	1	1	PNP_UDP_1 (5)	hopo1|gm_asm143-0.171 hopo2|mkr_asm143-snap-0.37 bade2|BDET_02031 sppu|SPPG_07801T0 bade1|BATDEDRAFT_33133
chytrid_2056	1	1	1	1	1	"Dynamin_N (8),Septin (6),MMR_HSR1 (5),DUF258 (5),Strep_SA_rep (5),GTP_EFTU (5),Miro (4),AIG1 (3),RNA_helicase (3),DUF848 (3),Ras (3),Pox_A32 (2),MobB (1),Guanylate_cyc (1),FtsK_SpoIIIE (1)"	hopo1|gm_asm143-0.173 hopo2|mkr_asm143-snap-0.27 sppu|SPPG_04916T0 bade2|BDET_00751 bade1|BATDEDRAFT_36444
chytrid_2057	1	1	1	1	1	"MBOAT (5),HIG_1_N (2),Fun_ATP-synt_8 (2)"	hopo1|gm_asm143-0.174 hopo2|mkr_asm143-snap-0.33 bade2|BDET_02941 sppu|SPPG_06229T0 bade1|BATDEDRAFT_33345
chytrid_2058	1	1	1	1	1	GDI (5)	hopo1|gm_asm143-0.176 hopo2|mkr_asm143-snap-0.31 bade2|BDET_02940 sppu|SPPG_06519T0 bade1|BATDEDRAFT_16919
chytrid_2059	1	1	1	1	1	Syja_N (5)	hopo1|gm_asm143-0.187 hopo2|mkr_asm143-snap-0.21 bade2|BDET_00757 sppu|SPPG_04268T0 bade1|BATDEDRAFT_21812
chytrid_2060	1	1	1	1	1	"WD40 (11),Utp12 (4)"	hopo1|gm_asm143-0.191 hopo2|aug_msk_asm143-0.164 bade2|BDET_02944 bade1|BATDEDRAFT_89207 sppu|SPPG_02548T0
chytrid_2061	1	1	1	1	1	"Mg_chelatase (7),Sigma54_activat (5),AAA_3 (5),MCM (5),AAA (4),DEAD (2),AAA_5 (2)"	hopo1|gm_asm143-1.26 bade2|BDET_02947 hopo2|mkr_asm143-snap-1.8 sppu|SPPG_03415T0 bade1|BATDEDRAFT_11933
chytrid_2062	1	1	1	1	1	"Sec6 (5),UPF0149 (4),Peptidase_M16 (1),Vps53_N (1),Perilipin (1)"	hopo1|gm_asm391-0.26 hopo2|mkr_asm391-aug-0.4 bade2|BDET_06488 sppu|SPPG_04235T0 bade1|BATDEDRAFT_13787
chytrid_2063	1	1	1	1	1	"tRNA-synt_2b (5),TGS (5),HGTP_anticodon (5),tRNA_SAD (5),Nop10p (2)"	hopo1|gm_asm77-0.71 hopo2|gm_asm77-0.71 bade2|BDET_00393 sppu|SPPG_03953T0 bade1|BATDEDRAFT_18299
chytrid_2064	1	1	1	1	1	"Helicase_C (5),DEAD (5),ResIII (4),SecA_DEAD (3),Sporozoite_P67 (2),DUF2457 (2),Cenp-B_dimeris (2),DUF699 (1)"	hopo1|gm_asm77-0.74 hopo2|gm_asm77-0.74 bade2|BDET_00388 sppu|SPPG_06206T0 bade1|BATDEDRAFT_15345
chytrid_2065	1	1	1	1	1	"RF-1 (5),PCRF (5),Cu_bind_like (1),Rrn6 (1),CorA (1),SYF2 (1)"	hopo1|gm_asm77-0.88 bade2|BDET_00394 hopo2|mkr_asm77-snap-0.7 bade1|BATDEDRAFT_85755 sppu|SPPG_02219T0
chytrid_2066	1	1	1	1	1	"GTP_EFTU (7),MMR_HSR1 (5),Miro (5),TGS (5),FeoB_N (5),Dynamin_N (5),ArgK (3),MobB (1)"	hopo1|gm_asm77-0.91 hopo2|gm_asm77-0.91 bade2|BDET_00391 sppu|SPPG_04052T0 bade1|BATDEDRAFT_36387
chytrid_2067	1	1	1	1	1	"TFIIB (9),Cyclin_C (6),TF_Zn_Ribbon (5),UNC45-central (2),PRAI (2),Cyclin_N (2),DUF1876 (1)"	hopo1|gm_asm119-0.36 hopo2|mkr_asm119-snap-0.9 sppu|SPPG_01883T0 bade1|BATDEDRAFT_35027 bade2|BDET_05503
chytrid_2068	1	1	1	1	1	"UPF0061 (5),DUF1281 (2)"	hopo1|gm_asm119-0.39 hopo2|aug_msk_asm119-0.29 bade2|BDET_05509 sppu|SPPG_05830T0 bade1|BATDEDRAFT_1859
chytrid_2069	1	1	1	1	1	"WD40 (32),eIF2A (12),PD40 (10),Nup160 (5),Proteasome_A_N (2),DUF3450 (1),HIRA_B (1),SGL (1),Tup_N (1),Cytochrom_D1 (1),Transposase_30 (1)"	hopo1|gm_asm119-0.40 bade2|BDET_05505 hopo2|mkr_asm119-snap-0.8 sppu|SPPG_02808T0 bade1|BATDEDRAFT_2151
chytrid_2070	1	1	1	1	1	"TPR_2 (5),DUF2225 (1),RPAP1_C (1)"	hopo1|gm_ctg05416-0.6 bade2|BDET_03813 hopo2|mkr_ctg05416-aug-0.0 sppu|SPPG_03249T0 bade1|BATDEDRAFT_86109
chytrid_2071	1	1	1	1	1	"TPR_2 (11),TPR_1 (9),MIT (2),NatB_MDM20 (2),efhand (2),TOM20_plant (1)"	hopo1|gm_asm215-0.64 hopo2|mkr_asm215-aug-0.5 bade2|BDET_01626 sppu|SPPG_03303T0 bade1|BATDEDRAFT_34325
chytrid_2072	1	1	1	1	1	"HMA (13),Hydrolase_3 (6),E1-E2_ATPase (5),Hydrolase (5),PaaX (2),GerE (2),DREV (2)"	hopo1|gm_asm215-0.67 hopo2|snap_msk_asm215-0.41 bade2|BDET_05518 sppu|SPPG_00274T0 bade1|BATDEDRAFT_11272
chytrid_2073	1	1	1	1	1	"AAA (10),AAA_2 (10),RuvB_N (8),RNA_helicase (8),AAA_5 (8),TIP49 (8),DUF265 (7),Arch_ATPase (6),NACHT (6),Rad17 (6),AAA_3 (6),Sigma54_activat (5),Viral_helicase1 (5),DUF815 (5),Vps4_C (4),Mg_chelatase (4),Zeta_toxin (3),IstB (3),DUF258 (2),UPF0079 (2),ATP_bind_1 (2),MCM (2),NB-ARC (2),cobW (2),RecA (1),SRP54 (1),AFG1_ATPase (1),ATP-synt_ab (1)"	hopo1|gm_asm215-0.68 hopo2|gm_asm215-0.68 sppu|SPPG_03023T0 bade2|BDET_01636 bade1|BATDEDRAFT_8414
chytrid_2074	1	1	1	1	1	"GHMP_kinases_C (5),GHMP_kinases_N (5),DUF3735 (1)"	hopo1|gm_asm215-0.70 hopo2|gm_asm215-0.70 bade2|BDET_01631 sppu|SPPG_02319T0 bade1|BATDEDRAFT_85192
chytrid_2075	1	1	1	1	1	"Radial_spoke (13),Mei5 (1),NUC194 (1)"	hopo1|gm_asm215-0.73 hopo2|aug_msk_asm215-0.54 bade2|BDET_05514 sppu|SPPG_03488T0 bade1|BATDEDRAFT_24691
chytrid_2076	1	1	1	1	1	DUF561 (2)	hopo1|gm_ctg08386-0.12 hopo2|mkr_ctg08386-snap-0.0 sppu|SPPG_04454T0 bade1|BATDEDRAFT_89243 bade2|BDET_03005
chytrid_2077	1	1	1	1	1	"Biopterin_H (5),ACT (2)"	hopo1|gm_asm327-0.19 hopo2|gm_asm327-0.19 sppu|SPPG_07026T0 bade2|BDET_00193 bade1|BATDEDRAFT_8378
chytrid_2078	1	1	1	1	1	"SPRY (10),F-box (3),KRTAP (1)"	hopo1|gm_asm173-0.64 hopo2|mkr_asm173-snap-0.18 bade2|BDET_06740 sppu|SPPG_05814T0 bade1|BATDEDRAFT_91553
chytrid_2079	1	1	1	1	1	"Citrate_synt (5),Ligase_CoA (5),CoA_binding (5),ATP-grasp_2 (4)"	hopo1|gm_asm173-0.66 hopo2|mkr_asm173-snap-0.12 bade2|BDET_06741 sppu|SPPG_06462T0 bade1|BATDEDRAFT_35901
chytrid_2080	1	1	1	1	1	"PD40 (11),AXE1 (9),Peptidase_S15 (5),Peptidase_S9 (5),Abhydrolase_3 (2),Muc_lac_enz (1),DPPIV_N (1),Abhydrolase_1 (1)"	hopo1|gm_asm173-0.73 hopo2|mkr_asm173-snap-0.8 bade2|BDET_06753 sppu|SPPG_07031T0 bade1|BATDEDRAFT_35893
chytrid_2081	1	1	1	1	1	"Band_7 (6),PGA_cap (1)"	hopo1|gm_asm173-0.82 hopo2|aug_msk_asm173-0.51 bade1|BATDEDRAFT_91349 bade2|BDET_06734 sppu|SPPG_04753T0
chytrid_2082	1	1	1	1	1	"ATP-synt_ab (6),ATP-synt_ab_C (5),ATP-synt_ab_N (3),Endosulfine (2)"	hopo1|gm_ctg03998-0.4 hopo2|mkr_ctg03998-snap-0.1 bade2|BDET_07779 sppu|SPPG_03287T0 bade1|BATDEDRAFT_90846
chytrid_2083	1	1	1	1	1	"NAD_Gly3P_dh_N (5),NAD_Gly3P_dh_C (5),F420_oxidored (2)"	hopo1|gm_asm96-0.122 hopo2|gm_asm96-0.122 bade2|BDET_00568 sppu|SPPG_08029T0 bade1|BATDEDRAFT_84716
chytrid_2084	1	1	1	1	1	"Pyr_redox_2 (5),Pyr_redox_dim (5),AlaDh_PNT_C (5),2-Hacid_dh_C (5),Pyr_redox (5),3HCDH_N (5),GIDA (4),DegV (4),FAD_binding_2 (3),DAO (3),Thi4 (3),HI0933_like (3),NAD_Gly3P_dh_N (3),LktC (2),Pertussis_S1 (2),FAD_binding_3 (1),UDPG_MGDP_dh_N (1)"	hopo1|gm_asm96-0.138 hopo2|mkr_asm96-snap-0.44 bade2|BDET_08552 sppu|SPPG_03025T0 bade1|BATDEDRAFT_21097
chytrid_2085	1	1	1	1	1	"Hexapep (15),W2 (4),NTP_transferase (3),Nop14 (1),DUF384 (1)"	hopo1|gm_asm96-0.140 hopo2|mkr_asm96-snap-0.27 bade2|BDET_00585 bade1|BATDEDRAFT_85798 sppu|SPPG_06600T0
chytrid_2086	1	1	1	1	1	"IBR (13),zf-C3HC4 (8),Penicil_amidase (1),DUF3455 (1),COG2 (1)"	hopo1|gm_asm96-0.141 hopo2|gm_asm96-0.141 bade2|BDET_00573 sppu|SPPG_03892T0 bade1|BATDEDRAFT_9163
chytrid_2087	1	1	1	1	1	"adh_short (9),KR (9),THF_DHG_CYH_C (3),Epimerase (3),Eno-Rase_NADH_b (2),FAD_binding_3 (1),F420_oxidored (1),DUF1776 (1),eIF-1a (1),YjeF_N (1),ApbA (1),ADH_zinc_N (1)"	hopo1|gm_asm96-0.147 hopo2|mkr_asm96-aug-0.7 bade2|BDET_08553 bade1|BATDEDRAFT_36291 sppu|SPPG_06880T0
chytrid_2088	1	1	1	1	1	"RIC1 (6),KH_1 (1)"	hopo1|gm_asm96-0.149 bade2|BDET_00569 hopo2|mkr_asm96-snap-0.32 bade1|BATDEDRAFT_21645 sppu|SPPG_06297T0
chytrid_2089	1	1	1	1	1	"Cyclin_C (5),TFIIB (5),Cyclin_N (5),DUF2356 (2),Nop (1)"	hopo1|gm_asm96-0.151 hopo2|mkr_asm96-aug-0.0 bade2|BDET_08562 sppu|SPPG_02504T0 bade1|BATDEDRAFT_92723
chytrid_2090	1	1	1	1	1	"Rep_fac-A_C (10),tRNA_anti (5),Rep-A_N (4),Pox_vIL-18BP (1)"	hopo1|gm_asm100-0.174 hopo2|mkr_asm100-snap-0.67 bade2|BDET_04884 bade1|BATDEDRAFT_88559 sppu|SPPG_03052T0
chytrid_2091	1	1	1	1	1	"Ribosomal_L6 (10),LAGLIDADG_1 (2)"	hopo1|gm_asm100-0.175 hopo2|mkr_asm100-aug-0.21 bade2|BDET_04883 sppu|SPPG_04176T0 bade1|BATDEDRAFT_88560
chytrid_2092	1	1	1	1	1	"Arm (40),HEAT (21),DUF634 (15),Proteasom_PSMB (10),V-ATPase_H_C (10),HEAT_PBS (5),Mo25 (4),IBB (3),DUF2505 (2),V-ATPase_H_N (2),Adaptin_N (1),DUF1716 (1)"	hopo1|gm_asm100-0.181 hopo2|mkr_asm100-snap-0.23 bade2|BDET_04846 sppu|SPPG_01341T0 bade1|BATDEDRAFT_11307
chytrid_2093	1	1	1	1	1	Mito_carr (17)	hopo1|gm_asm100-0.182 hopo2|mkr_asm100-snap-0.43 sppu|SPPG_01428T0 bade1|BATDEDRAFT_11642 bade2|BDET_04867
chytrid_2094	1	1	1	1	1	"Tubulin_C (5),Tubulin (5),Misat_Myo_SegII (3),CASP_C (2)"	hopo1|gm_asm100-0.184 sppu|SPPG_01551T0 bade2|BDET_04864 hopo2|mkr_asm100-snap-0.59 bade1|BATDEDRAFT_11643
chytrid_2095	1	1	1	1	1	"Sulfatase (5),Phosphodiest (5),Metalloenzyme (3),Alk_phosphatase (2),Clusterin (2),DUF229 (1),GSPII_F (1),DUF178 (1)"	hopo1|gm_asm100-0.187 hopo2|gm_asm100-0.187 sppu|SPPG_06186T0 bade2|BDET_04878 bade1|BATDEDRAFT_11390
chytrid_2096	1	1	1	1	1	ERG4_ERG24 (5)	hopo1|gm_asm100-0.190 bade2|BDET_04873 hopo2|mkr_asm100-snap-0.64 sppu|SPPG_01434T0 bade1|BATDEDRAFT_35090
chytrid_2097	1	1	1	1	1	"DUF89 (6),LEA_4 (1)"	hopo1|gm_asm100-0.199 hopo2|mkr_asm100-aug-0.1 bade2|BDET_04847 sppu|SPPG_01355T0 bade1|BATDEDRAFT_24960
chytrid_2098	1	1	1	1	1	"Pep_deformylase (5),DUF3567 (2)"	hopo1|gm_asm100-0.200 hopo2|mkr_asm100-snap-0.38 bade2|BDET_04853 sppu|SPPG_03290T0 bade1|BATDEDRAFT_88570
chytrid_2099	1	1	1	1	1	"His_biosynth (5),PcrB (2),Ribul_P_3_epim (2),DUF2944 (1),TMP-TENI (1)"	hopo1|gm_asm100-0.204 hopo2|gm_asm100-0.204 bade2|BDET_04848 sppu|SPPG_03014T0 bade1|BATDEDRAFT_11553
chytrid_2100	1	1	1	1	1	"SAP (8),DUF382 (5),PSP (5),Ribosomal_60s (2)"	hopo1|gm_asm100-0.205 bade2|BDET_04868 hopo2|mkr_asm100-snap-0.47 sppu|SPPG_01430T0 bade1|BATDEDRAFT_35091
chytrid_2101	1	1	1	1	1	Sas10_Utp3 (5)	hopo1|gm_asm100-1.54 hopo2|mkr_asm100-aug-1.2 bade2|BDET_04895 sppu|SPPG_01543T0 bade1|BATDEDRAFT_24923
chytrid_2102	1	1	1	1	1	"Peptidase_M16 (5),Peptidase_M16_C (5)"	hopo1|gm_asm100-1.57 hopo2|mkr_asm100-aug-1.8 bade2|BDET_04894 sppu|SPPG_01544T0 bade1|BATDEDRAFT_1934
chytrid_2103	1	1	1	1	1	"ATP-synt_ab (5),ATP-synt_ab_C (5),ATP-synt_ab_N (5),HAS-barrel (3)"	hopo1|gm_asm100-1.59 hopo2|aug_msk_asm100-1.52 bade2|BDET_05299 sppu|SPPG_08276T0 bade1|BATDEDRAFT_19451
chytrid_2104	1	1	1	1	1	"Glyco_transf_22 (7),C1_1 (2),HR1 (2),Pkinase_Tyr (1),Pkinase (1),C2 (1)"	hopo1|gm_asm100-1.61 hopo2|aug_msk_asm100-1.50 bade2|BDET_04907 sppu|SPPG_08292T0 bade1|BATDEDRAFT_11440
chytrid_2105	1	1	1	1	1	"PCI (5),RPN7 (5)"	hopo1|gm_asm100-1.62 hopo2|gm_asm100-1.62 bade2|BDET_04892 sppu|SPPG_01554T0 bade1|BATDEDRAFT_88556
chytrid_2106	1	1	1	1	1	"RhoGAP (5),FCH (3),PEP-utilisers_N (1)"	hopo1|gm_asm100-1.101 hopo2|mkr_asm100-snap-1.11 bade2|BDET_04888 sppu|SPPG_01531T0 bade1|BATDEDRAFT_24929
chytrid_2107	1	1	1	1	1	Barren (5)	hopo1|gm_asm59-0.53 hopo2|mkr_asm59-aug-0.0 sppu|SPPG_02629T0 bade1|BATDEDRAFT_34419 bade2|BDET_03534
chytrid_2108	1	1	1	1	1	"Abhydrolase_1 (7),Abhydrolase_4 (5),DUF1989 (2)"	hopo1|gm_asm59-0.55 hopo2|aug_msk_asm59-0.45 sppu|SPPG_07000T0 bade2|BDET_06277 bade1|BATDEDRAFT_30250
chytrid_2109	1	1	1	1	1	"PRA-CH (5),PRA-PH (5),Histidinol_dh (5),MazG (4)"	hopo1|gm_asm59-0.56 hopo2|aug_msk_asm59-0.41 bade2|BDET_03533 bade1|BATDEDRAFT_9548 sppu|SPPG_02630T0
chytrid_2110	1	1	1	1	1	"WD40 (34),eIF2A (8),Nup160 (2),DUF3312 (2),Nucleoporin_N (2),Herpes_DNAp_acc (1)"	hopo1|gm_asm3-0.189 sppu|SPPG_00839T0 hopo2|mkr_asm3-snap-0.26 bade2|BDET_03130 bade1|BATDEDRAFT_36260
chytrid_2111	1	1	1	1	1	"Mt_ATP-synt_B (5),DUF1539 (1),Herpes_BLRF2 (1),Flagellin_C (1)"	hopo1|gm_asm3-0.193 hopo2|mkr_asm3-aug-0.16 bade2|BDET_03110 sppu|SPPG_00776T0 bade1|BATDEDRAFT_14764
chytrid_2112	1	1	1	1	1	"Dynamin_N (6),Septin (5),DUF258 (3),ATP-synt_F6 (3),FtsK_SpoIIIE (3),PduV-EutP (3),GTP_EFTU (3),AIG1 (3),NACHT (3),MMR_HSR1 (3),MobB (3),Miro (3),Ras (3),IIGP (2),Pox_A32 (2),Sigma54_activat (1),Methyltransf_16 (1),GlycosTransf (1),Bac_DnaA (1),GSPII_E (1),RNA_helicase (1),PrmA (1),KaiC (1)"	hopo1|gm_asm3-0.196 hopo2|snap_msk_asm3-0.121 sppu|SPPG_04107T0 bade2|BDET_03060 bade1|BATDEDRAFT_18064
chytrid_2113	1	1	1	1	1	"ICL (5),Arg_repressor_C (4),FAD_binding_3 (2),SE (1)"	hopo1|gm_asm3-0.200 bade2|BDET_03057 bade1|BATDEDRAFT_18060 sppu|SPPG_01920T0 hopo2|mkr_asm3-aug-0.8
chytrid_2114	1	1	1	1	1	"CBF (6),Fip1 (1),DUF3452 (1),Rsd_AlgQ (1)"	hopo1|gm_asm3-0.201 hopo2|mkr_asm3-snap-0.60 bade2|BDET_03062 sppu|SPPG_03162T0 bade1|BATDEDRAFT_92532
chytrid_2115	1	1	1	1	1	"WD40 (19),Nup160 (4),Cullin (3),APC2 (3),efhand (3),Pencillinase_R (2),Tricho_coat (1)"	hopo1|gm_asm3-0.205 bade2|BDET_03127 hopo2|mkr_asm3-aug-0.15 bade1|BATDEDRAFT_92606 sppu|SPPG_04663T0
chytrid_2116	1	1	1	1	1	"HEAT (13),Arm (2),Glyco_transf_5 (1),ACPS (1)"	hopo1|gm_asm3-0.206 hopo2|mkr_asm3-aug-0.4 bade2|BDET_03114 sppu|SPPG_00805T0 bade1|BATDEDRAFT_92549
chytrid_2117	1	1	1	1	1	"DUF3591 (6),TBP-binding (3),Bromodomain (2),Dpy-30 (1)"	hopo1|gm_asm3-0.209 hopo2|mkr_asm3-snap-0.62 sppu|SPPG_05569T0 bade1|BATDEDRAFT_36239 bade2|BDET_03053
chytrid_2118	1	1	1	1	1	"Pkinase (4),Pkinase_Tyr (4),Arm (2),UNC45-central (1),YrbL-PhoP_reg (1),APH (1),Seadorna_VP7 (1),Kdo (1),RIO1 (1),HEAT (1)"	hopo1|gm_asm3-0.210 bade2|BDET_03076 hopo2|mkr_asm3-snap-0.46 bade1|BATDEDRAFT_14827 sppu|SPPG_01837T0
chytrid_2119	1	1	1	1	1	"RRM_1 (15),Transformer (1)"	hopo1|gm_asm3-0.213 hopo2|mkr_asm3-snap-0.59 bade2|BDET_03115 bade1|BATDEDRAFT_21058 sppu|SPPG_07259T0
chytrid_2120	1	1	1	1	1	"Pkinase_Tyr (5),Pkinase (5),DUF2765 (1),OSR1_C (1)"	hopo1|gm_asm3-0.217 bade2|BDET_03118 hopo2|mkr_asm3-snap-0.22 sppu|SPPG_01145T0 bade1|BATDEDRAFT_92667
chytrid_2121	1	1	1	1	1	"WD40 (33),eIF2A (2),Cytochrom_D1 (2),Nup160 (2),DUF3312 (2)"	hopo1|gm_asm190-0.86 hopo2|mkr_asm190-aug-0.3 bade2|BDET_03586 sppu|SPPG_07509T0 bade1|BATDEDRAFT_86201
chytrid_2122	1	1	1	1	1	"Mito_carr (15),efhand (13),SPARC_Ca_bdg (8),Sucrose_synth (1)"	hopo1|gm_asm190-0.88 bade2|BDET_03622 sppu|SPPG_05994T0 hopo2|snap_msk_asm190-0.46 bade1|BATDEDRAFT_9761
chytrid_2123	1	1	1	1	1	"DHHA1 (5),tRNA-synt_2c (5),tRNA_SAD (5),Kinesin (3),IF-2B (1)"	hopo1|gm_asm190-0.97 hopo2|aug_msk_asm190-0.80 bade2|BDET_03579 sppu|SPPG_05939T0 bade1|BATDEDRAFT_32863
chytrid_2124	1	1	1	1	1	"DEAD (5),Helicase_C (5),ResIII (5),RplB (1)"	hopo1|gm_asm190-0.105 hopo2|mkr_asm190-snap-0.6 bade1|BATDEDRAFT_1910 bade2|BDET_03610 sppu|SPPG_02400T0
chytrid_2125	1	1	1	1	1	"Methyltransf_11 (5),Methyltransf_12 (5),WBS_methylT (5),AdoMet_MTase (5),PCMT (5),Ubie_methyltran (3),MetW (3),MTS (2),Peptidase_S6 (2),N6_N4_Mtase (2),TPMT (1)"	hopo1|gm_asm375-0.160 hopo2|gm_asm375-0.160 bade2|BDET_04344 sppu|SPPG_00740T0 bade1|BATDEDRAFT_86964
chytrid_2126	1	1	1	1	1	"Mur_ligase_M (5),Mur_ligase_C (4)"	hopo1|gm_asm375-0.162 hopo2|gm_asm375-0.162 bade2|BDET_04349 sppu|SPPG_06089T0 bade1|BATDEDRAFT_9940
chytrid_2127	1	1	1	1	1	"TPR_1 (87),TPR_2 (85),FAT (1),TOM20_plant (1)"	hopo1|gm_asm375-0.163 hopo2|mkr_asm375-aug-0.7 bade1|BATDEDRAFT_86962 bade2|BDET_04340 sppu|SPPG_06197T0
chytrid_2128	1	1	1	1	1	"zf-UBP (10),UBA (10),UCH (5),TFIIA (2),DUF3173 (2),CUE (2)"	hopo1|gm_asm375-0.164 hopo2|mkr_asm375-aug-0.13 bade2|BDET_04339 sppu|SPPG_03835T0 bade1|BATDEDRAFT_16102
chytrid_2129	1	1	1	1	1	"Ribosomal_L7Ae (5),Miro (1),FeoB_N (1),Ras (1)"	hopo1|gm_asm375-0.169 hopo2|snap_msk_asm375-0.100 bade2|BDET_04357 sppu|SPPG_06913T0 bade1|BATDEDRAFT_86973
chytrid_2130	1	1	1	1	1	"CRAL_TRIO_N (5),CRAL_TRIO (5)"	hopo1|gm_asm375-0.179 hopo2|mkr_asm375-snap-0.36 sppu|SPPG_00952T0 bade1|BATDEDRAFT_10338 bade2|BDET_04348
chytrid_2131	1	1	1	1	1	"tRNA_synt_1c_R1 (8),tRNA-synt_1c_C (6),tRNA-synt_1c (5),tRNA_synt_1c_R2 (5)"	hopo1|gm_asm375-0.180 hopo2|mkr_asm375-aug-0.10 bade2|BDET_04352 sppu|SPPG_06093T0 bade1|BATDEDRAFT_86970
chytrid_2132	1	1	1	1	1	"Mg_chelatase (10),Sigma54_activat (6),RuvB_N (5),IstB (5),GSPII_E (5),DEAD (5),ClpB_D2-small (5),MCM (5),NACHT (5),AAA_5 (5),AAA (5),AAA_2 (5),ResIII (4),PhoH (4),AAA_3 (3),TIP49 (3),UPF0079 (1)"	hopo1|gm_asm375-0.182 hopo2|mkr_asm375-snap-0.35 sppu|SPPG_07533T0 bade2|BDET_04347 bade1|BATDEDRAFT_34654
chytrid_2133	1	1	1	1	1	"TPR_2 (12),TPR_1 (7),DUF3251 (2),Methuselah_N (1),DUF2379 (1)"	hopo1|gm_asm375-0.184 hopo2|mkr_asm375-snap-0.49 bade2|BDET_04345 bade1|BATDEDRAFT_23621 sppu|SPPG_01746T0
chytrid_2134	1	1	1	1	1	DAHP_synth_1 (5)	hopo1|gm_asm375-0.186 hopo2|aug_msk_asm375-0.135 bade2|BDET_04330 sppu|SPPG_02743T0 bade1|BATDEDRAFT_23607
chytrid_2135	1	1	1	1	1	"RHD3 (9),GBP (3),Dynamin_N (3),Miro (3),Septin (3),MMR_HSR1 (1),FeoB_N (1),PhoU (1)"	hopo1|gm_asm375-0.192 hopo2|mkr_asm375-aug-0.17 bade2|BDET_04355 sppu|SPPG_06081T0 bade1|BATDEDRAFT_23630
chytrid_2136	1	1	1	1	1	"Vinculin (12),H-kinase_dim (2),NPR2 (2)"	hopo1|gm_asm375-0.193 bade2|BDET_04329 hopo2|mkr_asm375-aug-0.12 sppu|SPPG_03801T0 bade1|BATDEDRAFT_34648
chytrid_2137	1	1	1	1	1	"Ribosomal_L11_N (7),Ribosomal_L11 (5)"	hopo1|gm_asm43-0.43 hopo2|aug_msk_asm43-0.37 bade2|BDET_04836 sppu|SPPG_03375T0 bade1|BATDEDRAFT_30039
chytrid_2138	1	1	1	1	1	"RRM_1 (15),RRM_3 (3),MIP-T3 (1),Poxvirus_B22R (1)"	hopo1|gm_asm43-0.46 hopo2|snap_msk_asm43-0.9 bade1|BATDEDRAFT_11758 bade2|BDET_04842 sppu|SPPG_01437T0
chytrid_2139	1	1	1	1	1	"APH (10),Kdo (5),Pkinase (5),Pkinase_Tyr (5),RIO1 (5),Choline_kinase (5),DUF227 (5),WaaY (2),Rcd1 (1),YrbL-PhoP_reg (1),DUF1679 (1)"	hopo1|gm_asm43-0.47 hopo2|mkr_asm43-aug-0.0 sppu|SPPG_03469T0 bade1|BATDEDRAFT_30038 bade2|BDET_04837
chytrid_2140	1	1	1	1	1	RNA_pol_Rpb4 (5)	hopo1|gm_asm43-0.52 hopo2|mkr_asm43-aug-0.3 bade2|BDET_04838 bade1|BATDEDRAFT_24969 sppu|SPPG_00721T0
chytrid_2141	1	1	1	1	1	"UCR_TM (5),Rieske (5),DUF2516 (3)"	hopo1|gm_asm139-0.77 hopo2|mkr_asm139-snap-0.11 bade2|BDET_07718 bade1|BATDEDRAFT_30541 sppu|SPPG_07900T0
chytrid_2142	1	1	1	1	1	"DSBA (5),DUF3114 (2),Ribosomal_L29 (1)"	hopo1|gm_asm139-0.78 hopo2|mkr_asm139-snap-0.10 bade2|BDET_08699 sppu|SPPG_00103T0 bade1|BATDEDRAFT_26918
chytrid_2143	1	1	1	1	1	"KOW (6),G-patch (5)"	hopo1|gm_asm139-0.79 hopo2|mkr_asm139-snap-0.17 sppu|SPPG_03230T0 bade1|BATDEDRAFT_26939 bade2|BDET_07724
chytrid_2144	1	1	1	1	1	"DUF2435 (6),HEAT (6),DUF2411 (3),Adaptin_N (1),TIP120 (1),Ipi1_N (1),HTH_Mga (1),UME (1),DUF1546 (1),U3snoRNP10 (1)"	hopo1|gm_asm139-0.82 hopo2|mkr_asm139-snap-0.33 bade2|BDET_07725 sppu|SPPG_04169T0 bade1|BATDEDRAFT_26940
chytrid_2145	1	1	1	1	1	Alg6_Alg8 (6)	hopo1|gm_asm139-0.84 hopo2|mkr_asm139-snap-0.13 sppu|SPPG_00415T0 bade1|BATDEDRAFT_90829 bade2|BDET_07720
chytrid_2146	1	1	1	1	1	"WD40 (28),BOP1NT (5),Rav1p_C (2),SUA5 (2)"	hopo1|gm_asm139-0.86 hopo2|gm_asm139-0.86 bade2|BDET_07650 sppu|SPPG_07274T0 bade1|BATDEDRAFT_90786
chytrid_2147	1	1	1	1	1	"DNA_pol_E_B (5),Elong-fact-P_C (2)"	hopo1|gm_asm139-0.88 hopo2|gm_asm139-0.88 bade2|BDET_07719 sppu|SPPG_03491T0 bade1|BATDEDRAFT_13201
chytrid_2148	1	1	1	1	1	Eeig1 (5)	hopo1|gm_asm139-0.89 hopo2|mkr_asm139-snap-0.32 bade1|BATDEDRAFT_90915 bade2|BDET_07721 sppu|SPPG_00416T0
chytrid_2149	1	1	1	1	1	"MAT1 (5),GAGA (4),zf-C3HC4 (4),zf-P11 (2),TF_Zn_Ribbon (1),Tht1 (1)"	hopo1|gm_asm139-0.90 hopo2|gm_asm139-0.90 bade2|BDET_07722 sppu|SPPG_00518T0 bade1|BATDEDRAFT_13326
chytrid_2150	1	1	1	1	1	"HSF_DNA-bind (5),DUF2353 (2),DUF904 (1),Shugoshin_N (1)"	hopo1|gm_asm139-0.91 hopo2|aug_asm139-0.130 bade1|BATDEDRAFT_7358 bade2|BDET_07653 sppu|SPPG_07283T0
chytrid_2151	1	1	1	1	1	"TPR_1 (13),TPR_2 (12),PIG-L (2)"	hopo1|gm_asm273-0.22 hopo2|gm_asm273-0.22 bade2|BDET_00165 sppu|SPPG_03339T0 bade1|BATDEDRAFT_21274
chytrid_2152	1	1	1	1	1	"PGI (5),MAF_flag10 (4),MH2 (1)"	hopo1|gm_asm105-0.143 hopo2|aug_msk_asm105-0.134 bade2|BDET_08030 sppu|SPPG_03907T0 bade1|BATDEDRAFT_36092
chytrid_2153	1	1	1	1	1	"HA2 (5),Helicase_C (5),GSPII_E (5),DEAD (5),DUF2075 (3),ResIII (3),DUF1605 (3),Miro (2),DUF699 (2),PhoH (2),NACHT (1),Flavi_DEAD (1),Arch_ATPase (1)"	hopo1|gm_asm105-0.145 hopo2|mkr_asm105-snap-0.40 bade2|BDET_08022 sppu|SPPG_02462T0 bade1|BATDEDRAFT_14334
chytrid_2154	1	1	1	1	1	"NmrA (6),NAD_binding_4 (6),Epimerase (5),3Beta_HSD (4),adh_short (4),KR (4),Polysacc_synt_2 (4),RmlD_sub_bind (4),TrkA_N (4),Saccharop_dh (2),DapB_N (2),DUF1800 (1),NDT80_PhoG (1),Semialdhyde_dh (1)"	hopo1|gm_asm105-0.155 bade2|BDET_08009 sppu|SPPG_04767T0 hopo2|mkr_asm105-snap-0.53 bade1|BATDEDRAFT_36100
chytrid_2155	1	1	1	1	1	"WW (13),DUF2169 (7),HECT (5),C2 (3),EF1G (1)"	hopo1|gm_asm105-0.157 bade2|BDET_08004 sppu|SPPG_02553T0 hopo2|mkr_asm105-aug-0.8 bade1|BATDEDRAFT_20868
chytrid_2156	1	1	1	1	1	"Mito_carr (14),RsbU_N (2)"	hopo1|gm_asm105-0.165 hopo2|mkr_asm105-snap-0.31 bade2|BDET_08003 sppu|SPPG_00560T0 bade1|BATDEDRAFT_36102
chytrid_2157	1	1	1	1	1	"KR (5),adh_short (5),THF_DHG_CYH_C (3),Shikimate_DH (3),Epimerase (3),AdoHcyase_NAD (1),AA_kinase (1),Glyco_tran_WecB (1),3HCDH_N (1)"	hopo1|gm_asm105-0.166 hopo2|snap_msk_asm105-0.107 sppu|SPPG_01991T0 bade2|BDET_08007 bade1|BATDEDRAFT_27870
chytrid_2158	1	1	1	1	1	"ADH_zinc_N (5),ADH_N (4),DUF2855 (4),Peptidase_M23 (2),adh_short (2),NPD (2),CPSase_L_chain (2),UME (1)"	hopo1|gm_asm105-0.167 hopo2|gm_asm105-0.167 bade2|BDET_08010 sppu|SPPG_04603T0 bade1|BATDEDRAFT_14315
chytrid_2159	1	1	1	1	1	"ISN1 (5),Arrestin_C (1),Arrestin_N (1),ETF_QO (1)"	hopo1|gm_asm105-0.169 hopo2|aug_msk_asm105-0.116 bade2|BDET_07998 sppu|SPPG_01870T0 bade1|BATDEDRAFT_36106
chytrid_2160	1	1	1	1	1	"ADK (9),KTI12 (4),Zeta_toxin (3),Thymidylate_kin (2),APS_kinase (2),Mg_chelatase (2),ADK_lid (2),ATP_bind_2 (2),RuvB_N (1),ANF_receptor (1),AAA (1)"	hopo1|gm_asm105-0.171 hopo2|gm_asm105-0.171 bade2|BDET_07999 sppu|SPPG_00702T0 bade1|BATDEDRAFT_5688
chytrid_2161	1	1	1	1	1	"Arch_ATPase (7),RuvB_N (5),Zeta_toxin (5),IstB (5),DUF815 (5),RNA_helicase (5),AAA_5 (5),Mg_chelatase (5),AAA_3 (5),AAA (5),AAA_2 (5),TIP49 (3)"	hopo1|gm_asm241-0.61 hopo2|gm_asm241-0.61 bade2|BDET_07660 sppu|SPPG_06601T0 bade1|BATDEDRAFT_20446
chytrid_2162	1	1	1	1	1	"DUF1399 (4),VRR_NUC (4),Sec15 (2)"	hopo1|gm_asm241-0.64 hopo2|mkr_asm241-snap-0.13 bade2|BDET_07655 bade1|BATDEDRAFT_90934 sppu|SPPG_01507T0
chytrid_2163	1	1	1	1	1	"DUF2450 (5),Vps54 (5)"	hopo1|gm_asm241-0.65 hopo2|mkr_asm241-snap-0.11 bade2|BDET_07658 sppu|SPPG_07810T0 bade1|BATDEDRAFT_90790
chytrid_2164	1	1	1	1	1	"Xpo1 (5),IBN_N (5),CRM1_C (5),FliH (5),Dynamin_M (2),Syd (1),DUF3385 (1)"	hopo1|gm_asm241-0.70 hopo2|gm_asm241-0.70 bade2|BDET_07662 sppu|SPPG_07821T0 bade1|BATDEDRAFT_17480
chytrid_2165	1	1	1	1	1	"WD40 (23),eIF2A (2),Nup160 (2),CBM_19 (2)"	hopo1|gm_asm204-0.125 bade2|BDET_04318 hopo2|mkr_asm204-aug-0.6 sppu|SPPG_04244T0 bade1|BATDEDRAFT_34642
chytrid_2166	1	1	1	1	1	DUF1769 (5)	hopo1|gm_asm204-0.130 hopo2|gm_asm204-0.130 sppu|SPPG_03054T0 bade2|BDET_04327 bade1|BATDEDRAFT_34647
chytrid_2167	1	1	1	1	1	"GSH_synthase (5),GSH_synth_ATP (5)"	hopo1|gm_asm204-0.132 hopo2|mkr_asm204-aug-0.10 sppu|SPPG_03464T0 bade2|BDET_04242 bade1|BATDEDRAFT_16071
chytrid_2168	1	1	1	1	1	"PFK (11),DUF894 (1)"	hopo1|gm_asm204-0.134 hopo2|mkr_asm204-snap-0.37 bade2|BDET_04328 bade1|BATDEDRAFT_29700 sppu|SPPG_07901T0
chytrid_2169	1	1	1	1	1	"DnaJ_C (13),DnaJ (5),DnaJ_CXXCXGXG (5)"	hopo1|gm_asm204-0.136 hopo2|mkr_asm204-snap-0.41 bade2|BDET_04326 bade1|BATDEDRAFT_19051 sppu|SPPG_04178T0
chytrid_2170	1	1	1	1	1	"WD40 (32),Nup160 (15),Nucleoporin_N (9),Cytochrom_D1 (3),Utp21 (3),SGL (2),Utp12 (2),CPSF_A (1)"	hopo1|gm_asm154-0.122 hopo2|gm_asm154-0.122 bade2|BDET_03092 sppu|SPPG_02531T0 bade1|BATDEDRAFT_14792
chytrid_2171	1	1	1	1	1	"TRM (5),MTS (3),Met_10 (3),Cons_hypoth95 (2),PrmA (1)"	hopo1|gm_asm154-0.125 hopo2|mkr_asm154-snap-0.16 bade1|BATDEDRAFT_14748 bade2|BDET_03132 sppu|SPPG_00593T0
chytrid_2172	1	1	1	1	1	"TFIIE_beta (3),PP-binding (1)"	hopo1|gm_asm154-0.135 hopo2|mkr_asm154-aug-0.8 bade2|BDET_03104 bade1|BATDEDRAFT_92664 sppu|SPPG_00345T0
chytrid_2173	1	1	1	1	1	"Ribosomal_L16 (5),NolV (1)"	hopo1|gm_asm154-0.139 hopo2|mkr_asm154-snap-0.24 sppu|SPPG_04156T0 bade1|BATDEDRAFT_7062 bade2|BDET_03097
chytrid_2174	1	1	1	1	1	"tRNA-synt_2 (5),tRNA_anti (5),tRNA-synt_2d (2)"	hopo1|gm_asm154-0.141 hopo2|gm_asm154-0.141 bade2|BDET_03133 sppu|SPPG_01958T0 bade1|BATDEDRAFT_14798
chytrid_2175	1	1	1	1	1	"DUF976 (1),IQ (1),FtsL (1)"	hopo1|gm_asm154-0.142 sppu|SPPG_03580T0 bade2|BDET_03088 bade1|BATDEDRAFT_92540 hopo2|mkr_asm154-snap-0.31
chytrid_2176	1	1	1	1	1	"ERCC4 (10),HHH (1)"	hopo1|gm_asm154-0.143 hopo2|mkr_asm154-snap-0.26 sppu|SPPG_01909T0 bade1|BATDEDRAFT_28425 bade2|BDET_03095
chytrid_2177	1	1	1	1	1	"Acetyltransf_1 (5),FR47 (4),efb-c (2),DUF2807 (1),FAD_binding_3 (1),DUF1999 (1),DUF2187 (1)"	hopo1|gm_asm16-0.65 bade2|BDET_07701 sppu|SPPG_02999T0 hopo2|mkr_asm16-snap-0.17 bade1|BATDEDRAFT_13458
chytrid_2178	1	1	1	1	1	"SNARE (5),Syntaxin (4),Rifin_STEVOR (2),ANTAR (2),P30 (2),MCPsignal (2),Fusion_gly (1),COX4 (1),Mtr2 (1),COG5 (1),NTF2 (1),NPCC (1)"	hopo1|gm_asm16-0.66 bade2|BDET_07685 bade1|BATDEDRAFT_26894 hopo2|mkr_asm16-aug-0.4 sppu|SPPG_07897T0
chytrid_2179	1	1	1	1	1	"MAP1_LC3 (5),APG12 (5),DUF3123 (4)"	hopo1|gm_asm16-0.70 hopo2|gm_asm16-0.70 bade2|BDET_07710 sppu|SPPG_00116T0 bade1|BATDEDRAFT_20475
chytrid_2180	1	1	1	1	1	"PLDc (10),Connexin (2)"	hopo1|gm_asm16-0.74 hopo2|gm_asm16-0.74 bade2|BDET_07696 sppu|SPPG_00509T0 bade1|BATDEDRAFT_90813
chytrid_2181	1	1	1	1	1	"Not1 (7),DUF2315 (2)"	hopo1|gm_asm16-0.76 hopo2|gm_asm16-0.76 bade2|BDET_07705 sppu|SPPG_07838T0 bade1|BATDEDRAFT_35788
chytrid_2182	1	1	1	1	1	"Proteasome (5),Proteasome_A_N (5),RecA (2),FAE_3-kCoA_syn1 (1)"	hopo1|gm_asm339-0.37 hopo2|mkr_asm339-snap-0.8 sppu|SPPG_02114T0 bade2|BDET_02335 bade1|BATDEDRAFT_10771
chytrid_2183	1	1	1	1	1	Ribosomal_L6 (12)	hopo1|gm_asm175-0.77 hopo2|mkr_asm175-aug-0.5 bade2|BDET_07331 bade1|BATDEDRAFT_91094 sppu|SPPG_02304T0
chytrid_2184	1	1	1	2	0	"FH2 (4),PTEN_C2 (4),DSPc (3),UBA (2),ERM (2),Y_phosphatase (2),YL1_C (1)"	hopo1|gm_asm175-0.85 hopo2|mkr_asm175-snap-0.21 hopo2|mkr_asm175-aug-0.7 bade1|BATDEDRAFT_22349 bade2|BDET_01374
chytrid_2185	1	1	1	1	1	"MORN (8),RhoGEF (7),C1_1 (5),HR1 (5),RA (5),PH (3)"	hopo1|gm_asm6-0.202 hopo2|gm_asm6-0.202 bade2|BDET_07090 bade1|BATDEDRAFT_90488 sppu|SPPG_03248T0
chytrid_2186	1	1	1	1	1	"DUF1640 (5),DUF3584 (3),DUF1126 (2),Syntaxin (2),NotI (2),Apolipoprotein (1),Spc7 (1),Filament (1),DUF910 (1)"	hopo1|gm_asm6-0.204 hopo2|mkr_asm6-aug-0.23 bade1|BATDEDRAFT_32705 bade2|BDET_00812 sppu|SPPG_02264T0
chytrid_2187	1	1	1	1	1	"RRM_1 (5),DUF3575 (1),NOP5NT (1)"	hopo1|gm_asm6-0.206 bade2|BDET_07095 sppu|SPPG_02323T0 bade1|BATDEDRAFT_13131 hopo2|mkr_asm6-snap-0.49
chytrid_2188	1	1	1	1	1	"Pkinase (6),APH (5),Pkinase_Tyr (5),RIO1 (3),Seadorna_VP7 (2),Kdo (2),essB (2),UBA_2 (2),DUF729 (1),DUF2949 (1)"	hopo1|gm_asm6-0.209 hopo2|snap_asm6-0.317 bade1|BATDEDRAFT_13121 bade2|BDET_07102 sppu|SPPG_03178T0
chytrid_2189	1	1	1	1	1	"WD40 (5),Clathrin (3),Vps39_2 (2),Peptidase_M55 (2),zf-C3HC4 (2),Ribosomal_60s (1)"	hopo1|gm_asm6-0.211 hopo2|mkr_asm6-aug-0.26 bade1|BATDEDRAFT_18436 bade2|BDET_00797 sppu|SPPG_03320T0
chytrid_2190	1	1	1	1	1	"MAS20 (5),SET (2),FUSC (1)"	hopo1|gm_asm6-0.216 sppu|SPPG_03192T0 hopo2|aug_msk_asm6-0.183 bade2|BDET_07092 bade1|BATDEDRAFT_90489
chytrid_2191	1	1	1	1	1	"UBX (5),SEP (5),TAP_C (2)"	hopo1|gm_asm6-0.222 hopo2|mkr_asm6-snap-0.76 bade2|BDET_00810 sppu|SPPG_02010T0 bade1|BATDEDRAFT_84838
chytrid_2192	1	1	1	1	1	"COG6 (6),Ribosomal_L6 (2),FA_FANCE (1),BLOC1_2 (1)"	hopo1|gm_asm6-0.224 hopo2|mkr_asm6-snap-0.73 bade2|BDET_00813 sppu|SPPG_00803T0 bade1|BATDEDRAFT_84840
chytrid_2193	1	1	1	1	1	"TBCA (6),Mnd1 (2),MAS20 (2),SlyX (1),HAP1_N (1),Mod_r (1),STAT_alpha (1),OPA3 (1),DUF342 (1),Phage_GP20 (1),NPH3 (1)"	hopo1|gm_asm6-0.225 bade2|BDET_07087 sppu|SPPG_01836T0 bade1|BATDEDRAFT_26660 hopo2|mkr_asm6-snap-0.71
chytrid_2194	1	1	1	1	1	"RuvB_N (5),DUF258 (5),IstB (5),AAA_PrkA (5),RNA_helicase (5),AAA_5 (5),SKI (5),Lon_C (5),AAA_3 (5),AAA (5),AAA_2 (5),LON (4),MobB (4),UPF0079 (3),Staphylokinase (3),TIP49 (2),Birna_VP4 (1),NACHT (1),Zea_mays_MuDR (1)"	hopo1|gm_asm6-0.226 hopo2|aug_msk_asm6-0.190 bade2|BDET_07086 sppu|SPPG_06232T0 bade1|BATDEDRAFT_12969
chytrid_2195	1	1	1	1	1	"Ribosomal_S27e (5),IBR (4),zf-CSL (2)"	hopo1|gm_asm6-0.227 hopo2|gm_asm6-0.227 bade2|BDET_07096 sppu|SPPG_03168T0 bade1|BATDEDRAFT_30472
chytrid_2196	1	1	1	1	1	"E1-E2_ATPase (5),Hydrolase (5),S6PP (4),Cation_ATPase_N (3),Hydrolase_3 (3),AMMECR1 (1)"	hopo1|gm_asm6-0.230 hopo2|mkr_asm6-snap-0.61 bade2|BDET_07139 sppu|SPPG_06282T0 bade1|BATDEDRAFT_12948
chytrid_2197	1	1	1	1	1	"PseudoU_synth_2 (5),RRM_1 (1),S4 (1)"	hopo1|gm_asm6-1.143 hopo2|mkr_asm6-aug-1.7 bade2|BDET_00761 sppu|SPPG_03329T0 bade1|BATDEDRAFT_8379
chytrid_2198	1	1	1	1	1	"MutS_III (6),MutS_II (5),MutS_V (5),MutS_I (5),DUF2857 (2)"	hopo1|gm_asm6-1.144 hopo2|gm_asm6-1.144 sppu|SPPG_00055T0 bade1|BATDEDRAFT_85840 bade2|BDET_00778
chytrid_2199	1	1	1	1	1	"tRNA-synt_2b (5),WHEP-TRS (5),HGTP_anticodon (3)"	hopo1|gm_asm6-1.156 hopo2|gm_asm6-1.156 bade2|BDET_00771 sppu|SPPG_08070T0 bade1|BATDEDRAFT_18426
chytrid_2200	1	1	1	1	1	"S4 (5),DUF2635 (2),Inhibitor_I78 (1),ThiS (1)"	hopo1|gm_asm6-1.164 hopo2|aug_msk_asm6-1.132 bade2|BDET_00767 sppu|SPPG_01609T0 bade1|BATDEDRAFT_4674
chytrid_2201	1	1	1	1	1	"TPP_enzyme_C (5),E1_dh (5),Transketolase_N (2),DUF505 (1)"	hopo1|gm_asm6-1.169 bade2|BDET_00783 sppu|SPPG_03541T0 hopo2|mkr_asm6-snap-1.43 bade1|BATDEDRAFT_9167
chytrid_2202	1	1	1	1	1	"NUC173 (8),HEAT (2)"	hopo1|gm_asm6-1.170 hopo2|mkr_asm6-aug-1.14 bade2|BDET_00781 sppu|SPPG_06243T0 bade1|BATDEDRAFT_84823
chytrid_2203	1	1	1	1	1	"Rapamycin_bind (6),PI3_PI4_kinase (5),FATC (3),APH (2),HEAT (1)"	hopo1|gm_asm6-1.264 hopo2|snap_msk_asm6-1.262 bade2|BDET_00790 sppu|SPPG_08062T0 bade1|BATDEDRAFT_3972
chytrid_2204	1	1	2	1	0		hopo1|gm_ctg02790-0.2 bade2|BDET_05445 hopo1|gm_ctg01012-0.4 hopo2|mkr_ctg01012-snap-0.1 bade1|BATDEDRAFT_35015
chytrid_2205	1	1	1	1	1	"APH (7),ABC1 (6),RIO1 (5),WaaY (2),DnaB_C (1)"	hopo1|gm_asm224-0.144 hopo2|aug_msk_asm224-0.119 sppu|SPPG_03820T0 bade2|BDET_08080 bade1|BATDEDRAFT_1690
chytrid_2206	1	1	1	1	1	"GHMP_kinases_C (5),GHMP_kinases_N (5),GalKase_gal_bdg (5)"	hopo1|gm_asm224-0.148 hopo2|aug_msk_asm224-0.133 bade2|BDET_02744 sppu|SPPG_01779T0 bade1|BATDEDRAFT_25423
chytrid_2207	1	1	1	1	1	Citrate_synt (6)	hopo1|gm_asm224-0.152 hopo2|mkr_asm224-snap-0.28 sppu|SPPG_06716T0 bade2|BDET_02745 bade1|BATDEDRAFT_16829
chytrid_2208	1	1	1	1	1	"Gtr1_RagA (5),Miro (4),GTP_EFTU (4),SRPRB (4),Arf (3),MMR_HSR1 (1),Ras (1)"	hopo1|gm_asm224-0.155 hopo2|aug_msk_asm224-0.140 bade2|BDET_02752 bade1|BATDEDRAFT_12127 sppu|SPPG_03925T0
chytrid_2209	1	1	1	1	1	Ribosomal_L5_C (5)	hopo1|gm_asm224-0.158 hopo2|mkr_asm224-aug-0.2 bade2|BDET_08073 bade1|BATDEDRAFT_37461 sppu|SPPG_02958T0
chytrid_2210	1	1	1	1	1	"Helicase_C (5),DEAD (5),ResIII (5),DUF2075 (2),NAD_binding_5 (2)"	hopo1|gm_asm245-0.37 hopo2|gm_asm245-0.37 bade2|BDET_02073 bade1|BATDEDRAFT_87897 sppu|SPPG_02251T0
chytrid_2211	1	1	1	1	1	"Thymidylate_kin (10),ADK (5),Zeta_toxin (3),CRISPR_Cse1 (2),SRP54 (2),Apolipoprotein (1),Mitofilin (1),RVT_2 (1),dNK (1),LMBR1 (1),DUF2779 (1)"	hopo1|gm_asm304-0.7 hopo2|mkr_asm304-aug-0.0 bade1|BATDEDRAFT_12061 bade2|BDET_02829 sppu|SPPG_06712T0
chytrid_2212	1	1	1	1	1	"SMC_N (5),SMC_hinge (4),DUF1482 (4),DUF1664 (2),Myosin_tail_1 (2),DUF827 (1),Reo_sigmaC (1),Phage_GP20 (1)"	hopo1|gm_asm94-0.11 hopo2|mkr_asm94-aug-0.1 bade2|BDET_04705 sppu|SPPG_06900T0 bade1|BATDEDRAFT_16684
chytrid_2213	1	1	1	1	1	"Abhydrolase_3 (8),Peptidase_S9 (7),LIP (7),FSH1 (5),DLH (5),Abhydrolase_2 (5),Cutinase (3),Abhydro_lipase (2),Lipase_3 (2),Esterase_phd (2),DUF904 (2),Esterase (2),AXE1 (2),Abhydrolase_4 (1),Hydrolase_4 (1)"	hopo1|gm_asm124-0.120 hopo2|aug_asm124-0.207 bade2|BDET_06912 sppu|SPPG_05114T0 bade1|BATDEDRAFT_33521
chytrid_2214	1	1	1	1	1	polyprenyl_synt (5)	hopo1|gm_asm124-0.122 bade2|BDET_07030 hopo2|mkr_asm124-snap-0.35 sppu|SPPG_04207T0 bade1|BATDEDRAFT_17386
chytrid_2215	1	1	1	1	1	"USP7 (5),UCH (5),MATH (3),HSDR_N (2),ubiquitin (2)"	hopo1|gm_asm124-0.130 hopo2|mkr_asm124-snap-0.17 bade2|BDET_08307 sppu|SPPG_07108T0 bade1|BATDEDRAFT_20966
chytrid_2216	1	1	1	1	1	TBC (13)	hopo1|gm_asm124-0.132 hopo2|snap_msk_asm124-0.62 bade2|BDET_08296 sppu|SPPG_07112T0 bade1|BATDEDRAFT_28124
chytrid_2217	1	1	1	1	1	Aminotran_5 (5)	hopo1|gm_asm300-0.30 hopo2|mkr_asm300-snap-0.9 bade2|BDET_02048 sppu|SPPG_00575T0 bade1|BATDEDRAFT_33126
chytrid_2218	1	1	1	1	1	"Kinesin (8),Med31 (1),HALZ (1)"	hopo1|gm_asm126-0.39 hopo2|mkr_asm126-snap-0.8 bade2|BDET_02283 bade1|BATDEDRAFT_10506 sppu|SPPG_06694T0
chytrid_2219	1	1	1	1	1	"STAS (5),Sulfate_transp (5)"	hopo1|gm_asm126-0.43 hopo2|mkr_asm126-snap-0.7 bade1|BATDEDRAFT_1263 bade2|BDET_01944 sppu|SPPG_08184T0
chytrid_2220	1	1	1	1	1	WD40 (23)	hopo1|gm_asm121-0.41 hopo2|mkr_asm121-snap-0.7 bade2|BDET_06678 sppu|SPPG_01276T0 bade1|BATDEDRAFT_91511
chytrid_2221	1	1	1	1	1	"Shikimate_dh_N (5),Shikimate_DH (5),DHquinase_I (5),DHQ_synthase (5),SKI (5),EPSP_synthase (5),GFO_IDH_MocA (3),Saccharop_dh (3),Zeta_toxin (2),AAA (2)"	hopo1|gm_asm121-0.44 hopo2|mkr_asm121-aug-0.3 bade2|BDET_06667 sppu|SPPG_01278T0 bade1|BATDEDRAFT_13796
chytrid_2222	1	1	1	1	1	"KH_2 (5),Ribosomal_S3_C (5),UN_NPL4 (3)"	hopo1|gm_asm121-0.46 hopo2|gm_asm121-0.46 bade2|BDET_06672 sppu|SPPG_07795T0 bade1|BATDEDRAFT_91509
chytrid_2223	1	1	1	1	1	Pribosyltran (5)	hopo1|gm_asm390-0.12 hopo2|mkr_asm390-snap-0.3 bade2|BDET_07391 sppu|SPPG_05297T0 bade1|BATDEDRAFT_91122
chytrid_2224	1	1	1	1	1	PTH2 (4)	hopo1|gm_ctg10709-0.9 hopo2|aug_msk_ctg10709-0.8 bade2|BDET_06159 sppu|SPPG_02947T0 bade1|BATDEDRAFT_25933
chytrid_2225	1	1	1	1	1	"Sybindin (5),Sedlin_N (5)"	hopo1|gm_asm78-0.97 hopo2|gm_asm78-0.97 bade2|BDET_06683 sppu|SPPG_01144T0 bade1|BATDEDRAFT_13852
chytrid_2226	1	1	1	1	1	"LRR_1 (13),CAP_GLY (4),LRR_2 (3),DNA_ligase_IV (1)"	hopo1|gm_asm78-0.105 hopo2|mkr_asm78-aug-0.1 bade2|BDET_06605 sppu|SPPG_04499T0 bade1|BATDEDRAFT_35938
chytrid_2227	1	1	1	1	1	Cpn60_TCP1 (6)	hopo1|gm_asm78-0.107 hopo2|mkr_asm78-aug-0.7 sppu|SPPG_00603T0 bade2|BDET_06694 bade1|BATDEDRAFT_20625
chytrid_2228	1	1	1	1	1	"HEAT (55),Adaptin_N (10),CLASP_N (6),UNC45-central (4),DNA_alkylation (4),Arm (4)"	hopo1|gm_asm78-0.108 hopo2|mkr_asm78-snap-0.29 bade2|BDET_06670 sppu|SPPG_01197T0 bade1|BATDEDRAFT_20637
chytrid_2229	1	1	1	1	1	Mito_carr (14)	hopo1|gm_asm78-0.111 hopo2|mkr_asm78-snap-0.9 sppu|SPPG_05796T0 bade2|BDET_06610 bade1|BATDEDRAFT_13935
chytrid_2230	1	1	1	1	1	"TFIIF_beta (10),Tau95 (3),CdhD (2)"	hopo1|gm_asm78-0.112 hopo2|mkr_asm78-aug-0.4 bade2|BDET_06606 sppu|SPPG_00731T0 bade1|BATDEDRAFT_20656
chytrid_2231	1	1	1	1	1	"Myb_DNA-binding (10),DUF3351 (5)"	hopo1|gm_asm78-0.115 hopo2|gm_asm78-0.115 bade2|BDET_06607 sppu|SPPG_07992T0 bade1|BATDEDRAFT_35936
chytrid_2232	1	1	1	1	1	"DUF727 (4),TPR_2 (2),Glyco_hydro_92 (1)"	hopo1|gm_ctg01358-0.6 hopo2|gm_ctg01358-0.6 bade2|BDET_04188 sppu|SPPG_05011T0 bade1|BATDEDRAFT_9925
chytrid_2233	1	1	1	1	1	"RPN7 (6),PCI_Csn8 (5),SAC3_GANP (5),PCI (5),HTH_DeoR (2),TPR_2 (2),TPR_1 (1)"	hopo1|gm_asm351-0.60 hopo2|mkr_asm351-snap-0.12 bade2|BDET_04779 sppu|SPPG_00743T0 bade1|BATDEDRAFT_35114
chytrid_2234	1	1	1	1	1	"Pkinase_Tyr (5),Pkinase (5),RIO1 (4),APH (4),NCD1 (2),Kdo (2),Pox_ser-thr_kin (1)"	hopo1|gm_asm351-0.63 hopo2|gm_asm351-0.63 bade1|BATDEDRAFT_3387 bade2|BDET_04786 sppu|SPPG_05640T0
chytrid_2235	1	1	1	1	1	"Ribosomal_S19 (5),FliH (4)"	hopo1|gm_asm351-0.67 hopo2|mkr_asm351-aug-0.5 sppu|SPPG_04127T0 bade2|BDET_04782 bade1|BATDEDRAFT_88603
chytrid_2236	1	1	1	1	1	"P_proprotein (5),Peptidase_S8 (5),DUF1180 (4),DUF515 (2),7tm_1 (1),Yip1 (1),7TM_GPCR_Srsx (1)"	hopo1|gm_asm351-0.68 hopo2|mkr_asm351-aug-0.3 bade1|BATDEDRAFT_11523 bade2|BDET_04780 sppu|SPPG_08590T0
chytrid_2237	1	1	1	1	1	"Glyco_hydro_15 (5),DUF608 (1)"	hopo1|gm_asm351-0.70 hopo2|mkr_asm351-aug-0.6 bade2|BDET_06983 sppu|SPPG_02238T0 bade1|BATDEDRAFT_12991
chytrid_2238	1	1	1	1	1	"CH (20),CAMSAP_CH (14),FTR_C (1)"	hopo1|gm_asm68-0.173 hopo2|mkr_asm68-snap-0.61 bade2|BDET_07295 sppu|SPPG_05664T0 bade1|BATDEDRAFT_17565
chytrid_2239	1	1	1	1	1	Hydrolase (6)	hopo1|gm_asm68-0.175 hopo2|mkr_asm68-aug-0.18 bade2|BDET_00814 sppu|SPPG_03404T0 bade1|BATDEDRAFT_84841
chytrid_2240	1	1	1	1	1	"WD40 (20),eIF2A (4),Cytochrom_D1 (2),SGL (2),Muc_lac_enz (1)"	hopo1|gm_asm68-0.184 hopo2|aug_msk_asm68-0.165 bade2|BDET_07311 sppu|SPPG_00737T0 bade1|BATDEDRAFT_27116
chytrid_2241	1	1	1	1	1	"Ribosomal_L13e (5),AP_endonuc_2 (2)"	hopo1|gm_asm68-0.187 hopo2|aug_msk_asm68-0.159 bade2|BDET_02110 sppu|SPPG_05911T0 bade1|BATDEDRAFT_6028
chytrid_2242	1	1	1	1	1	"PCI_Csn8 (5),PCI (5),SAC3_GANP (2)"	hopo1|gm_asm68-0.188 hopo2|aug_msk_asm68-0.154 bade2|BDET_06909 sppu|SPPG_05367T0 bade1|BATDEDRAFT_90405
chytrid_2243	1	1	1	1	1	"Helicase_C (5),DSHCT (5),DEAD (4),Ribosomal_L29 (2),DUF2130 (2),ResIII (1),GSPII_E (1),RDM (1)"	hopo1|gm_asm68-0.190 hopo2|mkr_asm68-aug-0.13 sppu|SPPG_08377T0 bade2|BDET_06864 bade1|BATDEDRAFT_20298
chytrid_2244	1	1	1	1	1	"Arf (5),Ras (5),GTP_EFTU (5),SRPRB (5),Miro (4),MobB (4),Gtr1_RagA (4),G-alpha (4),Dynamin_N (4),ATP_bind_1 (3),AAA (2),VirE (2),cobW (2),FeoB_N (1)"	hopo1|gm_asm68-0.199 bade2|BDET_06906 sppu|SPPG_02756T0 hopo2|mkr_asm68-aug-0.10 bade1|BATDEDRAFT_20311
chytrid_2245	1	1	1	1	1	"Polysacc_deac_1 (5),Cu-binding_MopE (5)"	hopo1|gm_asm68-0.200 hopo2|mkr_asm68-aug-0.12 bade2|BDET_06863 sppu|SPPG_07135T0 bade1|BATDEDRAFT_90388
chytrid_2246	1	1	1	1	1	"Ribosomal_S9 (5),Nckap1 (3)"	hopo1|gm_asm68-0.206 hopo2|gm_asm68-0.206 bade2|BDET_02109 sppu|SPPG_08570T0 bade1|BATDEDRAFT_33120
chytrid_2247	1	1	1	1	1	"Nucleos_tra2_C (5),Nucleos_tra2_N (5),Gate (4)"	hopo1|gm_ctg09181-0.4 hopo2|mkr_ctg09181-aug-0.0 bade2|BDET_03399 sppu|SPPG_06432T0 bade1|BATDEDRAFT_1611
chytrid_2248	1	1	1	1	1	"AMP-binding (7),Fzo_mitofusin (2)"	hopo1|gm_asm116-0.97 hopo2|gm_asm116-0.97 sppu|SPPG_04016T0 bade2|BDET_02424 bade1|BATDEDRAFT_87388
chytrid_2249	1	1	1	1	1	DUF2404 (5)	hopo1|gm_asm116-0.99 bade2|BDET_02422 sppu|SPPG_03343T0 hopo2|mkr_asm116-aug-0.3 bade1|BATDEDRAFT_87389
chytrid_2250	1	1	1	1	1	Sel1 (39)	hopo1|gm_asm116-0.102 hopo2|mkr_asm116-snap-0.31 bade1|BATDEDRAFT_19171 bade2|BDET_02421 sppu|SPPG_06851T0
chytrid_2251	1	1	1	1	1	"Asp (5),Pkinase_Tyr (1),Pkinase (1)"	hopo1|gm_asm116-0.104 hopo2|mkr_asm116-snap-0.13 bade2|BDET_02434 sppu|SPPG_01941T0 bade1|BATDEDRAFT_16209
chytrid_2252	1	1	1	1	1	"Cyclin_N (3),FERM_M (1)"	hopo1|gm_asm116-0.105 hopo2|mkr_asm116-snap-0.28 bade1|BATDEDRAFT_87754 bade2|BDET_02425 sppu|SPPG_01526T0
chytrid_2253	1	1	1	1	1	"Guanylate_cyc (5),TPR_2 (2)"	hopo1|gm_asm116-0.106 hopo2|mkr_asm116-aug-0.2 bade1|BATDEDRAFT_87751 bade2|BDET_02419 sppu|SPPG_06866T0
chytrid_2254	1	1	1	1	1	Ribosomal_L39 (5)	hopo1|gm_asm283-0.71 hopo2|mkr_asm283-snap-0.8 bade2|BDET_07345 sppu|SPPG_03431T0 bade1|BATDEDRAFT_91214
chytrid_2255	1	1	1	1	1	"Kinesin (5),Pox_A_type_inc (3),CutC (2),Fez1 (1)"	hopo1|gm_asm283-0.72 hopo2|gm_asm283-0.72 bade2|BDET_07365 sppu|SPPG_08467T0 bade1|BATDEDRAFT_13648
chytrid_2256	1	1	1	1	1	"Glyco_hydro_16 (5),Keratin_B2 (1)"	hopo1|gm_asm113-0.12 bade2|BDET_03691 bade1|BATDEDRAFT_22780 hopo2|mkr_asm113-aug-0.1 sppu|SPPG_05277T0
chytrid_2257	1	1	1	1	1	"RuvB_N (10),Sigma54_activat (10),Zeta_toxin (10),IstB (10),Parvo_NS1 (10),Arch_ATPase (10),Viral_helicase1 (10),NACHT (10),Rad17 (10),RNA_helicase (10),Mg_chelatase (10),AAA_5 (10),SKI (10),AAA_3 (10),TIP49 (10),ATP-synt_ab (10),NB-ARC (10),PhoH (10),AAA (10),AAA_2 (10),KaiC (9),UPF0079 (7),Bac_DnaA (5),DUF815 (5),CPT (5),AFG1_ATPase (3),FeoB_N (2),Vps4_C (2),PduV-EutP (1)"	hopo1|gm_asm352-0.19 hopo2|mkr_asm352-snap-0.4 bade2|BDET_08691 bade1|BATDEDRAFT_13267 sppu|SPPG_07899T0
chytrid_2258	1	1	1	1	1	COX15-CtaA (5)	hopo1|gm_asm352-0.20 hopo2|snap_msk_asm352-0.7 bade1|BATDEDRAFT_13244 bade2|BDET_08692 sppu|SPPG_00724T0
chytrid_2259	1	1	1	1	1	"Evr1_Alr (5),APC_CDC26 (2),DUF1677 (1),Pox_E10 (1)"	hopo1|gm_ctg01871-0.9 hopo2|gm_ctg01871-0.9 bade2|BDET_06272 sppu|SPPG_08450T0 bade1|BATDEDRAFT_15048
chytrid_2260	1	1	1	1	1	"WD40 (25),eIF2A (8),CAF1C_H4-bd (5)"	hopo1|gm_asm111-0.139 hopo2|gm_asm111-0.139 bade2|BDET_08233 sppu|SPPG_00258T0 bade1|BATDEDRAFT_30823
chytrid_2261	1	2	1	0	1	"RRN7 (3),Las1 (1),TraQ (1)"	hopo1|gm_asm111-0.140 bade2|BDET_08206 sppu|SPPG_01470T0 bade1|BATDEDRAFT_92274 bade2|BDET_08205
chytrid_2262	1	1	1	1	1	"Tfb2 (5),SinI (2),Taxilin (1),Lpp-LpqN (1),VirD1 (1),ERM (1)"	hopo1|gm_asm111-0.141 bade2|BDET_08229 sppu|SPPG_01512T0 hopo2|mkr_asm111-snap-0.31 bade1|BATDEDRAFT_92242
chytrid_2263	1	1	1	1	1	Proteasome (5)	hopo1|gm_asm111-0.143 hopo2|mkr_asm111-aug-0.8 bade2|BDET_08210 sppu|SPPG_04157T0 bade1|BATDEDRAFT_92136
chytrid_2264	1	1	1	1	1	LSM (6)	hopo1|gm_asm111-0.144 hopo2|snap_msk_asm111-0.100 bade2|BDET_08200 sppu|SPPG_04077T0 bade1|BATDEDRAFT_92275
chytrid_2265	1	1	1	1	1	"TPR_2 (36),TPR_1 (29),Sel1 (2),PPR (2),Coatomer_E (1)"	hopo1|gm_asm111-0.145 bade2|BDET_08231 hopo2|mkr_asm111-snap-0.52 sppu|SPPG_00223T0 bade1|BATDEDRAFT_36145
chytrid_2266	1	1	1	1	1	COPIIcoated_ERV (5)	hopo1|gm_asm111-0.147 hopo2|aug_msk_asm111-0.119 bade2|BDET_04138 sppu|SPPG_00121T0 bade1|BATDEDRAFT_86854
chytrid_2267	1	1	1	1	1	DUF2431 (5)	hopo1|gm_asm111-0.149 hopo2|mkr_asm111-snap-0.34 bade2|BDET_08232 bade1|BATDEDRAFT_5132 sppu|SPPG_00227T0
chytrid_2268	1	1	1	1	1	"DUF155 (6),DUF2300 (3),DUF2013 (1),GED (1)"	hopo1|gm_asm111-0.151 hopo2|mkr_asm111-snap-0.42 bade1|BATDEDRAFT_36144 bade2|BDET_08235 sppu|SPPG_00260T0
chytrid_2269	1	1	1	1	1	Prenyltrans (22)	hopo1|gm_asm111-0.152 hopo2|mkr_asm111-snap-0.19 bade2|BDET_08234 sppu|SPPG_00259T0 bade1|BATDEDRAFT_92126
chytrid_2270	1	1	1	1	1	"AlaDh_PNT_N (6),AlaDh_PNT_C (5)"	hopo1|gm_asm111-0.155 hopo2|aug_msk_asm111-0.121 sppu|SPPG_00127T0 bade2|BDET_08201 bade1|BATDEDRAFT_92141
chytrid_2271	1	1	1	1	1	"SBDS_C (5),SBDS (5),GCV_T (2),DUF458 (1),2-Hacid_dh_C (1)"	hopo1|gm_asm111-0.156 hopo2|aug_asm111-0.225 bade2|BDET_08238 sppu|SPPG_01511T0 bade1|BATDEDRAFT_14442
chytrid_2272	1	1	1	1	1	"HD (5),bact-PGI_C (4),Flexi_CP (3),EBP50_C-term (2),Transaldolase (1)"	hopo1|gm_asm111-0.157 hopo2|mkr_asm111-snap-0.39 bade2|BDET_02804 sppu|SPPG_00816T0 bade1|BATDEDRAFT_89127
chytrid_2273	1	1	1	1	1	"Ctr (4),LRR_1 (3)"	hopo1|gm_asm29-0.38 hopo2|mkr_asm29-snap-0.17 bade2|BDET_00915 sppu|SPPG_05573T0 bade1|BATDEDRAFT_84890
chytrid_2274	1	1	1	1	1	"IQ (29),DIL (5),Myosin_head (5),DUF972 (4),ATG16 (4),IncA (4),TMF_TATA_bd (2),Myosin_N (1)"	hopo1|gm_asm216-0.180 hopo2|mkr_asm216-aug-0.5 bade2|BDET_06572 sppu|SPPG_01285T0 bade1|BATDEDRAFT_13697
chytrid_2275	1	2	1	0	1	"Cullin (5),Cullin_Nedd8 (3),Pencillinase_R (2),DUF1722 (1),Ycf66_N (1)"	hopo1|gm_asm216-0.182 sppu|SPPG_02377T0 bade2|BDET_06581 bade1|BATDEDRAFT_13800 bade2|BDET_06582
chytrid_2276	1	1	1	1	1	Ribosomal_S14 (3)	hopo1|gm_asm216-0.183 sppu|SPPG_03255T0 bade2|BDET_06570 bade1|BATDEDRAFT_13912 hopo2|mkr_asm216-aug-0.6
chytrid_2277	1	1	1	1	1	"Endosulfine (5),RCSD (1)"	hopo1|gm_asm216-0.184 sppu|SPPG_06085T0 bade2|BDET_02235 bade1|BATDEDRAFT_36830 hopo2|mkr_asm216-snap-0.53
chytrid_2278	1	1	1	1	1	"DUF3450 (2),DUF1716 (2),FlaC_arch (2),DUF3584 (1),MGC-24 (1)"	hopo1|gm_asm216-0.189 hopo2|aug_msk_asm216-0.174 bade2|BDET_02241 sppu|SPPG_02337T0 bade1|BATDEDRAFT_87857
chytrid_2279	1	1	1	1	1	"PGAP1 (5),Abhydrolase_1 (5),DLH (3),Hydrolase_4 (3),Chlorophyllase (3),Abhydrolase_3 (3),Lipase_3 (3),DUF2048 (3),Thioesterase (3),Esterase (3),DUF2424 (2),DUF915 (1),DUF1234 (1),Abhydrolase_2 (1),DUF676 (1),Ndr (1),LACT (1),DUF2305 (1),DUF2974 (1),DUF900 (1)"	hopo1|gm_asm216-0.190 hopo2|mkr_asm216-snap-0.33 bade1|BATDEDRAFT_13780 bade2|BDET_06564 sppu|SPPG_02146T0
chytrid_2280	1	1	1	1	1	"EI24 (6),DUF540 (2)"	hopo1|gm_asm216-0.192 hopo2|mkr_asm216-snap-0.51 bade1|BATDEDRAFT_27479 bade2|BDET_06560 sppu|SPPG_06094T0
chytrid_2281	1	1	1	1	1	"Glycos_transf_1 (10),DUF377 (2)"	hopo1|gm_asm216-0.200 hopo2|mkr_asm216-snap-0.52 bade2|BDET_02236 sppu|SPPG_08495T0 bade1|BATDEDRAFT_87481
chytrid_2282	1	1	1	1	1	"DEAD (5),Helicase_C (5),ResIII (5),PhoH (3)"	hopo1|gm_asm216-0.201 hopo2|gm_asm216-0.201 sppu|SPPG_03540T0 bade1|BATDEDRAFT_2048 bade2|BDET_06579
chytrid_2283	1	1	1	1	1	"Josephin (5),UIM (4),NUDIX-like (2),QH-AmDH_gamma (1)"	hopo1|gm_asm216-0.202 hopo2|gm_asm216-0.202 sppu|SPPG_02659T0 bade2|BDET_02243 bade1|BATDEDRAFT_10760
chytrid_2284	1	2	1	0	1	"Xpo1 (2),FERM_N (1),Npa1 (1),HEAT (1)"	hopo1|gm_asm216-0.203 bade2|BDET_02228 bade1|BATDEDRAFT_24039 bade2|BDET_02229 sppu|SPPG_08474T0
chytrid_2285	1	1	1	1	1	Ribosomal_L22 (5)	hopo1|gm_asm216-0.204 hopo2|mkr_asm216-aug-0.11 bade2|BDET_06583 sppu|SPPG_00418T0 bade1|BATDEDRAFT_91420
chytrid_2286	1	1	1	1	1	"Thioredoxin (11),AhpC-TSA (8),Redoxin (7),HyaE (6),ERp29 (5),ERp29_N (3),Ribosomal_L22 (1)"	hopo1|gm_asm216-0.205 hopo2|mkr_asm216-snap-0.41 sppu|SPPG_01298T0 bade2|BDET_06577 bade1|BATDEDRAFT_91424
chytrid_2287	1	1	1	1	1	"TPR_1 (13),TPR_2 (9),CS (4)"	hopo1|gm_asm216-0.206 hopo2|mkr_asm216-snap-0.44 bade2|BDET_06574 sppu|SPPG_01312T0 bade1|BATDEDRAFT_27468
chytrid_2288	1	1	1	1	1	"TPR_2 (15),TPR_1 (11),K_channel_TID (2)"	hopo1|gm_asm133-0.184 hopo2|mkr_asm133-aug-0.6 bade2|BDET_05547 bade1|BATDEDRAFT_35041 sppu|SPPG_04099T0
chytrid_2289	1	1	1	1	1	"Vps51 (4),COG2 (3),PH (1),DUF3209 (1),Dfp1_Him1_M (1)"	hopo1|gm_asm133-0.189 bade2|BDET_05050 hopo2|mkr_asm133-snap-0.31 sppu|SPPG_00385T0 bade1|BATDEDRAFT_88866
chytrid_2290	1	1	1	1	1	Sdh5 (5)	hopo1|gm_asm133-0.193 hopo2|gm_asm133-0.193 bade2|BDET_02626 bade1|BATDEDRAFT_6694 sppu|SPPG_01067T0
chytrid_2291	1	1	1	1	1	"PMI_typeI (5),AraC_binding (4),Cupin_2 (2)"	hopo1|gm_asm133-0.196 hopo2|aug_msk_asm133-0.167 bade2|BDET_02645 sppu|SPPG_03804T0 bade1|BATDEDRAFT_33280
chytrid_2292	1	1	1	1	1	"Dynamin_N (6),Septin (6),DUF258 (4),FtsK_SpoIIIE (4),AIG1 (4),MMR_HSR1 (4),Miro (4),Ras (4),DUF815 (3),NB-ARC (3),IIGP (2),GTP_EFTU (2),DUF87 (1),ArgK (1),FeoB_N (1),NACHT (1),MobB (1),Gtr1_RagA (1),RNA_helicase (1),GBP (1)"	hopo1|gm_asm133-0.198 hopo2|mkr_asm133-aug-0.15 sppu|SPPG_00534T0 bade1|BATDEDRAFT_35039 bade2|BDET_05542
chytrid_2293	1	1	1	1	1	"WD40 (17),Pox_TAP (2),Ependymin (1)"	hopo1|gm_asm133-0.200 bade2|BDET_02639 sppu|SPPG_03453T0 bade1|BATDEDRAFT_25330 hopo2|mkr_asm133-snap-0.59
chytrid_2294	1	1	1	1	1	MFS_1 (7)	hopo1|gm_asm133-0.202 hopo2|mkr_asm133-snap-0.61 bade2|BDET_05546 sppu|SPPG_04441T0 bade1|BATDEDRAFT_88132
chytrid_2295	1	1	1	1	1	"TBC (5),Cas_Cas2CT1978 (1)"	hopo1|gm_asm133-0.203 bade2|BDET_05549 hopo2|mkr_asm133-snap-0.43 bade1|BATDEDRAFT_10906 sppu|SPPG_06364T0
chytrid_2296	1	1	1	1	1	Ribosomal_S7e (5)	hopo1|gm_asm133-0.210 hopo2|mkr_asm133-aug-0.24 sppu|SPPG_01055T0 bade2|BDET_05553 bade1|BATDEDRAFT_33209
chytrid_2297	1	1	1	1	1	"N6_N4_Mtase (5),UPF0020 (5),N6_Mtase (4),Methyltransf_15 (3)"	hopo1|gm_asm133-0.216 hopo2|mkr_asm133-snap-0.49 bade2|BDET_00412 sppu|SPPG_03965T0 bade1|BATDEDRAFT_84644
chytrid_2298	1	1	1	1	1	"SNO (5),GATase_3 (4),DJ-1_PfpI (3),GATase (3),Peptidase_C26 (2),BPL_N (2),Peptidase_S51 (2)"	hopo1|gm_asm133-0.217 hopo2|mkr_asm133-snap-0.45 sppu|SPPG_03827T0 bade1|BATDEDRAFT_88454 bade2|BDET_05552
chytrid_2299	1	1	1	1	1	"GTP_EFTU_D2 (10),MMR_HSR1 (5),ATP_bind_1 (5),IF-2 (5),GTP_EFTU (5),Miro (2),Hom_end_hint (1),Nop14 (1),DUF211 (1),Hom_end (1)"	hopo1|gm_asm133-0.221 hopo2|snap_msk_asm133-0.91 bade1|BATDEDRAFT_29991 bade2|BDET_05551 sppu|SPPG_07736T0
chytrid_2300	2	1	1	0	1	"Thioredoxin (4),AhpC-TSA (4),Redoxin (3),HyaE (1),DUF836 (1)"	hopo1|gm_asm133-0.222 bade2|BDET_02627 bade1|BATDEDRAFT_11836 sppu|SPPG_08694T0 bade1|BATDEDRAFT_29989
chytrid_2301	1	1	1	1	1	ALAD (5)	hopo1|gm_asm133-1.67 hopo2|gm_asm133-1.67 bade2|BDET_05557 sppu|SPPG_01469T0 bade1|BATDEDRAFT_11135
chytrid_2302	1	1	1	1	1	"Na_Ca_ex (12),DUF307 (10),Phage_tube (2),DUF3382 (1)"	hopo1|gm_asm133-1.68 hopo2|snap_msk_asm133-1.43 bade2|BDET_05578 bade1|BATDEDRAFT_11206 sppu|SPPG_05719T0
chytrid_2303	1	1	1	1	1	"AMP_N (5),Peptidase_M24 (5)"	hopo1|gm_asm133-1.69 hopo2|mkr_asm133-aug-1.4 bade2|BDET_05569 sppu|SPPG_06483T0 bade1|BATDEDRAFT_19533
chytrid_2304	1	1	1	1	1	"Voltage_CLC (6),CBS (6),DUF2319 (1),TAT_signal (1)"	hopo1|gm_asm133-1.128 hopo2|snap_msk_asm133-1.39 sppu|SPPG_01343T0 bade1|BATDEDRAFT_742 bade2|BDET_05555
chytrid_2305	1	1	1	1	1	Mon1 (5)	hopo1|gm_asm230-0.106 bade2|BDET_02139 sppu|SPPG_07355T0 hopo2|mkr_asm230-aug-0.0 bade1|BATDEDRAFT_87530
chytrid_2306	1	1	1	1	1	"Pkinase_Tyr (5),Pkinase (5),Prenyltransf (2),Seadorna_VP7 (2),APH (1)"	hopo1|gm_asm230-0.112 hopo2|gm_asm230-0.112 bade2|BDET_02196 sppu|SPPG_04768T0 bade1|BATDEDRAFT_10670
chytrid_2307	1	1	1	1	1	STT3 (6)	hopo1|gm_asm230-0.114 hopo2|mkr_asm230-snap-0.23 bade2|BDET_02157 sppu|SPPG_07356T0 bade1|BATDEDRAFT_10658
chytrid_2308	1	1	1	1	1	"PC_rep (37),HEAT (12),HEAT_PBS (4),Arm (3),DDT (2)"	hopo1|gm_asm230-0.115 hopo2|aug_msk_asm230-0.89 bade2|BDET_02143 sppu|SPPG_07359T0 bade1|BATDEDRAFT_87526
chytrid_2309	1	1	1	1	1	"SDA1 (9),NUC130_3NT (5)"	hopo1|gm_asm230-0.120 hopo2|mkr_asm230-snap-0.12 bade2|BDET_02154 sppu|SPPG_07365T0 bade1|BATDEDRAFT_87876
chytrid_2310	1	1	1	1	1	AMP-binding (5)	hopo1|gm_asm42-0.91 hopo2|mkr_asm42-aug-0.4 bade2|BDET_02020 sppu|SPPG_06233T0 bade1|BATDEDRAFT_19355
chytrid_2311	1	1	1	1	1	"Pro_isomerase (5),DUF3577 (2)"	hopo1|gm_asm42-0.94 hopo2|gm_asm42-0.94 bade2|BDET_02908 sppu|SPPG_07475T0 bade1|BATDEDRAFT_30184
chytrid_2312	1	1	1	1	1	"dCMP_cyt_deam_1 (5),APOBEC_N (3)"	hopo1|gm_asm42-0.100 hopo2|mkr_asm42-aug-0.3 bade2|BDET_07940 bade1|BATDEDRAFT_14312 sppu|SPPG_00542T0
chytrid_2313	1	1	1	1	1	"Rubis-subs-bind (5),SET (4),Nop14 (4),Glyco_transf_34 (2),Rtt106 (2)"	hopo1|gm_asm42-0.101 hopo2|aug_asm42-0.159 bade1|BATDEDRAFT_87914 bade2|BDET_02007 sppu|SPPG_02931T0
chytrid_2314	1	1	1	1	1	"Acyltransferase (5),Vps4_C (1)"	hopo1|gm_asm42-0.103 hopo2|mkr_asm42-snap-0.17 bade2|BDET_02901 bade1|BATDEDRAFT_35304 sppu|SPPG_03964T0
chytrid_2315	1	1	1	1	1	"DUF3321 (5),Methyltransf_8 (4),DUF1618 (1)"	hopo1|gm_asm181-0.27 hopo2|mkr_asm181-snap-0.6 bade2|BDET_03645 bade1|BATDEDRAFT_86179 sppu|SPPG_03896T0
chytrid_2316	1	1	1	1	1	"Ribosomal_S8 (5),DUF443 (1)"	hopo1|gm_asm248-0.93 hopo2|aug_msk_asm248-0.77 bade2|BDET_01230 sppu|SPPG_08138T0 bade1|BATDEDRAFT_8648
chytrid_2317	1	1	1	1	1	Metallophos (5)	hopo1|gm_asm248-0.94 hopo2|gm_asm248-0.94 sppu|SPPG_04640T0 bade2|BDET_01222 bade1|BATDEDRAFT_18600
chytrid_2318	1	1	1	1	1	"WD40 (14),DPPIV_N (12),eIF2A (11),IKI3 (7),PD40 (2),Proteasome_A_N (2),Coatomer_WDAD (1),DUF346 (1)"	hopo1|gm_asm248-0.95 sppu|SPPG_04641T0 hopo2|mkr_asm248-aug-0.0 bade2|BDET_01219 bade1|BATDEDRAFT_22217
chytrid_2319	1	1	1	1	1	Peptidase_S24 (5)	hopo1|gm_asm248-0.97 hopo2|mkr_asm248-snap-0.30 sppu|SPPG_00071T0 bade1|BATDEDRAFT_85317 bade2|BDET_01229
chytrid_2320	1	1	1	1	1	"Pyr_redox (8),Shikimate_DH (8),DAO (7),Pyr_redox_2 (5),Trp_halogenase (4),FAD_binding_3 (4),GIDA (4),Thi4 (4),FAD_binding_2 (4),HI0933_like (4),NAD_Gly3P_dh_N (4),Mtr2 (1)"	hopo1|gm_asm248-0.99 hopo2|mkr_asm248-aug-0.7 sppu|SPPG_04648T0 bade2|BDET_01226 bade1|BATDEDRAFT_34227
chytrid_2321	1	1	1	1	1	"eIF3_N (5),PCI (4),RNA_pol_delta (2),PCI_Csn8 (2),XhlA (1),GRDB (1),B3 (1),RPN7 (1)"	hopo1|gm_asm381-0.70 hopo2|aug_msk_asm381-0.57 sppu|SPPG_08496T0 bade2|BDET_05652 bade1|BATDEDRAFT_20238
chytrid_2322	1	1	1	1	1	"Ribosomal_L6e (5),Ribosomal_L6e_N (4),KOW (2)"	hopo1|gm_asm381-0.75 hopo2|mkr_asm381-aug-0.0 bade2|BDET_05651 sppu|SPPG_00089T0 bade1|BATDEDRAFT_20241
chytrid_2323	1	1	1	1	1	"GTP_EFTU (6),Septin (5),Sigma54_activat (4),DUF258 (4),Pox_A32 (4),FtsK_SpoIIIE (4),AIG1 (4),NACHT (4),Miro (4),MMR_HSR1 (4),MobB (4),RNA_helicase (4),Ras (4),KAP_NTPase (3),Dynamin_N (3),Gtr1_RagA (3),IIGP (2),Dus (2),Transposase_37 (2),PduV-EutP (2),MNHE (1),ATP_bind_1 (1)"	hopo1|gm_asm381-0.77 bade2|BDET_05640 sppu|SPPG_03874T0 bade1|BATDEDRAFT_33494 hopo2|mkr_asm381-snap-0.17
chytrid_2324	1	1	1	1	1	"tRNA-synt_2 (7),tRNA-synt_2d (7),tRNA-synt_2b (4),tRNA_anti (4)"	hopo1|gm_asm381-0.79 bade2|BDET_05645 sppu|SPPG_03684T0 hopo2|mkr_asm381-snap-0.24 bade1|BATDEDRAFT_90127
chytrid_2325	1	1	1	1	1	"Porin_3 (10),DUF3722 (5)"	hopo1|gm_asm185-0.64 hopo2|aug_msk_asm185-0.45 bade2|BDET_07836 sppu|SPPG_04867T0 bade1|BATDEDRAFT_27036
chytrid_2326	1	1	1	1	1	Aldo_ket_red (5)	hopo1|gm_asm185-0.66 hopo2|gm_asm185-0.66 bade2|BDET_07831 sppu|SPPG_03897T0 bade1|BATDEDRAFT_13322
chytrid_2327	1	1	1	1	1	"Ribosomal_L3 (10),Luteo_Vpg (1)"	hopo1|gm_asm185-0.68 hopo2|mkr_asm185-snap-0.14 sppu|SPPG_07869T0 bade1|BATDEDRAFT_13292 bade2|BDET_07820
chytrid_2328	1	1	1	1	1	"DAO (9),FAD_binding_3 (6),SE (6),Pyr_redox_2 (5),GIDA (5),FAD_binding_2 (5),Pyr_redox (5),HI0933_like (5),3HCDH_N (5),ApbA (4),UDPG_MGDP_dh_N (4),Trp_halogenase (3),Thi4 (2),NAD_Gly3P_dh_N (2),Syndecan (2),AlaDh_PNT_C (1)"	hopo1|gm_asm185-0.70 hopo2|aug_msk_asm185-0.55 bade2|BDET_07830 sppu|SPPG_08238T0 bade1|BATDEDRAFT_35821
chytrid_2329	1	1	1	1	1	"UbiA (5),Ost4 (2),COX7a (1)"	hopo1|gm_asm185-0.74 hopo2|aug_msk_asm185-0.49 sppu|SPPG_07870T0 bade2|BDET_07821 bade1|BATDEDRAFT_3850
chytrid_2330	1	1	1	1	1	"Ribosomal_L7Ae (6),RNase_P_pop3 (3)"	hopo1|gm_ctg03660-0.0 hopo2|gm_ctg03660-0.0 sppu|SPPG_04453T0 bade2|BDET_06954 bade1|BATDEDRAFT_90576
chytrid_2331	1	1	1	1	1	"DUF3508 (5),Herpes_LAMP2 (2)"	hopo1|gm_ctg16960-0.1 hopo2|gm_ctg16960-0.1 bade1|BATDEDRAFT_34160 bade2|BDET_01042 sppu|SPPG_01318T0
chytrid_2332	1	1	1	1	1	"Aldo_ket_red (6),NdhM (2),TPR_1 (1),PhoU (1),TPR_2 (1)"	hopo1|gm_asm71-0.175 hopo2|snap_asm71-0.244 bade2|BDET_03022 sppu|SPPG_02144T0 bade1|BATDEDRAFT_14849
chytrid_2333	1	1	1	1	1	"Seryl_tRNA_N (7),tRNA-synt_2b (5),DUF342 (1),TMF_TATA_bd (1)"	hopo1|gm_asm71-0.178 hopo2|mkr_asm71-aug-0.9 bade2|BDET_02984 sppu|SPPG_07555T0 bade1|BATDEDRAFT_12060
chytrid_2334	1	1	1	1	1	"Actin (5),MreB_Mbl (5)"	hopo1|gm_asm71-0.184 hopo2|gm_asm71-0.184 bade2|BDET_03019 sppu|SPPG_04162T0 bade1|BATDEDRAFT_36225
chytrid_2335	1	1	1	1	1	"Snf7 (5),DUF2428 (1),Alpha_adaptin_C (1)"	hopo1|gm_asm71-0.187 bade2|BDET_03000 sppu|SPPG_07557T0 hopo2|mkr_asm71-snap-0.38 bade1|BATDEDRAFT_25657
chytrid_2336	1	1	1	1	1	"P21-Arc (5),FAP (1)"	hopo1|gm_asm71-0.188 hopo2|mkr_asm71-aug-0.14 bade2|BDET_03003 sppu|SPPG_04131T0 bade1|BATDEDRAFT_89245
chytrid_2337	1	1	1	1	1	"TPR_1 (44),TPR_2 (44),ChAPs (3),TPR_4 (2),Coatomer_E (1),PPR (1),SMP (1)"	hopo1|gm_asm71-0.194 hopo2|mkr_asm71-snap-0.44 bade2|BDET_03021 sppu|SPPG_03271T0 bade1|BATDEDRAFT_92633
chytrid_2338	1	1	1	1	1	"WD40 (26),SGL (4),TcpQ (1)"	hopo1|gm_asm71-0.195 hopo2|gm_asm71-0.195 sppu|SPPG_06196T0 bade2|BDET_03024 bade1|BATDEDRAFT_21030
chytrid_2339	1	1	1	1	1	"PGM_PMM_I (10),PGM_PMM_III (5),PGM_PMM_II (5),PGM_PMM_IV (4)"	hopo1|gm_asm71-0.197 hopo2|mkr_asm71-aug-0.19 bade2|BDET_03030 sppu|SPPG_06932T0 bade1|BATDEDRAFT_18058
chytrid_2340	1	1	1	1	1	"ATP-synt_ab_N (6),ATP-synt_ab (5),HAS-barrel (5),ATP-synt_ab_C (5),Arch_ATPase (1),Ribosomal_L21p (1)"	hopo1|gm_asm71-0.199 hopo2|mkr_asm71-snap-0.35 bade2|BDET_02997 sppu|SPPG_01921T0 bade1|BATDEDRAFT_16944
chytrid_2341	1	1	1	1	1	"Methyltransf_16 (5),MTS (5),PrmA (5),Methyltransf_12 (2),Cons_hypoth95 (1)"	hopo1|gm_asm71-0.211 hopo2|mkr_asm71-aug-0.2 bade2|BDET_02985 sppu|SPPG_01271T0 bade1|BATDEDRAFT_37088
chytrid_2342	1	1	1	1	1	"Nop53 (7),Methyltransf_5 (1),BSP_II (1),CDC45 (1)"	hopo1|gm_asm71-0.213 hopo2|mkr_asm71-snap-0.28 bade1|BATDEDRAFT_37537 bade2|BDET_03023 sppu|SPPG_02283T0
chytrid_2343	1	1	1	1	1	"efhand (7),RNA_pol_Rpb4 (2),DUF383 (2),EnY2 (1),efhand_Ca_insen (1)"	hopo1|gm_asm71-1.26 hopo2|mkr_asm71-snap-1.10 sppu|SPPG_01203T0 bade1|BATDEDRAFT_28387 bade2|BDET_03051
chytrid_2344	1	1	1	1	1	"Nucleoporin_C (5),Nucleoporin_N (3)"	hopo1|gm_asm71-1.28 hopo2|mkr_asm71-snap-1.8 bade2|BDET_03050 sppu|SPPG_00628T0 bade1|BATDEDRAFT_92526
chytrid_2345	1	1	1	1	1	"RuvB_N (5),RNA_helicase (5),AAA_5 (5),BCS1_N (5),AAA (5),Zeta_toxin (4),Miro (3),Rad17 (3),Arch_ATPase (3),NACHT (2),DUF815 (2),GSPII_E (2),KAP_NTPase (1),KaiC (1),DUF913 (1)"	hopo1|gm_asm71-1.46 hopo2|snap_msk_asm71-1.12 bade2|BDET_03032 sppu|SPPG_01552T0 bade1|BATDEDRAFT_30890
chytrid_2346	1	1	1	1	1	"Ebp2 (5),DUF349 (2)"	hopo1|gm_ctg18817-0.4 hopo2|mkr_ctg18817-aug-0.0 sppu|SPPG_03021T0 bade1|BATDEDRAFT_91944 bade2|BDET_07949
chytrid_2347	1	1	1	1	1	Ribosomal_L23 (5)	hopo1|gm_asm39-0.179 hopo2|gm_asm39-0.179 bade2|BDET_07447 sppu|SPPG_04697T0 bade1|BATDEDRAFT_27231
chytrid_2348	1	1	1	1	1	"DNA_primase_S (5),Trs120 (1)"	hopo1|gm_asm39-0.180 hopo2|snap_msk_asm39-0.126 bade2|BDET_06374 sppu|SPPG_04843T0 bade1|BATDEDRAFT_12476
chytrid_2349	1	1	1	1	1	"SH3_1 (5),VHS (5),SH3_2 (5),DUF1539 (4),UIM (4),DUF2894 (2),GAT (1)"	hopo1|gm_asm39-0.181 hopo2|mkr_asm39-snap-0.23 bade2|BDET_06353 sppu|SPPG_01455T0 bade1|BATDEDRAFT_89514
chytrid_2350	1	1	1	1	1	"Svf1 (5),CrtC (2)"	hopo1|gm_asm39-0.183 hopo2|aug_asm39-0.316 bade2|BDET_06367 sppu|SPPG_03153T0 bade1|BATDEDRAFT_89507
chytrid_2351	1	1	1	1	1	"Fumble (6),DUF89 (5),CHIPS (2),PrmA (1)"	hopo1|gm_asm39-0.184 bade2|BDET_06341 sppu|SPPG_02984T0 hopo2|aug_msk_asm39-0.143 bade1|BATDEDRAFT_89522
chytrid_2352	1	1	1	1	1	Glycos_transf_2 (5)	hopo1|gm_asm39-0.185 hopo2|gm_asm39-0.185 bade2|BDET_06342 sppu|SPPG_03187T0 bade1|BATDEDRAFT_4560
chytrid_2353	1	1	1	1	1	"Sec23_trunk (7),zf-Sec23_Sec24 (5),Gelsolin (5),Sec23_helical (5),Sec23_BS (5)"	hopo1|gm_asm39-0.190 hopo2|gm_asm39-0.190 bade2|BDET_06380 sppu|SPPG_02746T0 bade1|BATDEDRAFT_19927
chytrid_2354	1	1	1	1	1	ER (2)	hopo1|gm_asm39-0.191 hopo2|mkr_asm39-aug-0.8 sppu|SPPG_02692T0 bade1|BATDEDRAFT_89791 bade2|BDET_06383
chytrid_2355	1	1	1	1	1	"ACOX (6),Acyl-CoA_dh_1 (5),Acyl-CoA_dh_M (5),Chloroa_b-bind (1),Acyl-CoA_dh_2 (1)"	hopo1|gm_asm39-0.193 hopo2|snap_msk_asm39-0.129 sppu|SPPG_02759T0 bade2|BDET_06363 bade1|BATDEDRAFT_89509
chytrid_2356	1	1	1	1	1	Bystin (5)	hopo1|gm_asm39-0.194 bade2|BDET_06379 sppu|SPPG_02741T0 hopo2|mkr_asm39-snap-0.60 bade1|BATDEDRAFT_16966
chytrid_2357	1	1	1	1	1	"UQ_con (5),RWD (3),UEV (2)"	hopo1|gm_asm39-0.197 bade2|BDET_03499 sppu|SPPG_02725T0 hopo2|mkr_asm39-snap-0.62 bade1|BATDEDRAFT_86247
chytrid_2358	1	1	1	1	1	"Pescadillo_N (7),BRCT (4),CorA (1)"	hopo1|gm_asm39-0.198 hopo2|mkr_asm39-aug-0.3 bade2|BDET_06359 sppu|SPPG_01389T0 bade1|BATDEDRAFT_30235
chytrid_2359	1	1	1	1	1	"Tcp10_C (5),TMF_DNA_bd (4),bZIP_1 (3),MORN_2 (2),Rib (2),Surfac_D-trimer (2)"	hopo1|gm_asm39-0.206 hopo2|mkr_asm39-snap-0.22 bade1|BATDEDRAFT_25780 bade2|BDET_06340 sppu|SPPG_02988T0
chytrid_2360	1	1	1	1	1	CtaG_Cox11 (5)	hopo1|gm_asm39-0.207 hopo2|mkr_asm39-aug-0.13 bade2|BDET_00529 sppu|SPPG_03521T0 bade1|BATDEDRAFT_7884
chytrid_2361	1	1	1	1	1	"Nicastrin (5),Peptidase_M28 (5)"	hopo1|gm_asm39-0.214 hopo2|mkr_asm39-snap-0.64 bade2|BDET_03501 sppu|SPPG_02727T0 bade1|BATDEDRAFT_34433
chytrid_2362	1	1	1	1	1	"DUF815 (5),AAA_5 (5),AAA (5),UPF0079 (4),RNA_helicase (3),IQ (3),RuvB_N (2),NACHT (2),AAA_2 (2),DUF258 (1),PPV_E1_C (1),Mg_chelatase (1),FtsK_SpoIIIE (1)"	hopo1|gm_asm39-1.39 hopo2|mkr_asm39-snap-1.8 bade2|BDET_03505 sppu|SPPG_02701T0 bade1|BATDEDRAFT_86640
chytrid_2363	1	1	1	1	1	FA_hydroxylase (6)	hopo1|gm_ctg09986-0.5 hopo2|gm_ctg09986-0.5 sppu|SPPG_02338T0 bade2|BDET_04020 bade1|BATDEDRAFT_10096
chytrid_2364	1	1	1	1	1	"CbiA (5),ParA (5),Fer4_NifH (4),ArgK (4),ArsA_ATPase (4),MipZ (4),APS_kinase (4),YhjQ (4),MobB (4),SRP54 (4),DUF258 (3),zf-C4_ClpX (3),VirC1 (3),KAP_NTPase (2),KTI12 (2),NB-ARC (2),GFO_IDH_MocA (1)"	hopo1|gm_asm36-0.93 sppu|SPPG_02712T0 bade2|BDET_06542 hopo2|snap_msk_asm36-0.72 bade1|BATDEDRAFT_27495
chytrid_2365	1	1	1	1	1	"PHP (5),DUF1219 (2)"	hopo1|gm_asm36-0.94 hopo2|aug_msk_asm36-0.74 sppu|SPPG_02045T0 bade1|BATDEDRAFT_10054 bade2|BDET_04162
chytrid_2366	1	1	1	1	1	"ATP-grasp (5),2-Hacid_dh_C (5),AIRC (5),Dala_Dala_lig_C (4),CPSase_L_D2 (2),F420_oxidored (2),ATP-grasp_3 (2),3HCDH_N (2)"	hopo1|gm_asm36-0.97 hopo2|gm_asm36-0.97 bade2|BDET_04177 sppu|SPPG_07583T0 bade1|BATDEDRAFT_19000
chytrid_2367	1	1	1	1	1	"Carb_kinase (5),Phos_pyr_kin (5),DUF2355 (2)"	hopo1|gm_asm36-0.98 hopo2|gm_asm36-0.98 sppu|SPPG_00568T0 bade2|BDET_04175 bade1|BATDEDRAFT_10166
chytrid_2368	1	1	1	1	1	"CRM1_C (3),HEAT (1)"	hopo1|gm_asm36-0.100 bade2|BDET_04174 hopo2|mkr_asm36-snap-0.29 sppu|SPPG_04999T0 bade1|BATDEDRAFT_23462
chytrid_2369	1	2	1	0	1	"DUF833 (8),dNK (1),Extensin-like_C (1),Lge1 (1)"	hopo1|gm_asm36-0.101 bade2|BDET_04179 bade1|BATDEDRAFT_34595 bade2|BDET_04180 sppu|SPPG_00352T0
chytrid_2370	1	1	1	1	1	"Synaptobrevin (5),PHP (2),HNOB (2),DUF1279 (2),iPGM_N (2),DUF1706 (1),SRP-alpha_N (1),DUF2133 (1)"	hopo1|gm_asm36-0.103 hopo2|mkr_asm36-aug-0.2 bade2|BDET_04159 sppu|SPPG_08290T0 bade1|BATDEDRAFT_23448
chytrid_2371	1	1	1	1	1	"DUF383 (6),DUF384 (5),KASH (2),HEAT (1)"	hopo1|gm_asm36-0.108 hopo2|mkr_asm36-aug-0.9 bade2|BDET_04158 sppu|SPPG_03601T0 bade1|BATDEDRAFT_10248
chytrid_2372	1	1	1	1	1	"M20_dimer (5),Peptidase_M20 (5),KdpC (2),Peptidase_M28 (1)"	hopo1|gm_asm365-0.9 hopo2|gm_asm365-0.9 bade2|BDET_01745 sppu|SPPG_08649T0 bade1|BATDEDRAFT_91704
chytrid_2373	1	1	1	1	1	"ELO (5),DUF2759 (4),CRT10 (2)"	hopo1|gm_asm73-0.167 hopo2|mkr_asm73-aug-0.19 bade2|BDET_04943 sppu|SPPG_03326T0 bade1|BATDEDRAFT_88533
chytrid_2374	1	1	1	1	1	"TPR_2 (21),TPR_1 (19),PPR (4),RPN7 (2),MADF_DNA_bdg (1)"	hopo1|gm_asm73-0.173 hopo2|mkr_asm73-aug-0.5 bade2|BDET_04946 sppu|SPPG_02333T0 bade1|BATDEDRAFT_88530
chytrid_2375	1	1	1	1	1	"PRAI (10),FMN_dh (6),QRPTase_C (5),IGPS (5),Peptidase_C26 (3),GATase (3),DHO_dh (2),NPD (2),TMP-TENI (2),NanE (1),His_biosynth (1)"	hopo1|gm_asm73-0.177 hopo2|mkr_asm73-aug-0.9 bade2|BDET_05023 sppu|SPPG_00371T0 bade1|BATDEDRAFT_88876
chytrid_2376	1	1	1	1	1	"AFG1_ATPase (9),Bac_DnaA (5),AAA (4),Sigma54_activat (2),RNA_helicase (2),AAA_5 (2),NACHT (1),PP2C (1),Arch_ATPase (1)"	hopo1|gm_asm73-0.179 bade2|BDET_00923 sppu|SPPG_06119T0 bade1|BATDEDRAFT_1820 hopo2|mkr_asm73-aug-0.14
chytrid_2377	1	1	1	1	1	"WD40 (33),eIF2A (12),IKI3 (4),Utp12 (4),CDC45 (2),VID27 (2),PD40 (2),Cytochrom_D1 (2),Cerato-platanin (1),SPB_interacting (1),DUF2890 (1),Nop14 (1),Prothymosin (1),Daxx (1)"	hopo1|gm_asm73-0.181 bade2|BDET_00936 sppu|SPPG_08020T0 hopo2|mkr_asm73-snap-0.25 bade1|BATDEDRAFT_29274
chytrid_2378	1	1	1	1	1	Memo (6)	hopo1|gm_asm73-0.182 hopo2|mkr_asm73-aug-0.3 sppu|SPPG_04005T0 bade2|BDET_00920 bade1|BATDEDRAFT_18471
chytrid_2379	1	1	1	1	1	Ribosomal_S10 (5)	hopo1|gm_asm73-0.187 hopo2|mkr_asm73-aug-0.2 bade2|BDET_00926 sppu|SPPG_02203T0 bade1|BATDEDRAFT_84897
chytrid_2380	1	1	1	1	1	"IncA (6),Kinesin (5),DUF745 (4),TMF_DNA_bd (2),ATG16 (2),Myosin_tail_1 (2)"	hopo1|gm_asm73-0.188 hopo2|mkr_asm73-snap-0.56 bade2|BDET_04940 bade1|BATDEDRAFT_3237 sppu|SPPG_07517T0
chytrid_2381	1	1	1	1	1	"Sec23_trunk (5),Gelsolin (5),Sec23_helical (5),Sec23_BS (5),zf-Sec23_Sec24 (3)"	hopo1|gm_asm73-0.193 hopo2|snap_msk_asm73-0.75 bade2|BDET_00935 sppu|SPPG_01172T0 bade1|BATDEDRAFT_32725
chytrid_2382	1	1	1	1	1	Aminotran_4 (5)	hopo1|gm_asm73-0.196 hopo2|mkr_asm73-snap-0.27 bade2|BDET_00933 bade1|BATDEDRAFT_21968 sppu|SPPG_04679T0
chytrid_2383	1	1	1	1	1	"ADSL_C (5),Lyase_1 (5)"	hopo1|gm_asm73-0.199 hopo2|mkr_asm73-aug-0.24 bade2|BDET_05026 sppu|SPPG_01092T0 bade1|BATDEDRAFT_11596
chytrid_2384	1	1	1	1	1	"Anth_synt_I_N (6),Chorismate_bind (5),DUF2697 (1)"	hopo1|gm_asm73-0.200 bade2|BDET_05024 hopo2|mkr_asm73-snap-0.39 sppu|SPPG_00370T0 bade1|BATDEDRAFT_88500
chytrid_2385	1	1	1	1	1	FtsJ (5)	hopo1|gm_asm73-1.112 hopo2|mkr_asm73-snap-1.40 bade2|BDET_05017 sppu|SPPG_00273T0 bade1|BATDEDRAFT_11420
chytrid_2386	1	1	1	1	1	OMPdecase (5)	hopo1|gm_asm73-1.113 hopo2|mkr_asm73-aug-1.15 sppu|SPPG_04218T0 bade2|BDET_04978 bade1|BATDEDRAFT_88516
chytrid_2387	1	1	1	1	1	"DEAD_2 (5),PhoH (2),ResIII (2),DEAD (1)"	hopo1|gm_asm73-1.114 hopo2|mkr_asm73-aug-1.16 bade2|BDET_04979 sppu|SPPG_08563T0 bade1|BATDEDRAFT_11514
chytrid_2388	1	1	1	1	1	"AhpC-TSA (6),1-cysPrx_C (5),Redoxin (5)"	hopo1|gm_asm73-1.125 hopo2|mkr_asm73-aug-1.3 sppu|SPPG_03324T0 bade2|BDET_04957 bade1|BATDEDRAFT_19546
chytrid_2389	1	1	1	1	1	"MMR_HSR1 (10),Dynamin_N (6),DUF258 (5),FeoB_N (5),GTP_EFTU (4),AIG1 (3),Miro (2),cobW (2),Rtt106 (1)"	hopo1|gm_asm73-1.131 hopo2|aug_msk_asm73-1.88 bade2|BDET_05018 sppu|SPPG_03418T0 bade1|BATDEDRAFT_1375
chytrid_2390	1	1	1	1	1	"Peptidase_M17 (5),Peptidase_M17_N (3),NAD_Gly3P_dh_N (1),RRM_1 (1)"	hopo1|gm_asm73-1.133 hopo2|snap_msk_asm73-1.63 bade2|BDET_04975 sppu|SPPG_08727T0 bade1|BATDEDRAFT_36951
chytrid_2391	1	1	1	1	1	"Brix (5),XylR_N (1)"	hopo1|gm_asm265-0.142 hopo2|aug_msk_asm265-0.134 bade2|BDET_03184 sppu|SPPG_02460T0 bade1|BATDEDRAFT_92576
chytrid_2392	1	1	1	1	1	"Ribosomal_S4 (5),S4 (5)"	hopo1|gm_asm265-0.145 bade2|BDET_03159 sppu|SPPG_00754T0 hopo2|mkr_asm265-aug-0.17 bade1|BATDEDRAFT_33834
chytrid_2393	1	1	1	1	1	"PCI (5),FadR_C (1)"	hopo1|gm_asm265-0.146 hopo2|gm_asm265-0.146 bade2|BDET_03182 sppu|SPPG_01903T0 bade1|BATDEDRAFT_18102
chytrid_2394	1	1	1	1	1	"Ribosomal_L7Ae (5),DUF2983 (2),DUF429 (2),DUF2042 (2),DUF1193 (1)"	hopo1|gm_asm265-0.147 hopo2|aug_msk_asm265-0.135 bade2|BDET_03185 sppu|SPPG_05845T0 bade1|BATDEDRAFT_92577
chytrid_2395	1	1	1	1	1	"Mito_carr (13),DUF108 (1)"	hopo1|gm_asm265-0.151 bade2|BDET_03139 bade1|BATDEDRAFT_14752 sppu|SPPG_08365T0 hopo2|snap_msk_asm265-0.67
chytrid_2396	1	1	1	1	1	"OSCP (5),Rogdi_lz (2),NtA (1)"	hopo1|gm_asm265-0.152 hopo2|mkr_asm265-aug-0.5 bade2|BDET_03171 sppu|SPPG_04160T0 bade1|BATDEDRAFT_92566
chytrid_2397	1	1	1	1	1	Aldedh (6)	hopo1|gm_asm265-0.155 bade2|BDET_03178 hopo2|snap_msk_asm265-0.63 sppu|SPPG_05371T0 bade1|BATDEDRAFT_36271
chytrid_2398	1	1	1	1	1	"Glycos_transf_1 (5),Glyco_transf_20 (1)"	hopo1|gm_asm265-0.160 hopo2|aug_msk_asm265-0.127 sppu|SPPG_01028T0 bade2|BDET_03168 bade1|BATDEDRAFT_28479
chytrid_2399	1	1	1	1	1	"DUF3437 (3),ParcG (3),HEAT (3),MMS19_N (2)"	hopo1|gm_asm265-0.162 bade2|BDET_03177 hopo2|mkr_asm265-aug-0.15 bade1|BATDEDRAFT_92569 sppu|SPPG_05684T0
chytrid_2400	1	1	1	1	1	Lipase_GDSL (5)	hopo1|gm_asm265-0.164 hopo2|mkr_asm265-aug-0.19 sppu|SPPG_03872T0 bade2|BDET_03187 bade1|BATDEDRAFT_92578
chytrid_2401	1	1	1	1	1	"FAD_binding_1 (5),Flavodoxin_1 (4),NAD_binding_1 (3),SQS_PSY (2),KorB_C (1),FAD_binding_6 (1)"	hopo1|gm_asm265-0.165 hopo2|mkr_asm265-snap-0.51 bade2|BDET_03161 sppu|SPPG_08188T0 bade1|BATDEDRAFT_33835
chytrid_2402	1	1	1	1	1	"MtrB (4),CALCOCO1 (4),DUF1192 (2)"	hopo1|gm_asm265-0.166 hopo2|mkr_asm265-snap-0.30 bade2|BDET_03173 sppu|SPPG_03805T0 bade1|BATDEDRAFT_92593
chytrid_2403	1	1	1	1	1	"RNA_pol_A_bac (5),RNA_pol_L (5)"	hopo1|gm_asm265-0.167 hopo2|gm_asm265-0.167 bade2|BDET_03179 sppu|SPPG_07883T0 bade1|BATDEDRAFT_21078
chytrid_2404	1	1	1	1	1	"Helicase_C (5),SUV3_C (4)"	hopo1|gm_asm262-0.48 hopo2|snap_msk_asm262-0.27 sppu|SPPG_01951T0 bade1|BATDEDRAFT_10090 bade2|BDET_04368
chytrid_2405	1	1	1	1	1	"Ssl1 (6),C1_4 (3),Tfb4 (3),IBR (1)"	hopo1|gm_asm262-0.54 hopo2|mkr_asm262-aug-0.4 bade2|BDET_04370 sppu|SPPG_06255T0 bade1|BATDEDRAFT_19068
chytrid_2406	2	1	1	0	1	"Sel1 (52),MFAP1_C (2)"	hopo1|gm_ctg02997-0.3 bade2|BDET_03937 sppu|SPPG_02624T0 bade1|BATDEDRAFT_86751 bade1|BATDEDRAFT_10115
chytrid_2407	1	1	1	1	1	"DUF2870 (5),Methyltransf_11 (1),Ubie_methyltran (1),MetW (1),Methyltransf_12 (1)"	hopo1|gm_asm355-0.66 hopo2|mkr_asm355-snap-0.15 bade2|BDET_06659 sppu|SPPG_03482T0 bade1|BATDEDRAFT_91385
chytrid_2408	1	1	1	1	1	"RhoGAP (6),MyTH4 (5),WW (4)"	hopo1|gm_asm355-0.70 hopo2|mkr_asm355-snap-0.10 bade2|BDET_06656 sppu|SPPG_01117T0 bade1|BATDEDRAFT_91387
chytrid_2409	1	1	1	1	1	eIF-6 (5)	hopo1|gm_asm355-0.71 hopo2|gm_asm355-0.71 bade2|BDET_06663 sppu|SPPG_03195T0 bade1|BATDEDRAFT_30647
chytrid_2410	1	1	1	1	1	"Phosphorylase (7),DUF3417 (2)"	hopo1|gm_asm355-0.72 bade2|BDET_06662 sppu|SPPG_01200T0 hopo2|mkr_asm355-snap-0.19 bade1|BATDEDRAFT_17667
chytrid_2411	1	1	1	1	1	Motile_Sperm (6)	hopo1|gm_asm355-0.76 hopo2|mkr_asm355-snap-0.14 bade2|BDET_06693 sppu|SPPG_01268T0 bade1|BATDEDRAFT_27365
chytrid_2412	1	2	1	0	1	LRR_1 (3)	hopo1|gm_asm49-0.173 bade2|BDET_03473 bade1|BATDEDRAFT_34442 bade2|BDET_03474 sppu|SPPG_03391T0
chytrid_2413	1	1	1	1	1	"Hydrolase_3 (7),Cation_ATPase_C (5),E1-E2_ATPase (5),Hydrolase (5),Cation_ATPase_N (5)"	hopo1|gm_asm49-0.180 hopo2|aug_msk_asm49-0.149 bade2|BDET_00174 sppu|SPPG_05564T0 bade1|BATDEDRAFT_18216
chytrid_2414	1	1	1	1	1	"PX (5),SNARE (4),V-SNARE_C (2)"	hopo1|gm_asm49-0.182 hopo2|mkr_asm49-aug-0.6 bade1|BATDEDRAFT_18214 bade2|BDET_00164 sppu|SPPG_03685T0
chytrid_2415	1	1	1	1	1	"Methyltransf_12 (9),Methyltransf_11 (8),MTS (5),PrmA (5),Bin3 (5),PCMT (3),Methyltransf_2 (2),UPF0020 (1)"	hopo1|gm_asm49-0.185 hopo2|gm_asm49-0.185 bade2|BDET_00161 bade1|BATDEDRAFT_5193 sppu|SPPG_05105T0
chytrid_2416	1	1	1	1	1	PRELI (5)	hopo1|gm_asm49-0.187 hopo2|mkr_asm49-aug-0.2 bade2|BDET_01284 sppu|SPPG_07412T0 bade1|BATDEDRAFT_22272
chytrid_2417	1	1	1	1	1	"Methyltransf_11 (5),Methyltransf_8 (5),MTS (5),Ubie_methyltran (5),DUF257 (1),Methyltransf_12 (1)"	hopo1|gm_asm49-0.188 hopo2|mkr_asm49-snap-0.46 bade1|BATDEDRAFT_21268 bade2|BDET_00159 sppu|SPPG_08406T0
chytrid_2418	1	1	1	1	1	DUF221 (6)	hopo1|gm_asm49-0.192 hopo2|mkr_asm49-snap-0.35 bade1|BATDEDRAFT_34446 bade2|BDET_03466 sppu|SPPG_01042T0
chytrid_2419	1	1	1	1	1	"Mito_carr (14),COX17 (1)"	hopo1|gm_asm49-0.203 bade2|BDET_00169 hopo2|mkr_asm49-snap-0.26 sppu|SPPG_05585T0 bade1|BATDEDRAFT_84522
chytrid_2420	1	1	1	1	1	Dynein_light (5)	hopo1|gm_asm49-1.171 hopo2|mkr_asm49-aug-1.4 bade2|BDET_00236 sppu|SPPG_00263T0 bade1|BATDEDRAFT_21337
chytrid_2421	1	1	1	1	1	"GTP_EFTU_D2 (5),GTP_EFTU (5),EFG_C (4),EFG_IV (4),MMR_HSR1 (3)"	hopo1|gm_asm49-1.173 hopo2|mkr_asm49-snap-1.63 bade2|BDET_00222 sppu|SPPG_08096T0 bade1|BATDEDRAFT_15282
chytrid_2422	1	1	1	1	1	"Put_Phosphatase (6),PNK3P (4),Pox_A3L (2),Rep_fac_C (1)"	hopo1|gm_asm49-1.174 hopo2|mkr_asm49-snap-1.67 bade2|BDET_00217 bade1|BATDEDRAFT_84544 sppu|SPPG_07676T0
chytrid_2423	1	1	1	1	1	"tRNA-synt_1g (15),tRNA-synt_1 (5),Anticodon_1 (5),tRNA-synt_1e (5)"	hopo1|gm_asm49-1.178 hopo2|gm_asm49-1.178 bade2|BDET_00228 sppu|SPPG_01024T0 bade1|BATDEDRAFT_84552
chytrid_2424	1	1	1	1	1	"BRO1 (9),DUF1978 (2),Rapamycin_bind (1)"	hopo1|gm_asm49-1.181 hopo2|mkr_asm49-snap-1.42 bade2|BDET_00220 bade1|BATDEDRAFT_21324 sppu|SPPG_08088T0
chytrid_2425	1	1	1	1	1	"LRR_1 (32),Mo25 (1)"	hopo1|gm_asm49-1.184 hopo2|mkr_asm49-aug-1.10 sppu|SPPG_08093T0 bade2|BDET_00218 bade1|BATDEDRAFT_21322
chytrid_2426	1	1	1	1	1	"SecY (5),Plug_translocon (5)"	hopo1|gm_asm49-1.187 hopo2|aug_msk_asm49-1.147 bade2|BDET_00235 sppu|SPPG_01095T0 bade1|BATDEDRAFT_8861
chytrid_2427	1	1	1	1	1	"5-FTHF_cyc-lig (5),CLP_protease (1),FBP (1)"	hopo1|gm_asm49-1.189 bade2|BDET_00224 sppu|SPPG_03999T0 hopo2|mkr_asm49-snap-1.39 bade1|BATDEDRAFT_84548
chytrid_2428	1	1	1	1	1	"Ribosomal_S5_C (5),Ribosomal_S5 (3),HisKA (2)"	hopo1|gm_asm49-1.194 hopo2|mkr_asm49-snap-1.62 bade2|BDET_00225 sppu|SPPG_07573T0 bade1|BATDEDRAFT_84549
chytrid_2429	1	1	1	1	1	"Helicase_C (5),DEAD (5),DUF1253 (3),ResIII (3),DUF2874 (1)"	hopo1|gm_asm49-1.196 sppu|SPPG_01080T0 bade1|BATDEDRAFT_29115 bade2|BDET_00233 hopo2|mkr_asm49-snap-1.58
chytrid_2430	1	1	1	1	1	"DAO (9),Pyr_redox (8),Trp_halogenase (8),TrkA_N (8),FAD_binding_3 (7),Pyr_redox_2 (5),Lycopene_cycl (5),HI0933_like (3),GIDA (2),Thi4 (2),Peptidase_S9 (2),ThiF (2)"	hopo1|gm_asm49-1.197 hopo2|mkr_asm49-aug-1.2 bade2|BDET_03443 sppu|SPPG_04911T0 bade1|BATDEDRAFT_86275
chytrid_2431	1	1	1	1	1	"TPR_1 (37),TPR_2 (34),PPR (2),RPN7 (2),Peptidase_C6 (1)"	hopo1|gm_asm49-1.201 hopo2|mkr_asm49-aug-1.12 sppu|SPPG_02051T0 bade2|BDET_03461 bade1|BATDEDRAFT_32887
chytrid_2432	1	1	1	1	1	"Ribosomal_L2 (5),Ribosomal_L2_C (5)"	hopo1|gm_asm49-1.202 hopo2|mkr_asm49-aug-1.3 bade2|BDET_03460 sppu|SPPG_03486T0 bade1|BATDEDRAFT_32888
chytrid_2433	1	1	1	1	1	"PCI (5),Nab2 (2),DUF1041 (2),Cpn60_TCP1 (1)"	hopo1|gm_asm49-1.203 hopo2|mkr_asm49-snap-1.54 bade1|BATDEDRAFT_32890 bade2|BDET_03450 sppu|SPPG_02339T0
chytrid_2434	1	1	1	1	1	"TPR_2 (14),TPR_1 (13),DUF410 (2),Pox_RNA_pol (1),RPN7 (1)"	hopo1|gm_asm169-0.78 hopo2|mkr_asm169-snap-0.23 bade2|BDET_03490 sppu|SPPG_01207T0 bade1|BATDEDRAFT_18818
chytrid_2435	1	1	1	1	1	"zf-Sec23_Sec24 (5),Sec23_trunk (5),Sec23_helical (5),Sec23_BS (5),Gelsolin (3)"	hopo1|gm_asm169-0.79 hopo2|gm_asm169-0.79 bade2|BDET_03497 sppu|SPPG_02707T0 bade1|BATDEDRAFT_18815
chytrid_2436	1	1	1	1	1	"SNF2_N (6),Helicase_C (5),HDA2-3 (3),Nucleo_P87 (1)"	hopo1|gm_asm169-0.86 hopo2|gm_asm169-0.86 bade2|BDET_03491 sppu|SPPG_06997T0 bade1|BATDEDRAFT_9561
chytrid_2437	1	1	1	1	1	"Ank (5),DUF2072 (2),CK1gamma_C (2),zf-MYND (1),Asn_synthase (1),zf-C2H2_jaz (1)"	hopo1|gm_asm169-0.89 hopo2|mkr_asm169-aug-0.3 bade2|BDET_03496 bade1|BATDEDRAFT_86433 sppu|SPPG_06872T0
chytrid_2438	1	1	1	1	1	"GWT1 (5),DUF3084 (2),NDUF_B12 (2)"	hopo1|gm_asm169-0.93 hopo2|gm_asm169-0.93 sppu|SPPG_04783T0 bade2|BDET_03489 bade1|BATDEDRAFT_22956
chytrid_2439	1	1	1	1	1	"CTP_transf_2 (5),DUF2432 (2),Thymidylat_synt (2),Luciferase_cat (1),Rz1 (1)"	hopo1|gm_asm196-0.5 hopo2|mkr_asm196-snap-0.1 bade2|BDET_07683 sppu|SPPG_01224T0 bade1|BATDEDRAFT_37307
chytrid_2440	1	1	1	1	1	"HEAT (13),Arm (12),Adaptin_N (4),HEAT_PBS (3),KAP (3),Proteasom_PSMB (2),V-ATPase_H_C (1),MBT (1),DUF3415 (1)"	hopo1|gm_asm294-0.192 hopo2|mkr_asm294-snap-0.37 bade2|BDET_02389 sppu|SPPG_03088T0 bade1|BATDEDRAFT_23898
chytrid_2441	1	1	1	1	1	"Presenilin (6),zf-MYND (3),zf-HIT (2),DUF1119 (2),DUF1842 (1),PIH1 (1)"	hopo1|gm_asm294-0.194 hopo2|mkr_asm294-aug-0.7 sppu|SPPG_03539T0 bade1|BATDEDRAFT_10859 bade2|BDET_02390
chytrid_2442	1	1	1	1	1	"Beta_elim_lyase (6),SHMT (4),Aminotran_1_2 (4),DegT_DnrJ_EryC1 (3),Cys_Met_Meta_PP (3)"	hopo1|gm_asm294-0.195 hopo2|mkr_asm294-aug-0.10 bade2|BDET_02408 sppu|SPPG_06100T0 bade1|BATDEDRAFT_87745
chytrid_2443	1	1	1	1	1	"DS (5),ELFV_dehydrog (3),ELFV_dehydrog_N (2),DUF494 (2),Nairo_nucleo (1)"	hopo1|gm_asm294-0.196 hopo2|mkr_asm294-snap-0.36 bade2|BDET_02380 sppu|SPPG_00775T0 bade1|BATDEDRAFT_19191
chytrid_2444	1	1	1	1	1	"Cullin (5),Cullin_Nedd8 (5)"	hopo1|gm_asm294-0.201 hopo2|mkr_asm294-snap-0.42 bade2|BDET_02399 sppu|SPPG_01185T0 bade1|BATDEDRAFT_19177
chytrid_2445	1	1	1	1	1	Aldolase_II (5)	hopo1|gm_asm294-0.207 hopo2|gm_asm294-0.207 bade2|BDET_02371 sppu|SPPG_07729T0 bade1|BATDEDRAFT_23915
chytrid_2446	1	1	1	1	1	"CBS (19),Zw10 (2),QLQ (1),Herpes_UL92 (1),Linocin_M18 (1)"	hopo1|gm_asm294-0.210 hopo2|aug_msk_asm294-0.152 sppu|SPPG_03773T0 bade2|BDET_02369 bade1|BATDEDRAFT_33069
chytrid_2447	1	1	1	1	1	"LSM (5),Lge1 (1)"	hopo1|gm_asm294-0.212 hopo2|mkr_asm294-snap-0.58 bade2|BDET_02377 bade1|BATDEDRAFT_7306 sppu|SPPG_03536T0
chytrid_2448	1	1	1	1	1	"IKI3 (5),Clathrin (2),DUF3508 (2)"	hopo1|gm_asm294-0.213 hopo2|mkr_asm294-snap-0.32 bade2|BDET_02378 sppu|SPPG_03020T0 bade1|BATDEDRAFT_23909
chytrid_2449	1	1	1	1	1	"Dynamin_M (8),Dynamin_N (5),Miro (4),PduV-EutP (4),MMR_HSR1 (3),DUF258 (2),DUF1389 (2),Se-cys_synth_N (2)"	hopo1|gm_asm294-0.216 hopo2|snap_msk_asm294-0.106 bade2|BDET_02370 sppu|SPPG_00677T0 bade1|BATDEDRAFT_10517
chytrid_2450	1	1	1	1	1	"Methyltransf_11 (5),Methyltransf_8 (5),Methyltransf_12 (5),Ubie_methyltran (5),Methyltransf_5 (4),DUF185 (3),MTS (2),DnaJ (1),ADH_zinc_N (1),CAP_N (1)"	hopo1|gm_asm321-0.58 hopo2|mkr_asm321-aug-0.3 sppu|SPPG_05207T0 bade2|BDET_06552 bade1|BATDEDRAFT_13717
chytrid_2451	1	1	1	1	1	tRNA-synt_1b (7)	hopo1|gm_asm321-0.59 hopo2|mkr_asm321-snap-0.20 sppu|SPPG_07262T0 bade2|BDET_06549 bade1|BATDEDRAFT_35960
chytrid_2452	1	1	1	1	1	"UBA (5),UBX (4)"	hopo1|gm_asm321-0.62 hopo2|mkr_asm321-aug-0.1 bade1|BATDEDRAFT_20693 bade2|BDET_06556 sppu|SPPG_00860T0
chytrid_2453	1	1	1	1	1	"ATP-grasp (5),CPSase_L_D2 (5),Dala_Dala_lig_C (5),ATP-grasp_3 (5),Biotin_carb_C (4),GARS_A (4),Biotin_lipoyl (4),CPSase_L_chain (4),GCV_H (3),RimK (1),DUF2118 (1),UPF0150 (1),PASTA (1)"	hopo1|gm_asm321-0.66 sppu|SPPG_08077T0 hopo2|mkr_asm321-snap-0.10 bade2|BDET_06548 bade1|BATDEDRAFT_35961
chytrid_2454	1	1	1	1	1	"Carboxyl_trans (5),MdcE (2)"	hopo1|gm_asm321-0.67 sppu|SPPG_08075T0 hopo2|mkr_asm321-snap-0.17 bade2|BDET_06547 bade1|BATDEDRAFT_91440
chytrid_2455	1	1	1	1	1	Tau95 (6)	hopo1|gm_asm321-0.69 hopo2|snap_msk_asm321-0.42 sppu|SPPG_04763T0 bade1|BATDEDRAFT_91486 bade2|BDET_06554
chytrid_2456	1	1	1	1	1	"WD40 (34),Nup160 (7),eIF2A (6),DUF727 (2),ADIP (1)"	hopo1|gm_asm81-0.135 bade2|BDET_03570 sppu|SPPG_05237T0 bade1|BATDEDRAFT_22880 hopo2|mkr_asm81-snap-0.24
chytrid_2457	1	1	1	1	1	"WD40 (27),eIF2A (4),bZIP_1 (3),DUF972 (1)"	hopo1|gm_asm81-0.137 hopo2|mkr_asm81-snap-0.21 bade2|BDET_01345 sppu|SPPG_00847T0 bade1|BATDEDRAFT_22324
chytrid_2458	1	1	1	1	1	"Rho_GDI (5),LEA_2 (1)"	hopo1|gm_asm81-0.140 hopo2|gm_asm81-0.140 bade2|BDET_01351 sppu|SPPG_02993T0 bade1|BATDEDRAFT_85077
chytrid_2459	1	1	1	1	1	"Cellulase (10),Glyco_hydro_35 (2)"	hopo1|gm_asm81-0.149 hopo2|mkr_asm81-snap-0.27 bade2|BDET_03564 sppu|SPPG_01929T0 bade1|BATDEDRAFT_34412
chytrid_2460	1	1	1	1	1	"FimP (5),THP2 (2),RWD (2)"	hopo1|gm_asm81-0.156 hopo2|gm_asm81-0.156 bade2|BDET_01356 bade1|BATDEDRAFT_85286 sppu|SPPG_01635T0
chytrid_2461	1	1	1	1	1	"Aminotran_1_2 (5),Cys_Met_Meta_PP (3),Beta_elim_lyase (2)"	hopo1|gm_asm81-0.163 hopo2|mkr_asm81-aug-0.7 bade2|BDET_03569 sppu|SPPG_03484T0 bade1|BATDEDRAFT_9831
chytrid_2462	1	1	1	1	1	"cNMP_binding (9),RIIa (3),Rtt106 (1)"	hopo1|gm_asm81-0.169 hopo2|mkr_asm81-snap-0.28 sppu|SPPG_06747T0 bade2|BDET_01361 bade1|BATDEDRAFT_18644
chytrid_2463	1	1	1	1	1	"FtsH_ext (5),RuvB_N (5),Zeta_toxin (5),IstB (5),AAA_5 (5),TIP49 (5),Peptidase_M41 (5),AAA (5),AAA_2 (5),CDC45 (3),RNA_helicase (1)"	hopo1|gm_asm81-0.173 hopo2|mkr_asm81-snap-0.18 bade2|BDET_01342 sppu|SPPG_04515T0 bade1|BATDEDRAFT_22321
chytrid_2464	1	1	1	1	1	"DUF1408 (7),ParcG (6)"	hopo1|gm_asm81-1.58 bade2|BDET_08370 hopo2|mkr_asm81-snap-1.14 bade1|BATDEDRAFT_36223 sppu|SPPG_03898T0
chytrid_2465	1	1	1	1	1	"Thiolase_N (6),Thiolase_C (5),ketoacyl-synt (4),SpoVAD (2),DUF1458 (2),Bacteriocin_IId (1)"	hopo1|gm_asm81-1.63 hopo2|snap_msk_asm81-1.17 bade2|BDET_03560 sppu|SPPG_04756T0 bade1|BATDEDRAFT_18805
chytrid_2466	1	1	1	1	1	"SH3_1 (5),DUF500 (5),SH3_2 (5)"	hopo1|gm_asm81-1.108 hopo2|mkr_asm81-aug-1.4 bade2|BDET_03563 bade1|BATDEDRAFT_34413 sppu|SPPG_03216T0
chytrid_2467	1	1	1	1	1	LRR_1 (13)	hopo1|gm_asm309-0.73 bade2|BDET_08328 sppu|SPPG_03053T0 hopo2|mkr_asm309-snap-0.20 bade1|BATDEDRAFT_20988
chytrid_2468	1	1	1	1	1	"EBP (5),7tm_1 (2),DUF370 (1)"	hopo1|gm_asm309-0.74 hopo2|mkr_asm309-aug-0.10 bade2|BDET_08335 sppu|SPPG_07396T0 bade1|BATDEDRAFT_28159
chytrid_2469	1	1	1	1	1	"PduV-EutP (8),GTP_EFTU (6),GTP_EFTU_D2 (5),GTP_EFTU_D3 (5),Miro (4),MMR_HSR1 (4),DisA_N (4),cobW (4),CbiA (2)"	hopo1|gm_asm309-0.75 hopo2|mkr_asm309-aug-0.7 sppu|SPPG_01473T0 bade2|BDET_08324 bade1|BATDEDRAFT_33786
chytrid_2470	1	1	1	1	1	2OG-FeII_Oxy (1)	hopo1|gm_asm309-0.84 hopo2|mkr_asm309-aug-0.5 bade2|BDET_08329 sppu|SPPG_07458T0 bade1|BATDEDRAFT_92196
chytrid_2471	1	1	1	1	1	"Adap_comp_sub (6),Clat_adaptor_s (2)"	hopo1|gm_asm309-0.88 hopo2|mkr_asm309-snap-0.13 bade2|BDET_08326 sppu|SPPG_01986T0 bade1|BATDEDRAFT_20982
chytrid_2472	1	1	1	1	1	"ADK (7),ADK_lid (5),Zeta_toxin (3)"	hopo1|gm_asm309-0.89 hopo2|mkr_asm309-aug-0.4 sppu|SPPG_03004T0 bade2|BDET_08327 bade1|BATDEDRAFT_20984
chytrid_2473	1	1	1	1	1	"UQ_con (5),RWD (3)"	hopo1|gm_asm19-0.18 hopo2|mkr_asm19-aug-0.0 bade2|BDET_03831 sppu|SPPG_02834T0 bade1|BATDEDRAFT_9361
chytrid_2474	1	1	1	1	1	PseudoU_synth_1 (10)	hopo1|gm_ctg11433-0.10 hopo2|mkr_ctg11433-aug-0.0 bade2|BDET_00028 bade1|BATDEDRAFT_33866 sppu|SPPG_04427T0
chytrid_2475	1	1	1	1	1	"2-Hacid_dh (5),2-Hacid_dh_C (5),NAD_binding_2 (5),ACT (4),AdoHcyase_NAD (2),IlvN (2),UDPG_MGDP_dh_N (2)"	hopo1|gm_asm200-0.28 hopo2|mkr_asm200-snap-0.6 sppu|SPPG_01536T0 bade2|BDET_06346 bade1|BATDEDRAFT_89518
chytrid_2476	1	1	1	1	1	"Brix (6),DUF3723 (2)"	hopo1|gm_asm153-0.46 hopo2|aug_msk_asm153-0.41 bade2|BDET_03334 sppu|SPPG_03630T0 bade1|BATDEDRAFT_9487
chytrid_2477	1	1	1	1	1	Slu7 (5)	hopo1|gm_asm153-0.48 hopo2|mkr_asm153-aug-0.4 bade2|BDET_03340 sppu|SPPG_06705T0 bade1|BATDEDRAFT_34487
chytrid_2478	1	1	1	1	1	"G-alpha (8),Arf (6),Miro (5),Ras (4),GTP_EFTU (4),SRPRB (4),Gtr1_RagA (3),cobW (3),MMR_HSR1 (2),PduV-EutP (1)"	hopo1|gm_asm153-0.51 hopo2|mkr_asm153-aug-0.5 sppu|SPPG_00660T0 bade2|BDET_03341 bade1|BATDEDRAFT_86316
chytrid_2479	1	1	1	1	1	"ThiF (5),ApbA (4),Shikimate_DH (4),2-Hacid_dh_C (1)"	hopo1|gm_asm153-0.52 hopo2|aug_msk_asm153-0.37 sppu|SPPG_01129T0 bade1|BATDEDRAFT_34488 bade2|BDET_03339
chytrid_2480	1	1	1	1	1	"Lycopene_cycl (6),FAD_binding_3 (5),Pyr_redox_2 (5),DAO (5),Pyr_redox (3),Thi4 (3),FAD_binding_2 (3),GMC_oxred_N (3),HI0933_like (2),DUF3360 (2)"	hopo1|gm_asm153-0.53 hopo2|mkr_asm153-aug-0.0 bade2|BDET_03336 sppu|SPPG_07144T0 bade1|BATDEDRAFT_86688
chytrid_2481	1	1	1	1	1	Mito_carr (15)	hopo1|gm_asm153-0.54 hopo2|mkr_asm153-aug-0.6 sppu|SPPG_03781T0 bade2|BDET_03344 bade1|BATDEDRAFT_9288
chytrid_2482	1	1	1	1	1	"RRM_1 (5),DUF19 (1)"	hopo1|gm_asm148-0.5 hopo2|aug_msk_asm148-0.4 bade1|BATDEDRAFT_5254 bade2|BDET_08700 sppu|SPPG_07834T0
chytrid_2483	1	1	1	1	1	MBOAT (5)	hopo1|gm_asm10-0.197 hopo2|aug_msk_asm10-0.196 bade2|BDET_07334 sppu|SPPG_07524T0 bade1|BATDEDRAFT_91218
chytrid_2484	1	1	1	1	1	"Ank (8),RasGEF_N (4),RasGEF (4),SRC-1 (2),KIX (2)"	hopo1|gm_asm10-0.201 bade2|BDET_05492 hopo2|aug_msk_asm10-0.184 bade1|BATDEDRAFT_88107 sppu|SPPG_02780T0
chytrid_2485	1	1	1	1	1	"GrpE (5),TMF_DNA_bd (2),Dynactin_p62 (2),DUF3606 (2),Med21 (1)"	hopo1|gm_asm10-0.213 hopo2|mkr_asm10-snap-0.34 bade1|BATDEDRAFT_24663 bade2|BDET_05479 sppu|SPPG_03000T0
chytrid_2486	1	1	1	1	1	"GDC-P (11),Aminotran_5 (8),Beta_elim_lyase (5)"	hopo1|gm_asm10-0.214 hopo2|mkr_asm10-aug-0.15 sppu|SPPG_07384T0 bade2|BDET_07335 bade1|BATDEDRAFT_20549
chytrid_2487	1	1	1	2	0	"RNA_pol_Rpb5_C (4),RNA_pol_Rpb5_N (3),NAD_binding_1 (2),FAD_binding_6 (2),NAD_binding_6 (2),WBP-1 (2),Phage_lysis (1)"	hopo1|gm_asm10-0.219 hopo2|mkr_asm10-aug-0.14 bade2|BDET_05491 bade1|BATDEDRAFT_88106 hopo2|mkr_asm10-snap-0.59
chytrid_2488	1	1	1	1	1	"efhand (15),FG-GAP (6),SPARC_Ca_bdg (5),NHR2 (1),S10_plectin (1)"	hopo1|gm_asm10-0.222 hopo2|mkr_asm10-snap-0.67 bade2|BDET_00521 sppu|SPPG_02826T0 bade1|BATDEDRAFT_84696
chytrid_2489	1	1	1	1	1	"WD40 (35),eIF2A (12),Nup160 (6),IKI3 (4),LisH (3),Oxysterol_BP (2),Nucleoporin_N (2),IRF-2BP1_2 (1)"	hopo1|gm_asm10-0.223 bade2|BDET_05476 hopo2|aug_msk_asm10-0.177 bade1|BATDEDRAFT_35019 sppu|SPPG_01776T0
chytrid_2490	1	1	1	1	1	"WD40 (53),Nucleoporin_N (9),Utp12 (5),Utp13 (2),DUF3312 (2),RasGEF_N (1),RasGEF (1),Ras (1)"	hopo1|gm_asm10-0.224 hopo2|mkr_asm10-aug-0.7 bade2|BDET_05474 sppu|SPPG_01809T0 bade1|BATDEDRAFT_88179
chytrid_2491	1	1	1	1	1	"Methyltransf_5 (9),Methyltransf_11 (2),FtsJ (1),DUF1188 (1),DUF3635 (1)"	hopo1|gm_asm10-0.226 hopo2|aug_msk_asm10-0.166 sppu|SPPG_01794T0 bade1|BATDEDRAFT_21617 bade2|BDET_00540
chytrid_2492	1	1	1	1	1	TRAPP (5)	hopo1|gm_asm10-0.228 hopo2|mkr_asm10-aug-0.0 bade2|BDET_00543 sppu|SPPG_03594T0 bade1|BATDEDRAFT_8053
chytrid_2493	1	1	1	1	1	"Miro (5),FeoB_N (5),Arf (5),GTP_EFTU (5),Ras (5),Gtr1_RagA (3),ATP_bind_1 (3),WD40 (3),Dynamin_N (2),Arch_ATPase (2),SRPRB (2),MobB (1)"	hopo1|gm_asm10-1.64 hopo2|mkr_asm10-aug-1.2 bade2|BDET_07332 bade1|BATDEDRAFT_20546 sppu|SPPG_07383T0
chytrid_2494	1	1	1	1	1	"Nol1_Nop2_Fmu (5),FtsJ (5),Fibrillarin (5),CRS1_YhbY (2),G10 (2),PRT_C (1),Ubie_methyltran (1),Rep_2 (1),DNA_pack_N (1)"	hopo1|gm_asm93-0.65 hopo2|mkr_asm93-aug-0.5 sppu|SPPG_04242T0 bade2|BDET_05864 bade1|BATDEDRAFT_17142
chytrid_2495	1	1	1	1	1	"G6PD_C (5),G6PD_N (5),Skp1_POZ (1)"	hopo1|gm_asm93-0.66 hopo2|gm_asm93-0.66 sppu|SPPG_04764T0 bade2|BDET_05827 bade1|BATDEDRAFT_17154
chytrid_2496	1	1	1	1	1	ATP-synt_10 (5)	hopo1|gm_asm93-0.67 hopo2|mkr_asm93-snap-0.18 bade1|BATDEDRAFT_24355 bade2|BDET_05137 sppu|SPPG_02297T0
chytrid_2497	1	1	1	1	1	"Beta-Casp (5),RMMBL (3),MM_CoA_mutase (3),Lactamase_B (2)"	hopo1|gm_asm93-0.73 hopo2|aug_asm93-0.110 bade2|BDET_05866 sppu|SPPG_05115T0 bade1|BATDEDRAFT_12823
chytrid_2498	1	1	1	1	1	"CwfJ_C_1 (6),CwfJ_C_2 (5),ApoO (2),Rib_recp_KP_reg (2)"	hopo1|gm_asm93-0.75 hopo2|mkr_asm93-snap-0.23 bade2|BDET_05865 sppu|SPPG_08180T0 bade1|BATDEDRAFT_35507
chytrid_2499	1	1	1	1	1	"PK (11),PK_C (5),HpcH_HpaI (4)"	hopo1|gm_asm109-0.32 hopo2|mkr_asm109-snap-0.5 bade2|BDET_05919 sppu|SPPG_07716T0 bade1|BATDEDRAFT_35493
chytrid_2500	1	1	1	1	1	"WD40 (22),Nup160 (8),Nucleoporin_N (5),Coatomer_WDAD (2),DUF3312 (1)"	hopo1|gm_asm234-0.40 hopo2|mkr_asm234-aug-0.0 bade1|BATDEDRAFT_4260 bade2|BDET_07992 sppu|SPPG_04778T0
chytrid_2501	1	1	1	1	1	"EamA (8),TPT (5),UAA (5),DUF2370 (2),ArfGap (1)"	hopo1|gm_asm234-0.42 hopo2|gm_asm234-0.42 bade2|BDET_07989 sppu|SPPG_04488T0 bade1|BATDEDRAFT_36110
chytrid_2502	1	1	1	1	1	"C2 (9),Membr_traf_MHD (5)"	hopo1|gm_ctg02084-0.12 hopo2|mkr_ctg02084-snap-0.2 bade1|BATDEDRAFT_88240 bade2|BDET_05243 sppu|SPPG_08144T0
chytrid_2503	1	1	1	1	1	"Clathrin (35),Clathrin_propel (32),Coatomer_WDAD (11),Clathrin-link (5),TPR_1 (3),TPR_2 (2)"	hopo1|gm_asm367-0.9 hopo2|mkr_asm367-aug-0.0 bade2|BDET_02922 sppu|SPPG_04450T0 bade1|BATDEDRAFT_19878
chytrid_2504	1	1	1	1	1	"NMT1 (5),HisG_C (5),HisG (5)"	hopo1|gm_asm20-0.103 hopo2|aug_msk_asm20-0.93 bade2|BDET_08413 sppu|SPPG_03971T0 bade1|BATDEDRAFT_30881
chytrid_2505	1	1	1	1	1	PDEase_I (5)	hopo1|gm_asm20-0.104 bade2|BDET_08394 hopo2|mkr_asm20-snap-0.25 bade1|BATDEDRAFT_36218 sppu|SPPG_04939T0
chytrid_2506	1	1	1	1	1	"ETC_C1_NDUFA5 (5),Phage_lambd_GpG (1)"	hopo1|gm_asm20-0.105 hopo2|mkr_asm20-snap-0.24 bade2|BDET_08398 sppu|SPPG_02022T0 bade1|BATDEDRAFT_28298
chytrid_2507	1	1	1	1	1	"Helicase_C (5),DEAD (5),HA2 (4),DUF1605 (4),RWD (4),KaiC (2),UBA (2),NACHT (1),ArgK (1),DUF258 (1),Rad17 (1),Dynamin_N (1),DUF699 (1),dsrm (1),GSPII_E (1)"	hopo1|gm_asm20-0.110 hopo2|mkr_asm20-snap-0.31 bade2|BDET_08408 sppu|SPPG_04942T0 bade1|BATDEDRAFT_567
chytrid_2508	1	1	1	1	1	"Peptidase_S9 (7),Peptidase_S9_N (7),RbsD_FucU (1),PRK (1)"	hopo1|gm_asm20-0.113 hopo2|snap_msk_asm20-0.60 bade2|BDET_08395 sppu|SPPG_02008T0 bade1|BATDEDRAFT_92368
chytrid_2509	1	1	1	1	1	FKBP_C (9)	hopo1|gm_asm180-0.74 hopo2|mkr_asm180-aug-0.7 bade2|BDET_04807 sppu|SPPG_02361T0 bade1|BATDEDRAFT_35110
chytrid_2510	1	1	1	1	1	"IML2 (9),TPR_2 (9),TPR_1 (5),DUF506 (2)"	hopo1|gm_asm180-0.75 hopo2|mkr_asm180-aug-0.5 bade2|BDET_04801 sppu|SPPG_00166T0 bade1|BATDEDRAFT_11444
chytrid_2511	1	1	1	1	1	AMP-binding (5)	hopo1|gm_asm180-0.76 hopo2|snap_msk_asm180-0.57 bade2|BDET_00639 sppu|SPPG_06828T0 bade1|BATDEDRAFT_84756
chytrid_2512	1	1	1	1	1	"Ribosomal_S17e (5),Cryptochrome_C (1),Tautomerase (1)"	hopo1|gm_asm180-0.77 hopo2|mkr_asm180-aug-0.3 bade2|BDET_04811 sppu|SPPG_03853T0 bade1|BATDEDRAFT_88596
chytrid_2513	1	1	1	1	1	"Nop16 (5),Rtt106 (2)"	hopo1|gm_asm180-0.79 hopo2|mkr_asm180-aug-0.6 bade2|BDET_04802 sppu|SPPG_03531T0 bade1|BATDEDRAFT_36973
chytrid_2514	1	1	1	1	1	"WD40 (30),eIF2A (10),Nup160 (5),PQQ (1)"	hopo1|gm_asm180-0.80 hopo2|aug_msk_asm180-0.67 bade2|BDET_04809 sppu|SPPG_03658T0 bade1|BATDEDRAFT_11342
chytrid_2515	1	1	1	1	1	"PI3_PI4_kinase (4),FATC (3),ANTAR (2),FAT (2),TAN (1),Vinculin (1)"	hopo1|gm_asm180-0.83 hopo2|snap_msk_asm180-0.53 bade2|BDET_00212 bade1|BATDEDRAFT_85710 sppu|SPPG_05451T0
chytrid_2516	1	1	1	1	1	"Cupin_2 (5),3-HAO (5),AraC_binding (1),Cupin_1 (1),zf-DHHC (1)"	hopo1|gm_asm180-0.85 hopo2|gm_asm180-0.85 bade2|BDET_04803 sppu|SPPG_03840T0 bade1|BATDEDRAFT_30049
chytrid_2517	1	1	1	1	1	B9 (5)	hopo1|gm_asm295-0.60 hopo2|gm_asm295-0.60 sppu|SPPG_08680T0 bade1|BATDEDRAFT_92626 bade2|BDET_03044
chytrid_2518	1	1	1	1	1	"PCNA_C (5),Rad9 (4),PCNA_N (3),Hus1 (3),Rad1 (2)"	hopo1|gm_asm295-0.61 hopo2|mkr_asm295-aug-0.4 bade2|BDET_03035 sppu|SPPG_00599T0 bade1|BATDEDRAFT_92516
chytrid_2519	2	1	1	1	0	"DUF605 (5),Homeobox (2),Syd (1)"	hopo1|gm_asm295-0.70 hopo2|aug_msk_asm295-0.56 bade2|BDET_03047 bade1|BATDEDRAFT_92649 bade1|BATDEDRAFT_36235
chytrid_2520	1	1	1	1	1	"TauD (5),CsiD (3),DUF971 (3)"	hopo1|gm_asm295-0.73 hopo2|mkr_asm295-snap-0.10 sppu|SPPG_00651T0 bade2|BDET_03041 bade1|BATDEDRAFT_14731
chytrid_2521	1	1	1	1	1	"Pro_isomerase (5),MuDR (1),AFT (1),FAR1 (1)"	hopo1|gm_asm104-0.39 sppu|SPPG_01107T0 bade1|BATDEDRAFT_30657 bade2|BDET_06622 hopo2|mkr_asm104-snap-0.7
chytrid_2522	1	1	1	1	1	"TPR_2 (10),Coatomer_E (5),TPR_1 (5),PPR (2),PK_C (1),RPN7 (1)"	hopo1|gm_asm104-0.41 hopo2|mkr_asm104-aug-0.5 bade2|BDET_06626 sppu|SPPG_01227T0 bade1|BATDEDRAFT_37380
chytrid_2523	1	1	1	1	1	"SPB_interacting (11),Avl9 (6),DUF2347 (5),DENN (4),PRP4 (2)"	hopo1|gm_asm104-0.42 sppu|SPPG_01226T0 bade2|BDET_06624 bade1|BATDEDRAFT_91587 hopo2|snap_msk_asm104-0.17
chytrid_2524	1	1	1	1	1	"Abhydrolase_1 (6),Abhydrolase_4 (5),Ndr (5),Peptidase_S28 (5),DUF1234 (4),Hydrolase_4 (4),Peptidase_S15 (3),Peptidase_S9 (2),Abhydrolase_2 (2)"	hopo1|gm_ctg17176-0.4 hopo2|mkr_ctg17176-snap-0.1 bade2|BDET_05367 sppu|SPPG_07760T0 bade1|BATDEDRAFT_19476
chytrid_2525	1	1	1	1	1	"Dus (5),His_biosynth (1),Amidohydro_2 (1),DUF1615 (1)"	hopo1|gm_asm369-0.10 hopo2|mkr_asm369-aug-0.0 bade2|BDET_04993 sppu|SPPG_05520T0 bade1|BATDEDRAFT_35061
chytrid_2526	1	1	1	1	1	"Clathrin (13),TPR_2 (7),IKI3 (5),Coatomer_WDAD (4),eIF2A (2),TPR_1 (2),WD40 (2),EntA_Immun (1)"	hopo1|gm_asm207-0.71 hopo2|mkr_asm207-aug-0.3 bade2|BDET_05881 sppu|SPPG_04298T0 bade1|BATDEDRAFT_89996
chytrid_2527	1	1	1	1	1	"Pkinase_Tyr (5),Pkinase (5),Mst1_SARAH (4),Auxin_repressed (1)"	hopo1|gm_asm207-0.72 hopo2|gm_asm207-0.72 bade1|BATDEDRAFT_12840 bade2|BDET_05883 sppu|SPPG_08537T0
chytrid_2528	1	1	1	1	1	"GCS (10),Enolase_C (2),DUF1965 (2)"	hopo1|gm_asm207-0.75 hopo2|gm_asm207-0.75 bade2|BDET_05884 sppu|SPPG_05739T0 bade1|BATDEDRAFT_35498
chytrid_2529	1	1	1	1	1	"DUF1394 (8),DUF3159 (2),Clenterotox (2),p450 (1)"	hopo1|gm_asm58-0.171 hopo2|mkr_asm58-snap-0.62 bade2|BDET_02500 sppu|SPPG_02067T0 bade1|BATDEDRAFT_23799
chytrid_2530	1	1	2	0	1	"Band_7 (5),LRS4 (1)"	hopo1|gm_asm58-0.173 bade2|BDET_01808 hopo1|gm_asm257-0.103 sppu|SPPG_05588T0 bade1|BATDEDRAFT_3691
chytrid_2531	1	1	1	1	1	Ribosomal_L18e (5)	hopo1|gm_asm58-0.174 hopo2|gm_asm58-0.174 bade2|BDET_02505 sppu|SPPG_04662T0 bade1|BATDEDRAFT_5856
chytrid_2532	1	1	1	1	1	"Sec63 (6),DnaJ (5),TMA7 (1),ATG27 (1),EST1 (1)"	hopo1|gm_asm58-0.175 hopo2|gm_asm58-0.175 sppu|SPPG_00716T0 bade2|BDET_02506 bade1|BATDEDRAFT_87338
chytrid_2533	1	1	1	1	1	"3_5_exonuc (6),CAF1 (5),RNA_bind (5),DUF2414 (2),DUF327 (1)"	hopo1|gm_asm58-0.176 hopo2|mkr_asm58-aug-0.22 bade2|BDET_01807 bade1|BATDEDRAFT_36029 sppu|SPPG_01236T0
chytrid_2534	1	1	1	1	1	"B5 (6),B3_4 (5),tRNA-synt_2d (1)"	hopo1|gm_asm58-0.177 hopo2|mkr_asm58-snap-0.61 bade2|BDET_02503 sppu|SPPG_08585T0 bade1|BATDEDRAFT_19136
chytrid_2535	1	1	1	1	1	"Aminotran_3 (5),Aminotran_1_2 (4),DUF1662 (1)"	hopo1|gm_asm58-0.183 hopo2|gm_asm58-0.183 sppu|SPPG_04667T0 bade2|BDET_07903 bade1|BATDEDRAFT_20895
chytrid_2536	1	1	1	1	1	"WD40 (25),Hira (8),eIF2A (5),HIRA_B (5),PD40 (4),IKI3 (4),Muc_lac_enz (1)"	hopo1|gm_asm58-0.185 bade2|BDET_02504 hopo2|mkr_asm58-snap-0.60 sppu|SPPG_04660T0 bade1|BATDEDRAFT_87340
chytrid_2537	1	1	1	1	1	"DUF974 (5),Transglut_C (1)"	hopo1|gm_asm58-0.190 hopo2|mkr_asm58-aug-0.21 bade2|BDET_02491 sppu|SPPG_00854T0 bade1|BATDEDRAFT_34721
chytrid_2538	1	1	1	1	1	"Uso1_p115_head (6),Uso1_p115_C (3),TMF_DNA_bd (2),DUF3636 (2),Cortex-I_coil (2),Reo_sigmaC (2),CytochromB561_N (1),TAFH (1),IncA (1),Corona_I (1),Surfac_D-trimer (1),Filament (1),DUF812 (1),Fib_alpha (1),EsxB (1),DUF1664 (1)"	hopo1|gm_asm58-0.192 bade2|BDET_07904 hopo2|mkr_asm58-snap-0.51 sppu|SPPG_02358T0 bade1|BATDEDRAFT_36121
chytrid_2539	1	1	1	1	1	"Enolase_N (6),Enolase_C (5),MAAL_C (5),MR_MLE (4),Aminotran_3 (2)"	hopo1|gm_asm58-0.194 hopo2|gm_asm58-0.194 bade2|BDET_02498 sppu|SPPG_00543T0 bade1|BATDEDRAFT_87345
chytrid_2540	1	1	1	1	1	"CAF1 (5),3_5_exonuc (2),zf-CCCH (1)"	hopo1|gm_asm58-0.202 bade2|BDET_01796 sppu|SPPG_03690T0 hopo2|mkr_asm58-snap-0.68 bade1|BATDEDRAFT_27676
chytrid_2541	1	1	1	1	1	"COPIIcoated_ERV (6),Aromatic_hydrox (1),CcdB (1)"	hopo1|gm_asm58-1.150 hopo2|gm_asm58-1.150 bade2|BDET_05086 sppu|SPPG_05760T0 bade1|BATDEDRAFT_19389
chytrid_2542	1	1	1	1	1	"Aminotran_1_2 (5),Cys_Met_Meta_PP (5)"	hopo1|gm_asm58-1.155 hopo2|mkr_asm58-snap-1.44 bade2|BDET_01793 sppu|SPPG_07390T0 bade1|BATDEDRAFT_27679
chytrid_2543	1	3	1	0	0	DivIC (2)	hopo1|gm_asm58-1.157 bade2|BDET_01778 bade1|BATDEDRAFT_91844 bade2|BDET_01776 bade2|BDET_01777
chytrid_2544	1	1	1	1	1	PUA (5)	hopo1|gm_asm58-1.159 hopo2|aug_msk_asm58-1.144 bade2|BDET_05821 sppu|SPPG_08348T0 bade1|BATDEDRAFT_90296
chytrid_2545	1	1	1	1	1	ALG3 (7)	hopo1|gm_asm58-1.162 hopo2|gm_asm58-1.162 bade2|BDET_01773 bade1|BATDEDRAFT_14167 sppu|SPPG_03914T0
chytrid_2546	1	1	1	1	1	"CAP_N (6),CAP_C (5),TBCC (5),DUF3060 (1)"	hopo1|gm_asm58-1.163 hopo2|mkr_asm58-aug-1.5 bade2|BDET_01770 sppu|SPPG_08140T0 bade1|BATDEDRAFT_14125
chytrid_2547	1	1	1	1	1	"Ndc80_HEC (4),DUF3584 (3),PARP_reg (2),Mac (1),DUF869 (1),DUF2869 (1),bZIP_1 (1),Glycos_transf_2 (1),DivIC (1),HALZ (1),DUF3552 (1),APG6 (1),AKNA (1)"	hopo1|gm_asm58-1.165 bade2|BDET_05820 sppu|SPPG_05754T0 hopo2|mkr_asm58-snap-1.38 bade1|BATDEDRAFT_90028
chytrid_2548	1	1	1	1	1	"Alpha-amylase (6),GDE_C (5)"	hopo1|gm_asm58-1.166 hopo2|gm_asm58-1.166 sppu|SPPG_04682T0 bade2|BDET_01789 bade1|BATDEDRAFT_14033
chytrid_2549	1	1	1	1	1	"MT-A70 (3),Urb2 (1)"	hopo1|gm_asm58-1.169 hopo2|mkr_asm58-snap-1.53 bade2|BDET_05882 bade1|BATDEDRAFT_90199 sppu|SPPG_05756T0
chytrid_2550	1	1	1	1	1	"Mito_carr (14),HMD (1)"	hopo1|gm_asm58-1.172 hopo2|mkr_asm58-snap-1.46 sppu|SPPG_02286T0 bade1|BATDEDRAFT_13972 bade2|BDET_01794
chytrid_2551	1	1	1	1	1	"SQS_PSY (5),DUF1570 (2),PriCT_1 (2),TPK_catalytic (1)"	hopo1|gm_asm58-1.178 hopo2|mkr_asm58-snap-1.41 bade2|BDET_01783 sppu|SPPG_05843T0 bade1|BATDEDRAFT_14137
chytrid_2552	1	1	1	1	1	dCMP_cyt_deam_1 (5)	hopo1|gm_asm325-0.32 hopo2|mkr_asm325-aug-0.4 bade2|BDET_07309 sppu|SPPG_02508T0 bade1|BATDEDRAFT_27114
chytrid_2553	1	1	1	1	1	"DEAD (5),Helicase_C (4),ResIII (1)"	hopo1|gm_asm325-0.33 hopo2|mkr_asm325-aug-0.2 bade2|BDET_07302 sppu|SPPG_05677T0 bade1|BATDEDRAFT_91274
chytrid_2554	1	1	1	1	1	"TB2_DP1_HVA22 (5),TRI9 (2)"	hopo1|gm_asm325-0.35 hopo2|gm_asm325-0.35 bade2|BDET_07310 sppu|SPPG_02378T0 bade1|BATDEDRAFT_91085
chytrid_2555	1	1	1	1	1	PRP38 (5)	hopo1|gm_asm325-0.38 hopo2|gm_asm325-0.38 bade2|BDET_07306 sppu|SPPG_07419T0 bade1|BATDEDRAFT_33611
chytrid_2556	1	1	1	1	1	"Aa_trans (5),Trp_Tyr_perm (1),Cortexin (1),PB1 (1),Spore_permease (1),SH3_1 (1),SH3_2 (1),PX (1)"	hopo1|gm_asm164-0.160 hopo2|snap_msk_asm164-0.89 bade1|BATDEDRAFT_19483 bade2|BDET_05382 sppu|SPPG_03794T0
chytrid_2557	1	1	1	1	1	"Ribosomal_L23 (5),Ribosomal_L23eN (5),ASL_C (2)"	hopo1|gm_asm164-0.164 hopo2|gm_asm164-0.164 sppu|SPPG_00717T0 bade2|BDET_05389 bade1|BATDEDRAFT_24589
chytrid_2558	1	1	1	1	1	"Occludin_ELL (7),IFT57 (5),Baculo_PEP_C (4),Syntaxin (3),IncA (3),Cortex-I_coil (3),Seryl_tRNA_N (2),DUF948 (2),Prominin (2),Spc7 (2),DUF148 (2),Laminin_II (2),Sec8_exocyst (2),V_ATPase_I (2),Myosin_tail_1 (2),DUF904 (2),bZIP_Maf (2),BLOC1_2 (1),COG2 (1),Tropomyosin (1),DUF342 (1),DUF827 (1),EzrA (1),DUF1664 (1),SPX (1),LOH1CR12 (1),NPV_P10 (1),DUF1616 (1),Hormone_1 (1),DUF3584 (1),TBPIP (1),THO…	hopo1|gm_asm164-0.173 bade2|BDET_05457 sppu|SPPG_04781T0 hopo2|mkr_asm164-snap-0.45 bade1|BATDEDRAFT_33198
chytrid_2559	1	1	1	1	1	LRR_1 (36)	hopo1|gm_asm164-0.175 hopo2|snap_msk_asm164-0.59 bade2|BDET_05399 sppu|SPPG_03640T0 bade1|BATDEDRAFT_88063
chytrid_2560	1	0	1	2	1	"CBS (8),Voltage_CLC (5)"	hopo1|gm_asm164-0.176 hopo2|mkr_asm164-snap-0.33 bade1|BATDEDRAFT_88198 hopo2|mkr_asm164-snap-0.36 sppu|SPPG_04524T0
chytrid_2561	1	1	1	1	1	"zf-C2H2_jaz (7),PyrI_C (5),Sporozoite_P67 (2),Nop14 (2),zf-C2H2 (2),CDC45 (2),Nop53 (1),CM1 (1)"	hopo1|gm_asm164-0.186 hopo2|mkr_asm164-aug-0.15 bade1|BATDEDRAFT_88185 bade2|BDET_05459 sppu|SPPG_05455T0
chytrid_2562	1	1	1	1	1	"DUF373 (3),Erg28 (1)"	hopo1|gm_asm164-0.192 hopo2|mkr_asm164-snap-0.29 bade2|BDET_05379 sppu|SPPG_04121T0 bade1|BATDEDRAFT_33190
chytrid_2563	1	1	1	1	1	"LRR_1 (63),PARP (1)"	hopo1|gm_asm135-0.122 bade2|BDET_04386 hopo2|mkr_asm135-snap-0.33 sppu|SPPG_06107T0 bade1|BATDEDRAFT_23659
chytrid_2564	1	1	1	1	1	"MTS (7),Methyltransf_12 (4),Methyltransf_11 (3),N6_Mtase (3),Ubie_methyltran (3),UPF0020 (3),PrmA (2),Methyltransf_16 (1),TRM (1),Methyltransf_10 (1),Eco57I (1)"	hopo1|gm_asm135-0.124 hopo2|mkr_asm135-aug-0.0 bade2|BDET_01826 sppu|SPPG_03518T0 bade1|BATDEDRAFT_91674
chytrid_2565	1	1	1	1	1	"Ank (30),SPX (10),GDPD (5)"	hopo1|gm_asm135-0.128 hopo2|mkr_asm135-aug-0.15 bade2|BDET_04388 sppu|SPPG_00987T0 bade1|BATDEDRAFT_16118
chytrid_2566	1	1	1	1	1	"Pantoate_transf (6),YceG (3),APOBEC_C (2)"	hopo1|gm_asm135-0.148 hopo2|mkr_asm135-snap-0.18 bade2|BDET_01824 sppu|SPPG_00796T0 bade1|BATDEDRAFT_14009
chytrid_2567	1	1	1	1	1	"NTF2 (7),TAP_C (5),LRR_1 (2)"	hopo1|gm_asm15-0.42 hopo2|aug_msk_asm15-0.36 bade2|BDET_05829 sppu|SPPG_08177T0 bade1|BATDEDRAFT_35520
chytrid_2568	1	1	1	1	1	"Ribosomal_L5 (6),Ribosomal_L5_C (5),Herpes_UL42 (2)"	hopo1|gm_asm15-0.43 bade2|BDET_05851 hopo2|mkr_asm15-snap-0.5 sppu|SPPG_01078T0 bade1|BATDEDRAFT_90013
chytrid_2569	1	1	1	1	1	"Cyto_heme_lyase (5),Preseq_ALAS (2),DUF3015 (1)"	hopo1|gm_asm15-0.44 hopo2|mkr_asm15-aug-0.4 bade2|BDET_05850 sppu|SPPG_06544T0 bade1|BATDEDRAFT_5923
chytrid_2570	1	1	1	1	1	"Acyl-CoA_dh_N (6),Acyl-CoA_dh_1 (5),Acyl-CoA_dh_M (5),Acyl-CoA_dh_2 (5),HpaB_N (1)"	hopo1|gm_asm88-0.177 hopo2|mkr_asm88-aug-0.19 sppu|SPPG_04239T0 bade2|BDET_06029 bade1|BATDEDRAFT_26047
chytrid_2571	1	1	1	1	1	"Acetyltransf_1 (5),FR47 (3)"	hopo1|gm_asm88-0.180 hopo2|mkr_asm88-snap-0.37 bade2|BDET_06031 sppu|SPPG_06124T0 bade1|BATDEDRAFT_20071
chytrid_2572	1	1	1	1	1	UPF0086 (5)	hopo1|gm_asm88-0.188 hopo2|aug_msk_asm88-0.161 bade1|BATDEDRAFT_89672 bade2|BDET_06024 sppu|SPPG_00795T0
chytrid_2573	1	1	1	1	1	"Mov34 (3),UPF0172 (1)"	hopo1|gm_asm88-0.191 hopo2|snap_msk_asm88-0.66 sppu|SPPG_07154T0 bade2|BDET_06103 bade1|BATDEDRAFT_35451
chytrid_2574	1	1	1	1	1	C2 (5)	hopo1|gm_asm88-0.211 hopo2|snap_msk_asm88-0.70 bade2|BDET_06109 sppu|SPPG_05948T0 bade1|BATDEDRAFT_89629
chytrid_2575	1	1	1	1	1	Ank (7)	hopo1|gm_asm88-0.214 hopo2|aug_msk_asm88-0.170 sppu|SPPG_05353T0 bade2|BDET_02927 bade1|BATDEDRAFT_19880
chytrid_2576	1	1	1	1	1	"DUF747 (5),DASH_Dad4 (2),Endonuc-BsobI (1)"	hopo1|gm_asm88-0.216 hopo2|snap_msk_asm88-0.98 bade2|BDET_06112 bade1|BATDEDRAFT_35449 sppu|SPPG_02703T0
chytrid_2577	1	1	1	1	1	"Maf (5),MoaE (2)"	hopo1|gm_ctg02576-0.4 hopo2|aug_ctg02576-0.6 sppu|SPPG_06112T0 bade2|BDET_02458 bade1|BATDEDRAFT_10473
chytrid_2578	1	1	1	1	1		hopo1|gm_asm170-0.133 hopo2|snap_msk_asm170-0.69 bade2|BDET_06896 bade1|BATDEDRAFT_90402 sppu|SPPG_03692T0
chytrid_2579	1	1	1	1	1	"PCI (5),TPR_1 (2)"	hopo1|gm_asm170-0.134 hopo2|mkr_asm170-aug-0.15 bade2|BDET_05324 bade1|BATDEDRAFT_88221 sppu|SPPG_08586T0
chytrid_2580	1	1	1	1	1	"Acyl-CoA_dh_1 (5),Acyl-CoA_dh_N (5),Acyl-CoA_dh_M (5),Acyl-CoA_dh_2 (5)"	hopo1|gm_asm170-0.135 hopo2|mkr_asm170-snap-0.42 bade2|BDET_05280 sppu|SPPG_08313T0 bade1|BATDEDRAFT_24489
chytrid_2581	1	1	1	1	1	PTPLA (5)	hopo1|gm_asm170-0.142 hopo2|snap_msk_asm170-0.67 sppu|SPPG_02206T0 bade2|BDET_05331 bade1|BATDEDRAFT_88218
chytrid_2582	1	1	1	1	1	PP2C (5)	hopo1|gm_asm170-0.143 hopo2|gm_asm170-0.143 bade2|BDET_05328 sppu|SPPG_08245T0 bade1|BATDEDRAFT_19468
chytrid_2583	1	1	1	1	1	"CPSF_A (6),TruB_C (1)"	hopo1|gm_asm170-0.149 hopo2|gm_asm170-0.149 bade2|BDET_05279 sppu|SPPG_08310T0 bade1|BATDEDRAFT_11194
chytrid_2584	1	1	1	1	1	"ERO1 (6),DUF1540 (4),DUF3439 (1)"	hopo1|gm_asm170-0.150 hopo2|mkr_asm170-aug-0.12 bade2|BDET_05333 bade1|BATDEDRAFT_1805 sppu|SPPG_02717T0
chytrid_2585	1	1	1	1	1	"Ank (7),Pkinase_Tyr (5),Pkinase (5),Seadorna_VP7 (2)"	hopo1|gm_asm170-0.153 hopo2|mkr_asm170-aug-0.9 sppu|SPPG_02394T0 bade1|BATDEDRAFT_24494 bade2|BDET_05284
chytrid_2586	1	1	1	1	1	"COG2 (6),DUF3510 (4),Vps51 (4),DUF713 (1),BLOC1_2 (1),Zw10 (1)"	hopo1|gm_asm170-0.162 bade2|BDET_05300 hopo2|mkr_asm170-snap-0.23 sppu|SPPG_05552T0 bade1|BATDEDRAFT_88024
chytrid_2587	1	1	1	1	1	"Pribosyltran (5),DUF423 (1),Lamprin (1)"	hopo1|gm_asm218-0.93 hopo2|mkr_asm218-aug-0.8 sppu|SPPG_05533T0 bade2|BDET_01192 bade1|BATDEDRAFT_18588
chytrid_2588	1	1	1	1	1	"Creatinase_N (8),Peptidase_M24 (5),DUF234 (2),DUF2328 (1)"	hopo1|gm_asm218-0.98 hopo2|gm_asm218-0.98 bade2|BDET_01181 sppu|SPPG_06199T0 bade1|BATDEDRAFT_18583
chytrid_2589	1	1	1	1	1	"Chorismate_bind (5),GATase (5),Anth_synt_I_N (5),Peptidase_C26 (4),PIG-S (1)"	hopo1|gm_asm218-0.102 hopo2|mkr_asm218-aug-0.5 bade2|BDET_01199 bade1|BATDEDRAFT_34218 sppu|SPPG_08414T0
chytrid_2590	1	1	1	1	1	Kri1 (5)	hopo1|gm_asm218-0.103 hopo2|mkr_asm218-snap-0.19 bade2|BDET_01193 sppu|SPPG_01901T0 bade1|BATDEDRAFT_22193
chytrid_2591	1	1	1	1	1	"Myb_DNA-binding (9),DnaJ (6),DDE (1)"	hopo1|gm_asm218-0.110 hopo2|aug_asm218-0.171 sppu|SPPG_08403T0 bade2|BDET_01194 bade1|BATDEDRAFT_34216
chytrid_2592	1	1	1	1	1	GTP_cyclohydroI (5)	hopo1|gm_asm218-0.112 hopo2|gm_asm218-0.112 bade2|BDET_01270 sppu|SPPG_01175T0 bade1|BATDEDRAFT_9124
chytrid_2593	1	1	1	1	1	Mmp37 (5)	hopo1|gm_asm366-0.148 hopo2|mkr_asm366-aug-0.18 bade2|BDET_06424 sppu|SPPG_01874T0 bade1|BATDEDRAFT_92831
chytrid_2594	1	1	1	1	1	"AhpC-TSA (5),Redoxin (5),1-cysPrx_C (4),Plant_zn_clust (2),GcpE (2)"	hopo1|gm_asm366-0.150 hopo2|mkr_asm366-aug-0.12 sppu|SPPG_02979T0 bade2|BDET_03967 bade1|BATDEDRAFT_86762
chytrid_2595	1	1	1	1	1	"Mob_synth_C (5),MoaC (5),Radical_SAM (5),DUF883 (2)"	hopo1|gm_asm366-0.156 hopo2|gm_asm366-0.156 bade2|BDET_06426 sppu|SPPG_04299T0 bade1|BATDEDRAFT_28658
chytrid_2596	1	1	2	0	1	"Pkinase_Tyr (6),Pkinase (6),APH (3),DUF3725 (2),RIO1 (1),Kdo (1)"	hopo1|gm_asm366-0.170 bade2|BDET_06427 bade1|BATDEDRAFT_14950 sppu|SPPG_04656T0 hopo1|gm_ctg03083-0.6
chytrid_2597	1	1	1	1	1	"SKIP_SNW (5),Cwf_Cwc_15 (1)"	hopo1|gm_asm366-0.172 hopo2|mkr_asm366-aug-0.7 bade2|BDET_03974 sppu|SPPG_03972T0 bade1|BATDEDRAFT_36683
chytrid_2598	1	1	1	1	1	"TFIID-18kDa (6),Peptidase_M43 (2)"	hopo1|gm_asm366-0.174 hopo2|snap_msk_asm366-0.98 bade2|BDET_03945 sppu|SPPG_04307T0 bade1|BATDEDRAFT_86758
chytrid_2599	1	1	1	1	1	"PCI (7),Rpn3_C (5),PCI_Csn8 (1)"	hopo1|gm_asm366-0.176 hopo2|gm_asm366-0.176 bade2|BDET_03966 sppu|SPPG_00984T0 bade1|BATDEDRAFT_23283
chytrid_2600	1	1	1	1	1	"Thr_dehydrat_C (10),PALP (5),DegT_DnrJ_EryC1 (1)"	hopo1|gm_asm366-0.177 bade2|BDET_03975 sppu|SPPG_05967T0 bade1|BATDEDRAFT_15990 hopo2|gm_asm366-0.177
chytrid_2601	1	2	1	0	1	"Pkinase_Tyr (7),APH (5),Pkinase (5),YrbL-PhoP_reg (1),Kdo (1),Rotamase (1)"	hopo1|gm_asm366-1.26 sppu|SPPG_03266T0 bade2|BDET_06420 bade1|BATDEDRAFT_28663 bade2|BDET_06421
chytrid_2602	1	1	1	1	1	"Xpo1 (4),IBN_N (2),HEAT (2),Hypoth_Ymh (1)"	hopo1|gm_asm366-1.29 bade2|BDET_06417 hopo2|mkr_asm366-snap-1.10 sppu|SPPG_01948T0 bade1|BATDEDRAFT_92876
chytrid_2603	1	1	1	1	1		hopo1|gm_asm220-0.56 hopo2|mkr_asm220-snap-0.5 bade2|BDET_02225 sppu|SPPG_07907T0 bade1|BATDEDRAFT_34822
chytrid_2604	1	1	1	1	1	"Miro (5),Ras (5),Arf (2),Gtr1_RagA (2),PduV-EutP (2),SRPRB (2)"	hopo1|gm_asm220-0.63 hopo2|mkr_asm220-aug-0.3 bade2|BDET_02223 sppu|SPPG_04965T0 bade1|BATDEDRAFT_16310
chytrid_2605	1	1	1	1	1	"Tmemb_14 (5),DUF2416 (3),DUF2648 (2),DUF395 (2)"	hopo1|gm_asm220-0.64 hopo2|mkr_asm220-snap-0.8 bade2|BDET_02216 sppu|SPPG_04961T0 bade1|BATDEDRAFT_87489
chytrid_2606	1	1	1	1	1	"U-box (5),Ufd2P_core (5)"	hopo1|gm_asm220-0.66 hopo2|snap_msk_asm220-0.40 bade2|BDET_02211 sppu|SPPG_00442T0 bade1|BATDEDRAFT_34827
chytrid_2607	1	1	1	1	1	PP2C (5)	hopo1|gm_asm220-0.68 hopo2|mkr_asm220-aug-0.1 sppu|SPPG_05046T0 bade1|BATDEDRAFT_87487 bade2|BDET_02222
chytrid_2608	1	1	1	1	1	"ANTH (5),I_LWEQ (5)"	hopo1|gm_asm61-0.136 hopo2|mkr_asm61-snap-0.22 bade2|BDET_07485 bade1|BATDEDRAFT_20599 sppu|SPPG_03197T0
chytrid_2609	1	1	1	1	1	"LRR_1 (58),DUF3049 (1)"	hopo1|gm_asm61-0.137 hopo2|mkr_asm61-aug-0.5 bade2|BDET_06820 sppu|SPPG_08475T0 bade1|BATDEDRAFT_90637
chytrid_2610	1	1	1	1	1	"RCC1 (20),BTB (15),Ank (2),BACK (1),SDA1 (1),DUF735 (1)"	hopo1|gm_asm61-0.138 hopo2|snap_msk_asm61-0.101 bade1|BATDEDRAFT_91182 bade2|BDET_07477 sppu|SPPG_01731T0
chytrid_2611	1	1	1	1	1	"peroxidase (5),ERG4_ERG24 (2),DUF1691 (1)"	hopo1|gm_asm61-0.144 sppu|SPPG_03826T0 bade2|BDET_06814 bade1|BATDEDRAFT_12883 hopo2|mkr_asm61-snap-0.42
chytrid_2612	1	1	1	1	1	"NAD_synthase (6),Peptidase_C26 (5),GMP_synt_C (5),GATase (5),ThiI (5),tRNA_Me_trans (3),ExsB (3),PAPS_reduct (2),Asn_synthase (1),DUF2392 (1)"	hopo1|gm_asm61-0.146 hopo2|gm_asm61-0.146 bade2|BDET_06819 sppu|SPPG_05570T0 bade1|BATDEDRAFT_90367
chytrid_2613	1	1	1	1	1	WD40 (28)	hopo1|gm_asm61-0.148 bade2|BDET_07482 sppu|SPPG_02245T0 hopo2|mkr_asm61-snap-0.35 bade1|BATDEDRAFT_91162
chytrid_2614	1	1	1	1	1	"WD40 (14),DUF1900 (5),DUF1899 (4),TMF_DNA_bd (2),FliD_C (1)"	hopo1|gm_asm61-0.149 hopo2|mkr_asm61-aug-0.16 bade2|BDET_06818 sppu|SPPG_01749T0 bade1|BATDEDRAFT_35621
chytrid_2615	1	1	1	1	1	Coprogen_oxidas (5)	hopo1|gm_asm61-0.151 hopo2|mkr_asm61-snap-0.36 bade2|BDET_07480 bade1|BATDEDRAFT_13553 sppu|SPPG_07882T0
chytrid_2616	1	1	1	1	1	"zf-CCCH (7),TnsA_N (1)"	hopo1|gm_asm61-0.152 hopo2|aug_msk_asm61-0.112 bade2|BDET_07488 bade1|BATDEDRAFT_35890 sppu|SPPG_00188T0
chytrid_2617	1	1	1	1	1	"Ldl_recept_a (6),PRKCSH (5),Complex1_LYR (2),DUF2361 (2),Transposase_22 (2)"	hopo1|gm_asm61-0.153 hopo2|gm_asm61-0.153 bade2|BDET_07490 bade1|BATDEDRAFT_91179 sppu|SPPG_06603T0
chytrid_2618	1	1	1	1	1	"tRNA-synt_2 (5),tRNA_anti (4),tRNA-synt_2d (2),PCRF (1)"	hopo1|gm_asm61-0.155 hopo2|snap_msk_asm61-0.103 bade2|BDET_07481 sppu|SPPG_03511T0 bade1|BATDEDRAFT_91161
chytrid_2619	1	1	1	1	1	ERG4_ERG24 (6)	hopo1|gm_asm61-0.159 sppu|SPPG_01059T0 bade2|BDET_06812 bade1|BATDEDRAFT_12887 hopo2|mkr_asm61-snap-0.41
chytrid_2620	1	1	1	1	1	"NAD_binding_1 (6),NAD_binding_6 (5),Flavodoxin_1 (4),FAD_binding_1 (4)"	hopo1|gm_asm61-0.160 hopo2|mkr_asm61-aug-0.6 bade2|BDET_07489 bade1|BATDEDRAFT_37360 sppu|SPPG_03250T0
chytrid_2621	1	1	1	1	1	"Chs3p (5),DUF1622 (2)"	hopo1|gm_asm326-0.52 hopo2|gm_asm326-0.52 bade2|BDET_02361 bade1|BATDEDRAFT_16244 sppu|SPPG_02074T0
chytrid_2622	1	1	1	1	1	WD40 (16)	hopo1|gm_asm326-0.53 hopo2|mkr_asm326-snap-0.13 sppu|SPPG_02149T0 bade1|BATDEDRAFT_87731 bade2|BDET_02362
chytrid_2623	1	1	1	1	1	"Ligase_CoA (5),OKR_DC_1_N (5),GARS_A (5),ATP-grasp_2 (5),Acyltransferase (1),RimK (1)"	hopo1|gm_asm326-0.54 hopo2|mkr_asm326-aug-0.2 bade2|BDET_02411 sppu|SPPG_08580T0 bade1|BATDEDRAFT_34749
chytrid_2624	1	1	1	1	1	"TrkA_N (6),BK_channel_a (5),ICAT (2),F-box (1),TrkA_C (1)"	hopo1|gm_asm326-0.57 hopo2|gm_asm326-0.57 sppu|SPPG_01198T0 bade1|BATDEDRAFT_23921 bade2|BDET_02365
chytrid_2625	1	1	1	1	1	"FAD_binding_4 (5),FAD-oxidase_C (4)"	hopo1|gm_asm70-0.114 hopo2|mkr_asm70-aug-0.0 bade2|BDET_07557 sppu|SPPG_05184T0 bade1|BATDEDRAFT_13302
chytrid_2626	1	1	1	1	1	"LysM (16),Glyco_hydro_18 (1)"	hopo1|gm_asm70-0.115 hopo2|mkr_asm70-snap-0.34 bade1|BATDEDRAFT_90951 bade2|BDET_07591 sppu|SPPG_05782T0
chytrid_2627	1	1	1	1	1	"DegT_DnrJ_EryC1 (5),Aminotran_1_2 (5),Beta_elim_lyase (5),Aminotran_5 (5),Cys_Met_Meta_PP (5)"	hopo1|gm_asm70-0.120 hopo2|mkr_asm70-snap-0.25 bade2|BDET_07599 sppu|SPPG_07933T0 bade1|BATDEDRAFT_90760
chytrid_2628	1	1	1	1	1		hopo1|gm_asm70-0.121 hopo2|gm_asm70-0.121 bade2|BDET_07594 bade1|BATDEDRAFT_35743 sppu|SPPG_07843T0
chytrid_2629	1	1	1	1	1	GRIM-19 (5)	hopo1|gm_asm70-0.123 hopo2|gm_asm70-0.123 bade2|BDET_02637 sppu|SPPG_03217T0 bade1|BATDEDRAFT_33279
chytrid_2630	1	1	1	1	1	"Nop (5),NOSIC (5),NOP5NT (5)"	hopo1|gm_asm14-0.28 hopo2|gm_asm14-0.28 bade2|BDET_00735 sppu|SPPG_00331T0 bade1|BATDEDRAFT_32692
chytrid_2631	1	1	1	1	1	"Hydrolase_3 (10),Hydrolase (6),Cation_ATPase_C (4),E1-E2_ATPase (4),Cation_ATPase_N (3)"	hopo1|gm_asm14-0.29 bade2|BDET_00737 sppu|SPPG_04066T0 hopo2|mkr_asm14-snap-0.10 bade1|BATDEDRAFT_15466
chytrid_2632	1	1	1	1	1	"Thioredoxin (5),AhpC-TSA (5),Redoxin (5),Glutaredoxin (2),DUF927 (2),DUF605 (1),PITH (1),Phosducin (1)"	hopo1|gm_asm23-0.82 hopo2|mkr_asm23-aug-0.11 bade1|BATDEDRAFT_7466 bade2|BDET_03913 sppu|SPPG_02399T0
chytrid_2633	1	1	1	1	1	"RNase_HII (6),DUF1874 (2)"	hopo1|gm_asm23-0.85 hopo2|mkr_asm23-snap-0.13 bade2|BDET_00740 bade1|BATDEDRAFT_8789 sppu|SPPG_01277T0
chytrid_2634	1	1	1	1	1	"RNA_pol_Rpb1_1 (9),RNA_pol_Rpb1_5 (5),RNA_pol_Rpb1_3 (5),RNA_pol_Rpb1_2 (5),RNA_pol_Rpb1_4 (5)"	hopo1|gm_asm23-0.87 hopo2|mkr_asm23-aug-0.7 sppu|SPPG_06652T0 bade1|BATDEDRAFT_18926 bade2|BDET_03917
chytrid_2635	1	1	1	1	1	PseudoU_synth_1 (10)	hopo1|gm_asm23-0.88 hopo2|aug_msk_asm23-0.76 sppu|SPPG_00172T0 bade1|BATDEDRAFT_3084 bade2|BDET_05375
chytrid_2636	1	1	1	1	1	"RuvB_N (5),MIT (5),IstB (5),Parvo_NS1 (5),Torsin (5),NACHT (5),DUF815 (5),RNA_helicase (5),AAA_5 (5),ResIII (5),Mg_chelatase (5),KaiC (5),TIP49 (5),PhoH (5),AAA (5),AAA_2 (5),Zeta_toxin (4),Vps4_C (4),Arch_ATPase (4),CPT (4),Sigma54_activat (3),RNase_H2_suC (2),DUF2075 (1),KTI12 (1)"	hopo1|gm_asm23-0.94 bade2|BDET_03910 sppu|SPPG_02893T0 hopo2|mkr_asm23-aug-0.8 bade1|BATDEDRAFT_32935
chytrid_2637	1	1	1	1	1	Gelsolin (26)	hopo1|gm_asm23-0.101 hopo2|snap_msk_asm23-0.50 bade1|BATDEDRAFT_10996 bade2|BDET_05374 sppu|SPPG_06729T0
chytrid_2638	1	1	1	1	1	"SAC3_GANP (5),PCI_Csn8 (1),bZIP_1 (1),bZIP_2 (1)"	hopo1|gm_asm23-0.105 hopo2|gm_asm23-0.105 bade2|BDET_02314 bade1|BATDEDRAFT_10437 sppu|SPPG_03138T0
chytrid_2639	1	1	1	1	1	"MutS_II (5),MutS_III (5),MutS_IV (5),MutS_I (5),MutS_V (4),Ribonuc_red_2_N (2),MAM33 (1)"	hopo1|gm_asm80-0.58 hopo2|mkr_asm80-aug-0.0 bade2|BDET_04089 sppu|SPPG_00067T0 bade1|BATDEDRAFT_86831
chytrid_2640	1	1	1	1	1	"NADH_4Fe-4S (5),SLBB (5),Complex1_51K (5)"	hopo1|gm_asm80-0.60 hopo2|aug_msk_asm80-0.47 sppu|SPPG_03372T0 bade2|BDET_04093 bade1|BATDEDRAFT_31463
chytrid_2641	1	1	1	1	1	"TPR_1 (8),TPR_2 (8),Metallophos (5),PPP5 (4)"	hopo1|gm_asm80-0.62 sppu|SPPG_02278T0 bade2|BDET_04091 hopo2|mkr_asm80-aug-0.1 bade1|BATDEDRAFT_86832
chytrid_2642	1	1	1	1	1	"HEAT (43),CLASP_N (23),DUF3554 (6),ParcG (5),Adaptin_N (3),tRNA_int_endo (1),Ipi1_N (1),V-ATPase_H_N (1)"	hopo1|gm_asm313-0.38 hopo2|mkr_asm313-aug-0.1 bade2|BDET_05655 sppu|SPPG_00147T0 bade1|BATDEDRAFT_90120
chytrid_2643	1	1	1	1	1	CLP_protease (5)	hopo1|gm_asm341-0.34 hopo2|snap_msk_asm341-0.14 bade2|BDET_06705 sppu|SPPG_04614T0 bade1|BATDEDRAFT_91564
chytrid_2644	1	1	1	1	1	"NAD_binding_4 (10),Polysacc_synt_2 (10),3Beta_HSD (5),RmlD_sub_bind (5),adh_short (5),Epimerase (5),NmrA (3)"	hopo1|gm_asm341-0.39 hopo2|mkr_asm341-aug-0.3 bade2|BDET_06702 sppu|SPPG_01170T0 bade1|BATDEDRAFT_13758
chytrid_2645	1	1	1	1	1	"DNA_mis_repair (6),MutL_C (6),HATPase_c (2),Stk19 (1),UQ_con (1),DUF1199 (1)"	hopo1|gm_asm103-0.50 hopo2|mkr_asm103-aug-0.3 bade2|BDET_06307 bade1|BATDEDRAFT_89533 sppu|SPPG_01529T0
chytrid_2646	1	1	1	1	1	"WD40 (34),NLE (5),eIF2A (2),Nup160 (2),QRPTase_C (1),Nucleoporin_N (1),Muc_lac_enz (1)"	hopo1|gm_asm103-0.52 hopo2|aug_asm103-0.81 bade2|BDET_06344 sppu|SPPG_05548T0 bade1|BATDEDRAFT_2533
chytrid_2647	1	1	1	1	1	Cpn60_TCP1 (6)	hopo1|gm_asm191-0.156 hopo2|mkr_asm191-aug-0.14 bade2|BDET_03380 sppu|SPPG_05432T0 bade1|BATDEDRAFT_34479
chytrid_2648	1	1	1	1	1	"Redoxin (5),AhpC-TSA (3),PhnA (2)"	hopo1|gm_asm191-0.157 hopo2|aug_msk_asm191-0.138 bade2|BDET_03419 sppu|SPPG_07030T0 bade1|BATDEDRAFT_18846
chytrid_2649	1	1	1	1	1	Glyco_hydro_15 (6)	hopo1|gm_asm191-0.158 hopo2|mkr_asm191-snap-0.33 bade2|BDET_03408 sppu|SPPG_05434T0 bade1|BATDEDRAFT_247
chytrid_2650	1	1	1	1	1	Mito_carr (16)	hopo1|gm_asm191-0.162 sppu|SPPG_02634T0 bade2|BDET_03422 bade1|BATDEDRAFT_18840 hopo2|mkr_asm191-snap-0.37
chytrid_2651	1	1	1	1	1	"Ribosomal_L34e (5),DUF1428 (2)"	hopo1|gm_asm191-0.165 hopo2|aug_msk_asm191-0.137 bade2|BDET_03418 sppu|SPPG_05493T0 bade1|BATDEDRAFT_86291
chytrid_2652	1	1	1	1	1	"MFS_1 (6),Pkinase_Tyr (4),Pkinase (4),Sugar_tr (4),Kdo (3),Nucleoplasmin (1),Chorion_2 (1)"	hopo1|gm_asm191-0.172 hopo2|mkr_asm191-snap-0.54 bade1|BATDEDRAFT_3752 bade2|BDET_03423 sppu|SPPG_05506T0
chytrid_2653	1	1	1	1	1	"Methyltransf_11 (5),MTS (5),Methyltransf_12 (5),DOT1 (5),PrmA (5),RrnaAD (5),CMAS (5),UPF0020 (5),Methyltransf_4 (3),Methyltransf_15 (2),Met_10 (2),PCMT (1),Ubie_methyltran (1),TSA (1)"	hopo1|gm_asm191-0.175 hopo2|mkr_asm191-aug-0.19 bade2|BDET_03413 sppu|SPPG_03802T0 bade1|BATDEDRAFT_18849
chytrid_2654	1	1	1	1	1	Ham1p_like (5)	hopo1|gm_asm191-0.177 hopo2|mkr_asm191-aug-0.20 sppu|SPPG_04702T0 bade2|BDET_07731 bade1|BATDEDRAFT_13412
chytrid_2655	1	1	2	0	1	A2M_N_2 (1)	hopo1|gm_asm191-0.180 bade2|BDET_00210 sppu|SPPG_05507T0 bade1|BATDEDRAFT_36355 hopo1|gm_asm191-0.167
chytrid_2656	1	1	1	1	1	"efhand (20),SPARC_Ca_bdg (6),Dockerin_1 (3),ATP-cone (2),DUF853 (2),Homez (2),POTRA_2 (1)"	hopo1|gm_asm191-0.191 hopo2|mkr_asm191-aug-0.18 bade2|BDET_03410 sppu|SPPG_00562T0 bade1|BATDEDRAFT_9620
chytrid_2657	1	1	1	1	1	"MIP (11),DUF3488 (1)"	hopo1|gm_asm244-0.28 bade2|BDET_05085 sppu|SPPG_04360T0 hopo2|mkr_asm244-snap-0.4 bade1|BATDEDRAFT_10971
chytrid_2658	1	1	1	1	1	"CPSF_A (7),WD40 (3)"	hopo1|gm_asm244-0.33 hopo2|gm_asm244-0.33 bade2|BDET_05083 sppu|SPPG_05816T0 bade1|BATDEDRAFT_29900
chytrid_2659	1	1	1	1	1	Metallophos (5)	hopo1|gm_asm24-0.89 hopo2|gm_asm24-0.89 bade2|BDET_06254 sppu|SPPG_01027T0 bade1|BATDEDRAFT_30256
chytrid_2660	1	1	1	1	1	"G-alpha (8),cobW (6),Miro (5),Gtr1_RagA (5),Arf (5),Ras (5),SRPRB (5),ArgK (4),GTP_EFTU (4),MMR_HSR1 (3),SRP54 (2)"	hopo1|gm_asm24-0.90 hopo2|snap_msk_asm24-0.42 bade1|BATDEDRAFT_17007 bade2|BDET_06248 sppu|SPPG_02127T0
chytrid_2661	1	1	1	1	1	"TPR_1 (14),TPR_2 (11),NHR2 (2),MIT (1),YcbB (1)"	hopo1|gm_asm24-0.96 hopo2|gm_asm24-0.96 bade2|BDET_06250 sppu|SPPG_04220T0 bade1|BATDEDRAFT_89757
chytrid_2662	1	1	1	1	1	"Peptidase_M28 (5),Peptidase_M20 (5),Nicastrin (2),IucA_IucC (1)"	hopo1|gm_asm24-0.99 bade2|BDET_06241 sppu|SPPG_02125T0 hopo2|snap_msk_asm24-0.40 bade1|BATDEDRAFT_33390
chytrid_2663	1	1	1	1	1	"CBS (10),NPD (8),IMPDH (5),DHO_dh (5),Dus (4),FMN_dh (3),PcrB (3),B12-binding (3),His_biosynth (3),Aldolase (3),ThiG (3),IGPS (3),NanE (1),EAL (1)"	hopo1|gm_asm24-0.100 hopo2|mkr_asm24-aug-0.4 bade2|BDET_06257 sppu|SPPG_04051T0 bade1|BATDEDRAFT_12346
chytrid_2664	1	1	1	1	1	"WAC_Acf1_DNA_bd (6),DDT (5),DMPK_coil (2)"	hopo1|gm_asm24-0.105 hopo2|gm_asm24-0.105 bade2|BDET_06251 bade1|BATDEDRAFT_35399 sppu|SPPG_01966T0
chytrid_2665	1	1	1	1	1	"EAP30 (5),DUF464 (4),Telethonin (2),QLQ (1)"	hopo1|gm_asm24-0.107 hopo2|aug_msk_asm24-0.72 sppu|SPPG_00255T0 bade2|BDET_06253 bade1|BATDEDRAFT_89901
chytrid_2666	1	1	1	1	1	"Lactamase_B (5),DRMBL (4)"	hopo1|gm_asm24-0.108 hopo2|mkr_asm24-aug-0.5 bade1|BATDEDRAFT_1998 bade2|BDET_06256 sppu|SPPG_06125T0
chytrid_2667	1	1	1	1	1	"Myotub-related (5),DSPc (3),Y_phosphatase (3),XAP5 (2)"	hopo1|gm_asm24-0.109 bade2|BDET_06245 hopo2|mkr_asm24-snap-0.31 sppu|SPPG_07576T0 bade1|BATDEDRAFT_1949
chytrid_2668	1	1	1	1	1	"Pkinase_Tyr (6),Pkinase (6),APH (4),Seadorna_VP7 (3),Kdo (2),Pox_ser-thr_kin (1)"	hopo1|gm_asm24-0.110 hopo2|aug_msk_asm24-0.69 sppu|SPPG_05793T0 bade2|BDET_06255 bade1|BATDEDRAFT_30255
chytrid_2669	1	1	1	1	1	"SURF4 (6),HR_lesion (3),Fig1 (1)"	hopo1|gm_asm249-0.44 hopo2|mkr_asm249-snap-0.4 sppu|SPPG_06891T0 bade2|BDET_05107 bade1|BATDEDRAFT_29909
chytrid_2670	1	1	1	1	1	"EFG_C (5),GTP_EFTU_D2 (5),LepA_C (5),GTP_EFTU (5),SRPRB (5),Ras (3),MMR_HSR1 (2),DUF1919 (1),Rhomboid (1),Cyclin_N (1),Septin (1)"	hopo1|gm_asm249-0.45 hopo2|mkr_asm249-aug-0.1 bade2|BDET_05139 sppu|SPPG_02728T0 bade1|BATDEDRAFT_87956
chytrid_2671	1	1	1	1	1	"SelR (5),Ribosomal_L37e (5),GCC2_GCC3 (2),HypA (1)"	hopo1|gm_asm249-0.46 hopo2|mkr_asm249-aug-0.2 bade2|BDET_02209 sppu|SPPG_04030T0 bade1|BATDEDRAFT_10667
chytrid_2672	1	1	1	1	1	"SNF2_N (6),DEAD (6),DUF1227 (5),DUF2075 (5),DEAD_2 (5),ResIII (4),Tospo_nucleocap (2)"	hopo1|gm_asm249-0.50 hopo2|gm_asm249-0.50 sppu|SPPG_04210T0 bade2|BDET_05105 bade1|BATDEDRAFT_29908
chytrid_2673	1	1	1	1	1	"Chlorophyllase (5),Peptidase_S9 (5),Esterase (5),Abhydrolase_3 (3),PGAP1 (3),Lipase_3 (3),Esterase_phd (3),Abhydrolase_1 (2),AXE1 (2),Abhydrolase_2 (1)"	hopo1|gm_asm41-0.83 hopo2|gm_asm41-0.83 bade2|BDET_07568 sppu|SPPG_07505T0 bade1|BATDEDRAFT_30493
chytrid_2674	1	1	1	1	1	"Snf7 (5),Ist1 (3),DUF2869 (2),DUF724 (1),EKR (1)"	hopo1|gm_ctg03767-0.1 bade2|BDET_03711 hopo2|mkr_ctg03767-snap-0.0 bade1|BATDEDRAFT_86593 sppu|SPPG_04806T0
chytrid_2675	1	1	1	1	1	"RRM_1 (4),RNase_E_G (2),DUF3123 (1),DUF2051 (1),Phage_DsbA (1)"	hopo1|gm_asm286-0.60 bade2|BDET_03297 hopo2|mkr_asm286-snap-0.15 bade1|BATDEDRAFT_86342 sppu|SPPG_03512T0
chytrid_2676	1	1	1	1	1	"HATPase_c (5),BCDHK_Adom3 (5)"	hopo1|gm_asm286-0.62 hopo2|mkr_asm286-aug-0.7 bade2|BDET_03299 sppu|SPPG_02285T0 bade1|BATDEDRAFT_32923
chytrid_2677	1	1	1	1	1	"Alg6_Alg8 (6),DUF2644 (2),DUF1240 (2)"	hopo1|gm_asm13-0.71 hopo2|mkr_asm13-snap-0.5 sppu|SPPG_03803T0 bade1|BATDEDRAFT_2229 bade2|BDET_00304
chytrid_2678	1	1	1	1	1	"KaiC (9),RuvB_N (5),Sigma54_activat (5),Zeta_toxin (5),IstB (5),Vps4_C (5),Parvo_NS1 (5),NACHT (5),RNA_helicase (5),DUF815 (5),AAA_5 (5),Mg_chelatase (5),TIP49 (5),Guanylate_kin (5),AAA (5),AAA_2 (5),Bac_DnaA (4),Arch_ATPase (4),PhoH (4),KAP_NTPase (3),KTI12 (3),AAA_3 (3),NB-ARC (3),SRPRB (3),DUF265 (2),MIT (2),MCM (2),UPF0079 (1),GHMP_kinases_N (1),CPT (1),ATP-synt_ab (1)"	hopo1|gm_asm13-0.75 hopo2|gm_asm13-0.75 bade2|BDET_00305 sppu|SPPG_02313T0 bade1|BATDEDRAFT_18251
chytrid_2679	1	1	1	1	1	"RRM_1 (25),Sars6 (2)"	hopo1|gm_asm13-0.77 hopo2|aug_msk_asm13-0.57 bade2|BDET_00303 sppu|SPPG_02379T0 bade1|BATDEDRAFT_8977
chytrid_2680	1	1	1	1	1	Ribosomal_L4 (5)	hopo1|gm_asm137-0.52 hopo2|mkr_asm137-aug-0.0 bade2|BDET_06794 sppu|SPPG_03868T0 bade1|BATDEDRAFT_17297
chytrid_2681	1	1	1	1	1	"QRPTase_C (5),QRPTase_N (5),IGPS (3)"	hopo1|gm_asm137-0.54 hopo2|gm_asm137-0.54 bade2|BDET_06795 sppu|SPPG_08064T0 bade1|BATDEDRAFT_13095
chytrid_2682	1	1	1	1	1	"Mad3_BUB1_I (1),Pox_mRNA-cap (1)"	hopo1|gm_asm137-0.55 bade2|BDET_04607 sppu|SPPG_00763T0 hopo2|mkr_asm137-aug-0.6 bade1|BATDEDRAFT_88981
chytrid_2683	1	1	1	1	1	"MreB_Mbl (6),Actin (5),CRISPR_assoc (2),DUF829 (1)"	hopo1|gm_asm137-0.57 hopo2|mkr_asm137-aug-0.2 sppu|SPPG_06277T0 bade2|BDET_06797 bade1|BATDEDRAFT_20268
chytrid_2684	1	1	1	1	1	"Methyltransf_11 (5),Methyltransf_12 (4),Ubie_methyltran (3),MetW (2),NodS (1),Methyltransf_9 (1),DUF248 (1)"	hopo1|gm_asm56-0.85 hopo2|aug_asm56-0.152 sppu|SPPG_00499T0 bade2|BDET_01244 bade1|BATDEDRAFT_85944
chytrid_2685	1	1	1	1	1	"Clathrin (7),VPS11_C (3),Serum_albumin (1),Vps39_2 (1),C1_1 (1),TPR_2 (1)"	hopo1|gm_asm56-0.86 hopo2|mkr_asm56-aug-0.0 bade2|BDET_01262 sppu|SPPG_05379T0 bade1|BATDEDRAFT_22251
chytrid_2686	1	1	1	1	1	HMGL-like (5)	hopo1|gm_asm56-0.88 hopo2|mkr_asm56-aug-0.7 bade2|BDET_01243 sppu|SPPG_04276T0 bade1|BATDEDRAFT_34231
chytrid_2687	1	1	1	1	1	"ER_lumen_recept (5),PPR (3),PQ-loop (2),DUF3446 (1)"	hopo1|gm_asm56-0.89 hopo2|mkr_asm56-snap-0.27 sppu|SPPG_02348T0 bade2|BDET_01245 bade1|BATDEDRAFT_29345
chytrid_2688	1	1	1	1	1	Exonuc_X-T (5)	hopo1|gm_asm56-0.97 hopo2|gm_asm56-0.97 bade2|BDET_01255 sppu|SPPG_05422T0 bade1|BATDEDRAFT_9096
chytrid_2689	1	2	1	0	1	"GRAM (7),TBC (4),efhand (4)"	hopo1|gm_asm56-0.98 bade2|BDET_01247 sppu|SPPG_08299T0 bade1|BATDEDRAFT_22239 bade2|BDET_01248
chytrid_2690	1	1	1	1	1	"DEAD (5),Helicase_C (5),DUF2075 (2),DUF3116 (1),UQ_con (1),PS_pyruv_trans (1)"	hopo1|gm_asm254-0.32 bade2|BDET_06952 hopo2|mkr_asm254-snap-0.10 sppu|SPPG_01786T0 bade1|BATDEDRAFT_13134
chytrid_2691	1	1	1	1	1	"DHBP_synthase (6),Amidohydro_1 (4),Amidohydro_3 (2)"	hopo1|gm_asm122-0.43 hopo2|mkr_asm122-snap-0.9 bade2|BDET_04891 sppu|SPPG_03336T0 bade1|BATDEDRAFT_11611
chytrid_2692	1	1	1	1	1	"TPT (5),UAA (5),EamA (1)"	hopo1|gm_asm122-0.46 hopo2|gm_asm122-0.46 bade2|BDET_04890 sppu|SPPG_04172T0 bade1|BATDEDRAFT_19571
chytrid_2693	1	1	1	1	1	"GSIII_N (5),Gln-synt_C (5)"	hopo1|gm_asm122-0.50 hopo2|snap_msk_asm122-0.21 sppu|SPPG_07029T0 bade2|BDET_06746 bade1|BATDEDRAFT_17631
chytrid_2694	1	1	1	1	1	"SNF2_N (8),HIRAN (5),zf-C3HC4 (5),Helicase_C (3),DEAD (1)"	hopo1|gm_asm232-0.124 hopo2|gm_asm232-0.124 bade2|BDET_00107 bade1|BATDEDRAFT_85620 sppu|SPPG_06207T0
chytrid_2695	1	1	1	1	1	"ArsA_ATPase (5),Fer4_NifH (3),IstB (3),RNA_helicase (3),SRP54 (3),MipZ (3),YhjQ (3),NB-ARC (3),CbiA (3),Zeta_toxin (2),HSBP1 (2),ResIII (2),Elf1 (2),GSPII_E (2)"	hopo1|gm_asm232-0.127 hopo2|mkr_asm232-aug-0.14 bade2|BDET_00104 sppu|SPPG_08611T0 bade1|BATDEDRAFT_8770
chytrid_2696	1	1	1	1	1	"PPTA (24),LRR_1 (4),RNA_pol_Rpb1_7 (1),ASD1 (1),DUF2003 (1),CTP_transf_1 (1)"	hopo1|gm_asm232-0.128 hopo2|aug_msk_asm232-0.99 bade2|BDET_00291 bade1|BATDEDRAFT_8821 sppu|SPPG_07884T0
chytrid_2697	1	1	1	1	1	Pro_isomerase (5)	hopo1|gm_asm232-0.130 hopo2|mkr_asm232-aug-0.4 bade1|BATDEDRAFT_8201 bade2|BDET_00106 sppu|SPPG_08609T0
chytrid_2698	1	1	1	1	1	"Cullin (6),Cullin_Nedd8 (3),XFP (2),MarR (1),Stork_head (1)"	hopo1|gm_asm232-0.136 hopo2|snap_msk_asm232-0.80 sppu|SPPG_08614T0 bade2|BDET_00109 bade1|BATDEDRAFT_84491
chytrid_2699	1	1	1	1	1	Ribosomal_S12 (5)	hopo1|gm_asm232-0.140 hopo2|mkr_asm232-aug-0.5 bade1|BATDEDRAFT_21224 bade2|BDET_00108 sppu|SPPG_06190T0
chytrid_2700	1	1	1	1	1	"Thoc2 (5),Tho2 (3)"	hopo1|gm_asm232-0.143 hopo2|gm_asm232-0.143 bade2|BDET_00292 sppu|SPPG_08084T0 bade1|BATDEDRAFT_84581
chytrid_2701	1	1	1	1	1	"DEAD (5),Helicase_C (5),ResIII (3)"	hopo1|gm_asm232-0.148 hopo2|mkr_asm232-aug-0.11 bade1|BATDEDRAFT_1166 bade2|BDET_00293 sppu|SPPG_08124T0
chytrid_2702	1	1	1	1	1	"Methyltransf_4 (5),MTS (3),PrgH (1)"	hopo1|gm_asm232-0.150 hopo2|mkr_asm232-aug-0.1 sppu|SPPG_03768T0 bade2|BDET_00294 bade1|BATDEDRAFT_9261
chytrid_2703	1	2	1	0	1	"Proteasome (4),Proteasome_A_N (4),mRNA_triPase (2),YflT (1)"	hopo1|gm_asm174-0.72 bade2|BDET_02695 sppu|SPPG_00761T0 bade1|BATDEDRAFT_89068 bade2|BDET_02696
chytrid_2704	1	1	1	1	1	Malate_synthase (6)	hopo1|gm_asm174-0.77 hopo2|mkr_asm174-snap-0.13 bade2|BDET_02693 sppu|SPPG_07315T0 bade1|BATDEDRAFT_16799
chytrid_2705	1	1	2	1	0	"FG-GAP (9),TcdB_toxin_midN (5)"	hopo1|gm_asm174-0.82 bade2|BDET_02691 hopo1|gm_ctg12378-0.4 hopo2|mkr_ctg12378-snap-0.1 bade1|BATDEDRAFT_25376
chytrid_2706	1	1	1	1	1	"Peptidase_M16 (8),Peptidase_M16_C (8),DUF3749 (1),EntA_Immun (1)"	hopo1|gm_asm269-0.80 hopo2|mkr_asm269-aug-0.0 bade2|BDET_06040 sppu|SPPG_07150T0 bade1|BATDEDRAFT_89664
chytrid_2707	1	1	1	1	1	"PduV-EutP (9),GTP_EFTU_D3 (5),GTP_EFTU_D2 (5),GTP_EFTU (5),MobB (2),Miro (1),ARID (1)"	hopo1|gm_asm269-0.82 bade2|BDET_06057 sppu|SPPG_03590T0 hopo2|mkr_asm269-snap-0.30 bade1|BATDEDRAFT_20060
chytrid_2708	1	1	1	1	1	"HHH (5),HhH-GPD (5),OGG_N (4),Gar1 (1)"	hopo1|gm_asm269-0.89 hopo2|gm_asm269-0.89 sppu|SPPG_00356T0 bade2|BDET_06047 bade1|BATDEDRAFT_89698
chytrid_2709	1	1	1	1	1	"DUF3608 (5),DEP (5),HVSL (1),DUF2538 (1)"	hopo1|gm_asm269-0.90 hopo2|mkr_asm269-snap-0.21 bade2|BDET_06051 bade1|BATDEDRAFT_26032 sppu|SPPG_00855T0
chytrid_2710	1	1	1	1	1	ArfGap (6)	hopo1|gm_asm269-0.94 hopo2|gm_asm269-0.94 bade2|BDET_06044 bade1|BATDEDRAFT_89662 sppu|SPPG_05766T0
chytrid_2711	1	1	1	1	1	"CDC24 (5),CH (5),TMF_DNA_bd (4),CortBP2 (2),bZIP_1 (2),DUF641 (2),Phage_GP20 (2),IncA (1),ERM (1),Phage_lysis (1),TMP_2 (1),DUF3552 (1)"	hopo1|gm_asm127-0.128 hopo2|mkr_asm127-snap-0.32 bade1|BATDEDRAFT_36380 bade2|BDET_00363 sppu|SPPG_03769T0
chytrid_2712	1	1	1	1	1	"COG4 (6),RINT1_TIP1 (2),COQ9 (2)"	hopo1|gm_asm127-0.133 hopo2|aug_msk_asm127-0.121 bade2|BDET_00360 sppu|SPPG_03495T0 bade1|BATDEDRAFT_84620
chytrid_2713	1	1	1	1	1	"Shikimate_DH (5),Semialdhyde_dh (5),Saccharop_dh (5),NAD_binding_3 (4),GFO_IDH_MocA (4),TrkA_N (4),F420_oxidored (3),NmrA (2),DUF2325 (1),NAD_Gly3P_dh_N (1)"	hopo1|gm_asm127-0.135 hopo2|gm_asm127-0.135 bade2|BDET_00369 sppu|SPPG_04064T0 bade1|BATDEDRAFT_33973
chytrid_2714	1	1	1	1	1	"G-alpha (6),Miro (5),FeoB_N (5),ATP_bind_1 (5),Arf (5),GTP_EFTU (5),Ras (5),DUF258 (3),DUF2139 (2),Septin (2),PduV-EutP (2)"	hopo1|gm_asm127-0.136 hopo2|aug_msk_asm127-0.123 bade2|BDET_00362 sppu|SPPG_02800T0 bade1|BATDEDRAFT_9091
chytrid_2715	1	1	1	1	1	"DUF699 (5),DUF1726 (5),Acetyltransf_1 (4)"	hopo1|gm_asm127-0.142 hopo2|mkr_asm127-aug-0.15 bade2|BDET_00366 sppu|SPPG_07481T0 bade1|BATDEDRAFT_29142
chytrid_2716	1	1	1	1	1	"TBCC (5),CAP_C (3),UDPGT (1),Coat_X (1)"	hopo1|gm_asm127-0.148 hopo2|mkr_asm127-aug-0.13 bade2|BDET_00445 sppu|SPPG_04852T0 bade1|BATDEDRAFT_85525
chytrid_2717	1	1	1	1	1	"zf-C3HC4 (4),SNF2_N (3),Helicase_C (3),Mob_synth_C (2),zf-P11 (2),PHD (1),C1_1 (1)"	hopo1|gm_asm127-0.150 hopo2|snap_msk_asm127-0.84 bade2|BDET_00435 sppu|SPPG_01618T0 bade1|BATDEDRAFT_85764
chytrid_2718	1	1	1	1	1	"NMD3 (5),Coronavirus_5 (4),DUF1816 (1)"	hopo1|gm_asm127-0.151 hopo2|gm_asm127-0.151 bade2|BDET_00361 sppu|SPPG_01661T0 bade1|BATDEDRAFT_8015
chytrid_2719	1	1	1	1	1	"A_deaminase (5),Pkinase_Tyr (1),Pkinase (1)"	hopo1|gm_asm112-0.60 hopo2|mkr_asm112-aug-0.3 bade2|BDET_00261 bade1|BATDEDRAFT_599 sppu|SPPG_07447T0
chytrid_2720	1	1	1	1	1	"Rad60-SLD (3),ubiquitin (3)"	hopo1|gm_asm112-0.61 hopo2|mkr_asm112-snap-0.12 bade2|BDET_00265 sppu|SPPG_04485T0 bade1|BATDEDRAFT_33941
chytrid_2721	1	1	1	1	1	"Y_phosphatase2 (5),DSPc (1),Y_phosphatase (1)"	hopo1|gm_asm112-0.63 hopo2|aug_msk_asm112-0.55 bade1|BATDEDRAFT_12654 bade2|BDET_05857 sppu|SPPG_03501T0
chytrid_2722	1	1	1	1	1	"Peptidase_M16_C (11),Peptidase_M16 (5),CDC45 (3),Rtt106 (2),efThoc1 (2),M16C_assoc (1),DUF1510 (1),Sigma70_ner (1),DUF1380 (1)"	hopo1|gm_asm112-0.65 hopo2|mkr_asm112-snap-0.24 bade2|BDET_00274 sppu|SPPG_04463T0 bade1|BATDEDRAFT_85728
chytrid_2723	1	1	1	1	1	"RuvB_N (5),Sigma54_activat (5),Zeta_toxin (5),IstB (5),UPF0079 (5),Parvo_NS1 (5),NACHT (5),DUF815 (5),RNA_helicase (5),AAA_5 (5),Mg_chelatase (5),AAA_3 (5),TIP49 (5),KaiC (5),PhoH (5),AAA (5),AAA_2 (5),Arch_ATPase (3),ResIII (2),Thymidylate_kin (1)"	hopo1|gm_asm112-0.71 hopo2|snap_msk_asm112-0.36 bade2|BDET_00262 sppu|SPPG_04313T0 bade1|BATDEDRAFT_33940
chytrid_2724	1	1	1	1	1	Ribosomal_S8 (5)	hopo1|gm_asm112-0.72 hopo2|mkr_asm112-aug-0.4 bade2|BDET_00278 sppu|SPPG_08430T0 bade1|BATDEDRAFT_85730
chytrid_2725	1	1	1	1	1	"S1 (44),Suf (8),DUF1740 (7),Nop14 (1),ERp29 (1),DUF1269 (1)"	hopo1|gm_asm227-0.25 hopo2|mkr_asm227-snap-0.6 bade2|BDET_07395 sppu|SPPG_02077T0 bade1|BATDEDRAFT_13567
chytrid_2726	1	1	1	1	1	"HEAT (17),DUF3434 (5),Dopey_N (5),Arm (4),DUF2454 (4),ThylakoidFormat (2),DUF2638 (1),Ipi1_N (1),DUF2107 (1),CLASP_N (1)"	hopo1|gm_asm33-0.17 hopo2|mkr_asm33-snap-0.2 bade1|BATDEDRAFT_14265 bade2|BDET_07943 sppu|SPPG_01153T0
chytrid_2727	1	1	1	1	1	"EFP (6),Elong-fact-P_C (5),EFP_N (4),Phage_T7_tail (1),Sigma70_ECF (1),OapA (1)"	hopo1|gm_asm99-0.116 hopo2|mkr_asm99-snap-0.20 bade2|BDET_06299 sppu|SPPG_07805T0 bade1|BATDEDRAFT_89540
chytrid_2728	1	1	1	1	1	Aminotran_5 (5)	hopo1|gm_asm99-0.118 bade2|BDET_06303 sppu|SPPG_08715T0 hopo2|mkr_asm99-aug-0.8 bade1|BATDEDRAFT_33380
chytrid_2729	1	1	1	1	1	"KOW (5),Ribosomal_S4e (5),RS4NT (3),S4 (3)"	hopo1|gm_asm99-0.119 hopo2|snap_msk_asm99-0.75 bade2|BDET_06304 sppu|SPPG_03028T0 bade1|BATDEDRAFT_35382
chytrid_2730	1	1	1	1	1	"Miro (10),Ras (10),SRPRB (9),Arch_ATPase (8),MobB (8),efhand (8),RNA_helicase (8),Dynamin_N (7),Arf (7),NACHT (7),AAA (6),cobW (5),EF_assoc_2 (5),Viral_helicase1 (5),EF_assoc_1 (5),Septin (4),DUF258 (4),MMR_HSR1 (4),ATP-synt_ab (4),NB-ARC (4),PduV-EutP (3),DUF87 (3),UPF0079 (3),AIG1 (3),DUF815 (3),AAA_5 (3),TrwB_AAD_bind (2),DUF265 (2),Pox_A32 (2),FtsK_SpoIIIE (2),GTP_EFTU (2),MCM (2),ArgK (1),Z…	hopo1|gm_asm99-0.133 hopo2|aug_msk_asm99-0.99 bade2|BDET_06297 sppu|SPPG_01483T0 bade1|BATDEDRAFT_19960
chytrid_2731	1	1	1	1	1	"Integrin_b_cyt (2),Cation_ATPase_C (1),ODC_AZ (1),E1-E2_ATPase (1)"	hopo1|gm_asm99-0.136 hopo2|snap_msk_asm99-0.57 bade2|BDET_06298 sppu|SPPG_02836T0 bade1|BATDEDRAFT_25815
chytrid_2732	1	1	1	1	1	"Kinesin (6),Laps (2),DcpS_C (2),HIT (1)"	hopo1|gm_ctg00520-0.25 hopo2|mkr_ctg00520-aug-0.2 sppu|SPPG_00552T0 bade2|BDET_06585 bade1|BATDEDRAFT_13838
chytrid_2733	1	1	1	1	1	"Sel1 (35),TPR_1 (5),MIT (3),TPR_2 (2)"	hopo1|gm_asm125-0.116 hopo2|mkr_asm125-aug-0.8 sppu|SPPG_00330T0 bade1|BATDEDRAFT_8526 bade2|BDET_00563
chytrid_2734	1	1	1	1	1	"YqeY (5),PP2C_C (2),HMD (2),EDC3_LSm (2),DUF2343 (2),Sipho_Gp157 (2)"	hopo1|gm_asm125-0.120 hopo2|mkr_asm125-snap-0.16 bade2|BDET_01608 sppu|SPPG_03933T0 bade1|BATDEDRAFT_22553
chytrid_2735	1	1	1	1	1	"Helicase_C (9),DEAD (4),BRCA2 (2)"	hopo1|gm_asm125-0.123 bade2|BDET_01611 hopo2|mkr_asm125-snap-0.22 bade1|BATDEDRAFT_85181 sppu|SPPG_07690T0
chytrid_2736	1	1	1	1	1	"ABC1 (5),WGG (3),RIO1 (1),Pkinase_Tyr (1),BRO1 (1)"	hopo1|gm_asm125-0.124 hopo2|mkr_asm125-aug-0.10 bade1|BATDEDRAFT_8800 bade2|BDET_00566 sppu|SPPG_01020T0
chytrid_2737	1	1	1	1	1	"EamA (7),TPT (5),UAA (4),DUF1995 (2)"	hopo1|gm_asm125-0.128 hopo2|gm_asm125-0.128 bade2|BDET_01617 bade1|BATDEDRAFT_8900 sppu|SPPG_08151T0
chytrid_2738	1	1	1	1	1	"DUF258 (5),Arf (5),PduV-EutP (5),GTP_EFTU (5),Miro (5),Gtr1_RagA (5),Ras (5),SRPRB (5),FeoB_N (4),Arch_ATPase (4),NACHT (4),AAA_5 (4),Septin (4),KAP_NTPase (2),DUF265 (2),MCM (2),MMR_HSR1 (2)"	hopo1|gm_asm125-0.129 hopo2|gm_asm125-0.129 bade2|BDET_01613 sppu|SPPG_07689T0 bade1|BATDEDRAFT_85182
chytrid_2739	1	1	1	1	1	"Pkinase (5),Pkinase_Tyr (4),YrbL-PhoP_reg (4),APH (4),Kdo (4)"	hopo1|gm_asm377-0.117 sppu|SPPG_07832T0 hopo2|mkr_asm377-snap-0.26 bade1|BATDEDRAFT_17461 bade2|BDET_07618
chytrid_2740	1	1	1	1	1	"Tub (5),Drc1-Sld2 (2)"	hopo1|gm_asm377-0.119 hopo2|mkr_asm377-aug-0.2 bade2|BDET_07614 sppu|SPPG_03586T0 bade1|BATDEDRAFT_90997
chytrid_2741	1	1	1	1	1	"Metallophos (5),DUF3453 (1),Poxvirus_B22R (1),HEAT (1)"	hopo1|gm_asm377-0.136 hopo2|aug_msk_asm377-0.93 sppu|SPPG_07547T0 bade1|BATDEDRAFT_90999 bade2|BDET_07616
chytrid_2742	1	1	1	1	1	"Ribonuc_red_sm (7),FokI_N (2)"	hopo1|gm_asm377-0.138 hopo2|gm_asm377-0.138 bade2|BDET_07626 sppu|SPPG_08741T0 bade1|BATDEDRAFT_37293
chytrid_2743	1	1	1	1	1	"Trehalose_PPase (10),Hydrolase_3 (10),Glyco_transf_20 (5)"	hopo1|gm_asm377-0.139 hopo2|gm_asm377-0.139 bade2|BDET_07620 bade1|BATDEDRAFT_90772 sppu|SPPG_07842T0
chytrid_2744	1	1	1	1	1	"Ofd1_CTDD (10),MarR (1)"	hopo1|gm_asm159-0.26 hopo2|aug_msk_asm159-0.23 bade2|BDET_07313 sppu|SPPG_04072T0 bade1|BATDEDRAFT_91279
chytrid_2745	1	1	1	1	1	"ATP_bind_3 (5),DUF2392 (5),tRNA_Me_trans (4),Asn_synthase (3),hemP (2),PAPS_reduct (2),ThiI (1)"	hopo1|gm_asm159-0.30 hopo2|gm_asm159-0.30 bade2|BDET_07319 sppu|SPPG_06545T0 bade1|BATDEDRAFT_17572
chytrid_2746	1	1	1	1	1	"Reo_sigmaC (4),Filament (3)"	hopo1|gm_asm349-0.16 hopo2|mkr_asm349-snap-0.2 bade2|BDET_03366 bade1|BATDEDRAFT_37579 sppu|SPPG_06467T0
chytrid_2747	1	1	1	1	1	"Dynamin_N (7),MMR_HSR1 (5),TGS (5),YchF-GTPase_C (5),FeoB_N (4),Cupin_2 (2),ArgK (1),TFIIE-A_C-term (1),FtsK_SpoIIIE (1)"	hopo1|gm_asm349-0.20 hopo2|mkr_asm349-snap-0.3 bade2|BDET_03365 sppu|SPPG_06869T0 bade1|BATDEDRAFT_33861
chytrid_2748	1	1	1	1	1	"Arginase (5),OmpA_membrane (4)"	hopo1|gm_asm221-0.71 hopo2|mkr_asm221-aug-0.1 bade2|BDET_06014 sppu|SPPG_04578T0 bade1|BATDEDRAFT_89678
chytrid_2749	1	1	1	1	1	"AA_permease (5),DUF1746 (1)"	hopo1|gm_asm221-0.73 hopo2|mkr_asm221-snap-0.23 bade1|BATDEDRAFT_20085 bade2|BDET_06001 sppu|SPPG_05822T0
chytrid_2750	1	1	1	1	1	"Ribosomal_L2 (5),Ribosomal_L2_C (5),Attacin_N (3)"	hopo1|gm_asm221-0.75 hopo2|mkr_asm221-aug-0.2 bade2|BDET_06012 sppu|SPPG_06361T0 bade1|BATDEDRAFT_37159
chytrid_2751	1	1	1	1	1	"Peptidase_S46 (6),Trypsin (5),Peptidase_S7 (5),PDZ (4),Peptidase_S29 (4)"	hopo1|gm_asm192-0.50 hopo2|mkr_asm192-snap-0.15 sppu|SPPG_01272T0 bade1|BATDEDRAFT_24209 bade2|BDET_02023
chytrid_2752	1	1	2	0	1	"FCH (3),RhoGAP (3),TelA (2),DHQS (1)"	hopo1|gm_asm192-0.51 sppu|SPPG_08781T0 bade1|BATDEDRAFT_36867 bade2|BDET_02035 hopo1|gm_ctg03626-0.2
chytrid_2753	1	1	1	1	1	"Ribosomal_L13 (5),DDRGK (2)"	hopo1|gm_asm192-0.59 hopo2|mkr_asm192-aug-0.1 sppu|SPPG_03600T0 bade2|BDET_02037 bade1|BATDEDRAFT_16384
chytrid_2754	1	1	1	1	1	"UQ_con (5),RWD (5),UFC1 (2),zf-Dof (1)"	hopo1|gm_ctg03143-0.6 hopo2|mkr_ctg03143-aug-0.0 sppu|SPPG_04490T0 bade2|BDET_05482 bade1|BATDEDRAFT_11072
chytrid_2755	1	1	1	1	1	"GTP_EFTU (5),MMR_HSR1 (4),Miro (4),Dynamin_N (4),cobW (4),FtsK_SpoIIIE (3),PduV-EutP (3),IIGP (2),Septin (2),DUF258 (1)"	hopo1|gm_asm256-0.99 hopo2|mkr_asm256-aug-0.6 bade2|BDET_03861 sppu|SPPG_00426T0 bade1|BATDEDRAFT_34336
chytrid_2756	1	1	1	1	1	PPTA (23)	hopo1|gm_asm256-0.105 hopo2|mkr_asm256-snap-0.31 bade2|BDET_05057 sppu|SPPG_03810T0 bade1|BATDEDRAFT_11466
chytrid_2757	1	1	1	1	1	GMP_PDE_delta (5)	hopo1|gm_asm256-0.110 bade2|BDET_05056 sppu|SPPG_00390T0 bade1|BATDEDRAFT_24788 hopo2|mkr_asm256-snap-0.19
chytrid_2758	1	1	1	1	1	"Exon_PolB (5),3_5_exonuc (5),DNA_pol_B (5),DNA_pol_B_exo (5),DNA_pol_B_2 (2)"	hopo1|gm_asm256-0.111 hopo2|gm_asm256-0.111 bade2|BDET_05054 sppu|SPPG_00387T0 bade1|BATDEDRAFT_16581
chytrid_2759	1	1	1	1	1	"HEAT_PBS (3),Arm (2),DNMT1-RFD (2),HEAT (2),HR1 (1)"	hopo1|gm_asm256-0.113 hopo2|mkr_asm256-snap-0.17 bade2|BDET_05062 sppu|SPPG_00443T0 bade1|BATDEDRAFT_88486
chytrid_2760	1	1	1	1	1	"FolB (6),Pterin_bind (5),HPPK (5)"	hopo1|gm_asm256-0.115 hopo2|mkr_asm256-snap-0.26 bade2|BDET_05061 sppu|SPPG_00444T0 bade1|BATDEDRAFT_11724
chytrid_2761	1	1	1	1	1	"GIDA (10),Pyr_redox (8),FAD_binding_3 (6),Thi4 (6),FAD_binding_2 (6),HI0933_like (6),Pyr_redox_2 (5),Pyr_redox_dim (5),AlaDh_PNT_C (3),3HCDH_N (2)"	hopo1|gm_asm85-0.181 hopo2|gm_asm85-0.181 bade2|BDET_04409 sppu|SPPG_06076T0 bade1|BATDEDRAFT_87007
chytrid_2762	1	1	1	1	1	Aminotran_1_2 (5)	hopo1|gm_asm85-0.183 hopo2|gm_asm85-0.183 bade2|BDET_04400 sppu|SPPG_03967T0 bade1|BATDEDRAFT_19087
chytrid_2763	1	1	1	1	1	"Nup84_Nup100 (5),Nic96 (1)"	hopo1|gm_asm85-0.184 bade2|BDET_04415 hopo2|snap_msk_asm85-0.115 bade1|BATDEDRAFT_23684 sppu|SPPG_00536T0
chytrid_2764	1	1	1	1	1	"PI-PLC-X (5),efhand (4),PI-PLC-Y (3),efhand_like (3),C2 (3),GDPD (1),DUF528 (1)"	hopo1|gm_asm85-0.187 hopo2|mkr_asm85-snap-0.70 bade1|BATDEDRAFT_85754 bade2|BDET_00384 sppu|SPPG_03939T0
chytrid_2765	1	1	1	1	1	"WD40 (31),Cytochrom_D1 (12),Nup160 (9),Nucleoporin_N (8),eIF2A (6),DUF2415 (6),PD40 (2)"	hopo1|gm_asm85-0.188 bade2|BDET_04401 sppu|SPPG_03166T0 hopo2|mkr_asm85-snap-0.41 bade1|BATDEDRAFT_36759
chytrid_2766	1	1	1	1	1	"MobB (5),DUF258 (5),ATP-synt_ab_N (5),ATP-synt_ab_C (5),ATP-synt_ab (5),Arch_ATPase (5),NB-ARC (5),AAA (5),KaiC (3)"	hopo1|gm_asm85-0.190 sppu|SPPG_06061T0 hopo2|mkr_asm85-snap-0.48 bade2|BDET_05630 bade1|BATDEDRAFT_20257
chytrid_2767	1	1	1	1	1	"RNA12 (6),RRM_1 (5),Arch_ATPase (5),FtsK_SpoIIIE (4),Zeta_toxin (3),Ret_tiss (2),Herpes_Helicase (2),MobB (1),Rad10 (1),DUF815 (1),GSPII_E (1),Adeno_IVa2 (1),cobW (1)"	hopo1|gm_asm85-0.191 hopo2|gm_asm85-0.191 bade2|BDET_05626 sppu|SPPG_03960T0 bade1|BATDEDRAFT_90136
chytrid_2768	1	1	1	1	1	"Acetyltransf_1 (5),Hat1_N (5),Mec-17 (2),MOZ_SAS (2)"	hopo1|gm_asm85-0.194 hopo2|gm_asm85-0.194 bade2|BDET_04403 sppu|SPPG_01871T0 bade1|BATDEDRAFT_19091
chytrid_2769	1	1	1	1	1	"Band_7 (5),E_Pc_C (1)"	hopo1|gm_asm85-0.196 hopo2|mkr_asm85-aug-0.2 bade2|BDET_04407 sppu|SPPG_06074T0 bade1|BATDEDRAFT_19096
chytrid_2770	1	1	1	1	1	"PfkB (6),Phos_pyr_kin (6),PIN (2)"	hopo1|gm_asm85-0.197 hopo2|mkr_asm85-aug-0.20 bade2|BDET_00380 sppu|SPPG_00621T0 bade1|BATDEDRAFT_36383
chytrid_2771	1	1	1	1	1	Ribosomal_L31e (5)	hopo1|gm_asm85-0.198 hopo2|gm_asm85-0.198 bade2|BDET_00376 sppu|SPPG_05403T0 bade1|BATDEDRAFT_15341
chytrid_2772	1	1	1	1	1	Carn_acyltransf (6)	hopo1|gm_asm85-0.202 hopo2|aug_msk_asm85-0.157 bade2|BDET_04404 bade1|BATDEDRAFT_10147 sppu|SPPG_04683T0
chytrid_2773	1	1	1	1	1	"FAD_binding_3 (5),FAD_binding_2 (5),DAO (5),SE (5),GIDA (4),Pyr_redox_2 (3),GDI (2),Trp_halogenase (2),Shikimate_DH (2),3HCDH_N (2),NAD_Gly3P_dh_N (2),TrkA_N (1),Pyr_redox (1),Thi4 (1),HI0933_like (1),Lycopene_cycl (1),ApbA (1)"	hopo1|gm_asm85-0.206 hopo2|mkr_asm85-snap-0.75 bade2|BDET_00375 sppu|SPPG_01579T0 bade1|BATDEDRAFT_15336
chytrid_2774	1	1	1	1	1	Ribosomal_L18e (5)	hopo1|gm_asm85-0.210 hopo2|aug_msk_asm85-0.156 bade2|BDET_04405 sppu|SPPG_06071T0 bade1|BATDEDRAFT_87003
chytrid_2775	1	1	1	1	1	"Complex1_LYR (5),WbqC (1),DUF37 (1),DUF651 (1)"	hopo1|gm_asm85-0.217 hopo2|mkr_asm85-snap-0.42 sppu|SPPG_05973T0 bade1|BATDEDRAFT_7145 bade2|BDET_04396
chytrid_2776	1	1	1	1	1	"HEAT (10),Adaptin_N (5),Coatamer_beta_C (5),Arm (3),DEK_C (2)"	hopo1|gm_asm85-0.218 hopo2|gm_asm85-0.218 bade2|BDET_04412 sppu|SPPG_00991T0 bade1|BATDEDRAFT_19102
chytrid_2777	1	1	1	1	1	"Sulfatase (6),Phosphodiest (5),PglZ (3),Metalloenzyme (2),RskA (1),DUF3433 (1)"	hopo1|gm_ctg07977-0.10 hopo2|gm_ctg07977-0.10 bade2|BDET_01766 bade1|BATDEDRAFT_14025 sppu|SPPG_08302T0
chytrid_2778	1	1	1	1	1	"NAD_binding_2 (5),PDH (3),F420_oxidored (1),ApbA (1),Shikimate_DH (1),2-Hacid_dh_C (1)"	hopo1|gm_ctg01156-0.7 hopo2|mkr_ctg01156-snap-0.2 bade2|BDET_00170 sppu|SPPG_05586T0 bade1|BATDEDRAFT_33913
chytrid_2779	1	1	1	1	1	HEAT (11)	hopo1|gm_asm83-0.77 hopo2|mkr_asm83-snap-0.11 bade2|BDET_02269 sppu|SPPG_03877T0 bade1|BATDEDRAFT_34806
chytrid_2780	1	1	1	1	1	"HA2 (5),Helicase_C (5),DUF1605 (5),DEAD (5),Zeta_toxin (4),GSPII_E (4),DUF1969 (2),SRP54 (1),zf-UBP (1),NB-ARC (1),cobW (1)"	hopo1|gm_asm83-0.78 hopo2|aug_msk_asm83-0.61 bade2|BDET_02270 sppu|SPPG_03861T0 bade1|BATDEDRAFT_87465
chytrid_2781	1	1	1	1	1	"Clathrin (8),CNH (5),Vps39_1 (5),Vps39_2 (4),FUR (1)"	hopo1|gm_asm83-0.79 bade2|BDET_02277 hopo2|mkr_asm83-snap-0.25 sppu|SPPG_03886T0 bade1|BATDEDRAFT_87461
chytrid_2782	1	1	1	1	1	"WD40 (20),NDK (3),Dpy-30 (2)"	hopo1|gm_asm83-0.82 hopo2|mkr_asm83-aug-0.3 bade2|BDET_02276 sppu|SPPG_03885T0 bade1|BATDEDRAFT_34804
chytrid_2783	1	1	1	1	1	"DUF2075 (3),ResIII (3),KaiC (3),DEAD (3),NACHT (2),Viral_helicase1 (1),Zeta_toxin (1),RNA_helicase (1),AAA_5 (1),Parvo_NS1 (1),PhoH (1),UvrD-helicase (1),FtsK_SpoIIIE (1),Polysacc_deac_1 (1),AAA (1)"	hopo1|gm_asm83-0.85 hopo2|mkr_asm83-aug-0.6 bade2|BDET_02281 sppu|SPPG_03792T0 bade1|BATDEDRAFT_34802
chytrid_2784	1	1	1	1	1	"UCH (5),zf-UBP (3)"	hopo1|gm_asm83-0.87 hopo2|mkr_asm83-aug-0.9 bade2|BDET_02271 sppu|SPPG_03969T0 bade1|BATDEDRAFT_10470
chytrid_2785	1	1	1	1	1	"Acyl-CoA_dh_1 (5),Acyl-CoA_dh_N (5),Acyl-CoA_dh_M (5),Acyl-CoA_dh_2 (5)"	hopo1|gm_asm83-0.90 bade2|BDET_02267 sppu|SPPG_03754T0 hopo2|snap_msk_asm83-0.31 bade1|BATDEDRAFT_19249
chytrid_2786	1	1	1	1	1	"DSPc (6),Y_phosphatase (5),DUF442 (4),Init_tRNA_PT (1)"	hopo1|gm_asm128-0.2 hopo2|mkr_asm128-snap-0.0 bade2|BDET_03908 sppu|SPPG_01877T0 bade1|BATDEDRAFT_15965
chytrid_2787	1	1	1	1	1	Acetyltransf_1 (3)	hopo1|gm_ctg08671-0.2 hopo2|gm_ctg08671-0.2 bade2|BDET_08230 sppu|SPPG_00563T0 bade1|BATDEDRAFT_92243
chytrid_2788	1	1	1	1	1	"Bac_GDH (10),ELFV_dehydrog (5),ELFV_dehydrog_N (4)"	hopo1|gm_asm8-0.12 hopo2|mkr_asm8-aug-0.0 bade2|BDET_08585 sppu|SPPG_08513T0 bade1|BATDEDRAFT_14866
chytrid_2789	1	1	1	1	1	"Helicase_C (5),DSHCT (4),DEAD (4),DUF3516 (4),ResIII (2),Hom_end_hint (1),PhoH (1)"	hopo1|gm_asm150-0.82 hopo2|mkr_asm150-aug-0.7 sppu|SPPG_08666T0 bade1|BATDEDRAFT_9076 bade2|BDET_00868
chytrid_2790	1	1	1	1	1	CPSF_A (4)	hopo1|gm_asm150-0.83 hopo2|aug_msk_asm150-0.62 bade2|BDET_00850 sppu|SPPG_06780T0 bade1|BATDEDRAFT_21894
chytrid_2791	1	1	1	1	1	"FeoB_N (7),Miro (5),Arf (5),Arch_ATPase (5),GTP_EFTU (5),Ras (5),SRPRB (5),ArgK (2),Gtr1_RagA (1)"	hopo1|gm_asm150-0.88 hopo2|gm_asm150-0.88 bade2|BDET_00854 sppu|SPPG_03205T0 bade1|BATDEDRAFT_84861
chytrid_2792	1	1	1	1	1	"Oxidored_FMN (5),His_biosynth (2)"	hopo1|gm_asm150-0.97 hopo2|mkr_asm150-snap-0.19 bade2|BDET_00863 sppu|SPPG_01540T0 bade1|BATDEDRAFT_29250
chytrid_2793	1	1	1	1	1	"DUF1981 (5),HEAT (1)"	hopo1|gm_asm9-0.152 hopo2|mkr_asm9-snap-0.35 bade2|BDET_04731 sppu|SPPG_06184T0 bade1|BATDEDRAFT_25068
chytrid_2794	1	1	1	1	1	"WD40 (23),Prp19 (5),Rtf2 (4),U-box (3),DUF1513 (2),Rox3 (1),Cytochrom_D1 (1),zf-Nse (1)"	hopo1|gm_asm9-0.154 hopo2|gm_asm9-0.154 bade2|BDET_04738 sppu|SPPG_02775T0 bade1|BATDEDRAFT_88622
chytrid_2795	1	1	1	1	1	"Rer1 (7),DUF2154 (1)"	hopo1|gm_asm9-0.160 bade2|BDET_05721 sppu|SPPG_08704T0 hopo2|mkr_asm9-snap-0.20 bade1|BATDEDRAFT_6277
chytrid_2796	1	1	1	1	1	"PCI (4),RPN7 (2),Pepsin-I3 (1),PAS_6 (1)"	hopo1|gm_asm9-0.170 bade2|BDET_04751 sppu|SPPG_01482T0 hopo2|mkr_asm9-snap-0.22 bade1|BATDEDRAFT_16672
chytrid_2797	1	1	1	1	1	"Ribosomal_S6 (5),Gmx_para_CXXCG (1)"	hopo1|gm_asm9-0.171 hopo2|mkr_asm9-snap-0.28 bade2|BDET_04750 bade1|BATDEDRAFT_25050 sppu|SPPG_03243T0
chytrid_2798	1	1	1	1	1	"eIF-5a (5),KOW (4),EFP_N (3)"	hopo1|gm_asm9-0.176 hopo2|snap_msk_asm9-0.82 bade2|BDET_05699 bade1|BATDEDRAFT_17234 sppu|SPPG_02497T0
chytrid_2799	1	1	1	1	1	LigB (5)	hopo1|gm_asm9-0.182 hopo2|gm_asm9-0.182 bade2|BDET_04716 bade1|BATDEDRAFT_11775 sppu|SPPG_01583T0
chytrid_2800	1	1	1	1	1	Mito_carr (15)	hopo1|gm_asm9-0.183 hopo2|mkr_asm9-aug-0.0 bade2|BDET_05705 sppu|SPPG_07411T0 bade1|BATDEDRAFT_90092
chytrid_2801	1	1	1	1	1	"Hexapep (15),NTP_transferase (5),IspD (3),CTP_transf_3 (3)"	hopo1|gm_asm9-1.72 hopo2|mkr_asm9-aug-1.5 bade2|BDET_04679 sppu|SPPG_06917T0 bade1|BATDEDRAFT_16693
chytrid_2802	1	1	1	1	1	"Aminotran_1_2 (5),Aminotran_5 (1),Cys_Met_Meta_PP (1)"	hopo1|gm_asm9-1.73 hopo2|mkr_asm9-snap-1.25 bade2|BDET_04684 sppu|SPPG_04482T0 bade1|BATDEDRAFT_88961
chytrid_2803	1	1	1	1	1	"efhand (19),UPF0154 (10),SPARC_Ca_bdg (9),TerB (9),DUF1880 (5),Tenui_NCP (5),efhand_Ca_insen (5),DUF1103 (5),efhand_like (5),Poly_export (5),RNA_pol_Rpb4 (4),MotA_activ (4),DUF853 (4),Caleosin (4),DUF2528 (1)"	hopo1|gm_asm9-1.75 hopo2|gm_asm9-1.75 sppu|SPPG_02082T0 bade2|BDET_04703 bade1|BATDEDRAFT_19649
chytrid_2804	1	1	1	1	1	NAC (5)	hopo1|gm_asm9-1.79 hopo2|gm_asm9-1.79 bade2|BDET_04678 sppu|SPPG_06844T0 bade1|BATDEDRAFT_25111
chytrid_2805	1	1	1	1	1	"efhand (10),Pro_dh (5),SPARC_Ca_bdg (3),UPF0154 (2),RNA_pol_Rpb4 (1),potato_inhibit (1),YqeY (1)"	hopo1|gm_asm9-1.80 hopo2|mkr_asm9-aug-1.10 bade2|BDET_04706 bade1|BATDEDRAFT_2340 sppu|SPPG_05914T0
chytrid_2806	1	1	1	1	1	"RNB (5),efhand (4),UPF0154 (2),SPARC_Ca_bdg (2),RNA_pol_Rpb4 (1),OB_RNB (1),YqeY (1)"	hopo1|gm_asm9-1.83 hopo2|aug_msk_asm9-1.61 bade2|BDET_04708 sppu|SPPG_01506T0 bade1|BATDEDRAFT_30067
chytrid_2807	1	1	1	1	1	"vATP-synt_E (5),BCS1_N (2),FliS (1)"	hopo1|gm_asm9-1.84 hopo2|snap_msk_asm9-1.42 bade2|BDET_04709 sppu|SPPG_07258T0 bade1|BATDEDRAFT_35129
chytrid_2808	1	1	1	1	1	Synaptobrevin (5)	hopo1|gm_asm9-1.139 hopo2|gm_asm9-1.139 bade2|BDET_04710 sppu|SPPG_02105T0 bade1|BATDEDRAFT_11757
chytrid_2809	1	1	1	1	1	Rap_GAP (6)	hopo1|gm_asm378-0.30 hopo2|mkr_asm378-snap-0.3 bade2|BDET_04658 sppu|SPPG_06786T0 bade1|BATDEDRAFT_25128
chytrid_2810	1	1	1	1	1	TRAPP (5)	hopo1|gm_asm236-0.145 hopo2|mkr_asm236-snap-0.22 bade2|BDET_03478 sppu|SPPG_01514T0 bade1|BATDEDRAFT_29510
chytrid_2811	1	1	1	1	1	"MCD (5),Folliculin (1)"	hopo1|gm_asm236-0.154 hopo2|mkr_asm236-snap-0.37 bade2|BDET_02131 sppu|SPPG_07010T0 bade1|BATDEDRAFT_87533
chytrid_2812	1	1	1	1	1	"ARPC4 (5),Nucleoplasmin (1),SDA1 (1),FKBP_C (1)"	hopo1|gm_asm236-0.158 hopo2|mkr_asm236-snap-0.35 bade2|BDET_02202 sppu|SPPG_07375T0 bade1|BATDEDRAFT_24061
chytrid_2813	1	1	1	1	1	"FA_desaturase (5),Cyt-b5 (5)"	hopo1|gm_asm236-0.162 hopo2|gm_asm236-0.162 bade2|BDET_04542 sppu|SPPG_03737T0 bade1|BATDEDRAFT_11509
chytrid_2814	1	1	1	1	1	"GalP_UDP_tr_C (7),GalP_UDP_transf (5),HIT (5),DcpS_C (3)"	hopo1|gm_asm236-0.167 hopo2|gm_asm236-0.167 sppu|SPPG_06586T0 bade2|BDET_04544 bade1|BATDEDRAFT_11481
chytrid_2815	1	1	1	1	1	"Kdo (6),Pkinase_Tyr (5),APH (5),Pox_ser-thr_kin (5),Pkinase (5),DUF3398 (2)"	hopo1|gm_asm236-0.174 hopo2|gm_asm236-0.174 bade2|BDET_04545 sppu|SPPG_03448T0 bade1|BATDEDRAFT_33264
chytrid_2816	1	1	1	1	1	Glycos_transf_2 (3)	hopo1|gm_asm236-0.176 hopo2|aug_msk_asm236-0.111 bade2|BDET_04537 sppu|SPPG_07196T0 bade1|BATDEDRAFT_11331
chytrid_2817	1	1	1	1	1	"Complex1_49kDa (5),NiFeSe_Hases (5)"	hopo1|gm_asm37-0.151 hopo2|gm_asm37-0.151 bade2|BDET_04071 sppu|SPPG_03276T0 bade1|BATDEDRAFT_16021
chytrid_2818	1	1	1	1	1	"adh_short (3),KR (2),CxxC_CxxC_SSSS (1)"	hopo1|gm_asm37-0.163 hopo2|aug_msk_asm37-0.141 bade2|BDET_01909 bade1|BATDEDRAFT_37414 sppu|SPPG_05315T0
chytrid_2819	1	1	1	1	1	"Abhydrolase_1 (5),Palm_thioest (5),DUF676 (3),DUF915 (1)"	hopo1|gm_asm37-0.164 hopo2|gm_asm37-0.164 bade2|BDET_04075 sppu|SPPG_06220T0 bade1|BATDEDRAFT_86823
chytrid_2820	1	1	1	1	1	TTL (5)	hopo1|gm_asm37-0.168 hopo2|mkr_asm37-snap-0.48 bade1|BATDEDRAFT_35990 bade2|BDET_01907 sppu|SPPG_00019T0
chytrid_2821	1	1	1	1	1	"FMN_dh (6),Cyt-b5 (5),IMPDH (4),Glu_synthase (4),NPD (3),PEMT (1)"	hopo1|gm_asm37-0.170 hopo2|aug_msk_asm37-0.143 sppu|SPPG_04347T0 bade2|BDET_01912 bade1|BATDEDRAFT_30699
chytrid_2822	1	1	1	1	1	"G-alpha (10),Miro (5),MMR_HSR1 (5),Gtr1_RagA (5),Arf (5),6PF2K (5),Ras (5),GTP_EFTU (5),SRPRB (5)"	hopo1|gm_asm144-0.61 hopo2|gm_asm144-0.61 bade2|BDET_00072 sppu|SPPG_05130T0 bade1|BATDEDRAFT_36333
chytrid_2823	1	1	1	1	1	"Tubulin_C (6),Tubulin (5)"	hopo1|gm_asm144-0.65 bade2|BDET_00078 hopo2|mkr_asm144-aug-0.1 sppu|SPPG_05136T0 bade1|BATDEDRAFT_36334
chytrid_2824	1	1	1	1	1	"PI3_PI4_kinase (7),Arfaptin (1),PI3Ka (1),Pik1 (1)"	hopo1|gm_asm144-0.69 hopo2|mkr_asm144-snap-0.17 bade2|BDET_00054 bade1|BATDEDRAFT_33878 sppu|SPPG_05067T0
chytrid_2825	1	1	1	1	1	"GDA1_CD39 (5),Ppx-GppA (1)"	hopo1|gm_asm144-0.71 hopo2|mkr_asm144-snap-0.20 bade2|BDET_05201 bade1|BATDEDRAFT_34942 sppu|SPPG_03996T0
chytrid_2826	1	1	1	1	1	"HHH (5),HhH-GPD (5),EndIII_4Fe-2S (5)"	hopo1|gm_asm144-0.72 hopo2|gm_asm144-0.72 sppu|SPPG_07464T0 bade2|BDET_00079 bade1|BATDEDRAFT_8659
chytrid_2827	1	1	1	1	1	EMG1 (5)	hopo1|gm_asm144-0.77 hopo2|mkr_asm144-snap-0.19 bade2|BDET_00055 bade1|BATDEDRAFT_84466 sppu|SPPG_04473T0
chytrid_2828	1	1	1	1	1	"WD40 (18),CNH (3)"	hopo1|gm_asm144-0.78 bade2|BDET_00071 hopo2|snap_msk_asm144-0.36 bade1|BATDEDRAFT_84472 sppu|SPPG_08280T0
chytrid_2829	1	1	1	1	1	"Pyr_redox_2 (5),FAD_binding_3 (3),HI0933_like (3),Pyr_redox (2),Trp_halogenase (1),Thi4 (1)"	hopo1|gm_asm60-0.54 hopo2|mkr_asm60-snap-0.17 bade2|BDET_07714 sppu|SPPG_04203T0 bade1|BATDEDRAFT_26930
chytrid_2830	1	1	1	1	1	"HOOK (9),Seryl_tRNA_N (3),FliD_N (2),CH (2),GAD-like (1),TBPIP (1)"	hopo1|gm_asm60-0.59 hopo2|gm_asm60-0.59 bade2|BDET_07715 sppu|SPPG_07893T0 bade1|BATDEDRAFT_37311
chytrid_2831	1	1	1	1	1	"WD40 (10),CNH (2),DNA_gyraseA_C (1)"	hopo1|gm_asm90-0.126 hopo2|mkr_asm90-snap-0.19 bade2|BDET_06410 sppu|SPPG_03663T0 bade1|BATDEDRAFT_14943
chytrid_2832	1	1	1	1	1	"Methyltransf_11 (5),MTS (5),Methyltransf_12 (5),PrmA (5),Ubie_methyltran (5),CMAS (5),NodS (4),Methyltransf_9 (4),DREV (2),PCMT (2),RrnaAD (2),MetW (2),TPMT (2),MethyTransf_Reg (2)"	hopo1|gm_asm90-0.134 hopo2|aug_msk_asm90-0.106 bade2|BDET_04104 sppu|SPPG_01246T0 bade1|BATDEDRAFT_9853
chytrid_2833	1	1	1	1	1	Asparaginase_2 (9)	hopo1|gm_asm90-0.141 hopo2|mkr_asm90-aug-0.3 bade2|BDET_04225 bade1|BATDEDRAFT_87272 sppu|SPPG_04831T0
chytrid_2834	1	1	1	1	1	"TBC (6),DUF108 (1)"	hopo1|gm_asm90-0.148 hopo2|mkr_asm90-snap-0.10 bade1|BATDEDRAFT_86843 bade2|BDET_04112 sppu|SPPG_00128T0
chytrid_2835	1	1	1	1	1	"OTU (5),ubiquitin (4)"	hopo1|gm_asm267-0.81 hopo2|gm_asm267-0.81 sppu|SPPG_06149T0 bade2|BDET_03326 bade1|BATDEDRAFT_9386
chytrid_2836	1	1	1	1	1	"PQ-loop (8),CLPTM1 (7),Transport_MerF (2),MtN3_slv (2)"	hopo1|gm_asm267-0.84 bade2|BDET_01839 sppu|SPPG_07763T0 hopo2|mkr_asm267-snap-0.16 bade1|BATDEDRAFT_13981
chytrid_2837	1	1	1	1	1	Gelsolin (15)	hopo1|gm_asm267-0.85 hopo2|mkr_asm267-aug-0.0 bade2|BDET_02737 sppu|SPPG_06272T0 bade1|BATDEDRAFT_37025
chytrid_2838	1	1	1	2	0	"Pkinase_Tyr (7),Pkinase (6),APH (3),Kdo (2)"	hopo1|gm_asm267-0.87 hopo2|mkr_asm267-aug-0.10 bade2|BDET_06550 bade1|BATDEDRAFT_20698 hopo2|mkr_asm294-snap-0.82
chytrid_2839	1	2	1	1	0	"AHSA1 (2),Mg_chelatase (2),KAP_NTPase (1),Guanylate_cyc (1)"	hopo1|gm_asm267-0.90 hopo2|mkr_asm267-snap-0.12 bade2|BDET_02730 bade1|BATDEDRAFT_25409 bade2|BDET_02729
chytrid_2840	1	1	1	1	1	"WD40 (27),eIF2A (13),DUF1258 (4),IKI3 (2),Nup160 (2),CBF (1),NOC3p (1)"	hopo1|gm_asm231-0.103 hopo2|mkr_asm231-aug-0.10 bade2|BDET_07730 sppu|SPPG_07794T0 bade1|BATDEDRAFT_20488
chytrid_2841	1	1	1	1	1	"Ribosomal_L11 (5),Ribosomal_L11_N (5),NAcGluc_Transf (3)"	hopo1|gm_asm231-0.108 hopo2|mkr_asm231-snap-0.32 bade2|BDET_07742 sppu|SPPG_07902T0 bade1|BATDEDRAFT_90837
chytrid_2842	1	1	1	1	1	"PMT (7),MIR (5),Nucleos_tra2_C (4)"	hopo1|gm_asm231-0.110 bade2|BDET_07784 sppu|SPPG_06181T0 hopo2|aug_msk_asm231-0.89 bade1|BATDEDRAFT_20500
chytrid_2843	1	1	1	1	1	Cpn60_TCP1 (6)	hopo1|gm_asm231-0.116 sppu|SPPG_07909T0 bade2|BDET_07728 hopo2|mkr_asm231-snap-0.16 bade1|BATDEDRAFT_20487
chytrid_2844	1	1	1	1	1	"Proteasome (5),Proteasome_A_N (5)"	hopo1|gm_asm231-0.117 hopo2|gm_asm231-0.117 bade2|BDET_07727 sppu|SPPG_00080T0 bade1|BATDEDRAFT_13184
chytrid_2845	1	1	1	1	1	"zf-CHY (5),DUF148 (1),zf-C3HC4 (1)"	hopo1|gm_asm231-0.119 hopo2|mkr_asm231-snap-0.13 bade1|BATDEDRAFT_5217 bade2|BDET_07759 sppu|SPPG_07264T0
chytrid_2846	1	1	1	1	1	"GLE1 (6),LMBR1 (2)"	hopo1|gm_asm231-0.121 hopo2|snap_msk_asm231-0.41 bade2|BDET_07739 sppu|SPPG_04241T0 bade1|BATDEDRAFT_26953
chytrid_2847	1	1	1	1	1	"Chromo (10),SNF2_N (6),Helicase_C (5),DEAD (5),ResIII (5),HDA2-3 (2),Myb_DNA-binding (2)"	hopo1|gm_asm231-0.122 hopo2|gm_asm231-0.122 sppu|SPPG_07808T0 bade1|BATDEDRAFT_35805 bade2|BDET_07780
chytrid_2848	1	1	1	1	1	Ribosomal_L7Ae (5)	hopo1|gm_asm87-0.114 hopo2|gm_asm87-0.114 bade2|BDET_03580 sppu|SPPG_05372T0 bade1|BATDEDRAFT_86458
chytrid_2849	1	1	1	1	1	"Nup96 (11),Nucleoporin2 (3),Peptidase_M1 (2)"	hopo1|gm_asm87-0.117 hopo2|aug_msk_asm87-0.100 bade1|BATDEDRAFT_86195 bade2|BDET_03609 sppu|SPPG_06001T0
chytrid_2850	1	1	1	1	1	"Clathrin (8),zf-C3HC4 (1),WD40 (1)"	hopo1|gm_asm87-0.128 hopo2|mkr_asm87-snap-0.30 bade2|BDET_03593 sppu|SPPG_05970T0 bade1|BATDEDRAFT_34401
chytrid_2851	1	1	1	1	1	"TBC (7),LIF_OSM (1)"	hopo1|gm_ctg00826-0.5 hopo2|mkr_ctg00826-snap-0.1 bade2|BDET_00190 sppu|SPPG_08530T0 bade1|BATDEDRAFT_21298
chytrid_2852	1	1	1	1	1	"PQ-loop (9),RPEL (2),DUF2627 (2),Srg (1),DUF2319 (1)"	hopo1|gm_asm382-0.68 hopo2|snap_msk_asm382-0.48 sppu|SPPG_04742T0 bade2|BDET_04456 bade1|BATDEDRAFT_87316
chytrid_2853	1	1	1	1	1	"RRM_1 (8),RNA_pol_Rbc25 (2),DUF3416 (2),RRM_3 (2)"	hopo1|gm_asm382-0.69 hopo2|mkr_asm382-snap-0.10 bade2|BDET_04457 bade1|BATDEDRAFT_23720 sppu|SPPG_01306T0
chytrid_2854	1	1	1	1	1	"FOP_dimer (5),LisH (4),FliT (1),p450 (1)"	hopo1|gm_asm382-0.71 hopo2|mkr_asm382-aug-0.7 bade2|BDET_00889 bade1|BATDEDRAFT_21929 sppu|SPPG_08697T0
chytrid_2855	1	1	1	1	1	Glyco_tran_28_C (5)	hopo1|gm_asm382-0.72 hopo2|snap_asm382-0.94 bade1|BATDEDRAFT_10179 bade2|BDET_04467 sppu|SPPG_02217T0
chytrid_2856	1	1	1	1	1	"SCO1-SenC (6),AhpC-TSA (5)"	hopo1|gm_asm382-0.75 hopo2|mkr_asm382-aug-0.1 bade1|BATDEDRAFT_10044 bade2|BDET_04462 sppu|SPPG_02967T0
chytrid_2857	1	1	1	1	1	"Mito_carr (15),Na_H_Exchanger (1)"	hopo1|gm_asm382-0.76 hopo2|mkr_asm382-aug-0.6 sppu|SPPG_08336T0 bade2|BDET_07584 bade1|BATDEDRAFT_35739
chytrid_2858	1	1	1	1	1	"RuvB_N (6),Rad17 (5),DNA_pol3_delta (5),RFC-E_C (5),AAA (3),Bac_DnaA (2),TIP49 (2),Rep_fac_C (2),Tri3 (1),Mg_chelatase (1),DEAD (1)"	hopo1|gm_asm382-0.77 hopo2|mkr_asm382-aug-0.8 bade2|BDET_04469 bade1|BATDEDRAFT_16167 sppu|SPPG_04703T0
chytrid_2859	1	1	1	1	1	"GTP_EFTU (6),EFG_C (5),GTP_EFTU_D2 (5),EFG_IV (5),AIG1 (4),MMR_HSR1 (3),FeoB_N (2)"	hopo1|gm_asm382-0.81 hopo2|mkr_asm382-snap-0.13 bade2|BDET_04464 sppu|SPPG_04740T0 bade1|BATDEDRAFT_29739
chytrid_2860	1	1	1	1	1	XAP5 (5)	hopo1|gm_asm163-0.84 hopo2|gm_asm163-0.84 bade2|BDET_02104 bade1|BATDEDRAFT_24147 sppu|SPPG_05406T0
chytrid_2861	1	1	1	1	1	"Abhydrolase_2 (7),Peptidase_S9 (6),Abhydrolase_3 (5),Lipase_3 (5),Abhydrolase_1 (5),FSH1 (4),Abhydro_lipase (4),Thioesterase (2),DUF1749 (2),Peptidase_S15 (1)"	hopo1|gm_asm163-0.86 hopo2|mkr_asm163-snap-0.30 bade2|BDET_02060 sppu|SPPG_02453T0 bade1|BATDEDRAFT_34873
chytrid_2862	1	1	1	1	1	"zf-C4_Topoisom (6),COX5B (5),UPF0547 (5),Desulfoferrod_N (1),zf-CHCC (1)"	hopo1|gm_asm163-0.94 sppu|SPPG_02905T0 bade1|BATDEDRAFT_10435 bade2|BDET_02102 hopo2|aug_msk_asm163-0.73
chytrid_2863	1	1	1	1	1	"eRF1_1 (5),eRF1_3 (5),eRF1_2 (5),Guanylate_cyc_2 (2),DUF3361 (1)"	hopo1|gm_asm163-0.99 hopo2|gm_asm163-0.99 bade2|BDET_02088 sppu|SPPG_02882T0 bade1|BATDEDRAFT_36854
chytrid_2864	1	1	1	1	1	"Cytochrom_C1 (5),Cytochrom_C (4),Tir_receptor_N (1)"	hopo1|gm_asm317-0.147 hopo2|mkr_asm317-snap-0.32 bade1|BATDEDRAFT_9227 bade2|BDET_01576 sppu|SPPG_06759T0
chytrid_2865	1	1	1	1	1	GDA1_CD39 (5)	hopo1|gm_asm317-0.148 hopo2|gm_asm317-0.148 sppu|SPPG_06116T0 bade1|BATDEDRAFT_1311 bade2|BDET_01585
chytrid_2866	1	1	1	1	1	"AMP-binding (5),Condensation (5),NAD_binding_4 (4),PP-binding (4),3Beta_HSD (3),Epimerase (3),RmlD_sub_bind (2)"	hopo1|gm_asm317-0.156 hopo2|mkr_asm317-snap-0.43 bade2|BDET_01583 sppu|SPPG_05072T0 bade1|BATDEDRAFT_8274
chytrid_2867	1	1	1	1	1	FKBP_C (5)	hopo1|gm_asm317-0.157 hopo2|gm_asm317-0.157 bade2|BDET_01545 sppu|SPPG_04326T0 bade1|BATDEDRAFT_22495
chytrid_2868	1	1	1	1	1	"AAR2 (6),AUX_IAA (1)"	hopo1|gm_asm317-0.158 hopo2|mkr_asm317-snap-0.23 sppu|SPPG_00487T0 bade1|BATDEDRAFT_85171 bade2|BDET_01582
chytrid_2869	1	1	1	1	1	"MFS_1 (11),Sugar_tr (4),7tm_1 (2),TRI12 (1)"	hopo1|gm_asm317-0.170 hopo2|snap_msk_asm317-0.49 sppu|SPPG_05058T0 bade2|BDET_01573 bade1|BATDEDRAFT_85233
chytrid_2870	1	1	1	1	1	"WD40 (32),eIF2A (7),DUF3312 (6),DUF1664 (2),DUF948 (1)"	hopo1|gm_asm317-0.177 hopo2|mkr_asm317-snap-0.40 bade2|BDET_01590 sppu|SPPG_01493T0 bade1|BATDEDRAFT_86053
chytrid_2871	1	1	1	1	1	"DUF814 (5),CAP59_mtransfer (3)"	hopo1|gm_ctg11242-0.10 hopo2|mkr_ctg11242-aug-0.0 bade2|BDET_04099 sppu|SPPG_03878T0 bade1|BATDEDRAFT_87245
chytrid_2872	1	1	1	1	1	"Lactamase_B (7),3Beta_HSD (1)"	hopo1|gm_asm251-0.27 hopo2|mkr_asm251-aug-0.4 bade2|BDET_00490 sppu|SPPG_00513T0 bade1|BATDEDRAFT_21574
chytrid_2873	1	1	1	1	1	"HMGL-like (5),ADP_PFK_GK (4)"	hopo1|gm_asm158-0.71 hopo2|gm_asm158-0.71 sppu|SPPG_07461T0 bade2|BDET_00420 bade1|BATDEDRAFT_29157
chytrid_2874	1	1	1	1	1	"PHD (14),CRC_subunit (5),DUF1293 (2)"	hopo1|gm_asm158-0.79 hopo2|snap_msk_asm158-0.56 bade2|BDET_00417 sppu|SPPG_03849T0 bade1|BATDEDRAFT_84646
chytrid_2875	1	1	1	1	1	"HEAT (22),CLASP_N (7),DUF3385 (7),ParcG (6),Arm (4),IBN_N (3),TIP120 (2),Xpo1 (2),DNA_alkylation (1)"	hopo1|gm_asm158-0.80 hopo2|gm_asm158-0.80 bade2|BDET_00422 sppu|SPPG_01645T0 bade1|BATDEDRAFT_33995
chytrid_2876	1	1	1	1	1	"Iso_dh (5),Pro_isomerase (1),RRM_1 (1),TrmE_N (1)"	hopo1|gm_asm158-0.81 hopo2|aug_msk_asm158-0.69 sppu|SPPG_04483T0 bade2|BDET_00424 bade1|BATDEDRAFT_85530
chytrid_2877	1	1	1	1	1	"Acetyltransf_1 (4),FR47 (4),Glutaredoxin (2),DUF1248 (2),DUF2910 (1)"	hopo1|gm_asm158-0.84 hopo2|mkr_asm158-aug-0.4 bade2|BDET_00344 sppu|SPPG_00310T0 bade1|BATDEDRAFT_85556
chytrid_2878	1	1	1	1	1	"FA_desaturase (5),Cyt-b5 (5),Varsurf_PPLC (1)"	hopo1|gm_asm158-0.85 hopo2|gm_asm158-0.85 bade2|BDET_00419 sppu|SPPG_07016T0 bade1|BATDEDRAFT_18307
chytrid_2879	1	1	1	1	1	PsaL (4)	hopo1|gm_ctg03534-0.6 hopo2|mkr_ctg03534-aug-0.0 bade1|BATDEDRAFT_11154 bade2|BDET_05377 sppu|SPPG_03479T0
chytrid_2880	1	1	1	1	1	"DnaJ_C (9),DnaJ_CXXCXGXG (5),HypA (4),DnaJ (4),PQ-loop (2)"	hopo1|gm_asm199-0.24 hopo2|snap_msk_asm199-0.15 bade2|BDET_00155 sppu|SPPG_08760T0 bade1|BATDEDRAFT_15261
chytrid_2881	1	1	1	1	1	"Calreticulin (5),PP2C (2),DUF3767 (1),SpoIIE (1)"	hopo1|gm_asm345-0.33 hopo2|gm_asm345-0.33 bade2|BDET_01880 sppu|SPPG_01136T0 bade1|BATDEDRAFT_20750
chytrid_2882	1	1	1	1	1	"UCH (5),zf-UBP (2),A2L_zn_ribbon (2)"	hopo1|gm_asm362-0.26 hopo2|mkr_asm362-snap-0.3 bade1|BATDEDRAFT_32836 bade2|BDET_03821 sppu|SPPG_03637T0
chytrid_2883	1	1	1	1	1	"Pkinase (6),Pkinase_Tyr (5),Kdo (4)"	hopo1|gm_asm211-0.10 hopo2|mkr_asm211-snap-0.3 bade1|BATDEDRAFT_10265 bade2|BDET_04387 sppu|SPPG_00975T0
chytrid_2884	1	1	1	1	1	"Guanylate_cyc (10),HNOBA (2)"	hopo1|gm_asm318-0.11 hopo2|aug_msk_asm318-0.7 bade1|BATDEDRAFT_23648 bade2|BDET_04375 sppu|SPPG_02532T0
chytrid_2885	1	1	1	1	1	"Dynamin_N (6),EFG_C (5),Miro (5),GTP_EFTU_D2 (5),EFG_IV (5),GTP_EFTU (5),MMR_HSR1 (3),Ras (3),GBP (1)"	hopo1|gm_asm235-0.63 hopo2|mkr_asm235-aug-0.4 bade2|BDET_01141 sppu|SPPG_03504T0 bade1|BATDEDRAFT_15620
chytrid_2886	1	1	1	1	1	"tRNA-synt_2b (5),HGTP_anticodon (5),tRNA_SAD (5)"	hopo1|gm_asm235-0.68 hopo2|aug_asm235-0.104 bade2|BDET_01140 sppu|SPPG_07532T0 bade1|BATDEDRAFT_8061
chytrid_2887	1	1	1	1	1	"Mito_carr (15),Form-deh_trans (2)"	hopo1|gm_asm235-0.72 hopo2|aug_msk_asm235-0.49 sppu|SPPG_08005T0 bade2|BDET_01135 bade1|BATDEDRAFT_18559
chytrid_2888	1	1	1	1	1	Iso_dh (5)	hopo1|gm_asm131-0.75 hopo2|mkr_asm131-snap-0.24 bade2|BDET_00732 sppu|SPPG_03551T0 bade1|BATDEDRAFT_34075
chytrid_2889	1	1	1	1	1	"LuxC (5),Aldedh (5)"	hopo1|gm_asm131-0.77 hopo2|mkr_asm131-aug-0.3 bade2|BDET_00348 sppu|SPPG_03763T0 bade1|BATDEDRAFT_8649
chytrid_2890	1	1	1	1	1	"Pkinase_Tyr (5),Pkinase (5),APH (2),Kdo (2),OCD_Mu_crystall (1)"	hopo1|gm_asm131-0.79 sppu|SPPG_04098T0 bade2|BDET_00726 hopo2|mkr_asm131-aug-0.2 bade1|BATDEDRAFT_31127
chytrid_2891	0	1	1	2	1	"SH3_1 (7),SH3_2 (6),FCH (3),C1_1 (2),SH3_3 (1),Baculo_PEP_C (1),PHD (1),HR1 (1),DUF2458 (1)"	hopo1|gm_asm131-0.84 bade2|BDET_00724 hopo2|mkr_asm131-snap-0.29 sppu|SPPG_04085T0 hopo2|mkr_asm131-snap-0.30
chytrid_2892	1	1	1	1	1	"S-AdoMet_synt_M (5),S-AdoMet_synt_N (5),S-AdoMet_synt_C (5)"	hopo1|gm_asm131-0.85 hopo2|gm_asm131-0.85 bade2|BDET_00731 sppu|SPPG_04101T0 bade1|BATDEDRAFT_18403
chytrid_2893	1	1	1	1	1	"BATS (5),Radical_SAM (5)"	hopo1|gm_asm388-0.76 hopo2|gm_asm388-0.76 bade2|BDET_08175 sppu|SPPG_07129T0 bade1|BATDEDRAFT_92155
chytrid_2894	1	1	1	1	1	"DWNN (4),U-box (3),zf-CCHC (3)"	hopo1|gm_asm388-0.79 hopo2|snap_msk_asm388-0.44 bade1|BATDEDRAFT_92283 bade2|BDET_08172 sppu|SPPG_06553T0
chytrid_2895	1	1	1	1	1	"WD40 (35),Cytochrom_D1 (9),Nup160 (8),DUF1513 (6),PD40 (5),eIF2A (4),DUF1416 (3)"	hopo1|gm_asm388-0.80 hopo2|mkr_asm388-aug-0.12 sppu|SPPG_01421T0 bade2|BDET_04737 bade1|BATDEDRAFT_33248
chytrid_2896	1	1	1	1	1	"Aminotran_3 (5),CbiA (2)"	hopo1|gm_asm388-0.82 hopo2|gm_asm388-0.82 bade2|BDET_08177 sppu|SPPG_07128T0 bade1|BATDEDRAFT_20952
chytrid_2897	1	1	1	1	1	"UPF0016 (11),TauE (4),DUF1961 (1),DUF3278 (1),MFS_1 (1)"	hopo1|gm_asm288-0.31 hopo2|mkr_asm288-aug-0.2 sppu|SPPG_04492T0 bade2|BDET_05777 bade1|BATDEDRAFT_26263
chytrid_2898	1	1	1	1	1	"HEAT (17),Arm (11),IBN_N (5),CLASP_N (5),DUF3385 (4),TIP120 (2),ACC_central (2),DUF1539 (1)"	hopo1|gm_asm288-0.32 hopo2|gm_asm288-0.32 bade2|BDET_05778 sppu|SPPG_06310T0 bade1|BATDEDRAFT_17183
chytrid_2899	1	1	1	1	1	"Zip (6),Bestrophin (4),E1-E2_ATPase (2),Plasmid_stab_B (2)"	hopo1|gm_asm288-0.35 hopo2|aug_msk_asm288-0.27 bade2|BDET_08245 sppu|SPPG_04088T0 bade1|BATDEDRAFT_92123
chytrid_2900	1	1	1	1	1	"DUF221 (7),SIP1 (1)"	hopo1|gm_asm383-0.12 hopo2|mkr_asm383-snap-0.3 sppu|SPPG_00794T0 bade1|BATDEDRAFT_23645 bade2|BDET_04372
chytrid_2901	1	1	1	1	1	"Metallophos (5),PhoD (2),DUF2316 (2)"	hopo1|gm_ctg11877-0.11 hopo2|mkr_ctg11877-aug-0.0 bade2|BDET_06416 sppu|SPPG_07060T0 bade1|BATDEDRAFT_28668
chytrid_2902	1	1	1	1	1	"WD40 (28),Nup160 (4),Nucleoporin_N (4)"	hopo1|gm_ctg01628-0.2 bade2|BDET_07341 bade1|BATDEDRAFT_27140 sppu|SPPG_07393T0 hopo2|mkr_ctg02588-aug-0.0
chytrid_2903	1	1	1	1	1	"SDH_alpha (5),SDH_beta (5),RCC1 (4),MmgE_PrpD (2)"	hopo1|gm_asm306-0.13 hopo2|snap_msk_asm306-0.8 bade2|BDET_04908 sppu|SPPG_01043T0 bade1|BATDEDRAFT_88550
chytrid_2904	1	1	1	1	1	KH_1 (5)	hopo1|gm_asm134-0.161 bade2|BDET_02880 hopo2|mkr_asm134-snap-0.53 sppu|SPPG_02913T0 bade1|BATDEDRAFT_35295
chytrid_2905	1	1	1	1	1	"RNase_PH (5),RNase_PH_C (4)"	hopo1|gm_asm134-0.165 hopo2|mkr_asm134-aug-0.19 bade2|BDET_02863 sppu|SPPG_04117T0 bade1|BATDEDRAFT_19845
chytrid_2906	1	1	1	1	1	"Metallophos (5),Mre11_DNA_bind (5)"	hopo1|gm_asm134-0.166 hopo2|gm_asm134-0.166 bade2|BDET_02882 sppu|SPPG_00305T0 bade1|BATDEDRAFT_35296
chytrid_2907	1	1	1	1	1	"WD40 (49),eIF2A (12),IKI3 (8),DUF3312 (6),CPSF_A (2),Nup160 (2),SGL (2)"	hopo1|gm_asm134-0.172 hopo2|mkr_asm134-aug-0.4 bade2|BDET_02871 sppu|SPPG_02887T0 bade1|BATDEDRAFT_37053
chytrid_2908	1	1	1	1	1	I-set (6)	hopo1|gm_asm134-0.173 hopo2|mkr_asm134-aug-0.9 bade2|BDET_02915 sppu|SPPG_07339T0 bade1|BATDEDRAFT_35313
chytrid_2909	1	1	1	1	1	"TPR_2 (3),RE_AccI (2),CARDB (1)"	hopo1|gm_asm134-0.177 hopo2|mkr_asm134-snap-0.25 bade2|BDET_02918 sppu|SPPG_06640T0 bade1|BATDEDRAFT_89195
chytrid_2910	1	1	1	1	1	"DUF2962 (5),eIF3g (1)"	hopo1|gm_asm134-0.180 hopo2|mkr_asm134-snap-0.45 bade2|BDET_02911 sppu|SPPG_03378T0 bade1|BATDEDRAFT_5937
chytrid_2911	1	1	1	1	1	"Es2 (6),Paramyxo_C (2),RE_LlaMI (2)"	hopo1|gm_asm134-0.186 hopo2|mkr_asm134-snap-0.20 bade2|BDET_02885 bade1|BATDEDRAFT_89442 sppu|SPPG_03552T0
chytrid_2912	1	1	1	1	1	"Cluap1 (5),DUF3053 (4),DUF2099 (1),Baculo_PEP_C (1),Cast (1),IncA (1)"	hopo1|gm_asm134-1.120 hopo2|aug_asm134-1.196 bade2|BDET_02848 bade1|BATDEDRAFT_89153 sppu|SPPG_02878T0
chytrid_2913	1	1	1	1	1	"GIT_SHD (8),Spc7 (3),BLOC1_2 (2),bZIP_1 (2),COG5 (2),V_ATPase_I (2),DUF904 (2),TLE_N (2),MbeD_MobD (2),IncA (1),ATG16 (1),DUF342 (1),DUF812 (1),EzrA (1),DUF2968 (1),DUF585 (1),ADIP (1),Fmp27_WPPW (1),GIT1_C (1),Rab5-bind (1)"	hopo1|gm_asm134-1.123 hopo2|mkr_asm134-snap-1.49 bade2|BDET_02845 bade1|BATDEDRAFT_35276 sppu|SPPG_02875T0
chytrid_2914	1	1	1	1	1	FA_hydroxylase (5)	hopo1|gm_asm134-1.125 hopo2|gm_asm134-1.125 bade2|BDET_02840 sppu|SPPG_06274T0 bade1|BATDEDRAFT_19828
chytrid_2915	1	1	1	1	1	"FA_desaturase (5),Cyt-b5 (3),Ribosomal_L7Ae (1)"	hopo1|gm_asm134-1.127 hopo2|mkr_asm134-aug-1.4 bade2|BDET_02850 sppu|SPPG_02874T0 bade1|BATDEDRAFT_37049
chytrid_2916	1	1	1	1	1	"Cpn60_TCP1 (5),Pyr_redox_2 (3)"	hopo1|gm_asm134-1.130 hopo2|mkr_asm134-aug-1.1 sppu|SPPG_04231T0 bade2|BDET_02857 bade1|BATDEDRAFT_19837
chytrid_2917	1	1	1	1	1	"Acyltransferase (5),Tic20 (1)"	hopo1|gm_asm134-1.131 hopo2|gm_asm134-1.131 sppu|SPPG_02953T0 bade2|BDET_02859 bade1|BATDEDRAFT_89161
chytrid_2918	1	1	1	1	1	"GCV_T_C (5),GCV_T (5),SoxG (3),SUI1 (2),DUF3659 (1)"	hopo1|gm_asm134-1.135 hopo2|mkr_asm134-snap-1.51 sppu|SPPG_04772T0 bade2|BDET_02844 bade1|BATDEDRAFT_16867
chytrid_2919	1	1	1	1	1	CDP-OH_P_transf (5)	hopo1|gm_asm134-1.141 hopo2|mkr_asm134-snap-1.34 bade1|BATDEDRAFT_4359 bade2|BDET_02841 sppu|SPPG_00098T0
chytrid_2920	1	1	1	1	1	"AAA (9),Zeta_toxin (8),RNA_helicase (8),AAA_5 (8),IstB (7),NACHT (7),TIP49 (7),RuvB_N (6),AAA_2 (6),Rad17 (5),Mg_chelatase (5),Arch_ATPase (4),Viral_helicase1 (4),NB-ARC (4),Sigma54_activat (3),PEX-1N (3),AAA_3 (3),PhoH (3),DUF265 (2),GSPII_E (2),FtsK_SpoIIIE (2),SKI (2),cobW (2),CDC48_2 (1),Peptidase_C12 (1),DUF815 (1),UFD1 (1),AFG1_ATPase (1)"	hopo1|gm_asm134-1.214 hopo2|mkr_asm134-snap-1.37 sppu|SPPG_02954T0 bade2|BDET_02860 bade1|BATDEDRAFT_89162
chytrid_2921	1	1	1	1	1	"LRR_1 (12),Exo_endo_phos (5),Anoctamin (1)"	hopo1|gm_asm346-0.87 bade2|BDET_00982 hopo2|mkr_asm346-aug-0.9 sppu|SPPG_08019T0 bade1|BATDEDRAFT_9186
chytrid_2922	1	1	1	1	1	Metallophos (5)	hopo1|gm_asm346-0.89 hopo2|gm_asm346-0.89 bade2|BDET_00986 sppu|SPPG_08007T0 bade1|BATDEDRAFT_18488
chytrid_2923	1	1	1	1	1	"Kinesin (5),HHH (3),Bac_DnaA (1),DUF655 (1),MAP7 (1)"	hopo1|gm_asm346-0.91 bade2|BDET_00971 bade1|BATDEDRAFT_85876 sppu|SPPG_04665T0 hopo2|mkr_asm346-snap-0.14
chytrid_2924	1	1	1	1	1	"PK (5),PK_C (5),HpcH_HpaI (3)"	hopo1|gm_asm346-0.92 hopo2|gm_asm346-0.92 bade2|BDET_00988 sppu|SPPG_02736T0 bade1|BATDEDRAFT_22016
chytrid_2925	1	1	1	1	1	Peptidase_M24 (5)	hopo1|gm_asm346-0.94 bade2|BDET_00980 sppu|SPPG_03392T0 hopo2|mkr_asm346-snap-0.20 bade1|BATDEDRAFT_7893
chytrid_2926	1	1	1	1	1	AMP-binding (6)	hopo1|gm_asm346-0.97 hopo2|mkr_asm346-snap-0.18 bade2|BDET_00978 sppu|SPPG_06636T0 bade1|BATDEDRAFT_84918
chytrid_2927	1	1	1	1	1	"XPG_N (5),5_3_exonuc (5),XPG_I (5),5_3_exonuc_N (3),Fe_dep_repr_C (2)"	hopo1|gm_asm346-0.98 bade2|BDET_00981 sppu|SPPG_01006T0 hopo2|mkr_asm346-snap-0.33 bade1|BATDEDRAFT_22008
chytrid_2928	1	1	1	1	1	"Glycos_transf_1 (5),Glyco_transf_20 (1),DSPc (1),Y_phosphatase (1)"	hopo1|gm_asm346-0.99 hopo2|mkr_asm346-snap-0.22 bade2|BDET_00984 bade1|BATDEDRAFT_8038 sppu|SPPG_03836T0
chytrid_2929	1	1	1	1	1	"WD40 (19),eIF2A (10),Pol_alpha_B_N (1)"	hopo1|gm_asm346-0.101 hopo2|mkr_asm346-snap-0.28 bade2|BDET_00977 bade1|BATDEDRAFT_8254 sppu|SPPG_08012T0
chytrid_2930	1	1	1	1	1	"PCI (5),DUF1881 (2),DUF1978 (1)"	hopo1|gm_asm346-0.102 hopo2|gm_asm346-0.102 bade2|BDET_00974 sppu|SPPG_02310T0 bade1|BATDEDRAFT_34145
chytrid_2931	1	1	1	1	1	"HEAT (15),TFCD_C (5),B56 (2),GAT (1),DUF1546 (1)"	hopo1|gm_asm138-0.99 hopo2|gm_asm138-0.99 bade2|BDET_02414 sppu|SPPG_03041T0 bade1|BATDEDRAFT_34748
chytrid_2932	1	1	1	1	1	"Put_Phosphatase (10),Hydrolase (5),Hydrolase_3 (5),DUF705 (5),SPX (2),S6PP (1),Ferritin (1),CmcI (1)"	hopo1|gm_asm138-0.103 hopo2|mkr_asm138-aug-0.6 bade1|BATDEDRAFT_12318 bade2|BDET_06309 sppu|SPPG_03024T0
chytrid_2933	1	1	1	1	1	"Pkinase (12),Pkinase_Tyr (10),Kdo (5),APH (4),RWD (3),HGTP_anticodon (2),tRNA-synt_2b (1),Seadorna_VP7 (1),LRR_adjacent (1),RIO1 (1),LuxC (1),Peptidase_C71 (1)"	hopo1|gm_asm138-0.107 bade2|BDET_06316 hopo2|mkr_asm138-snap-0.18 sppu|SPPG_03049T0 bade1|BATDEDRAFT_4810
chytrid_2934	1	1	1	1	1	"Molybdopterin (6),TPP_enzyme_M (6),Fer2 (5),NADH-G_4Fe-4S_3 (5),DUF1982 (3)"	hopo1|gm_asm138-0.112 hopo2|mkr_asm138-aug-0.5 bade2|BDET_06317 sppu|SPPG_03045T0 bade1|BATDEDRAFT_33377
[truncated: 6,791 more rows]
