# Supplementary material for: Genomic Transition to Pathogenicity in Chytrid Fungi
Source: PLoS Pathog. 2011 Nov 3;7(11):e1002338. doi: 10.1371/journal.ppat.1002338 (PMC3207900; doi:10.1371/journal.ppat.1002338)
Supplement: Table S4 — Orthologous groups among 21 taxa as determined by OrthoMCL. (XLSX) [file ppat.1002338.s006.xlsx]

## Sheet: SuppTable3
Table S4. Orthologous groups among 21 taxa as determined by OrthoMCL. Protein sets are named by either: the first 2 letters of the organism's genus and species epithets, the organism's isolate number, or the program in which the protein wet was determined. bade1 = Batrachochytrium dendrobatidis (JAM81 sequenced at JGI), bade2 = Batrachochytrium dendrobatidis (JEL423 sequenced at the Broad Institu…
FAMILY	bade1	bade2	hopo1	hopo2	alma	arbe	asni	blde	boci	coci	coim	crne	fugr	mica	necr	phbl	pugr	pytr	sppu	trru	unre	usma	PFAM DOMAINS	FAMILY GENE MEMBERS
all_1000	0	0	0	0	0	0	0	0	0	0	0	0	0	0	0	126	0	0	0	0	0	phbl|Phybl1.fgeneshPB_pg.52__32 phbl|Phybl1.fgeneshPB_pg.60__1 phbl|Phybl1.fgeneshPB_pg.125__1 phbl|Phybl1.fgeneshPB_pg.50__46 phbl|Phybl1.fgeneshPB_pg.264__2 phbl|Phybl1.fgeneshPB_pg.5__53 phbl|Genemark1.9_g phbl|Phybl1.fgeneshPB_pg.60__22 phbl|Phybl1.fgeneshPB_pg.264__1 phbl|Phybl1.fgeneshPB_pg.80__1 phbl|Phybl1.fgeneshPB_pg.226__1 phbl|Genemark1.11_g phbl|Genemark1.12335_g phbl|Genemark1.6168_…
all_1001	0	0	0	0	0	0	0	0	0	0	0	0	0	0	0	116	0	0	0	0	0	phbl|Phybl1.fgeneshPB_pg.4__818 phbl|Phybl1.fgeneshPB_pg.7__413 phbl|Genemark1.5228_g phbl|Genemark1.9833_g phbl|Phybl1.fgeneshPB_pg.1__8 phbl|Phybl1.fgeneshPB_pg.22__51 phbl|Genemark1.5677_g phbl|Phybl1.fgeneshPB_pg.13__16 phbl|Genemark1.9341_g phbl|Phybl1.fgeneshPB_pg.10__164 phbl|Phybl1.fgeneshPB_pg.26__42 phbl|Phybl1.fgeneshPB_pg.1__101 phbl|Phybl1.fgeneshPB_pg.23__7 phbl|Genemark1.13191_g ph…
all_1002	0	0	0	0	0	0	0	0	0	0	0	0	0	0	0	116	0	0	0	0	0	phbl|Genemark1.7214_g phbl|Genemark1.620_g phbl|Phybl1.fgeneshPB_pg.64__15 phbl|Genemark1.9468_g phbl|Phybl1.fgeneshPB_pg.1__278 phbl|fgenesh1_pg.1_#_993 phbl|Genemark1.2289_g phbl|Phybl1.fgeneshPB_pg.68__14 phbl|Genemark1.1584_g phbl|Genemark1.15324_g phbl|fgenesh1_pg.1_#_994 phbl|fgenesh1_pg.44_#_78 phbl|fgenesh1_pg.43_#_89 phbl|fgenesh1_pg.32_#_45 phbl|fgenesh1_pg.8_#_267 phbl|Genemark1.3074_g…
all_1003	0	0	0	0	0	0	0	0	0	0	0	0	0	0	0	0	113	0	0	0	0	pugr|PGTT_00563 pugr|PGTT_19637 pugr|PGTT_00941 pugr|PGTT_13716 pugr|PGTT_06782 pugr|PGTT_19891 pugr|PGTT_12400 pugr|PGTT_16698 pugr|PGTT_19148 pugr|PGTT_17851 pugr|PGTT_03303 pugr|PGTT_03312 pugr|PGTT_19977 pugr|PGTT_16721 pugr|PGTT_08044 pugr|PGTT_10369 pugr|PGTT_19957 pugr|PGTT_18845 pugr|PGTT_18474 pugr|PGTT_19716 pugr|PGTT_12396 pugr|PGTT_18287 pugr|PGTT_19676 pugr|PGTT_20532 pugr|PGTT_05852…
all_1004	0	0	0	0	0	0	0	0	0	0	0	0	0	0	0	0	111	0	0	0	0	pugr|PGTT_17615 pugr|PGTT_00353 pugr|PGTT_09687 pugr|PGTT_03438 pugr|PGTT_05089 pugr|PGTT_11363 pugr|PGTT_04343 pugr|PGTT_04131 pugr|PGTT_14145 pugr|PGTT_16284 pugr|PGTT_15634 pugr|PGTT_11861 pugr|PGTT_19548 pugr|PGTT_02608 pugr|PGTT_03517 pugr|PGTT_01326 pugr|PGTT_16774 pugr|PGTT_11155 pugr|PGTT_15560 pugr|PGTT_08963 pugr|PGTT_19634 pugr|PGTT_10572 pugr|PGTT_08610 pugr|PGTT_18200 pugr|PGTT_07979…
all_1005	0	0	0	0	0	0	0	0	0	0	0	0	0	0	0	106	0	0	0	0	0	phbl|Phybl1.fgeneshPB_pg.423__1 phbl|Phybl1.fgeneshPB_pg.42__38 phbl|Phybl1.fgeneshPB_pg.5__24 phbl|Phybl1.fgeneshPB_pg.5__6 phbl|fgenesh1_pg.1_#_574 phbl|fgenesh1_pg.9_#_9 phbl|fgenesh1_pg.3_#_862 phbl|fgenesh1_pg.53_#_6 phbl|fgenesh1_pg.30_#_4 phbl|fgenesh1_pg.38_#_116 phbl|fgenesh1_pg.53_#_3 phbl|fgenesh1_pg.3_#_855 phbl|fgenesh1_pg.28_#_179 phbl|fgenesh1_pg.3_#_881 phbl|fgenesh1_pg.44_#_40 ph…
all_1006	0	0	0	0	0	0	0	0	0	0	0	0	0	0	0	0	101	0	0	0	0	pugr|PGTT_00162 pugr|PGTT_01383 pugr|PGTT_09174 pugr|PGTT_06654 pugr|PGTT_06843 pugr|PGTT_15990 pugr|PGTT_19455 pugr|PGTT_17037 pugr|PGTT_03540 pugr|PGTT_00488 pugr|PGTT_01045 pugr|PGTT_00786 pugr|PGTT_06791 pugr|PGTT_06871 pugr|PGTT_02446 pugr|PGTT_16024 pugr|PGTT_02437 pugr|PGTT_00302 pugr|PGTT_09009 pugr|PGTT_05686 pugr|PGTT_12198 pugr|PGTT_19847 pugr|PGTT_02006 pugr|PGTT_01714 pugr|PGTT_09411…
all_1007	0	0	0	0	0	7	17	1	11	0	5	0	10	13	6	0	0	14	0	7	7	unre|URET_01317 unre|URET_02932 unre|URET_01366 unre|URET_05998 unre|URET_03815 unre|URET_06499 coim|CIMG_03014T0 coim|CIMG_05569T0 necr|NCU02918T0 necr|NCU09638T0 necr|NCU06013T0 necr|NCU04865T0 necr|NCU05011T0 fugr|FGSG_01790T0 fugr|FGSG_08208T0 fugr|FGSG_03340T0 fugr|FGSG_04694T0 fugr|FGSG_07798T0 fugr|FGSG_10548T0 fugr|FGSG_08795T0 fugr|FGSG_10464T0 fugr|FGSG_12126T0 pytr|PTRT_00110 pytr|PTRT…
all_1008	9	9	5	1	28	2	2	2	2	6	2	3	3	2	2	2	4	2	5	2	2	sppu|SPPG_01293T0 sppu|SPPG_04462T0 sppu|SPPG_05362T0 sppu|SPPG_05475T0 sppu|SPPG_06036T0 hopo1|gm_asm246-0.162 hopo1|gm_asm246-0.163 hopo1|gm_asm133-1.73 bade1|BATDEDRAFT_19380 bade1|BATDEDRAFT_9753 bade1|BATDEDRAFT_88614 bade1|BATDEDRAFT_92730 bade1|BATDEDRAFT_18172 bade1|BATDEDRAFT_20822 bade1|BATDEDRAFT_18633 bade1|BATDEDRAFT_14605 bade1|BATDEDRAFT_16805 coci|CC1G_06420T0 coci|CC1G_06532T0 co…
all_1009	0	0	0	0	0	0	0	0	0	0	0	0	0	0	0	98	0	0	0	0	0	phbl|fgenesh1_pg.1_#_564 phbl|fgenesh1_pg.41_#_9 phbl|fgenesh1_pg.7_#_13 phbl|fgenesh1_pg.44_#_37 phbl|fgenesh1_pg.9_#_231 phbl|fgenesh1_pg.9_#_223 phbl|fgenesh1_pg.46_#_60 phbl|fgenesh1_pg.46_#_44 phbl|Genemark1.616_g phbl|Phybl1.fgeneshPB_pg.74__12 phbl|Phybl1.fgeneshPB_pg.6__137 phbl|fgenesh1_pg.5_#_378 phbl|Genemark1.9151_g phbl|Genemark1.4756_g phbl|Phybl1.fgeneshPB_pg.108__2 phbl|fgenesh1_p…
all_1010	0	0	0	0	0	0	1	0	0	2	0	0	0	0	0	0	93	0	0	0	0	coci|CC1G_10243T0 coci|CC1G_13042T0 pugr|PGTT_00020 pugr|PGTT_07515 pugr|PGTT_06824 pugr|PGTT_19615 pugr|PGTT_18035 pugr|PGTT_19561 pugr|PGTT_12868 pugr|PGTT_18951 pugr|PGTT_11584 pugr|PGTT_02324 pugr|PGTT_11891 pugr|PGTT_10347 pugr|PGTT_01332 pugr|PGTT_20367 pugr|PGTT_12678 pugr|PGTT_01336 pugr|PGTT_03851 pugr|PGTT_07914 pugr|PGTT_08812 pugr|PGTT_09832 pugr|PGTT_03222 pugr|PGTT_15214 pugr|PGTT_1…
all_1011	1	1	2	2	14	9	4	3	4	3	3	1	7	10	3	7	0	5	4	7	3	unre|URET_00162 unre|URET_00750 unre|URET_04188 sppu|SPPG_00451T0 sppu|SPPG_03744T0 sppu|SPPG_05810T0 coim|CIMG_00034T0 coim|CIMG_00780T0 coim|CIMG_06197T0 coci|CC1G_02511T0 coci|CC1G_03025T0 coci|CC1G_04855T0 fugr|FGSG_02786T0 fugr|FGSG_08823T0 fugr|FGSG_12704T0 fugr|FGSG_03323T0 fugr|FGSG_06881T0 fugr|FGSG_11988T0 fugr|FGSG_06771T0 allma|AMAG_02690T0 allma|AMAG_06332T0 allma|AMAG_07491T0 allma|…
all_1012	0	0	0	0	0	0	0	0	0	0	0	0	0	0	0	0	95	0	0	0	0	pugr|PGTT_00116 pugr|PGTT_04530 pugr|PGTT_03099 pugr|PGTT_19818 pugr|PGTT_13850 pugr|PGTT_09424 pugr|PGTT_13208 pugr|PGTT_15780 pugr|PGTT_02975 pugr|PGTT_09109 pugr|PGTT_06369 pugr|PGTT_05684 pugr|PGTT_17714 pugr|PGTT_09369 pugr|PGTT_02805 pugr|PGTT_05687 pugr|PGTT_00384 pugr|PGTT_03855 pugr|PGTT_12564 pugr|PGTT_12285 pugr|PGTT_01488 pugr|PGTT_07469 pugr|PGTT_09096 pugr|PGTT_00621 pugr|PGTT_18110…
all_1013	0	0	0	0	0	0	0	0	0	0	0	0	0	0	0	0	93	0	0	0	0	pugr|PGTT_00210 pugr|PGTT_02252 pugr|PGTT_00413 pugr|PGTT_11781 pugr|PGTT_05231 pugr|PGTT_13369 pugr|PGTT_05851 pugr|PGTT_13744 pugr|PGTT_15357 pugr|PGTT_08028 pugr|PGTT_16842 pugr|PGTT_11175 pugr|PGTT_19415 pugr|PGTT_02263 pugr|PGTT_00530 pugr|PGTT_17026 pugr|PGTT_19867 pugr|PGTT_18874 pugr|PGTT_18027 pugr|PGTT_10244 pugr|PGTT_01710 pugr|PGTT_18168 pugr|PGTT_01194 pugr|PGTT_08977 pugr|PGTT_06542…
all_1014	0	0	0	0	0	0	0	0	0	0	0	0	0	0	0	91	0	0	0	0	0	phbl|Phybl1.fgeneshPB_pg.4__598 phbl|Phybl1.fgeneshPB_pg.9__75 phbl|Phybl1.fgeneshPB_pg.6__418 phbl|Phybl1.fgeneshPB_pg.5__219 phbl|Phybl1.fgeneshPB_pg.60__43 phbl|Phybl1.fgeneshPB_pg.4__697 phbl|Phybl1.fgeneshPB_pg.9__90 phbl|Phybl1.fgeneshPB_pg.9__248 phbl|Genemark1.1032_g phbl|Genemark1.12556_g phbl|Phybl1.fgeneshPB_pg.68__16 phbl|Phybl1.fgeneshPB_pg.1__308 phbl|Phybl1.fgeneshPB_pg.25__30 phbl…
all_1015	0	0	0	0	0	0	0	0	0	0	0	0	0	0	0	0	90	0	0	0	0	pugr|PGTT_00046 pugr|PGTT_05234 pugr|PGTT_15785 pugr|PGTT_01815 pugr|PGTT_17138 pugr|PGTT_13837 pugr|PGTT_06408 pugr|PGTT_18147 pugr|PGTT_08289 pugr|PGTT_00685 pugr|PGTT_07413 pugr|PGTT_08487 pugr|PGTT_02299 pugr|PGTT_14402 pugr|PGTT_03796 pugr|PGTT_05371 pugr|PGTT_14302 pugr|PGTT_16352 pugr|PGTT_08521 pugr|PGTT_01907 pugr|PGTT_15599 pugr|PGTT_20322 pugr|PGTT_07601 pugr|PGTT_20030 pugr|PGTT_19593…
all_1016	0	0	0	0	0	0	0	0	0	0	0	0	0	0	0	90	0	0	0	0	0	phbl|Phybl1.fgeneshPB_pg.4__829 phbl|Phybl1.fgeneshPB_pg.58__13 phbl|Phybl1.fgeneshPB_pg.67__53 phbl|Genemark1.1174_g phbl|Phybl1.fgeneshPB_pg.34__7 phbl|Genemark1.1175_g phbl|Genemark1.7696_g phbl|Genemark1.9910_g phbl|Genemark1.2237_g phbl|Phybl1.fgeneshPB_pg.3__564 phbl|Phybl1.fgeneshPB_pg.61__19 phbl|Phybl1.fgeneshPB_pg.14__17 phbl|Phybl1.fgeneshPB_pg.5__29 phbl|Phybl1.fgeneshPB_pg.64__37 phb…
all_1017	0	0	0	0	0	0	0	0	0	0	0	0	0	0	0	88	0	0	0	0	0	phbl|gw1.1.1347.1 phbl|gw1.2.1394.1 phbl|gw1.18.280.1 phbl|gw1.25.315.1 phbl|gw1.23.343.1 phbl|gw1.40.120.1 phbl|gw1.43.99.1 phbl|gw1.21.284.1 phbl|gw1.7.464.1 phbl|gw1.27.224.1 phbl|gw1.33.103.1 phbl|gw1.30.207.1 phbl|Phybl1.fgeneshPB_pg.43__21 phbl|gw1.32.125.1 phbl|gw1.1.1318.1 phbl|gw1.17.390.1 phbl|gw1.17.399.1 phbl|gw1.3.935.1 phbl|gw1.2.1401.1 phbl|gw1.38.98.1 phbl|gw1.28.186.1 phbl|gw1.10…
all_1018	0	0	0	0	0	0	0	1	0	0	1	0	0	0	0	0	83	1	0	0	1	pugr|PGTT_00139 pugr|PGTT_19705 pugr|PGTT_01495 pugr|PGTT_07378 pugr|PGTT_15933 pugr|PGTT_09899 pugr|PGTT_18954 pugr|PGTT_13214 pugr|PGTT_06037 pugr|PGTT_16353 pugr|PGTT_04799 pugr|PGTT_20179 pugr|PGTT_11116 pugr|PGTT_09487 pugr|PGTT_17112 pugr|PGTT_00314 pugr|PGTT_01331 pugr|PGTT_15472 pugr|PGTT_11802 pugr|PGTT_03686 pugr|PGTT_05669 pugr|PGTT_16851 pugr|PGTT_15322 pugr|PGTT_16200 pugr|PGTT_10892…
all_1019	0	0	0	0	0	0	0	0	0	0	0	0	0	0	0	87	0	0	0	0	0	phbl|fgenesh1_pg.1_#_2 phbl|fgenesh1_pg.7_#_496 phbl|fgenesh1_pg.3_#_874 phbl|fgenesh1_pg.56_#_2 phbl|fgenesh1_pg.1_#_953 phbl|fgenesh1_pg.1_#_945 phbl|fgenesh1_pg.3_#_663 phbl|fgenesh1_pg.1_#_885 phbl|fgenesh1_pg.1_#_877 phbl|fgenesh1_pg.28_#_165 phbl|fgenesh1_pg.35_#_113 phbl|fgenesh1_pg.44_#_47 phbl|Phybl1.fgeneshPB_pg.430__1 phbl|fgenesh1_pg.7_#_505 phbl|fgenesh1_pg.9_#_246 phbl|fgenesh1_pg.3…
all_1020	0	0	0	0	0	0	0	0	0	0	0	0	0	0	0	0	85	0	0	0	0	pugr|PGTT_00106 pugr|PGTT_02458 pugr|PGTT_20243 pugr|PGTT_11414 pugr|PGTT_08974 pugr|PGTT_16089 pugr|PGTT_19151 pugr|PGTT_16446 pugr|PGTT_05624 pugr|PGTT_01964 pugr|PGTT_18697 pugr|PGTT_19254 pugr|PGTT_18696 pugr|PGTT_08183 pugr|PGTT_17329 pugr|PGTT_15226 pugr|PGTT_18707 pugr|PGTT_10880 pugr|PGTT_03296 pugr|PGTT_13629 pugr|PGTT_01981 pugr|PGTT_18289 pugr|PGTT_06664 pugr|PGTT_06581 pugr|PGTT_15791…
all_1021	0	0	0	0	0	0	0	0	0	0	0	0	0	0	0	0	85	0	0	0	0	pugr|PGTT_00208 pugr|PGTT_13721 pugr|PGTT_02241 pugr|PGTT_12052 pugr|PGTT_16118 pugr|PGTT_14291 pugr|PGTT_13991 pugr|PGTT_05854 pugr|PGTT_16580 pugr|PGTT_18239 pugr|PGTT_03274 pugr|PGTT_16846 pugr|PGTT_00412 pugr|PGTT_13743 pugr|PGTT_16843 pugr|PGTT_00531 pugr|PGTT_19866 pugr|PGTT_17027 pugr|PGTT_01708 pugr|PGTT_18026 pugr|PGTT_15515 pugr|PGTT_10243 pugr|PGTT_18875 pugr|PGTT_04596 pugr|PGTT_16241…
all_1022	0	0	0	0	0	0	0	0	0	0	0	0	0	0	0	83	0	0	0	0	0	phbl|estExt_Genemark1.C_10051 phbl|estExt_Genemark1.C_10052 phbl|Genemark1.15916_g phbl|fgenesh1_pg.22_#_11 phbl|Genemark1.8715_g phbl|Phybl1.fgeneshPB_pg.12__26 phbl|Phybl1.fgeneshPB_pg.12__319 phbl|Phybl1.fgeneshPB_pg.12__304 phbl|Phybl1.fgeneshPB_pg.1__181 phbl|Genemark1.10531_g phbl|fgenesh1_pg.13_#_318 phbl|Phybl1.estExt_fgeneshPB_pg.C_120324 phbl|Genemark1.9609_g phbl|fgenesh1_pg.10_#_226 p…
all_1023	0	0	0	0	0	0	0	0	0	0	0	0	0	0	0	0	82	0	0	0	0	pugr|PGTT_15412 pugr|PGTT_05968 pugr|PGTT_15375 pugr|PGTT_10305 pugr|PGTT_08217 pugr|PGTT_03004 pugr|PGTT_03036 pugr|PGTT_12061 pugr|PGTT_09892 pugr|PGTT_07247 pugr|PGTT_00143 pugr|PGTT_05969 pugr|PGTT_05509 pugr|PGTT_04831 pugr|PGTT_17567 pugr|PGTT_19961 pugr|PGTT_04704 pugr|PGTT_09301 pugr|PGTT_08811 pugr|PGTT_00831 pugr|PGTT_00145 pugr|PGTT_12188 pugr|PGTT_12442 pugr|PGTT_14507 pugr|PGTT_03752…
all_1024	0	0	0	0	0	0	0	0	0	0	0	0	0	0	0	81	0	0	0	0	0	phbl|Genemark1.3965_g phbl|Genemark1.6384_g phbl|Genemark1.5410_g phbl|Genemark1.9290_g phbl|fgenesh1_pg.2_#_393 phbl|fgenesh1_kg.1_#_31_#_4784_0_CBNC5775.g1_CBNA_CBNB_CBNC_CBNF phbl|fgenesh1_pg.22_#_95 phbl|fgenesh1_kg.23_#_46_#_4784_0_CBNC5775.g1_CBNA_CBNB_CBNC_CBNF phbl|fgenesh1_kg.20_#_61_#_4784_0_CBNC5775.g1_CBNA_CBNB_CBNC_CBNF phbl|fgenesh1_kg.20_#_40_#_4784_0_CBNC5775.g1_CBNA_CBNB_CBNC_CBN…
all_1025	0	0	0	0	0	0	0	0	0	0	0	0	0	0	0	0	81	0	0	0	0	pugr|PGTT_00186 pugr|PGTT_00614 pugr|PGTT_00613 pugr|PGTT_14118 pugr|PGTT_00611 pugr|PGTT_14412 pugr|PGTT_08391 pugr|PGTT_00610 pugr|PGTT_00603 pugr|PGTT_08409 pugr|PGTT_14407 pugr|PGTT_09091 pugr|PGTT_01274 pugr|PGTT_07908 pugr|PGTT_10901 pugr|PGTT_00601 pugr|PGTT_04609 pugr|PGTT_06140 pugr|PGTT_05891 pugr|PGTT_10888 pugr|PGTT_11978 pugr|PGTT_18279 pugr|PGTT_09087 pugr|PGTT_19688 pugr|PGTT_05893…
all_1026	0	0	0	0	0	0	0	0	0	0	0	0	0	0	0	0	81	0	0	0	0	pugr|PGTT_00441 pugr|PGTT_03580 pugr|PGTT_13349 pugr|PGTT_03560 pugr|PGTT_01004 pugr|PGTT_20563 pugr|PGTT_07638 pugr|PGTT_20411 pugr|PGTT_08371 pugr|PGTT_01636 pugr|PGTT_01354 pugr|PGTT_01267 pugr|PGTT_19657 pugr|PGTT_05537 pugr|PGTT_01662 pugr|PGTT_01568 pugr|PGTT_16434 pugr|PGTT_14074 pugr|PGTT_18218 pugr|PGTT_00918 pugr|PGTT_09277 pugr|PGTT_08484 pugr|PGTT_04856 pugr|PGTT_12735 pugr|PGTT_00688…
all_1027	0	0	0	0	0	0	0	0	0	0	0	0	0	0	0	0	79	0	0	0	0	pugr|PGTT_00132 pugr|PGTT_02293 pugr|PGTT_00133 pugr|PGTT_17950 pugr|PGTT_19677 pugr|PGTT_08768 pugr|PGTT_12752 pugr|PGTT_14263 pugr|PGTT_19335 pugr|PGTT_08767 pugr|PGTT_00832 pugr|PGTT_17983 pugr|PGTT_01650 pugr|PGTT_07092 pugr|PGTT_13295 pugr|PGTT_03006 pugr|PGTT_19374 pugr|PGTT_02244 pugr|PGTT_04030 pugr|PGTT_19056 pugr|PGTT_00707 pugr|PGTT_11750 pugr|PGTT_02551 pugr|PGTT_13518 pugr|PGTT_01649…
all_1028	0	0	0	0	0	0	0	0	0	0	0	0	0	0	0	0	78	0	0	0	0	pugr|PGTT_03963 pugr|PGTT_06915 pugr|PGTT_05383 pugr|PGTT_05809 pugr|PGTT_15047 pugr|PGTT_17945 pugr|PGTT_00336 pugr|PGTT_06852 pugr|PGTT_15609 pugr|PGTT_17040 pugr|PGTT_19609 pugr|PGTT_08494 pugr|PGTT_15610 pugr|PGTT_03870 pugr|PGTT_13785 pugr|PGTT_03361 pugr|PGTT_14102 pugr|PGTT_01507 pugr|PGTT_14915 pugr|PGTT_13683 pugr|PGTT_17960 pugr|PGTT_12189 pugr|PGTT_03726 pugr|PGTT_19492 pugr|PGTT_15866…
all_1029	6	5	4	4	8	3	3	2	3	3	2	3	3	4	3	10	2	1	2	2	2	sppu|SPPG_07717T0 hopo1|gm_asm264-1.99 hopo1|gm_ctg10127-0.7 hopo1|gm_asm272-0.9 hopo1|gm_asm49-1.180 bade1|BATDEDRAFT_33935 bade1|BATDEDRAFT_35334 bade1|BATDEDRAFT_19926 bade1|BATDEDRAFT_ bade1|BATDEDRAFT_25737 bade1|BATDEDRAFT_11954 coci|CC1G_07690T0 coci|CC1G_07699T0 coci|CC1G_07737T0 necr|NCU03591T0 necr|NCU08358T0 necr|NCU09820T0 pugr|PGTT_00876 pugr|PGTT_00878 fugr|FGSG_00669T0 fugr|FGSG_04…
all_1030	0	0	0	0	0	0	0	0	0	0	0	0	0	0	0	0	77	0	0	0	0	pugr|PGTT_01527 pugr|PGTT_14220 pugr|PGTT_16424 pugr|PGTT_06713 pugr|PGTT_18132 pugr|PGTT_13565 pugr|PGTT_19700 pugr|PGTT_04808 pugr|PGTT_08870 pugr|PGTT_17903 pugr|PGTT_00408 pugr|PGTT_09735 pugr|PGTT_02234 pugr|PGTT_05713 pugr|PGTT_12079 pugr|PGTT_09100 pugr|PGTT_16211 pugr|PGTT_08407 pugr|PGTT_01731 pugr|PGTT_09105 pugr|PGTT_03125 pugr|PGTT_19587 pugr|PGTT_13732 pugr|PGTT_07992 pugr|PGTT_17187…
all_1031	0	0	0	0	0	0	0	0	0	0	0	0	0	0	0	0	77	0	0	0	0	pugr|PGTT_00917 pugr|PGTT_11307 pugr|PGTT_04855 pugr|PGTT_19656 pugr|PGTT_19810 pugr|PGTT_09278 pugr|PGTT_02581 pugr|PGTT_09862 pugr|PGTT_12384 pugr|PGTT_08372 pugr|PGTT_18101 pugr|PGTT_09879 pugr|PGTT_18219 pugr|PGTT_13524 pugr|PGTT_01635 pugr|PGTT_03610 pugr|PGTT_01353 pugr|PGTT_01663 pugr|PGTT_14073 pugr|PGTT_01785 pugr|PGTT_10443 pugr|PGTT_03318 pugr|PGTT_16561 pugr|PGTT_20555 pugr|PGTT_12788…
all_1032	0	0	0	0	0	0	0	0	0	1	0	0	0	0	0	76	0	0	0	0	0	phbl|fgenesh1_pg.1_#_324 phbl|Genemark1.6775_g phbl|Phybl1.fgeneshPB_pg.7__69 phbl|Genemark1.15663_g phbl|Genemark1.6956_g phbl|fgenesh1_pg.2_#_415 phbl|Genemark1.13849_g phbl|fgenesh1_pg.8_#_415 phbl|fgenesh1_pg.5_#_274 phbl|Phybl1.fgeneshPB_pg.71__17 phbl|Genemark1.9678_g phbl|Phybl1.fgeneshPB_pg.32__113 phbl|Genemark1.13841_g phbl|Genemark1.10185_g phbl|gw1.9.446.1 phbl|Genemark1.7236_g phbl|P…
all_1033	0	0	0	0	0	0	0	0	0	0	0	0	0	0	0	76	0	0	0	0	0	phbl|Genemark1.1244_g phbl|Genemark1.1253_g phbl|Genemark1.7898_g phbl|Phybl1.fgeneshPB_pg.8__18 phbl|Phybl1.estExt_fgeneshPB_pg.C_130161 phbl|Phybl1.fgeneshPB_pg.13__123 phbl|Phybl1.fgeneshPB_pg.13__159 phbl|Phybl1.estExt_fgeneshPB_pg.C_80012 phbl|Phybl1.fgeneshPB_pg.71__9 phbl|Phybl1.fgeneshPB_pg.13__191 phbl|Genemark1.7728_g phbl|Phybl1.estExt_fgeneshPB_pg.C_130153 phbl|Phybl1.fgeneshPB_pg.71_…
all_1034	0	0	0	0	0	0	0	0	0	0	0	0	0	0	0	0	75	0	0	0	0	pugr|PGTT_05404 pugr|PGTT_02088 pugr|PGTT_05139 pugr|PGTT_10181 pugr|PGTT_06444 pugr|PGTT_09338 pugr|PGTT_11924 pugr|PGTT_02742 pugr|PGTT_04014 pugr|PGTT_11598 pugr|PGTT_15250 pugr|PGTT_05600 pugr|PGTT_20459 pugr|PGTT_17097 pugr|PGTT_17952 pugr|PGTT_06765 pugr|PGTT_14192 pugr|PGTT_07106 pugr|PGTT_20444 pugr|PGTT_18334 pugr|PGTT_07800 pugr|PGTT_13780 pugr|PGTT_10196 pugr|PGTT_12841 pugr|PGTT_12540…
all_1035	0	0	0	0	0	0	0	0	6	0	0	0	0	0	0	0	0	69	0	0	0	pytr|PTRT_00385 pytr|PTRT_02067 pytr|PTRT_11436 pytr|PTRT_11978 pytr|PTRT_01149 pytr|PTRT_06553 pytr|PTRT_01055 pytr|PTRT_12045 pytr|PTRT_00870 pytr|PTRT_10432 pytr|PTRT_07789 pytr|PTRT_12165 pytr|PTRT_02105 pytr|PTRT_06850 pytr|PTRT_01909 pytr|PTRT_08689 pytr|PTRT_06554 pytr|PTRT_06861 pytr|PTRT_09665 pytr|PTRT_04203 pytr|PTRT_06711 pytr|PTRT_10182 pytr|PTRT_04268 pytr|PTRT_09817 pytr|PTRT_09684…
all_1036	0	0	0	0	0	0	0	0	0	75	0	0	0	0	0	0	0	0	0	0	0	coci|CC1G_02149T0 coci|CC1G_15855T0 coci|CC1G_07035T0 coci|CC1G_07453T0 coci|CC1G_07445T0 coci|CC1G_07441T0 coci|CC1G_15854T0 coci|CC1G_07434T0 coci|CC1G_15137T0 coci|CC1G_07432T0 coci|CC1G_12646T0 coci|CC1G_07025T0 coci|CC1G_07012T0 coci|CC1G_06991T0 coci|CC1G_07019T0 coci|CC1G_12700T0 coci|CC1G_15123T0 coci|CC1G_09375T0 coci|CC1G_07009T0 coci|CC1G_09364T0 coci|CC1G_07033T0 coci|CC1G_07022T0 coc…
all_1037	0	0	0	0	0	8	9	2	5	0	4	0	9	10	2	0	0	11	1	8	5	unre|URET_04461 unre|URET_04677 sppu|SPPG_03068T0 coim|CIMG_01861T0 coim|CIMG_09750T0 fugr|FGSG_02315T0 fugr|FGSG_13783T0 fugr|FGSG_13878T0 fugr|FGSG_11659T0 fugr|FGSG_08209T0 fugr|FGSG_11395T0 fugr|FGSG_02394T0 fugr|FGSG_03747T0 pytr|PTRT_01683 pytr|PTRT_11759 pytr|PTRT_01800 pytr|PTRT_09101 pytr|PTRT_12015 pytr|PTRT_10433 pytr|PTRT_11809 pytr|PTRT_10434 pytr|PTRT_10437 pytr|PTRT_11836 pytr|PTRT…
all_1038	0	0	0	0	0	0	0	0	0	0	0	0	0	0	0	74	0	0	0	0	0	phbl|fgenesh1_pg.7_#_345 phbl|fgenesh1_pg.1_#_6 phbl|fgenesh1_pg.8_#_533 phbl|fgenesh1_pg.7_#_483 phbl|Genemark1.9693_g phbl|Genemark1.9686_g phbl|Genemark1.6161_g phbl|Phybl1.fgeneshPB_pg.61__13 phbl|Phybl1.fgeneshPB_pg.38__78 phbl|Phybl1.fgeneshPB_pg.5__41 phbl|Phybl1.fgeneshPB_pg.9__216 phbl|fgenesh1_pg.6_#_246 phbl|fgenesh1_pg.1_#_822 phbl|Genemark1.8959_g phbl|Genemark1.7931_g phbl|Phybl1.fg…
all_1039	5	3	6	4	12	2	2	2	2	2	2	2	2	2	2	8	1	2	5	2	2	unre|URET_06535 unre|URET_06536 sppu|SPPG_00937T0 sppu|SPPG_06138T0 sppu|SPPG_03441T0 sppu|SPPG_06659T0 hopo1|gm_asm213-0.50 hopo1|gm_asm242-1.99 hopo1|gm_asm368-0.27 hopo1|gm_asm213-0.53 bade1|BATDEDRAFT_34502 bade1|BATDEDRAFT_35424 bade1|BATDEDRAFT_8502 necr|NCU04350T0 necr|NCU04352T0 allma|AMAG_01322T0 allma|AMAG_05513T0 allma|AMAG_12722T0 allma|AMAG_14686T0 allma|AMAG_07755T0 allma|AMAG_07719…
all_1040	0	0	0	0	0	0	0	0	0	0	0	0	0	0	0	0	72	0	0	0	0	pugr|PGTT_16930 pugr|PGTT_04351 pugr|PGTT_11399 pugr|PGTT_04970 pugr|PGTT_07883 pugr|PGTT_11431 pugr|PGTT_16996 pugr|PGTT_16603 pugr|PGTT_16201 pugr|PGTT_08759 pugr|PGTT_16852 pugr|PGTT_05792 pugr|PGTT_14984 pugr|PGTT_10278 pugr|PGTT_16476 pugr|PGTT_10240 pugr|PGTT_11007 pugr|PGTT_16528 pugr|PGTT_13763 pugr|PGTT_17602 pugr|PGTT_10241 pugr|PGTT_18126 pugr|PGTT_17865 pugr|PGTT_17920 pugr|PGTT_15748…
all_1041	0	0	0	0	0	0	0	0	0	0	0	0	0	0	0	0	72	0	0	0	0	pugr|PGTT_00389 pugr|PGTT_00426 pugr|PGTT_20453 pugr|PGTT_03219 pugr|PGTT_16593 pugr|PGTT_14128 pugr|PGTT_18590 pugr|PGTT_14196 pugr|PGTT_06578 pugr|PGTT_20152 pugr|PGTT_05225 pugr|PGTT_13974 pugr|PGTT_13229 pugr|PGTT_05623 pugr|PGTT_16090 pugr|PGTT_03287 pugr|PGTT_19194 pugr|PGTT_05434 pugr|PGTT_11128 pugr|PGTT_19745 pugr|PGTT_03475 pugr|PGTT_05126 pugr|PGTT_03979 pugr|PGTT_09944 pugr|PGTT_10853…
all_1042	4	12	1	0	1	0	0	0	1	0	0	0	0	0	0	0	2	1	13	0	0	sppu|SPPG_08561T0 sppu|SPPG_00438T0 sppu|SPPG_03316T0 sppu|SPPG_08320T0 sppu|SPPG_08808T0 sppu|SPPG_08805T0 sppu|SPPG_01770T0 sppu|SPPG_03725T0 sppu|SPPG_08560T0 sppu|SPPG_08024T0 sppu|SPPG_03727T0 sppu|SPPG_06303T0 sppu|SPPG_02628T0 bade1|BATDEDRAFT_26416 bade1|BATDEDRAFT_28550 bade1|BATDEDRAFT_27276 bade2|BDET_02598 bade2|BDET_08810 bade2|BDET_04505 bade2|BDET_07473 bade2|BDET_07801 bade2|BDET_…
all_1043	0	0	0	0	0	0	0	0	0	0	0	0	0	0	0	0	71	0	0	0	0	pugr|PGTT_09848 pugr|PGTT_08414 pugr|PGTT_10426 pugr|PGTT_16971 pugr|PGTT_10221 pugr|PGTT_18979 pugr|PGTT_10238 pugr|PGTT_00207 pugr|PGTT_14806 pugr|PGTT_13677 pugr|PGTT_06104 pugr|PGTT_01591 pugr|PGTT_05164 pugr|PGTT_13784 pugr|PGTT_11197 pugr|PGTT_13811 pugr|PGTT_03614 pugr|PGTT_06069 pugr|PGTT_15126 pugr|PGTT_01523 pugr|PGTT_12501 pugr|PGTT_17050 pugr|PGTT_01152 pugr|PGTT_08069 pugr|PGTT_16060…
all_1044	2	2	1	1	9	3	4	3	2	4	3	4	3	3	3	5	3	3	3	3	3	unre|URET_01160 unre|URET_03219 sppu|SPPG_05531T0 sppu|SPPG_06618T0 sppu|SPPG_05729T0 coim|CIMG_01229T0 coim|CIMG_02494T0 bade1|BATDEDRAFT_34196 bade1|BATDEDRAFT_18227 coci|CC1G_12348T0 coci|CC1G_14207T0 coci|CC1G_13924T0 coci|CC1G_13982T0 necr|NCU03982T0 necr|NCU09602T0 pugr|PGTT_05610 pugr|PGTT_15321 pugr|PGTT_05935 fugr|FGSG_00838T0 fugr|FGSG_09471T0 allma|AMAG_01399T0 allma|AMAG_01412T0 allma…
all_1045	9	10	11	11	16	0	0	0	0	0	0	0	0	0	0	0	0	0	9	0	0	sppu|SPPG_00478T0 sppu|SPPG_07404T0 sppu|SPPG_02933T0 sppu|SPPG_00852T0 sppu|SPPG_07663T0 sppu|SPPG_08792T0 sppu|SPPG_05954T0 sppu|SPPG_05838T0 sppu|SPPG_07828T0 hopo1|gm_asm118-0.138 hopo1|gm_asm205-0.100 hopo1|gm_asm198-0.167 hopo1|gm_asm70-0.128 hopo1|gm_asm87-0.124 hopo1|gm_asm41-0.72 hopo1|gm_asm201-0.155 hopo1|gm_asm58-0.189 bade1|BATDEDRAFT_87564 bade1|BATDEDRAFT_87960 bade1|BATDEDRAFT_907…
all_1046	0	0	0	0	0	0	0	0	0	0	0	0	0	0	0	66	0	0	0	0	0	phbl|Genemark1.2400_g phbl|Genemark1.6939_g phbl|Genemark1.9947_g phbl|Phybl1.fgeneshPB_pg.35__63 phbl|gw1.38.104.1 phbl|gw1.16.328.1 phbl|Phybl1.fgeneshPB_pg.43__80 phbl|Phybl1.fgeneshPB_pg.64__11 phbl|gw1.24.327.1 phbl|Phybl1.fgeneshPB_pg.23__54 phbl|Genemark1.6013_g phbl|Phybl1.fgeneshPB_pg.28__148 phbl|Phybl1.fgeneshPB_pg.54__47 phbl|Phybl1.fgeneshPB_pg.25__175 phbl|Phybl1.fgeneshPB_pg.5__67 …
all_1047	0	0	0	0	0	0	0	0	0	66	0	0	0	0	0	0	0	0	0	0	0	coci|CC1G_01014T0 coci|CC1G_01015T0 coci|CC1G_10642T0 coci|CC1G_07921T0 coci|CC1G_10639T0 coci|CC1G_07922T0 coci|CC1G_08830T0 coci|CC1G_07910T0 coci|CC1G_07890T0 coci|CC1G_08175T0 coci|CC1G_07920T0 coci|CC1G_08157T0 coci|CC1G_04055T0 coci|CC1G_04994T0 coci|CC1G_07888T0 coci|CC1G_04681T0 coci|CC1G_03381T0 coci|CC1G_07911T0 coci|CC1G_08158T0 coci|CC1G_07889T0 coci|CC1G_05431T0 coci|CC1G_08164T0 coc…
all_1048	0	0	0	0	0	0	0	0	0	0	0	0	0	0	0	0	65	0	0	0	0	pugr|PGTT_13995 pugr|PGTT_00354 pugr|PGTT_10854 pugr|PGTT_01672 pugr|PGTT_14446 pugr|PGTT_01540 pugr|PGTT_16156 pugr|PGTT_04540 pugr|PGTT_03451 pugr|PGTT_12886 pugr|PGTT_15302 pugr|PGTT_19943 pugr|PGTT_10132 pugr|PGTT_08121 pugr|PGTT_09241 pugr|PGTT_03461 pugr|PGTT_08585 pugr|PGTT_09365 pugr|PGTT_19015 pugr|PGTT_14461 pugr|PGTT_15613 pugr|PGTT_02852 pugr|PGTT_08943 pugr|PGTT_05838 pugr|PGTT_19453…
all_1049	0	0	0	0	1	0	0	0	0	0	0	0	0	0	0	63	0	0	0	0	0	phbl|Genemark1.69_g phbl|Genemark1.7004_g phbl|Phybl1.fgeneshPB_pg.19__211 phbl|Phybl1.fgeneshPB_pg.36__68 phbl|Genemark1.7637_g phbl|Phybl1.fgeneshPB_pg.5__25 phbl|Phybl1.fgeneshPB_pg.59__40 phbl|Phybl1.fgeneshPB_pg.8__222 phbl|estExt_fgenesh1_pg.C_10315 phbl|estExt_fgenesh1_pg.C_120190 phbl|estExt_fgenesh1_pg.C_50261 phbl|estExt_fgenesh1_pg.C_250249 phbl|fgenesh1_kg.32_#_18_#_3529_1_CBNA_CBNB_C…
all_1050	0	0	0	0	0	0	0	0	0	0	0	0	0	0	0	65	0	0	0	0	0	phbl|fgenesh1_pg.4_#_2 phbl|Phybl1.fgeneshPB_pg.25__65 phbl|Genemark1.12733_g phbl|Genemark1.825_g phbl|Genemark1.8605_g phbl|Phybl1.fgeneshPB_pg.21__190 phbl|Phybl1.fgeneshPB_pg.2__212 phbl|Phybl1.fgeneshPB_pg.1__242 phbl|Phybl1.fgeneshPB_pg.440__3 phbl|Genemark1.8957_g phbl|Genemark1.8609_g phbl|Phybl1.fgeneshPB_pg.12__188 phbl|Phybl1.fgeneshPB_pg.5__32 phbl|Phybl1.fgeneshPB_pg.7__202 phbl|Gene…
all_1051	1	1	3	3	2	4	8	2	2	1	5	2	4	4	2	1	3	5	1	4	4	unre|URET_02553 unre|URET_04459 unre|URET_02554 unre|URET_04458 coim|CIMG_08477T0 coim|CIMG_08564T0 coim|CIMG_08479T1 coim|CIMG_08565T0 coim|CIMG_08479T0 pugr|PGTT_06788 pugr|PGTT_10589 fugr|FGSG_00036T0 fugr|FGSG_05321T0 fugr|FGSG_05322T0 fugr|FGSG_11656T0 allma|AMAG_04452T0 allma|AMAG_16160T0 pytr|PTRT_08254 pytr|PTRT_12020 pytr|PTRT_09099 pytr|PTRT_08255 pytr|PTRT_09098 usma|UM02971 usma|UM064…
all_1052	0	0	0	0	0	0	0	0	0	0	0	0	0	0	0	63	0	0	0	0	0	phbl|Genemark1.108_g phbl|Phybl1.fgeneshPB_pg.5__358 phbl|Genemark1.1864_g phbl|Genemark1.11393_g phbl|Genemark1.10952_g phbl|Genemark1.3775_g phbl|Genemark1.279_g phbl|Genemark1.11006_g phbl|Genemark1.2482_g phbl|Genemark1.1931_g phbl|Genemark1.722_g phbl|Genemark1.5040_g phbl|Genemark1.15494_g phbl|Genemark1.15488_g phbl|Genemark1.6469_g phbl|Genemark1.15059_g phbl|Phybl1.fgeneshPB_pg.29__139 p…
all_1053	1	3	3	3	4	3	3	3	3	3	3	3	3	3	3	0	3	3	3	3	3	unre|URET_00720 unre|URET_00888 sppu|SPPG_00308T0 sppu|SPPG_06442T0 sppu|SPPG_03097T0 coim|CIMG_00743T0 coim|CIMG_04621T0 coim|CIMG_00939T0 hopo1|gm_asm286-0.55 hopo1|gm_asm294-0.191 hopo1|gm_asm46-0.22 coci|CC1G_02978T0 coci|CC1G_06591T0 coci|CC1G_12010T0 necr|NCU02728T0 necr|NCU06318T0 pugr|PGTT_03729 pugr|PGTT_09681 fugr|FGSG_00448T0 fugr|FGSG_05002T0 allma|AMAG_02707T0 allma|AMAG_06316T0 allm…
all_1054	13	49	0	0	0	0	0	0	0	0	0	0	0	0	0	0	0	0	0	0	0	bade1|BATDEDRAFT_90608 bade1|BATDEDRAFT_91702 bade1|BATDEDRAFT_91972 bade1|BATDEDRAFT_87666 bade1|BATDEDRAFT_88837 bade1|BATDEDRAFT_85330 bade1|BATDEDRAFT_86638 bade1|BATDEDRAFT_86681 bade1|BATDEDRAFT_87222 bade1|BATDEDRAFT_91322 bade1|BATDEDRAFT_23072 bade1|BATDEDRAFT_36048 bade1|BATDEDRAFT_35804 bade2|BDET_01174 bade2|BDET_01424 bade2|BDET_01709 bade2|BDET_03962 bade2|BDET_05938 bade2|BDET_0502…
all_1055	0	0	0	0	0	0	0	0	0	0	0	0	0	0	0	62	0	0	0	0	0	phbl|fgenesh1_pg.1_#_581 phbl|fgenesh1_pg.66_#_2 phbl|Phybl1.fgeneshPB_pg.10__286 phbl|fgenesh1_pg.8_#_212 phbl|fgenesh1_pg.38_#_55 phbl|Phybl1.fgeneshPB_pg.38__106 phbl|fgenesh1_pg.28_#_162 phbl|fgenesh1_pg.41_#_8 phbl|Phybl1.fgeneshPB_pg.10__376 phbl|fgenesh1_pg.41_#_24 phbl|Phybl1.fgeneshPB_pg.16__2 phbl|Phybl1.fgeneshPB_pg.68__2 phbl|fgenesh1_pg.6_#_244 phbl|Phybl1.fgeneshPB_pg.2__255 phbl|fg…
all_1056	0	0	0	0	0	0	0	0	0	61	0	0	0	0	0	0	0	0	0	0	0	coci|CC1G_03161T0 coci|CC1G_07661T0 coci|CC1G_11263T0 coci|CC1G_00739T0 coci|CC1G_10480T0 coci|CC1G_10474T0 coci|CC1G_08963T0 coci|CC1G_09517T0 coci|CC1G_10494T0 coci|CC1G_05936T0 coci|CC1G_15188T0 coci|CC1G_07638T0 coci|CC1G_05775T0 coci|CC1G_05771T0 coci|CC1G_15369T0 coci|CC1G_01541T0 coci|CC1G_10500T0 coci|CC1G_05779T0 coci|CC1G_10479T0 coci|CC1G_09594T0 coci|CC1G_05773T0 coci|CC1G_10498T0 coc…
all_1057	0	0	0	0	0	0	3	0	0	0	1	0	0	0	0	55	1	0	0	0	0	phbl|e_gw1.1.1433.1 phbl|Phybl1.gw1.9.113.1 phbl|fgenesh1_pg.40_#_37 phbl|e_gw1.33.123.1 phbl|fgenesh1_pg.25_#_97 phbl|gw1.5.834.1 phbl|gw1.44.85.1 phbl|e_gw1.5.833.1 phbl|gw1.1.1431.1 phbl|e_gw1.1.1432.1 phbl|e_gw1.5.291.1 phbl|e_gw1.4.399.1 phbl|e_gw1.27.110.1 phbl|e_gw1.15.92.1 phbl|e_gw1.2.480.1 phbl|e_gw1.15.93.1 phbl|e_gw1.6.267.1 phbl|Genemark1.15718_g phbl|e_gw1.5.832.1 phbl|e_gw1.5.295.1…
all_1058	0	0	0	0	0	0	0	0	0	0	0	0	0	0	0	0	60	0	0	0	0	pugr|PGTT_00019 pugr|PGTT_01337 pugr|PGTT_07514 pugr|PGTT_08814 pugr|PGTT_19616 pugr|PGTT_06826 pugr|PGTT_12867 pugr|PGTT_11890 pugr|PGTT_15212 pugr|PGTT_18434 pugr|PGTT_10346 pugr|PGTT_13197 pugr|PGTT_00948 pugr|PGTT_20324 pugr|PGTT_06798 pugr|PGTT_02323 pugr|PGTT_17622 pugr|PGTT_11583 pugr|PGTT_04881 pugr|PGTT_04628 pugr|PGTT_14159 pugr|PGTT_07105 pugr|PGTT_01461 pugr|PGTT_18033 pugr|PGTT_07749…
all_1059	3	3	3	3	3	2	2	2	1	3	2	3	2	2	2	7	2	2	6	2	2	unre|URET_02647 unre|URET_06140 sppu|SPPG_03909T0 sppu|SPPG_04845T0 sppu|SPPG_05605T0 sppu|SPPG_07777T0 sppu|SPPG_05446T0 sppu|SPPG_07609T0 coim|CIMG_05598T0 coim|CIMG_08655T0 bade1|BATDEDRAFT_19415 bade1|BATDEDRAFT_14509 bade1|BATDEDRAFT_21013 coci|CC1G_03095T0 coci|CC1G_04496T0 coci|CC1G_06628T0 necr|NCU04251T0 necr|NCU05239T0 pugr|PGTT_03325 pugr|PGTT_10666 fugr|FGSG_02483T0 fugr|FGSG_10327T0 …
all_1060	2	1	0	0	2	2	3	1	3	11	1	1	6	2	3	3	8	5	1	2	1	coci|CC1G_00973T0 coci|CC1G_09057T0 coci|CC1G_11897T0 coci|CC1G_12716T0 coci|CC1G_06074T0 coci|CC1G_09062T0 coci|CC1G_02571T0 coci|CC1G_04162T0 coci|CC1G_10743T0 coci|CC1G_12897T0 coci|CC1G_14925T0 pugr|PGTT_02854 pugr|PGTT_04492 pugr|PGTT_11258 pugr|PGTT_11259 pugr|PGTT_09991 pugr|PGTT_03684 pugr|PGTT_20388 pugr|PGTT_04950 fugr|FGSG_04146T0 fugr|FGSG_06549T0 allma|AMAG_08406T0 allma|AMAG_16982T0…
all_1061	0	0	0	0	0	0	0	0	0	0	0	0	0	0	0	0	59	0	0	0	0	pugr|PGTT_02214 pugr|PGTT_20382 pugr|PGTT_03220 pugr|PGTT_12611 pugr|PGTT_12608 pugr|PGTT_14044 pugr|PGTT_04727 pugr|PGTT_08088 pugr|PGTT_14765 pugr|PGTT_15924 pugr|PGTT_03716 pugr|PGTT_07671 pugr|PGTT_07069 pugr|PGTT_19215 pugr|PGTT_16410 pugr|PGTT_12459 pugr|PGTT_09778 pugr|PGTT_08091 pugr|PGTT_16367 pugr|PGTT_15786 pugr|PGTT_09942 pugr|PGTT_16922 pugr|PGTT_10799 pugr|PGTT_18205 pugr|PGTT_03622…
all_1062	0	0	0	0	0	0	0	0	0	0	0	0	0	0	0	59	0	0	0	0	0	phbl|fgenesh1_pg.1_#_57 phbl|fgenesh1_pg.40_#_38 phbl|Phybl1.fgeneshPB_pg.9__413 phbl|Genemark1.6743_g phbl|Phybl1.estExt_fgeneshPB_pg.C_550052 phbl|Phybl1.fgeneshPB_pg.459__2 phbl|Genemark1.5966_g phbl|Phybl1.fgeneshPB_pg.16__181 phbl|Phybl1.fgeneshPB_pg.25__117 phbl|Phybl1.fgeneshPB_pg.9__366 phbl|Genemark1.14112_g phbl|fgenesh1_pg.41_#_27 phbl|Phybl1.fgeneshPB_pg.1072__1 phbl|Genemark1.14986_g…
all_1063	0	0	0	0	0	0	0	0	0	0	0	0	0	0	0	59	0	0	0	0	0	phbl|estExt_fgenesh1_pg.C_130015 phbl|fgenesh1_pg.1_#_882 phbl|fgenesh1_pg.5_#_410 phbl|fgenesh1_pg.48_#_27 phbl|fgenesh1_pg.37_#_112 phbl|fgenesh1_pg.32_#_62 phbl|fgenesh1_pg.8_#_510 phbl|fgenesh1_pg.1_#_881 phbl|fgenesh1_pg.24_#_244 phbl|fgenesh1_pg.2_#_962 phbl|fgenesh1_pg.1_#_959 phbl|Genemark1.9733_g phbl|fgenesh1_pg.7_#_311 phbl|fgenesh1_pg.41_#_33 phbl|Genemark1.12033_g phbl|fgenesh1_pg.25…
all_1064	0	0	0	0	0	0	0	0	0	58	0	0	0	0	0	0	0	0	0	0	0	coci|CC1G_00767T0 coci|CC1G_12146T0 coci|CC1G_03028T0 coci|CC1G_10677T0 coci|CC1G_06150T0 coci|CC1G_13827T0 coci|CC1G_10207T0 coci|CC1G_03221T0 coci|CC1G_12635T0 coci|CC1G_14271T0 coci|CC1G_14531T0 coci|CC1G_08903T0 coci|CC1G_06157T0 coci|CC1G_12224T0 coci|CC1G_13819T0 coci|CC1G_08886T0 coci|CC1G_10197T0 coci|CC1G_06202T0 coci|CC1G_10698T0 coci|CC1G_08124T0 coci|CC1G_15099T0 coci|CC1G_10993T0 coc…
all_1065	0	0	0	0	0	0	0	0	0	58	0	0	0	0	0	0	0	0	0	0	0	coci|CC1G_02654T0 coci|CC1G_06049T0 coci|CC1G_06046T0 coci|CC1G_06045T0 coci|CC1G_07503T0 coci|CC1G_11473T0 coci|CC1G_09537T0 coci|CC1G_09901T0 coci|CC1G_07517T0 coci|CC1G_09470T0 coci|CC1G_12050T0 coci|CC1G_09466T0 coci|CC1G_05929T0 coci|CC1G_05931T0 coci|CC1G_11599T0 coci|CC1G_12236T0 coci|CC1G_05953T0 coci|CC1G_08219T0 coci|CC1G_14281T0 coci|CC1G_11247T0 coci|CC1G_03977T0 coci|CC1G_03974T0 coc…
all_1066	0	0	0	0	0	0	0	0	0	0	0	0	0	0	0	0	58	0	0	0	0	pugr|PGTT_15937 pugr|PGTT_00064 pugr|PGTT_08077 pugr|PGTT_00620 pugr|PGTT_12489 pugr|PGTT_05818 pugr|PGTT_01569 pugr|PGTT_00702 pugr|PGTT_00204 pugr|PGTT_18688 pugr|PGTT_11379 pugr|PGTT_05689 pugr|PGTT_11826 pugr|PGTT_08985 pugr|PGTT_09741 pugr|PGTT_11718 pugr|PGTT_04542 pugr|PGTT_09022 pugr|PGTT_17716 pugr|PGTT_20006 pugr|PGTT_05380 pugr|PGTT_17735 pugr|PGTT_03935 pugr|PGTT_13469 pugr|PGTT_00676…
all_1067	0	0	0	0	0	0	0	0	0	0	0	0	0	0	0	0	58	0	0	0	0	pugr|PGTT_00041 pugr|PGTT_09527 pugr|PGTT_01879 pugr|PGTT_15852 pugr|PGTT_08929 pugr|PGTT_03093 pugr|PGTT_11144 pugr|PGTT_04196 pugr|PGTT_13957 pugr|PGTT_20145 pugr|PGTT_17773 pugr|PGTT_09908 pugr|PGTT_12772 pugr|PGTT_06451 pugr|PGTT_00997 pugr|PGTT_02962 pugr|PGTT_19475 pugr|PGTT_18221 pugr|PGTT_09625 pugr|PGTT_14458 pugr|PGTT_02362 pugr|PGTT_15740 pugr|PGTT_18148 pugr|PGTT_19336 pugr|PGTT_06835…
all_1068	0	0	0	0	0	0	0	0	0	0	0	0	0	0	0	58	0	0	0	0	0	phbl|fgenesh1_pg.1_#_1 phbl|fgenesh1_pg.35_#_124 phbl|Phybl1.fgeneshPB_pg.74__16 phbl|fgenesh1_pg.1_#_884 phbl|Phybl1.fgeneshPB_pg.5__7 phbl|Genemark1.15965_g phbl|Genemark1.7705_g phbl|Genemark1.8216_g phbl|Phybl1.fgeneshPB_pg.52__24 phbl|Genemark1.8793_g phbl|fgenesh1_pg.24_#_21 phbl|fgenesh1_pg.44_#_8 phbl|Genemark1.6173_g phbl|Genemark1.14920_g phbl|fgenesh1_pg.1_#_25 phbl|fgenesh1_pg.9_#_245…
all_1069	4	13	0	0	0	0	0	0	0	0	0	0	0	0	0	0	40	0	0	0	0	pugr|PGTT_00534 pugr|PGTT_08920 pugr|PGTT_16549 pugr|PGTT_12815 pugr|PGTT_02915 pugr|PGTT_17294 pugr|PGTT_09668 pugr|PGTT_15154 pugr|PGTT_10519 pugr|PGTT_00657 pugr|PGTT_03158 pugr|PGTT_10289 pugr|PGTT_10068 pugr|PGTT_10421 pugr|PGTT_01390 pugr|PGTT_04575 pugr|PGTT_20142 pugr|PGTT_15932 pugr|PGTT_12745 pugr|PGTT_09633 pugr|PGTT_20127 pugr|PGTT_05407 pugr|PGTT_17242 pugr|PGTT_13117 pugr|PGTT_10004…
all_1070	0	0	0	0	0	0	0	57	0	0	0	0	0	0	0	0	0	0	0	0	0	blde|BDBG_00164T0 blde|BDBG_08651T0 blde|BDBG_04053T0 blde|BDBG_02884T0 blde|BDBG_02861T0 blde|BDBG_03569T0 blde|BDBG_08745T0 blde|BDBG_04325T0 blde|BDBG_05450T0 blde|BDBG_00356T0 blde|BDBG_03182T0 blde|BDBG_02309T0 blde|BDBG_06934T0 blde|BDBG_05799T0 blde|BDBG_00339T0 blde|BDBG_02778T0 blde|BDBG_01482T0 blde|BDBG_05833T0 blde|BDBG_02891T0 blde|BDBG_04163T0 blde|BDBG_00351T0 blde|BDBG_02893T0 bld…
all_1071	5	5	4	4	7	1	1	1	1	2	1	2	1	1	1	5	3	1	5	1	1	sppu|SPPG_00877T0 sppu|SPPG_07620T0 sppu|SPPG_03084T0 sppu|SPPG_03289T0 sppu|SPPG_05426T0 bade1|BATDEDRAFT_36044 bade1|BATDEDRAFT_14616 pugr|PGTT_08730 pugr|PGTT_09939 allma|AMAG_06169T0 allma|AMAG_14841T0 allma|AMAG_15310T0 allma|AMAG_08416T0 allma|AMAG_16987T0 allma|AMAG_14861T0 allma|AMAG_15340T0 bade2|BDET_01756 bade2|BDET_08534 bade2|BDET_02397 phbl|estExt_Genewise1Plus.C_10256 phbl|gw1.1.35…
all_1072	0	0	0	0	52	0	0	0	0	0	0	0	0	0	0	0	0	0	3	0	0	sppu|SPPG_03057T0 sppu|SPPG_04432T0 sppu|SPPG_06409T0 allma|AMAG_00676T0 allma|AMAG_01108T0 allma|AMAG_05290T0 allma|AMAG_17443T0 allma|AMAG_07948T0 allma|AMAG_16468T0 allma|AMAG_17044T0 allma|AMAG_17154T0 allma|AMAG_08460T0 allma|AMAG_03925T0 allma|AMAG_11885T0 allma|AMAG_14284T0 allma|AMAG_13059T0 allma|AMAG_16465T0 allma|AMAG_13060T0 allma|AMAG_05014T0 allma|AMAG_16463T0 allma|AMAG_16088T0 all…
all_1073	0	0	0	0	0	0	0	0	0	1	0	0	0	0	0	0	54	0	0	0	0	pugr|PGTT_00070 pugr|PGTT_00775 pugr|PGTT_15109 pugr|PGTT_18550 pugr|PGTT_19338 pugr|PGTT_05985 pugr|PGTT_06033 pugr|PGTT_06659 pugr|PGTT_11850 pugr|PGTT_01063 pugr|PGTT_06093 pugr|PGTT_12087 pugr|PGTT_11593 pugr|PGTT_06928 pugr|PGTT_02292 pugr|PGTT_19471 pugr|PGTT_01562 pugr|PGTT_08655 pugr|PGTT_05531 pugr|PGTT_11638 pugr|PGTT_18946 pugr|PGTT_13904 pugr|PGTT_18509 pugr|PGTT_19521 pugr|PGTT_11573…
all_1074	0	0	0	0	0	0	0	0	0	0	0	0	0	0	0	55	0	0	0	0	0	phbl|Genemark1.15_g phbl|Genemark1.8961_g phbl|Genemark1.7589_g phbl|Genemark1.4571_g phbl|Phybl1.fgeneshPB_pg.3__733 phbl|Genemark1.9287_g phbl|Phybl1.fgeneshPB_pg.7__464 phbl|Genemark1.72_g phbl|Phybl1.fgeneshPB_pg.38__32 phbl|Genemark1.5736_g phbl|Phybl1.fgeneshPB_pg.3__719 phbl|Phybl1.fgeneshPB_pg.33__62 phbl|Genemark1.6969_g phbl|Phybl1.fgeneshPB_pg.42__14 phbl|Phybl1.fgeneshPB_pg.17__287 ph…
all_1075	1	1	1	1	6	3	2	2	2	6	3	1	2	3	2	2	2	3	5	3	3	sppu|SPPG_00449T0 sppu|SPPG_02047T0 sppu|SPPG_06944T0 sppu|SPPG_07605T0 coci|CC1G_00373T0 coci|CC1G_04830T0 coci|CC1G_04788T0 coci|CC1G_09846T0 coci|CC1G_04846T0 coci|CC1G_08842T0 pugr|PGTT_09581 pugr|PGTT_11327 allma|AMAG_07166T0 allma|AMAG_17442T0 allma|AMAG_08075T0 allma|AMAG_07947T0 allma|AMAG_13247T0 allma|AMAG_16892T0 phbl|estExt_Genewise1.C_60620 phbl|gw1.7.13.1 unre|URET_02476 trru|TERG_0…
all_1076	0	0	0	0	15	3	1	1	3	14	0	1	4	2	1	1	0	2	0	3	1	coci|CC1G_00121T0 coci|CC1G_04749T0 coci|CC1G_00122T0 coci|CC1G_15856T0 coci|CC1G_15700T0 coci|CC1G_06332T0 coci|CC1G_05306T0 coci|CC1G_15703T0 coci|CC1G_06334T0 coci|CC1G_02813T0 coci|CC1G_02050T0 coci|CC1G_03738T0 coci|CC1G_06814T0 allma|AMAG_07171T0 allma|AMAG_08081T0 allma|AMAG_08082T0 allma|AMAG_07172T0 allma|AMAG_11413T0 allma|AMAG_11439T0 allma|AMAG_11437T0 allma|AMAG_13895T0 allma|AMAG_13…
all_1077	0	0	0	0	0	0	0	0	0	0	0	0	0	0	0	0	54	0	0	0	0	pugr|PGTT_00073 pugr|PGTT_19349 pugr|PGTT_20523 pugr|PGTT_18553 pugr|PGTT_15105 pugr|PGTT_06090 pugr|PGTT_19340 pugr|PGTT_00772 pugr|PGTT_20085 pugr|PGTT_19333 pugr|PGTT_01066 pugr|PGTT_20219 pugr|PGTT_06036 pugr|PGTT_05988 pugr|PGTT_13857 pugr|PGTT_20507 pugr|PGTT_12084 pugr|PGTT_06655 pugr|PGTT_14176 pugr|PGTT_20450 pugr|PGTT_01561 pugr|PGTT_19473 pugr|PGTT_14533 pugr|PGTT_11575 pugr|PGTT_05529…
all_1078	0	0	0	0	54	0	0	0	0	0	0	0	0	0	0	0	0	0	0	0	0	allma|AMAG_03965T0 allma|AMAG_05129T0 allma|AMAG_11178T0 allma|AMAG_06451T0 allma|AMAG_17292T0 allma|AMAG_17520T0 allma|AMAG_12381T0 allma|AMAG_17594T0 allma|AMAG_17519T0 allma|AMAG_17467T0 allma|AMAG_06457T0 allma|AMAG_06458T0 allma|AMAG_14701T0 allma|AMAG_17382T0 allma|AMAG_06456T0 allma|AMAG_12380T0 allma|AMAG_11355T0 allma|AMAG_06455T0 allma|AMAG_07965T0 allma|AMAG_15205T0 allma|AMAG_12733T0 …
all_1079	0	0	0	0	0	0	0	0	0	0	0	0	0	0	0	0	54	0	0	0	0	pugr|PGTT_13451 pugr|PGTT_15385 pugr|PGTT_18529 pugr|PGTT_08787 pugr|PGTT_11276 pugr|PGTT_10452 pugr|PGTT_00249 pugr|PGTT_16123 pugr|PGTT_09852 pugr|PGTT_16744 pugr|PGTT_13140 pugr|PGTT_19483 pugr|PGTT_20291 pugr|PGTT_09678 pugr|PGTT_10383 pugr|PGTT_09343 pugr|PGTT_00574 pugr|PGTT_13953 pugr|PGTT_14020 pugr|PGTT_13549 pugr|PGTT_01409 pugr|PGTT_09108 pugr|PGTT_18724 pugr|PGTT_06319 pugr|PGTT_01494…
all_1080	0	0	0	0	0	0	0	0	0	0	0	0	0	0	0	0	54	0	0	0	0	pugr|PGTT_20449 pugr|PGTT_18390 pugr|PGTT_11052 pugr|PGTT_17711 pugr|PGTT_06120 pugr|PGTT_02822 pugr|PGTT_19386 pugr|PGTT_13900 pugr|PGTT_07320 pugr|PGTT_03804 pugr|PGTT_18259 pugr|PGTT_11312 pugr|PGTT_03492 pugr|PGTT_20486 pugr|PGTT_19016 pugr|PGTT_19960 pugr|PGTT_19770 pugr|PGTT_10966 pugr|PGTT_18039 pugr|PGTT_08761 pugr|PGTT_06652 pugr|PGTT_17777 pugr|PGTT_19364 pugr|PGTT_19363 pugr|PGTT_05027…
all_1081	0	0	0	0	54	0	0	0	0	0	0	0	0	0	0	0	0	0	0	0	0	allma|AMAG_13236T0 allma|AMAG_12240T0 allma|AMAG_05698T0 allma|AMAG_00516T0 allma|AMAG_13220T0 allma|AMAG_05677T0 allma|AMAG_09510T0 allma|AMAG_08771T0 allma|AMAG_12360T0 allma|AMAG_01581T0 allma|AMAG_13219T0 allma|AMAG_12136T0 allma|AMAG_12125T0 allma|AMAG_12326T0 allma|AMAG_13226T0 allma|AMAG_12115T0 allma|AMAG_12260T0 allma|AMAG_16883T0 allma|AMAG_05730T0 allma|AMAG_05708T0 allma|AMAG_12339T0 …
all_1082	0	0	0	0	0	0	7	3	4	1	2	2	6	1	3	9	3	5	2	1	1	sppu|SPPG_05722T0 sppu|SPPG_08243T0 coim|CIMG_09764T0 coim|CIMG_06623T0 coci|CC1G_00562T0 necr|NCU08056T0 necr|NCU10009T0 necr|NCU09830T0 pugr|PGTT_14827 pugr|PGTT_14832 pugr|PGTT_14836 fugr|FGSG_02870T0 fugr|FGSG_07383T0 fugr|FGSG_08830T0 fugr|FGSG_08309T0 fugr|FGSG_10706T0 fugr|FGSG_10577T0 pytr|PTRT_01386 pytr|PTRT_02794 pytr|PTRT_09303 pytr|PTRT_02725 pytr|PTRT_10889 crne|CNAG_00730T0 crne|CN…
all_1083	0	0	53	0	0	0	0	0	0	0	0	0	0	0	0	0	0	0	0	0	0	hopo1|gm_ctg10692-0.0 hopo1|gm_ctg17877-0.1 hopo1|gm_ctg10887-0.0 hopo1|gm_ctg11793-0.0 hopo1|gm_ctg14426-0.0 hopo1|gm_ctg13355-0.6 hopo1|gm_ctg10821-0.0 hopo1|gm_ctg01034-0.1 hopo1|gm_ctg06175-0.0 hopo1|gm_ctg10205-0.0 hopo1|gm_ctg05880-0.0 hopo1|gm_ctg01170-0.0 hopo1|gm_ctg04240-0.0 hopo1|gm_ctg02733-0.0 hopo1|gm_ctg07930-0.0 hopo1|gm_ctg05881-0.0 hopo1|gm_asm108-0.198 hopo1|gm_asm90-0.142 hopo…
all_1084	0	0	0	0	0	0	0	0	0	0	0	0	0	0	0	0	53	0	0	0	0	pugr|PGTT_00560 pugr|PGTT_05924 pugr|PGTT_19971 pugr|PGTT_06827 pugr|PGTT_13840 pugr|PGTT_14170 pugr|PGTT_14546 pugr|PGTT_07633 pugr|PGTT_04689 pugr|PGTT_03368 pugr|PGTT_04487 pugr|PGTT_06311 pugr|PGTT_08046 pugr|PGTT_19981 pugr|PGTT_07625 pugr|PGTT_06993 pugr|PGTT_00624 pugr|PGTT_11310 pugr|PGTT_19997 pugr|PGTT_15935 pugr|PGTT_03715 pugr|PGTT_18672 pugr|PGTT_19982 pugr|PGTT_08235 pugr|PGTT_07634…
all_1085	0	0	0	0	0	0	0	0	0	0	0	0	0	0	0	0	53	0	0	0	0	pugr|PGTT_00906 pugr|PGTT_19060 pugr|PGTT_03621 pugr|PGTT_03642 pugr|PGTT_08150 pugr|PGTT_11841 pugr|PGTT_06013 pugr|PGTT_04102 pugr|PGTT_12554 pugr|PGTT_06847 pugr|PGTT_16371 pugr|PGTT_07429 pugr|PGTT_13625 pugr|PGTT_08480 pugr|PGTT_01385 pugr|PGTT_11843 pugr|PGTT_16180 pugr|PGTT_10193 pugr|PGTT_17428 pugr|PGTT_08823 pugr|PGTT_10376 pugr|PGTT_05308 pugr|PGTT_16320 pugr|PGTT_13598 pugr|PGTT_18094…
all_1086	0	0	0	0	0	0	0	0	0	0	0	0	0	0	0	53	0	0	0	0	0	phbl|Genemark1.150_g phbl|Genemark1.3472_g phbl|Phybl1.fgeneshPB_pg.16__217 phbl|Genemark1.6382_g phbl|Genemark1.15877_g phbl|Phybl1.fgeneshPB_pg.40__101 phbl|Genemark1.414_g phbl|Genemark1.717_g phbl|Genemark1.3126_g phbl|Genemark1.7959_g phbl|Phybl1.fgeneshPB_pg.23__225 phbl|Genemark1.7030_g phbl|fgenesh1_pg.4_#_417 phbl|fgenesh1_pg.1_#_612 phbl|fgenesh1_pg.3_#_749 phbl|fgenesh1_pg.8_#_319 phbl…
all_1087	0	0	0	0	0	0	0	0	0	0	0	0	0	0	0	53	0	0	0	0	0	phbl|estExt_fgenesh1_pg.C_40442 phbl|Genemark1.11163_g phbl|Genemark1.12628_g phbl|Genemark1.14037_g phbl|Phybl1.fgeneshPB_pg.39__1 phbl|estExt_fgenesh1_pg.C_520005 phbl|fgenesh1_pg.11_#_36 phbl|estExt_fgenesh1_pg.C_480004 phbl|fgenesh1_pg.79_#_1 phbl|estExt_fgenesh1_pg.C_70503 phbl|Genemark1.9403_g phbl|fgenesh1_pg.51_#_19 phbl|fgenesh1_pg.8_#_536 phbl|Genemark1.3904_g phbl|Genemark1.8151_g phbl…
all_1088	0	0	0	0	0	0	0	0	0	52	0	0	0	0	0	0	0	0	0	0	0	coci|CC1G_09746T0 coci|CC1G_15478T0 coci|CC1G_10226T0 coci|CC1G_15566T0 coci|CC1G_15640T0 coci|CC1G_12722T0 coci|CC1G_11681T0 coci|CC1G_13828T0 coci|CC1G_13091T0 coci|CC1G_12943T0 coci|CC1G_10665T0 coci|CC1G_10130T0 coci|CC1G_15488T0 coci|CC1G_15494T0 coci|CC1G_12551T0 coci|CC1G_13316T0 coci|CC1G_12856T0 coci|CC1G_15677T0 coci|CC1G_12002T0 coci|CC1G_10453T0 coci|CC1G_15567T0 coci|CC1G_15765T0 coc…
all_1089	0	0	0	0	0	0	0	0	0	0	0	0	0	0	0	0	52	0	0	0	0	pugr|PGTT_00324 pugr|PGTT_09698 pugr|PGTT_13079 pugr|PGTT_15970 pugr|PGTT_04415 pugr|PGTT_13441 pugr|PGTT_07125 pugr|PGTT_20173 pugr|PGTT_07818 pugr|PGTT_01818 pugr|PGTT_18674 pugr|PGTT_11968 pugr|PGTT_13180 pugr|PGTT_12872 pugr|PGTT_00323 pugr|PGTT_01247 pugr|PGTT_00472 pugr|PGTT_18350 pugr|PGTT_15926 pugr|PGTT_04393 pugr|PGTT_08257 pugr|PGTT_10271 pugr|PGTT_08869 pugr|PGTT_08778 pugr|PGTT_17000…
all_1090	0	0	0	0	0	0	0	0	0	0	0	0	0	0	0	0	52	0	0	0	0	pugr|PGTT_05099 pugr|PGTT_06163 pugr|PGTT_07619 pugr|PGTT_14923 pugr|PGTT_17527 pugr|PGTT_06733 pugr|PGTT_20343 pugr|PGTT_16873 pugr|PGTT_14909 pugr|PGTT_13337 pugr|PGTT_07781 pugr|PGTT_00576 pugr|PGTT_04097 pugr|PGTT_04421 pugr|PGTT_01845 pugr|PGTT_03950 pugr|PGTT_01484 pugr|PGTT_04631 pugr|PGTT_01024 pugr|PGTT_04685 pugr|PGTT_00617 pugr|PGTT_01795 pugr|PGTT_01794 pugr|PGTT_04100 pugr|PGTT_18226…
all_1091	0	0	0	0	0	0	0	0	0	0	0	0	0	0	0	52	0	0	0	0	0	phbl|Genemark1.5181_g phbl|Genemark1.4194_g phbl|Genemark1.925_g phbl|Phybl1.fgeneshPB_pg.5__44 phbl|Phybl1.fgeneshPB_pg.71__59 phbl|Phybl1.fgeneshPB_pg.14__301 phbl|Phybl1.fgeneshPB_pg.64__67 phbl|Phybl1.fgeneshPB_pg.43__12 phbl|Phybl1.fgeneshPB_pg.210__1 phbl|Phybl1.fgeneshPB_pg.75__2 phbl|gw1.17.109.1 phbl|fgenesh1_pg.1_#_1235 phbl|fgenesh1_pg.8_#_234 phbl|fgenesh1_pg.3_#_885 phbl|fgenesh1_pg.…
all_1092	0	0	0	0	3	4	3	3	3	2	3	1	5	4	3	3	0	3	3	4	3	unre|URET_00257 unre|URET_00592 unre|URET_02849 sppu|SPPG_06728T0 sppu|SPPG_08664T0 coim|CIMG_00162T0 coim|CIMG_12859T0 coim|CIMG_03108T0 coci|CC1G_00228T0 coci|CC1G_07450T0 necr|NCU05046T0 necr|NCU07966T0 necr|NCU08147T0 fugr|FGSG_02677T0 fugr|FGSG_08985T0 fugr|FGSG_04919T0 fugr|FGSG_04245T0 fugr|FGSG_04995T0 allma|AMAG_01040T0 allma|AMAG_02549T0 allma|AMAG_16513T0 pytr|PTRT_07283 pytr|PTRT_1152…
all_1093	23	24	3	0	0	0	0	0	0	0	0	0	0	0	0	0	0	0	1	0	0	hopo1|gm_asm80-0.52 hopo1|gm_ctg01002-0.2 bade1|BATDEDRAFT_26098 bade1|BATDEDRAFT_90146 bade1|BATDEDRAFT_85649 bade1|BATDEDRAFT_86314 bade1|BATDEDRAFT_86001 bade1|BATDEDRAFT_92744 bade1|BATDEDRAFT_86231 bade1|BATDEDRAFT_24156 bade1|BATDEDRAFT_24207 bade1|BATDEDRAFT_22176 bade1|BATDEDRAFT_27246 bade1|BATDEDRAFT_23754 bade1|BATDEDRAFT_23310 bade1|BATDEDRAFT_27937 bade1|BATDEDRAFT_28775 bade1|BATDED…
all_1094	1	1	2	2	6	3	3	2	3	3	3	3	3	3	2	1	1	2	1	3	2	allma|AMAG_00593T0 allma|AMAG_02103T0 allma|AMAG_01271T0 allma|AMAG_05461T0 allma|AMAG_01272T0 allma|AMAG_05462T0 unre|URET_02095 usma|UM00065 sppu|SPPG_00427T0 trru|TERG_07024T0 coim|CIMG_03122T0 unre|URET_02838 mica|MCYG_06565T0 coim|CIMG_06886T0 mica|MCYG_01266T0 trru|TERG_07678T0 necr|NCU10226T0 fugr|FGSG_11457T0 crne|CNAG_05831T0 hopo2|gm_asm135-0.121 hopo1|gm_asm135-0.121 coim|CIMG_07737T0 …
all_1095	0	0	0	0	0	0	0	0	0	0	0	0	0	0	0	0	51	0	0	0	0	pugr|PGTT_00102 pugr|PGTT_14619 pugr|PGTT_17902 pugr|PGTT_07091 pugr|PGTT_04301 pugr|PGTT_04617 pugr|PGTT_10377 pugr|PGTT_12192 pugr|PGTT_11147 pugr|PGTT_06922 pugr|PGTT_20428 pugr|PGTT_00482 pugr|PGTT_01008 pugr|PGTT_18804 pugr|PGTT_13554 pugr|PGTT_04937 pugr|PGTT_11903 pugr|PGTT_09244 pugr|PGTT_03271 pugr|PGTT_13749 pugr|PGTT_06834 pugr|PGTT_20304 pugr|PGTT_17163 pugr|PGTT_08129 pugr|PGTT_12553…
all_1096	0	0	0	0	0	0	0	0	0	0	0	0	0	0	0	0	51	0	0	0	0	pugr|PGTT_01467 pugr|PGTT_20221 pugr|PGTT_03226 pugr|PGTT_08020 pugr|PGTT_06771 pugr|PGTT_20236 pugr|PGTT_13667 pugr|PGTT_02117 pugr|PGTT_08029 pugr|PGTT_10114 pugr|PGTT_16923 pugr|PGTT_18991 pugr|PGTT_10122 pugr|PGTT_08710 pugr|PGTT_08033 pugr|PGTT_01656 pugr|PGTT_11839 pugr|PGTT_19511 pugr|PGTT_12338 pugr|PGTT_20208 pugr|PGTT_13253 pugr|PGTT_10998 pugr|PGTT_15221 pugr|PGTT_04626 pugr|PGTT_11959…
all_1097	0	0	0	0	0	0	0	0	0	0	0	0	0	0	0	51	0	0	0	0	0	phbl|Phybl1.fgeneshPB_pg.7__5 phbl|Phybl1.fgeneshPB_pg.22__85 phbl|fgenesh1_pg.2_#_978 phbl|Genemark1.1274_g phbl|Genemark1.15593_g phbl|Genemark1.3247_g phbl|Genemark1.13711_g phbl|Genemark1.14910_g phbl|Phybl1.fgeneshPB_pg.762__1 phbl|Phybl1.fgeneshPB_pg.23__73 phbl|Phybl1.fgeneshPB_pg.9__35 phbl|Genemark1.14361_g phbl|Phybl1.fgeneshPB_pg.1__399 phbl|fgenesh1_pg.41_#_15 phbl|fgenesh1_pg.6_#_202…
all_1098	0	0	0	0	0	0	0	0	0	0	0	0	0	0	0	0	50	0	0	0	0	pugr|PGTT_00015 pugr|PGTT_17292 pugr|PGTT_02820 pugr|PGTT_14735 pugr|PGTT_00648 pugr|PGTT_00649 pugr|PGTT_02165 pugr|PGTT_16832 pugr|PGTT_09125 pugr|PGTT_16359 pugr|PGTT_18566 pugr|PGTT_13871 pugr|PGTT_03738 pugr|PGTT_00961 pugr|PGTT_14338 pugr|PGTT_14766 pugr|PGTT_02215 pugr|PGTT_03228 pugr|PGTT_12460 pugr|PGTT_01381 pugr|PGTT_18837 pugr|PGTT_18206 pugr|PGTT_07670 pugr|PGTT_16334 pugr|PGTT_11534…
all_1099	0	0	0	0	0	0	0	0	0	0	0	0	0	0	0	50	0	0	0	0	0	phbl|fgenesh1_pg.1_#_4 phbl|Phybl1.fgeneshPB_pg.4__578 phbl|Genemark1.7699_g phbl|Genemark1.13332_g phbl|fgenesh1_pg.9_#_228 phbl|Genemark1.3318_g phbl|fgenesh1_pg.3_#_863 phbl|fgenesh1_pg.53_#_2 phbl|Genemark1.13687_g phbl|fgenesh1_pg.36_#_1 phbl|fgenesh1_pg.38_#_115 phbl|Genemark1.7592_g phbl|Genemark1.14233_g phbl|fgenesh1_pg.9_#_10 phbl|Genemark1.9712_g phbl|Genemark1.15579_g phbl|fgenesh1_pg…
all_1100	0	0	0	0	0	0	0	0	0	0	0	0	0	0	0	50	0	0	0	0	0	phbl|Genemark1.580_g phbl|Genemark1.6152_g phbl|Genemark1.927_g phbl|Phybl1.fgeneshPB_pg.1__259 phbl|Phybl1.fgeneshPB_pg.7__232 phbl|Phybl1.fgeneshPB_pg.7__252 phbl|Genemark1.9124_g phbl|Phybl1.fgeneshPB_pg.23__4 phbl|fgenesh1_pg.1_#_567 phbl|fgenesh1_pg.32_#_153 phbl|fgenesh1_pg.61_#_2 phbl|fgenesh1_pg.21_#_4 phbl|fgenesh1_pg.25_#_82 phbl|fgenesh1_pg.46_#_49 phbl|fgenesh1_pg.33_#_128 phbl|fgenes…
all_1101	0	0	1	0	0	0	0	0	0	0	0	0	0	0	0	17	0	0	31	0	0	sppu|SPPG_00245T0 sppu|SPPG_00314T0 sppu|SPPG_08446T0 sppu|SPPG_00355T0 sppu|SPPG_02589T0 sppu|SPPG_05483T0 sppu|SPPG_06457T0 sppu|SPPG_05193T0 sppu|SPPG_00246T0 sppu|SPPG_01499T0 sppu|SPPG_02855T0 sppu|SPPG_00452T0 sppu|SPPG_07727T0 sppu|SPPG_04925T0 sppu|SPPG_02141T0 sppu|SPPG_06926T0 sppu|SPPG_02771T0 sppu|SPPG_06543T0 sppu|SPPG_05145T0 sppu|SPPG_07598T0 sppu|SPPG_02191T0 sppu|SPPG_00319T0 spp…
all_1102	3	3	3	3	7	1	1	1	2	3	1	2	1	2	1	4	3	1	3	1	1	sppu|SPPG_06482T0 sppu|SPPG_06842T0 sppu|SPPG_07125T0 bade1|BATDEDRAFT_19146 bade1|BATDEDRAFT_14534 bade1|BATDEDRAFT_9692 coci|CC1G_07338T0 coci|CC1G_10178T0 coci|CC1G_12291T0 pugr|PGTT_04671 pugr|PGTT_04678 allma|AMAG_03736T0 allma|AMAG_06882T0 allma|AMAG_04619T0 allma|AMAG_11009T0 allma|AMAG_11619T0 allma|AMAG_09966T0 allma|AMAG_08551T0 bade2|BDET_02459 bade2|BDET_03263 bade2|BDET_08179 crne|CN…
all_1103	2	2	3	4	4	2	2	2	3	2	2	2	2	2	2	2	2	2	2	2	2	coim|CIMG_06286T0 coim|CIMG_07813T0 coci|CC1G_11201T0 coci|CC1G_15845T0 pugr|PGTT_03411 pugr|PGTT_07203 allma|AMAG_01300T0 allma|AMAG_05488T0 allma|AMAG_10446T0 allma|AMAG_03172T0 bade2|BDET_03943 bade2|BDET_06102 crne|CNAG_01235T0 crne|CNAG_04513T0 phbl|estExt_fgenesh1_pm.C_220057 phbl|Phybl1.fgeneshPB_pg.22__168 blde|BDBG_04692T0 blde|BDBG_05834T0 mica|MCYG_02390T0 mica|MCYG_06827T0 asni|ANID_0…
all_1104	3	3	3	3	8	2	2	2	2	1	2	1	2	2	2	2	1	2	1	2	2	coim|CIMG_06320T0 coim|CIMG_08288T0 hopo1|gm_asm44-0.185 hopo1|gm_asm66-0.165 bade1|BATDEDRAFT_34911 bade1|BATDEDRAFT_28626 allma|AMAG_00007T0 allma|AMAG_10564T0 allma|AMAG_00040T0 allma|AMAG_10590T0 allma|AMAG_12313T0 allma|AMAG_02941T0 allma|AMAG_15025T0 allma|AMAG_05720T0 bade2|BDET_01967 bade2|BDET_06464 pytr|PTRT_02720 pytr|PTRT_03659 phbl|estExt_Genewise1Plus.C_80290 phbl|fgenesh1_pm.3_#_27…
all_1105	24	25	0	0	0	0	0	0	0	0	0	0	0	0	0	0	0	0	0	0	0	bade1|BATDEDRAFT_26137 bade1|BATDEDRAFT_26152 bade1|BATDEDRAFT_26410 bade1|BATDEDRAFT_92602 bade1|BATDEDRAFT_89826 bade1|BATDEDRAFT_91252 bade1|BATDEDRAFT_85109 bade1|BATDEDRAFT_84882 bade1|BATDEDRAFT_84908 bade1|BATDEDRAFT_24811 bade1|BATDEDRAFT_34275 bade1|BATDEDRAFT_26749 bade1|BATDEDRAFT_28183 bade1|BATDEDRAFT_27205 bade1|BATDEDRAFT_23206 bade1|BATDEDRAFT_27291 bade1|BATDEDRAFT_28687 bade1|BA…
all_1106	0	0	0	0	0	0	0	0	0	0	0	0	0	0	0	49	0	0	0	0	0	phbl|Genemark1.38_g phbl|Phybl1.fgeneshPB_pg.2__220 phbl|Phybl1.fgeneshPB_pg.32__82 phbl|Phybl1.fgeneshPB_pg.9__391 phbl|Phybl1.fgeneshPB_pg.5__11 phbl|Phybl1.fgeneshPB_pg.71__47 phbl|Genemark1.4610_g phbl|Phybl1.fgeneshPB_pg.575__1 phbl|Phybl1.fgeneshPB_pg.75__36 phbl|Phybl1.fgeneshPB_pg.61__28 phbl|Phybl1.fgeneshPB_pg.5__59 phbl|fgenesh1_pg.1_#_1236 phbl|fgenesh1_pg.4_#_807 phbl|fgenesh1_pg.8_#…
all_1107	0	0	0	0	0	0	0	49	0	0	0	0	0	0	0	0	0	0	0	0	0	blde|BDBG_00494T0 blde|BDBG_04894T0 blde|BDBG_04357T0 blde|BDBG_03596T0 blde|BDBG_06159T0 blde|BDBG_09081T0 blde|BDBG_01552T0 blde|BDBG_03213T0 blde|BDBG_02590T0 blde|BDBG_01648T0 blde|BDBG_08653T0 blde|BDBG_05145T0 blde|BDBG_08646T0 blde|BDBG_04362T0 blde|BDBG_06400T0 blde|BDBG_02661T0 blde|BDBG_05217T0 blde|BDBG_01253T0 blde|BDBG_07646T0 blde|BDBG_07181T0 blde|BDBG_06644T0 blde|BDBG_07866T0 bld…
all_1108	3	3	3	3	0	1	0	0	1	17	1	3	2	1	2	2	1	1	2	1	0	bade1|BATDEDRAFT_19293 bade1|BATDEDRAFT_24099 coci|CC1G_00686T0 coci|CC1G_06019T0 coci|CC1G_00690T0 coci|CC1G_05998T0 coci|CC1G_05965T0 coci|CC1G_05972T0 coci|CC1G_09611T0 coci|CC1G_09263T0 coci|CC1G_02533T0 coci|CC1G_09609T0 coci|CC1G_09614T0 coci|CC1G_03946T0 coci|CC1G_02449T0 coci|CC1G_03936T0 coci|CC1G_03940T0 coci|CC1G_08587T0 coci|CC1G_08591T0 fugr|FGSG_02142T0 fugr|FGSG_05159T0 bade2|BDET_…
all_1109	0	0	1	0	0	0	0	0	0	0	0	0	0	0	0	0	47	0	0	0	0	pugr|PGTT_03126 pugr|PGTT_19805 pugr|PGTT_05106 pugr|PGTT_03957 pugr|PGTT_06500 pugr|PGTT_13733 pugr|PGTT_08408 pugr|PGTT_07991 pugr|PGTT_12455 pugr|PGTT_17318 pugr|PGTT_18820 pugr|PGTT_06190 pugr|PGTT_04442 pugr|PGTT_18231 pugr|PGTT_05712 pugr|PGTT_11244 pugr|PGTT_05107 pugr|PGTT_09823 pugr|PGTT_16388 pugr|PGTT_11631 pugr|PGTT_05843 pugr|PGTT_12080 pugr|PGTT_18232 pugr|PGTT_19588 pugr|PGTT_17317…
all_1110	0	0	0	0	1	1	1	1	1	1	1	0	1	1	1	34	0	1	1	1	1	allma|AMAG_06261T0 phbl|Genemark1.1387_g phbl|Genemark1.7450_g phbl|Genemark1.7454_g phbl|Phybl1.fgeneshPB_pg.10__120 phbl|Genemark1.7447_g phbl|Phybl1.estExt_fgeneshPB_pg.C_90028 phbl|Genemark1.7446_g phbl|Genemark1.1778_g phbl|Genemark1.3564_g phbl|Genemark1.5760_g phbl|Phybl1.fgeneshPB_pg.48__16 phbl|Phybl1.estExt_fgeneshPB_pg.C_160134 phbl|Genemark1.9862_g phbl|Phybl1.fgeneshPB_pg.15__81 phbl…
all_1111	0	0	0	0	0	0	0	0	0	0	0	0	0	0	0	0	48	0	0	0	0	pugr|PGTT_00039 pugr|PGTT_13458 pugr|PGTT_15673 pugr|PGTT_13454 pugr|PGTT_13447 pugr|PGTT_13219 pugr|PGTT_19287 pugr|PGTT_03101 pugr|PGTT_05206 pugr|PGTT_00967 pugr|PGTT_19632 pugr|PGTT_00970 pugr|PGTT_08258 pugr|PGTT_00977 pugr|PGTT_01799 pugr|PGTT_08253 pugr|PGTT_08271 pugr|PGTT_08255 pugr|PGTT_00616 pugr|PGTT_04058 pugr|PGTT_06390 pugr|PGTT_16710 pugr|PGTT_15384 pugr|PGTT_08563 pugr|PGTT_05196…
all_1112	0	0	0	0	0	3	4	3	5	3	3	1	3	3	4	2	2	3	1	3	3	unre|URET_01291 unre|URET_03593 unre|URET_02075 coim|CIMG_01363T0 coim|CIMG_10097T0 coim|CIMG_03888T0 coci|CC1G_08721T0 coci|CC1G_08724T0 necr|NCU08054T0 necr|NCU08755T0 pugr|PGTT_00003 pugr|PGTT_00004 fugr|FGSG_00166T0 fugr|FGSG_06605T0 fugr|FGSG_03570T0 pytr|PTRT_05343 pytr|PTRT_07043 phbl|fgenesh1_pm.4_#_93 phbl|Phybl1.estExt_fgeneshPB_pg.C_10541 blde|BDBG_02083T0 blde|BDBG_05337T0 mica|MCYG_0…
all_1113	2	2	2	3	5	2	2	2	2	2	2	2	2	2	2	2	2	2	2	2	2	sppu|SPPG_02767T0 sppu|SPPG_06117T0 allma|AMAG_11471T0 allma|AMAG_13930T0 allma|AMAG_15355T0 allma|AMAG_17113T0 allma|AMAG_17430T0 phbl|estExt_Genewise1Plus.C_150076 phbl|Phybl1.e_gw1.17.36.1 unre|URET_01604 usma|UM04249 trru|TERG_06010T0 unre|URET_07595 coim|CIMG_04360T0 mica|MCYG_00212T0 fugr|FGSG_09735T0 pytr|PTRT_03036 trru|TERG_00647T0 necr|NCU05232T0 pugr|PGTT_14472 crne|CNAG_03928T0 hopo1|…
all_1114	2	2	1	1	4	2	5	2	1	1	2	1	5	2	2	5	1	2	1	2	2	coim|CIMG_03750T0 coim|CIMG_06925T0 bade1|BATDEDRAFT_35482 bade1|BATDEDRAFT_20172 necr|NCU04736T0 necr|NCU05154T0 fugr|FGSG_01196T0 fugr|FGSG_09515T0 fugr|FGSG_02400T0 fugr|FGSG_03202T0 fugr|FGSG_07518T0 allma|AMAG_09217T0 allma|AMAG_09230T0 allma|AMAG_13062T0 allma|AMAG_17211T0 bade2|BDET_05751 bade2|BDET_06015 pytr|PTRT_06928 pytr|PTRT_09052 phbl|e_gw1.1.835.1 phbl|gw1.14.234.1 phbl|gw1.2.6.1 p…
all_1115	0	0	0	0	0	0	0	0	0	0	47	0	0	0	0	0	0	0	0	0	0	coim|CIMG_05720T0 coim|CIMG_13156T0 coim|CIMG_12592T0 coim|CIMG_13211T0 coim|CIMG_12971T0 coim|CIMG_12612T0 coim|CIMG_13115T0 coim|CIMG_13488T0 coim|CIMG_13508T0 coim|CIMG_13342T0 coim|CIMG_13484T0 coim|CIMG_13240T0 coim|CIMG_13094T0 coim|CIMG_13331T0 coim|CIMG_13219T0 coim|CIMG_12618T0 coim|CIMG_13423T0 coim|CIMG_13303T0 coim|CIMG_12846T0 coim|CIMG_13345T0 coim|CIMG_12995T0 coim|CIMG_13304T0 coi…
all_1116	25	22	0	0	0	0	0	0	0	0	0	0	0	0	0	0	0	0	0	0	0	bade1|BATDEDRAFT_90524 bade1|BATDEDRAFT_90625 bade1|BATDEDRAFT_26741 bade1|BATDEDRAFT_28513 bade1|BATDEDRAFT_89831 bade1|BATDEDRAFT_24767 bade1|BATDEDRAFT_22618 bade1|BATDEDRAFT_24300 bade1|BATDEDRAFT_87250 bade1|BATDEDRAFT_28725 bade1|BATDEDRAFT_27767 bade1|BATDEDRAFT_87185 bade1|BATDEDRAFT_25148 bade1|BATDEDRAFT_23275 bade1|BATDEDRAFT_22611 bade1|BATDEDRAFT_28688 bade1|BATDEDRAFT_23205 bade1|BA…
all_1117	0	0	0	0	0	0	1	0	1	0	0	0	1	0	0	0	41	2	0	1	0	pugr|PGTT_01238 pugr|PGTT_06853 pugr|PGTT_15072 pugr|PGTT_18554 pugr|PGTT_20423 pugr|PGTT_04446 pugr|PGTT_03457 pugr|PGTT_07892 pugr|PGTT_06285 pugr|PGTT_14512 pugr|PGTT_11984 pugr|PGTT_11783 pugr|PGTT_18230 pugr|PGTT_15333 pugr|PGTT_09982 pugr|PGTT_12823 pugr|PGTT_05420 pugr|PGTT_11018 pugr|PGTT_05259 pugr|PGTT_16840 pugr|PGTT_11188 pugr|PGTT_10714 pugr|PGTT_04474 pugr|PGTT_06727 pugr|PGTT_07228…
all_1118	0	0	0	0	0	0	0	0	0	0	0	0	0	0	0	0	47	0	0	0	0	pugr|PGTT_11163 pugr|PGTT_12639 pugr|PGTT_08276 pugr|PGTT_00273 pugr|PGTT_09999 pugr|PGTT_16764 pugr|PGTT_05728 pugr|PGTT_05867 pugr|PGTT_02593 pugr|PGTT_13463 pugr|PGTT_03175 pugr|PGTT_08201 pugr|PGTT_20171 pugr|PGTT_00400 pugr|PGTT_11442 pugr|PGTT_06333 pugr|PGTT_15922 pugr|PGTT_17306 pugr|PGTT_08789 pugr|PGTT_04180 pugr|PGTT_16735 pugr|PGTT_17440 pugr|PGTT_19765 pugr|PGTT_00606 pugr|PGTT_02710…
all_1119	0	0	0	0	32	0	1	0	0	1	1	0	0	0	0	9	0	0	1	0	2	allma|AMAG_01653T0 allma|AMAG_04150T0 allma|AMAG_04151T0 allma|AMAG_01655T0 allma|AMAG_04152T0 allma|AMAG_12451T0 allma|AMAG_14428T0 allma|AMAG_12466T0 allma|AMAG_12453T0 allma|AMAG_12469T0 allma|AMAG_12405T0 allma|AMAG_14427T0 allma|AMAG_12452T0 allma|AMAG_12467T0 allma|AMAG_12450T0 allma|AMAG_12472T0 allma|AMAG_14439T0 allma|AMAG_06973T0 allma|AMAG_02971T0 allma|AMAG_04942T0 allma|AMAG_01654T0 …
all_1120	0	0	0	0	0	0	0	0	0	0	0	0	0	0	0	0	47	0	0	0	0	pugr|PGTT_00179 pugr|PGTT_01789 pugr|PGTT_08861 pugr|PGTT_15669 pugr|PGTT_10088 pugr|PGTT_08862 pugr|PGTT_09054 pugr|PGTT_01670 pugr|PGTT_02373 pugr|PGTT_09381 pugr|PGTT_11723 pugr|PGTT_07497 pugr|PGTT_02973 pugr|PGTT_07509 pugr|PGTT_12521 pugr|PGTT_19996 pugr|PGTT_12534 pugr|PGTT_12642 pugr|PGTT_03341 pugr|PGTT_01746 pugr|PGTT_08603 pugr|PGTT_12653 pugr|PGTT_06412 pugr|PGTT_02059 pugr|PGTT_15664…
all_1121	2	2	2	2	4	2	2	2	2	2	2	2	2	2	2	2	2	2	2	2	2	unre|URET_01530 unre|URET_02805 sppu|SPPG_01244T0 sppu|SPPG_01598T0 coim|CIMG_08900T0 coim|CIMG_10882T0 hopo1|gm_asm330-0.180 hopo1|gm_asm73-0.164 bade1|BATDEDRAFT_34385 bade1|BATDEDRAFT_11676 coci|CC1G_00424T0 coci|CC1G_09245T0 necr|NCU02685T0 necr|NCU08267T0 pugr|PGTT_17061 pugr|PGTT_18505 fugr|FGSG_01210T0 fugr|FGSG_06395T0 allma|AMAG_03868T0 allma|AMAG_07029T0 allma|AMAG_05218T0 allma|AMAG_16…
all_1122	1	1	2	2	4	2	3	2	1	2	2	3	2	2	2	3	2	2	2	2	2	unre|URET_01948 unre|URET_05439 sppu|SPPG_02410T0 sppu|SPPG_06850T0 coim|CIMG_01729T0 coim|CIMG_04016T0 hopo1|gm_asm268-0.193 hopo1|gm_asm76-0.163 coci|CC1G_10805T0 coci|CC1G_13670T0 necr|NCU02366T0 necr|NCU04280T0 pugr|PGTT_03886 pugr|PGTT_18319 fugr|FGSG_07953T0 fugr|FGSG_10198T0 allma|AMAG_01599T0 allma|AMAG_04095T0 allma|AMAG_07894T0 allma|AMAG_09595T0 crne|CNAG_01137T0 crne|CNAG_03427T0 crne…
all_1123	2	2	2	2	4	2	2	2	2	2	2	2	2	2	2	2	2	2	2	2	2	sppu|SPPG_00380T0 sppu|SPPG_01839T0 coim|CIMG_03244T0 coim|CIMG_05636T0 allma|AMAG_06608T0 allma|AMAG_12759T0 allma|AMAG_07841T0 allma|AMAG_09650T0 pytr|PTRT_02483 pytr|PTRT_04620 usma|UM03863 usma|UM06156 blde|BDBG_05195T0 blde|BDBG_08433T0 asni|ANID_00809T0 asni|ANID_10316T0 unre|URET_06114 unre|URET_07095 trru|TERG_07396T0 trru|TERG_07632T0 mica|MCYG_00434T0 necr|NCU02103T0 fugr|FGSG_00916T0 p…
all_1124	1	1	1	1	3	1	2	2	2	3	2	2	2	2	2	4	6	2	2	2	2	sppu|SPPG_04875T0 sppu|SPPG_08645T0 coci|CC1G_05458T0 coci|CC1G_05765T0 coci|CC1G_05756T0 necr|NCU00212T0 necr|NCU01634T0 pugr|PGTT_00392 pugr|PGTT_06941 pugr|PGTT_06937 pugr|PGTT_06666 pugr|PGTT_06606 pugr|PGTT_01861 fugr|FGSG_04289T0 fugr|FGSG_05491T0 allma|AMAG_06713T0 allma|AMAG_15239T0 allma|AMAG_14773T0 crne|CNAG_01648T0 crne|CNAG_07807T0 unre|URET_06332 usma|UM02710 unre|URET_07213 trru|TE…
all_1125	2	3	2	2	3	2	2	2	1	2	2	2	2	2	2	4	2	2	2	2	2	bade1|BATDEDRAFT_35777 bade1|BATDEDRAFT_17490 allma|AMAG_13468T0 allma|AMAG_13708T0 phbl|estExt_Genemark1.C_50064 phbl|estExt_Genewise1.C_410093 phbl|fgenesh1_pm.28_#_16 phbl|Phybl1.estExt_Genewise1.C_150003 unre|URET_03553 usma|UM02436 sppu|SPPG_07284T0 trru|TERG_07748T0 unre|URET_03970 sppu|SPPG_07903T0 trru|TERG_01229T0 coim|CIMG_06446T0 mica|MCYG_01782T0 pytr|PTRT_10879 fugr|FGSG_07172T0 necr…
all_1126	0	0	0	0	0	0	0	0	0	0	0	0	0	0	0	46	0	0	0	0	0	phbl|Genemark1.14258_g phbl|Genemark1.5958_g phbl|Phybl1.fgeneshPB_pg.32__51 phbl|Genemark1.6964_g phbl|Phybl1.fgeneshPB_pg.6__172 phbl|Genemark1.1_g phbl|Genemark1.983_g phbl|Phybl1.fgeneshPB_pg.90__7 phbl|Phybl1.fgeneshPB_pg.52__6 phbl|Phybl1.fgeneshPB_pg.64__31 phbl|Phybl1.fgeneshPB_pg.6__123 phbl|Phybl1.fgeneshPB_pg.127__2 phbl|Phybl1.fgeneshPB_pg.28__147 phbl|fgenesh1_pg.20_#_299 phbl|fgenes…
all_1127	0	0	0	0	0	0	0	0	0	0	0	0	0	0	0	46	0	0	0	0	0	phbl|fgenesh1_pg.1_#_15 phbl|fgenesh1_pg.28_#_41 phbl|fgenesh1_pg.32_#_158 phbl|fgenesh1_pg.3_#_290 phbl|fgenesh1_pg.27_#_199 phbl|fgenesh1_pg.33_#_131 phbl|fgenesh1_pg.44_#_4 phbl|fgenesh1_pg.3_#_266 phbl|fgenesh1_pg.24_#_39 phbl|Genemark1.15220_g phbl|fgenesh1_pg.7_#_299 phbl|fgenesh1_pg.67_#_2 phbl|Phybl1.fgeneshPB_pg.2__1094 phbl|fgenesh1_pg.7_#_508 phbl|fgenesh1_pg.24_#_184 phbl|Phybl1.fgene…
all_1128	0	0	0	0	0	0	0	0	0	0	0	0	0	0	0	46	0	0	0	0	0	phbl|fgenesh1_pg.1_#_580 phbl|Genemark1.6432_g phbl|fgenesh1_pg.7_#_461 phbl|fgenesh1_pg.1_#_948 phbl|Genemark1.939_g phbl|fgenesh1_pg.1_#_888 phbl|fgenesh1_pg.28_#_48 phbl|Genemark1.14942_g phbl|Phybl1.fgeneshPB_pg.129__2 phbl|Phybl1.fgeneshPB_pg.104__1 phbl|fgenesh1_pg.46_#_21 phbl|fgenesh1_pg.4_#_795 phbl|Genemark1.12825_g phbl|Genemark1.6990_g phbl|Phybl1.fgeneshPB_pg.80__5 phbl|Phybl1.fgenes…
all_1129	2	2	2	2	0	2	2	2	2	2	4	2	2	2	2	3	2	2	2	2	2	sppu|SPPG_02943T0 sppu|SPPG_06329T0 coim|CIMG_05477T1 coim|CIMG_05477T2 coim|CIMG_05477T0 hopo1|gm_asm209-0.173 hopo1|gm_ctg10295-0.9 bade1|BATDEDRAFT_35572 bade1|BATDEDRAFT_16059 necr|NCU07922T0 necr|NCU09903T0 bade2|BDET_04211 bade2|BDET_05710 phbl|estExt_Genewise1.C_10946 phbl|fgenesh1_pm.21_#_4 phbl|estExt_fgenesh1_pm.C_30055 usma|UM04152 usma|UM04253 hopo2|gm_asm209-0.173 hopo2|mkr_ctg10295-…
all_1130	0	0	2	2	0	1	4	0	5	2	1	3	5	2	3	6	2	2	1	1	1	pugr|PGTT_03883 pugr|PGTT_09126 crne|CNAG_00105T0 crne|CNAG_05534T0 phbl|Phybl1.estExt_fgeneshPB_pm.C_10072 phbl|Phybl1.fgeneshPB_pm.8__5 phbl|e_gw1.3.405.1 phbl|fgenesh1_pm.9_#_3 phbl|fgenesh1_pg.10_#_289 phbl|estExt_Genewise1Plus.C_90072 unre|URET_02949 usma|UM03006 sppu|SPPG_05811T0 trru|TERG_08227T0 coim|CIMG_04684T0 mica|MCYG_08735T0 necr|NCU02930T0 fugr|FGSG_00427T0 pytr|PTRT_00499 usma|UM0…
all_1131	0	0	0	0	0	0	0	0	0	0	0	0	0	0	0	45	0	0	0	0	0	phbl|fgenesh1_pg.23_#_13 phbl|fgenesh1_pg.1_#_1128 phbl|Genemark1.944_g phbl|Phybl1.fgeneshPB_pg.12__168 phbl|Phybl1.fgeneshPB_pg.14__258 phbl|fgenesh1_pg.3_#_827 phbl|fgenesh1_pg.6_#_248 phbl|fgenesh1_pg.31_#_55 phbl|fgenesh1_pg.18_#_177 phbl|fgenesh1_pg.21_#_45 phbl|fgenesh1_pg.12_#_10 phbl|estExt_fgenesh1_pg.C_40838 phbl|fgenesh1_pg.24_#_41 phbl|fgenesh1_pg.8_#_237 phbl|fgenesh1_pg.43_#_4 phbl…
all_1132	0	0	0	0	0	0	0	0	0	0	0	0	0	0	0	0	45	0	0	0	0	pugr|PGTT_00197 pugr|PGTT_15070 pugr|PGTT_06850 pugr|PGTT_18885 pugr|PGTT_01236 pugr|PGTT_06287 pugr|PGTT_04445 pugr|PGTT_04677 pugr|PGTT_13740 pugr|PGTT_02513 pugr|PGTT_17886 pugr|PGTT_20425 pugr|PGTT_09500 pugr|PGTT_19170 pugr|PGTT_03456 pugr|PGTT_11905 pugr|PGTT_02664 pugr|PGTT_19417 pugr|PGTT_05134 pugr|PGTT_10064 pugr|PGTT_08834 pugr|PGTT_07894 pugr|PGTT_08052 pugr|PGTT_16507 pugr|PGTT_03634…
all_1133	0	0	0	0	0	0	0	0	0	0	0	0	0	0	0	45	0	0	0	0	0	phbl|fgenesh1_pg.28_#_10 phbl|fgenesh1_pg.28_#_8 phbl|Phybl1.fgeneshPB_pg.43__10 phbl|Phybl1.fgeneshPB_pg.55__79 phbl|Genemark1.782_g phbl|Phybl1.fgeneshPB_pg.185__1 phbl|fgenesh1_pg.1_#_769 phbl|fgenesh1_pg.22_#_61 phbl|fgenesh1_pg.22_#_63 phbl|fgenesh1_pg.28_#_20 phbl|fgenesh1_pg.1_#_950 phbl|fgenesh1_pg.1_#_896 phbl|Genemark1.12354_g phbl|fgenesh1_pg.1_#_952 phbl|fgenesh1_pg.5_#_135 phbl|fgene…
all_1134	0	0	0	0	0	2	7	3	4	3	3	2	8	3	1	0	0	3	0	2	2	unre|URET_00558 unre|URET_01338 coim|CIMG_00533T0 coim|CIMG_01418T0 coim|CIMG_09093T0 coci|CC1G_07604T0 coci|CC1G_10707T0 coci|CC1G_15607T0 fugr|FGSG_02847T0 fugr|FGSG_08312T0 fugr|FGSG_04580T0 fugr|FGSG_09329T0 fugr|FGSG_11272T0 fugr|FGSG_03882T0 fugr|FGSG_03735T0 fugr|FGSG_11240T0 pytr|PTRT_11223 pytr|PTRT_01501 pytr|PTRT_01905 crne|CNAG_00869T0 crne|CNAG_04098T0 blde|BDBG_01947T0 blde|BDBG_092…
all_1135	1	1	2	1	4	2	2	2	3	2	2	2	2	2	2	4	2	2	2	2	2	unre|URET_01493 unre|URET_04713 sppu|SPPG_00658T0 sppu|SPPG_07979T0 coim|CIMG_02226T0 coim|CIMG_09796T0 coci|CC1G_04764T0 coci|CC1G_11823T0 necr|NCU02677T0 necr|NCU08287T0 pugr|PGTT_04405 pugr|PGTT_15132 fugr|FGSG_01217T0 fugr|FGSG_09638T0 allma|AMAG_07506T0 allma|AMAG_08399T0 allma|AMAG_13899T0 allma|AMAG_11440T0 pytr|PTRT_07586 pytr|PTRT_08903 crne|CNAG_06112T0 crne|CNAG_07373T0 phbl|estExt_fge…
all_1136	2	2	2	2	2	2	2	2	2	2	2	2	2	2	2	3	2	2	2	2	2	sppu|SPPG_04308T0 sppu|SPPG_05496T0 bade1|BATDEDRAFT_8849 bade1|BATDEDRAFT_31536 necr|NCU00104T0 necr|NCU02630T0 allma|AMAG_08965T0 allma|AMAG_12073T0 bade2|BDET_00097 bade2|BDET_04470 pytr|PTRT_00549 pytr|PTRT_10503 phbl|fgenesh1_pm.1_#_75 phbl|Phybl1.estExt_Genewise1.C_30761 phbl|Phybl1.fgeneshPB_pm.2__106 blde|BDBG_00249T0 blde|BDBG_03097T0 mica|MCYG_01536T0 mica|MCYG_06539T0 arbe|ARB_01852 ar…
all_1137	0	0	3	0	0	0	0	0	0	0	0	0	0	0	0	0	40	0	0	0	1	hopo1|gm_ctg08215-0.2 hopo1|gm_ctg09056-0.5 hopo1|gm_ctg08583-0.2 pugr|PGTT_02599 pugr|PGTT_10358 pugr|PGTT_04833 pugr|PGTT_17001 pugr|PGTT_04933 pugr|PGTT_10306 pugr|PGTT_09877 pugr|PGTT_04206 pugr|PGTT_11913 pugr|PGTT_12542 pugr|PGTT_07637 pugr|PGTT_02677 pugr|PGTT_07586 pugr|PGTT_11779 pugr|PGTT_14641 pugr|PGTT_09937 pugr|PGTT_05656 pugr|PGTT_11707 pugr|PGTT_10484 pugr|PGTT_16420 pugr|PGTT_068…
all_1138	24	16	2	2	0	0	0	0	0	0	0	0	0	0	0	0	0	0	0	0	0	hopo1|gm_ctg01896-0.3 hopo1|gm_ctg05800-0.4 bade1|BATDEDRAFT_26417 bade1|BATDEDRAFT_91063 bade1|BATDEDRAFT_22615 bade1|BATDEDRAFT_90730 bade1|BATDEDRAFT_91331 bade1|BATDEDRAFT_88475 bade1|BATDEDRAFT_28345 bade1|BATDEDRAFT_92094 bade1|BATDEDRAFT_92027 bade1|BATDEDRAFT_90240 bade1|BATDEDRAFT_23760 bade1|BATDEDRAFT_26603 bade1|BATDEDRAFT_26186 bade1|BATDEDRAFT_27710 bade1|BATDEDRAFT_28355 bade1|BATD…
all_1139	0	0	0	0	0	3	3	0	1	12	1	0	4	3	1	10	0	2	0	3	1	coci|CC1G_01486T0 coci|CC1G_07903T0 coci|CC1G_02842T0 coci|CC1G_07900T0 coci|CC1G_12612T0 coci|CC1G_07902T0 coci|CC1G_04959T0 coci|CC1G_14829T0 coci|CC1G_05417T0 coci|CC1G_07927T0 coci|CC1G_07928T0 coci|CC1G_07746T0 fugr|FGSG_00762T0 fugr|FGSG_03145T0 phbl|Genemark1.1742_g phbl|Genemark1.3773_g phbl|Genemark1.1743_g phbl|e_gw1.6.934.1 phbl|fgenesh1_kg.24_#_53_#_2736_1_CBNA_CBNB_CBNC_CBNF phbl|Gen…
all_1140	0	0	0	0	0	0	0	0	0	44	0	0	0	0	0	0	0	0	0	0	0	coci|CC1G_02432T0 coci|CC1G_02512T0 coci|CC1G_02508T0 coci|CC1G_02507T0 coci|CC1G_06140T0 coci|CC1G_09431T0 coci|CC1G_10408T0 coci|CC1G_02506T0 coci|CC1G_03562T0 coci|CC1G_14014T0 coci|CC1G_06100T0 coci|CC1G_12161T0 coci|CC1G_10699T0 coci|CC1G_10409T0 coci|CC1G_10392T0 coci|CC1G_10384T0 coci|CC1G_06073T0 coci|CC1G_04866T0 coci|CC1G_06133T0 coci|CC1G_10386T0 coci|CC1G_12513T0 coci|CC1G_02881T0 coc…
all_1141	0	0	0	0	44	0	0	0	0	0	0	0	0	0	0	0	0	0	0	0	0	allma|AMAG_00082T0 allma|AMAG_12424T0 allma|AMAG_15285T0 allma|AMAG_07935T0 allma|AMAG_09967T0 allma|AMAG_12499T0 allma|AMAG_14816T0 allma|AMAG_09970T0 allma|AMAG_09554T0 allma|AMAG_10412T0 allma|AMAG_16347T0 allma|AMAG_08835T0 allma|AMAG_16342T0 allma|AMAG_14391T0 allma|AMAG_15028T0 allma|AMAG_05240T0 allma|AMAG_15982T0 allma|AMAG_16365T0 allma|AMAG_14509T0 allma|AMAG_07664T0 allma|AMAG_11420T0 …
all_1142	0	0	0	0	0	0	0	0	0	0	0	0	0	0	0	0	44	0	0	0	0	pugr|PGTT_05797 pugr|PGTT_05732 pugr|PGTT_19930 pugr|PGTT_18078 pugr|PGTT_03959 pugr|PGTT_12525 pugr|PGTT_01733 pugr|PGTT_20369 pugr|PGTT_01200 pugr|PGTT_14934 pugr|PGTT_15178 pugr|PGTT_03225 pugr|PGTT_17331 pugr|PGTT_07209 pugr|PGTT_16306 pugr|PGTT_12514 pugr|PGTT_03091 pugr|PGTT_05651 pugr|PGTT_19448 pugr|PGTT_20197 pugr|PGTT_16956 pugr|PGTT_10805 pugr|PGTT_09246 pugr|PGTT_13468 pugr|PGTT_20154…
all_1143	0	0	0	0	0	0	0	0	0	0	0	0	0	0	0	44	0	0	0	0	0	phbl|fgenesh1_pg.1_#_8 phbl|fgenesh1_pg.31_#_67 phbl|fgenesh1_pg.24_#_256 phbl|fgenesh1_pg.25_#_220 phbl|fgenesh1_pg.44_#_21 phbl|fgenesh1_pg.5_#_9 phbl|fgenesh1_pg.7_#_8 phbl|fgenesh1_pg.23_#_270 phbl|fgenesh1_pg.46_#_74 phbl|fgenesh1_pg.32_#_148 phbl|fgenesh1_pg.1_#_895 phbl|Genemark1.10456_g phbl|fgenesh1_pg.54_#_8 phbl|fgenesh1_pg.40_#_3 phbl|Phybl1.fgeneshPB_pg.59__30 phbl|Genemark1.14104_g …
all_1144	0	0	0	0	0	0	0	0	0	0	0	0	0	0	0	44	0	0	0	0	0	phbl|Genemark1.579_g phbl|Genemark1.7595_g phbl|Genemark1.9125_g phbl|Genemark1.6170_g phbl|Phybl1.fgeneshPB_pg.33__65 phbl|Genemark1.9172_g phbl|Phybl1.fgeneshPB_pg.38__56 phbl|Genemark1.586_g phbl|Phybl1.fgeneshPB_pg.59__44 phbl|Genemark1.9566_g phbl|Phybl1.fgeneshPB_pg.38__112 phbl|Phybl1.fgeneshPB_pg.9__408 phbl|Genemark1.1038_g phbl|Genemark1.14343_g phbl|Genemark1.3283_g phbl|Genemark1.4202…
all_1145	0	0	0	0	0	0	0	0	0	0	0	0	0	0	0	44	0	0	0	0	0	phbl|Genemark1.584_g phbl|Phybl1.fgeneshPB_pg.64__30 phbl|Genemark1.9774_g phbl|Genemark1.8889_g phbl|Genemark1.1428_g phbl|Genemark1.15793_g phbl|Genemark1.5742_g phbl|Genemark1.4765_g phbl|Phybl1.fgeneshPB_pg.18__72 phbl|Phybl1.fgeneshPB_pg.78__22 phbl|Phybl1.fgeneshPB_pg.9__93 phbl|Genemark1.14626_g phbl|Genemark1.9772_g phbl|fgenesh1_pg.2_#_371 phbl|Genemark1.12833_g phbl|Genemark1.12532_g ph…
all_1146	13	20	1	1	0	0	0	0	0	7	0	0	0	0	0	0	0	0	1	0	0	bade1|BATDEDRAFT_12637 bade1|BATDEDRAFT_28410 bade1|BATDEDRAFT_1593 bade1|BATDEDRAFT_16271 bade1|BATDEDRAFT_27765 bade1|BATDEDRAFT_1639 bade1|BATDEDRAFT_33981 bade1|BATDEDRAFT_85535 bade1|BATDEDRAFT_1616 bade1|BATDEDRAFT_1614 bade1|BATDEDRAFT_36120 coci|CC1G_05359T0 coci|CC1G_12248T0 coci|CC1G_11771T0 coci|CC1G_09223T0 coci|CC1G_14256T0 coci|CC1G_09217T0 coci|CC1G_09214T0 bade2|BDET_00385 bade2|B…
all_1147	0	0	0	0	0	2	2	0	0	26	1	0	1	2	2	0	0	1	0	2	2	coci|CC1G_00128T0 coci|CC1G_15139T0 coci|CC1G_08950T0 coci|CC1G_06891T0 coci|CC1G_01503T0 coci|CC1G_15350T0 coci|CC1G_01581T0 coci|CC1G_15351T0 coci|CC1G_02238T0 coci|CC1G_15267T0 coci|CC1G_02825T0 coci|CC1G_10848T0 coci|CC1G_07688T0 coci|CC1G_10851T0 coci|CC1G_08358T0 coci|CC1G_10849T0 coci|CC1G_02824T0 coci|CC1G_09532T0 coci|CC1G_02236T0 coci|CC1G_02247T0 coci|CC1G_09593T0 coci|CC1G_01607T0 coc…
all_1148	2	2	2	2	4	2	2	2	2	1	2	1	3	2	2	2	1	2	2	2	2	fugr|FGSG_08350T0 fugr|FGSG_09873T0 allma|AMAG_03416T0 allma|AMAG_04733T0 allma|AMAG_09534T0 allma|AMAG_13165T0 unre|URET_06833 usma|UM00953 sppu|SPPG_02228T0 sppu|SPPG_07251T0 trru|TERG_00976T0 coim|CIMG_00924T0 mica|MCYG_00282T0 trru|TERG_00708T0 unre|URET_00878 pytr|PTRT_02140 necr|NCU05805T0 phbl|fgenesh1_pm.23_#_15 coim|CIMG_01885T0 mica|MCYG_03393T0 fugr|FGSG_06290T0 necr|NCU02274T0 pytr|PT…
all_1149	0	0	0	0	0	0	0	0	0	43	0	0	0	0	0	0	0	0	0	0	0	coci|CC1G_02065T0 coci|CC1G_05589T0 coci|CC1G_02483T0 coci|CC1G_10451T0 coci|CC1G_08110T0 coci|CC1G_03999T0 coci|CC1G_14763T0 coci|CC1G_15629T0 coci|CC1G_10221T0 coci|CC1G_12947T0 coci|CC1G_12709T0 coci|CC1G_12549T0 coci|CC1G_09395T0 coci|CC1G_13115T0 coci|CC1G_05497T0 coci|CC1G_13154T0 coci|CC1G_13531T0 coci|CC1G_11467T0 coci|CC1G_13133T0 coci|CC1G_15523T0 coci|CC1G_12863T0 coci|CC1G_10670T0 coc…
all_1150	0	0	0	0	0	2	2	1	0	0	4	0	9	2	17	0	0	1	0	2	2	coim|CIMG_05772T0 coim|CIMG_06135T0 necr|NCU00304T0 necr|NCU08988T0 necr|NCU07815T0 necr|NCU06478T0 necr|NCU05842T0 necr|NCU05841T0 necr|NCU05832T0 necr|NCU00451T0 necr|NCU04904T0 necr|NCU04909T0 necr|NCU04910T0 necr|NCU04907T0 necr|NCU04917T0 necr|NCU04905T0 necr|NCU04906T0 necr|NCU05831T0 fugr|FGSG_01744T0 fugr|FGSG_03011T0 fugr|FGSG_03770T0 fugr|FGSG_03189T0 fugr|FGSG_11074T0 fugr|FGSG_07715T0…
all_1151	1	1	1	1	9	1	3	1	2	3	1	1	4	1	1	5	0	2	1	1	1	coci|CC1G_03496T0 coci|CC1G_07691T0 fugr|FGSG_00074T0 fugr|FGSG_06528T0 allma|AMAG_07655T0 allma|AMAG_09849T0 allma|AMAG_13790T0 allma|AMAG_13535T0 allma|AMAG_13532T0 allma|AMAG_13537T0 allma|AMAG_13791T0 allma|AMAG_13536T0 allma|AMAG_13792T0 phbl|fgenesh1_pm.1_#_201 phbl|Phybl1.fgeneshPB_pg.6__484 phbl|estExt_Genewise1Plus.C_11211 phbl|e_gw1.5.600.1 phbl|estExt_Genewise1.C_50036 unre|URET_01242 …
all_1152	0	0	0	0	0	0	0	0	0	0	0	0	0	0	0	0	42	0	0	0	0	pugr|PGTT_00443 pugr|PGTT_04666 pugr|PGTT_09968 pugr|PGTT_08973 pugr|PGTT_16808 pugr|PGTT_03269 pugr|PGTT_19751 pugr|PGTT_20470 pugr|PGTT_17619 pugr|PGTT_02364 pugr|PGTT_19788 pugr|PGTT_02918 pugr|PGTT_06522 pugr|PGTT_05024 pugr|PGTT_16361 pugr|PGTT_09976 pugr|PGTT_04544 pugr|PGTT_12368 pugr|PGTT_15233 pugr|PGTT_03561 pugr|PGTT_09622 pugr|PGTT_05192 pugr|PGTT_15177 pugr|PGTT_06329 pugr|PGTT_05078…
all_1153	2	2	1	1	6	1	3	2	2	0	1	0	6	2	2	0	5	1	1	1	2	pugr|PGTT_00525 pugr|PGTT_10301 pugr|PGTT_03741 pugr|PGTT_00526 pugr|PGTT_17053 allma|AMAG_07211T0 allma|AMAG_08174T0 allma|AMAG_08124T0 allma|AMAG_07264T0 allma|AMAG_08350T0 allma|AMAG_07452T0 sppu|SPPG_05742T0 usma|UM01881 unre|URET_06123 coim|CIMG_10039T0 trru|TERG_01311T0 mica|MCYG_03049T0 unre|URET_05992 pytr|PTRT_05326 fugr|FGSG_03303T0 necr|NCU09579T0 bade2|BDET_06176 bade1|BATDEDRAFT_3542…
all_1154	1	1	1	1	4	2	2	2	1	2	2	2	2	2	2	3	2	2	2	2	2	allma|AMAG_07652T0 allma|AMAG_09851T0 allma|AMAG_16552T0 allma|AMAG_16769T0 phbl|estExt_fgenesh1_pg.C_110371 phbl|estExt_Genewise1Plus.C_50607 unre|URET_06032 usma|UM02385 sppu|SPPG_02743T0 usma|UM03160 sppu|SPPG_07999T0 trru|TERG_00659T0 coim|CIMG_04393T0 mica|MCYG_00227T0 pytr|PTRT_08214 necr|NCU05548T0 fugr|FGSG_08338T0 pugr|PGTT_14881 crne|CNAG_04951T0 coim|CIMG_09979T0 mica|MCYG_05501T0 trru…
all_1155	0	0	0	0	0	0	0	0	0	0	0	0	0	0	0	42	0	0	0	0	0	phbl|Genemark1.5969_g phbl|Phybl1.fgeneshPB_pg.13__223 phbl|Phybl1.fgeneshPB_pg.4__83 phbl|Phybl1.fgeneshPB_pg.194__1 phbl|Phybl1.fgeneshPB_pg.1__412 phbl|Phybl1.fgeneshPB_pg.45__97 phbl|Phybl1.fgeneshPB_pg.43__59 phbl|fgenesh1_pg.1_#_808 phbl|fgenesh1_pg.41_#_26 phbl|fgenesh1_pg.22_#_262 phbl|fgenesh1_pg.3_#_631 phbl|fgenesh1_pg.6_#_722 phbl|Genemark1.6445_g phbl|fgenesh1_pg.7_#_413 phbl|fgenesh…
all_1156	0	0	0	0	0	0	0	0	0	0	0	0	0	0	0	0	42	0	0	0	0	pugr|PGTT_00144 pugr|PGTT_16964 pugr|PGTT_00522 pugr|PGTT_20234 pugr|PGTT_04054 pugr|PGTT_02506 pugr|PGTT_04761 pugr|PGTT_03306 pugr|PGTT_06351 pugr|PGTT_06778 pugr|PGTT_14855 pugr|PGTT_04191 pugr|PGTT_06842 pugr|PGTT_13708 pugr|PGTT_12537 pugr|PGTT_05516 pugr|PGTT_19703 pugr|PGTT_09303 pugr|PGTT_10969 pugr|PGTT_09624 pugr|PGTT_03623 pugr|PGTT_01384 pugr|PGTT_04473 pugr|PGTT_17757 pugr|PGTT_13762…
all_1157	0	0	0	0	0	0	0	0	0	0	0	0	0	0	0	0	42	0	0	0	0	pugr|PGTT_00390 pugr|PGTT_00425 pugr|PGTT_03218 pugr|PGTT_10852 pugr|PGTT_05435 pugr|PGTT_03286 pugr|PGTT_03474 pugr|PGTT_16647 pugr|PGTT_11869 pugr|PGTT_11125 pugr|PGTT_10808 pugr|PGTT_18589 pugr|PGTT_18524 pugr|PGTT_15306 pugr|PGTT_04110 pugr|PGTT_19033 pugr|PGTT_12450 pugr|PGTT_11008 pugr|PGTT_13230 pugr|PGTT_06577 pugr|PGTT_13975 pugr|PGTT_01675 pugr|PGTT_05227 pugr|PGTT_05626 pugr|PGTT_19193…
all_1158	1	2	3	3	2	1	3	1	2	2	1	2	2	1	1	3	3	2	2	1	1	hopo1|gm_asm49-0.191 hopo1|gm_ctg07830-0.6 hopo1|gm_asm186-0.38 coci|CC1G_03517T0 coci|CC1G_15207T0 pugr|PGTT_06276 pugr|PGTT_06309 pugr|PGTT_12495 fugr|FGSG_01425T0 fugr|FGSG_08343T0 allma|AMAG_10918T0 allma|AMAG_11517T0 bade2|BDET_03468 bade2|BDET_05768 pytr|PTRT_03486 pytr|PTRT_04005 phbl|estExt_Genemark1.C_120321 phbl|e_gw1.1.53.1 phbl|estExt_Genemark1.C_290162 hopo2|gm_asm49-0.191 hopo2|snap…
all_1159	9	6	1	1	2	1	1	1	1	2	1	2	1	1	1	2	2	1	1	1	1	bade1|BATDEDRAFT_12615 bade1|BATDEDRAFT_92309 bade1|BATDEDRAFT_4191 bade1|BATDEDRAFT_35351 bade1|BATDEDRAFT_11044 bade1|BATDEDRAFT_11241 bade1|BATDEDRAFT_14188 bade1|BATDEDRAFT_14991 bade1|BATDEDRAFT_12013 allma|AMAG_01284T0 allma|AMAG_05473T0 bade2|BDET_02553 bade2|BDET_07210 bade2|BDET_05124 bade2|BDET_08726 bade2|BDET_08349 bade2|BDET_05611 unre|URET_02388 usma|UM02719 sppu|SPPG_03015T0 usma|U…
all_1160	0	0	0	0	0	0	0	0	0	2	0	0	0	0	0	0	39	0	0	0	0	coci|CC1G_01022T0 coci|CC1G_08646T0 pugr|PGTT_00291 pugr|PGTT_05708 pugr|PGTT_16524 pugr|PGTT_18562 pugr|PGTT_05116 pugr|PGTT_20242 pugr|PGTT_10440 pugr|PGTT_00839 pugr|PGTT_14964 pugr|PGTT_00382 pugr|PGTT_00477 pugr|PGTT_16879 pugr|PGTT_19898 pugr|PGTT_13417 pugr|PGTT_09519 pugr|PGTT_06070 pugr|PGTT_17433 pugr|PGTT_09391 pugr|PGTT_12234 pugr|PGTT_02949 pugr|PGTT_17457 pugr|PGTT_02419 pugr|PGTT_1…
all_1161	0	0	0	0	9	0	0	0	1	2	0	1	2	0	1	9	10	2	2	0	1	coci|CC1G_02285T0 coci|CC1G_02286T0 pugr|PGTT_10542 pugr|PGTT_17142 pugr|PGTT_19401 pugr|PGTT_12163 pugr|PGTT_18581 pugr|PGTT_18575 pugr|PGTT_12076 pugr|PGTT_18576 pugr|PGTT_10975 pugr|PGTT_16096 fugr|FGSG_06572T0 fugr|FGSG_11472T0 allma|AMAG_05199T0 allma|AMAG_16084T0 allma|AMAG_08831T0 allma|AMAG_16375T0 allma|AMAG_16356T0 allma|AMAG_08828T0 allma|AMAG_08866T0 allma|AMAG_08850T0 allma|AMAG_1633…
all_1162	3	3	3	0	10	1	1	1	1	2	1	1	1	1	1	4	2	1	1	1	1	pugr|PGTT_06419 pugr|PGTT_13981 allma|AMAG_02904T0 allma|AMAG_15004T0 allma|AMAG_15778T0 allma|AMAG_14385T0 allma|AMAG_06484T0 allma|AMAG_15476T0 allma|AMAG_08899T0 allma|AMAG_16294T0 allma|AMAG_13394T0 allma|AMAG_13648T0 phbl|estExt_Genewise1.C_110137 phbl|gw1.41.13.1 phbl|Phybl1.estExt_Genewise1Plus.C_250023 phbl|Phybl1.gw1.29.134.1 sppu|SPPG_05266T0 usma|UM03973 trru|TERG_03017T0 coim|CIMG_012…
all_1163	3	2	2	2	6	1	2	1	1	1	1	1	2	1	1	5	1	1	3	1	1	sppu|SPPG_01035T0 sppu|SPPG_04946T0 sppu|SPPG_02447T0 hopo1|gm_asm49-0.197 hopo1|gm_ctg08965-0.4 bade1|BATDEDRAFT_37213 bade1|BATDEDRAFT_15405 bade1|BATDEDRAFT_32883 fugr|FGSG_06611T0 fugr|FGSG_09530T0 allma|AMAG_00653T0 allma|AMAG_02164T0 allma|AMAG_13901T0 allma|AMAG_11442T0 allma|AMAG_09604T0 allma|AMAG_07885T0 bade2|BDET_00601 bade2|BDET_05635 phbl|estExt_Genewise1.C_21183 phbl|estExt_Genewis…
all_1164	7	6	5	4	16	0	0	0	0	0	0	0	0	0	0	0	0	0	1	0	0	hopo1|gm_ctg00936-0.14 hopo1|gm_ctg11254-0.5 hopo1|gm_ctg09748-0.4 hopo1|gm_ctg00893-0.6 bade1|BATDEDRAFT_34848 bade1|BATDEDRAFT_13435 bade1|BATDEDRAFT_17436 bade1|BATDEDRAFT_87153 bade1|BATDEDRAFT_659 bade1|BATDEDRAFT_35357 bade1|BATDEDRAFT_3291 allma|AMAG_04865T0 allma|AMAG_16727T0 allma|AMAG_16503T0 allma|AMAG_14825T0 allma|AMAG_15293T0 allma|AMAG_15311T0 allma|AMAG_14842T0 allma|AMAG_15961T0 …
all_1165	0	0	0	0	0	0	3	0	1	27	2	0	4	1	0	0	0	2	0	0	0	coci|CC1G_02804T0 coci|CC1G_04004T0 coci|CC1G_09507T0 coci|CC1G_04029T0 coci|CC1G_04028T0 coci|CC1G_03358T0 coci|CC1G_04027T0 coci|CC1G_02818T0 coci|CC1G_04009T0 coci|CC1G_04001T0 coci|CC1G_09008T0 coci|CC1G_13570T0 coci|CC1G_06127T0 coci|CC1G_13362T0 coci|CC1G_14944T0 coci|CC1G_03366T0 coci|CC1G_08028T0 coci|CC1G_14954T0 coci|CC1G_14549T0 coci|CC1G_07520T0 coci|CC1G_03378T0 coci|CC1G_09563T0 coc…
all_1166	0	0	0	0	0	0	0	0	0	40	0	0	0	0	0	0	0	0	0	0	0	coci|CC1G_04093T0 coci|CC1G_04819T0 coci|CC1G_13895T0 coci|CC1G_04133T0 coci|CC1G_14080T0 coci|CC1G_09683T0 coci|CC1G_09386T0 coci|CC1G_07555T0 coci|CC1G_14752T0 coci|CC1G_09684T0 coci|CC1G_07770T0 coci|CC1G_13028T0 coci|CC1G_12986T0 coci|CC1G_11343T0 coci|CC1G_08120T0 coci|CC1G_04456T0 coci|CC1G_15059T0 coci|CC1G_13347T0 coci|CC1G_04579T0 coci|CC1G_10140T0 coci|CC1G_04942T0 coci|CC1G_09387T0 coc…
all_1167	0	0	0	0	0	0	0	0	0	0	0	0	0	0	0	0	40	0	0	0	0	pugr|PGTT_13580 pugr|PGTT_20314 pugr|PGTT_20475 pugr|PGTT_17297 pugr|PGTT_18888 pugr|PGTT_01399 pugr|PGTT_18389 pugr|PGTT_05507 pugr|PGTT_16944 pugr|PGTT_08507 pugr|PGTT_20466 pugr|PGTT_12770 pugr|PGTT_04740 pugr|PGTT_20533 pugr|PGTT_07446 pugr|PGTT_10340 pugr|PGTT_05616 pugr|PGTT_14702 pugr|PGTT_02503 pugr|PGTT_12398 pugr|PGTT_03627 pugr|PGTT_13717 pugr|PGTT_02125 pugr|PGTT_11899 pugr|PGTT_18786…
all_1168	0	0	0	0	0	0	0	0	0	0	0	0	0	0	0	0	40	0	0	0	0	pugr|PGTT_15405 pugr|PGTT_20181 pugr|PGTT_20480 pugr|PGTT_16882 pugr|PGTT_18124 pugr|PGTT_17555 pugr|PGTT_18291 pugr|PGTT_19153 pugr|PGTT_16316 pugr|PGTT_15647 pugr|PGTT_14679 pugr|PGTT_05871 pugr|PGTT_19058 pugr|PGTT_02748 pugr|PGTT_10118 pugr|PGTT_01965 pugr|PGTT_12155 pugr|PGTT_19152 pugr|PGTT_04622 pugr|PGTT_18290 pugr|PGTT_11894 pugr|PGTT_18096 pugr|PGTT_05396 pugr|PGTT_17291 pugr|PGTT_16349…
all_1169	3	3	4	4	6	1	1	1	1	1	1	1	1	1	2	2	1	1	2	1	1	allma|AMAG_01634T0 allma|AMAG_04132T0 allma|AMAG_07872T0 allma|AMAG_09619T0 allma|AMAG_13881T0 allma|AMAG_11423T0 phbl|fgenesh1_pm.11_#_75 phbl|Phybl1.e_gw1.2.352.1 unre|URET_01954 usma|UM01408 sppu|SPPG_04744T0 trru|TERG_07377T0 coim|CIMG_04010T0 mica|MCYG_00450T0 pytr|PTRT_06382 necr|NCU02400T0 fugr|FGSG_09204T0 crne|CNAG_04636T0 bade1|BATDEDRAFT_15293 bade2|BDET_00248 hopo1|gm_asm167-0.112 hop…
all_1170	0	0	0	0	0	0	0	0	0	0	0	0	0	0	0	0	40	0	0	0	0	pugr|PGTT_07373 pugr|PGTT_03583 pugr|PGTT_07372 pugr|PGTT_19046 pugr|PGTT_04159 pugr|PGTT_04160 pugr|PGTT_02524 pugr|PGTT_08633 pugr|PGTT_14211 pugr|PGTT_08179 pugr|PGTT_08153 pugr|PGTT_16621 pugr|PGTT_04748 pugr|PGTT_08648 pugr|PGTT_02933 pugr|PGTT_14308 pugr|PGTT_15904 pugr|PGTT_02912 pugr|PGTT_09569 pugr|PGTT_04199 pugr|PGTT_04567 pugr|PGTT_11061 pugr|PGTT_04165 pugr|PGTT_04440 pugr|PGTT_06161…
all_1171	2	2	2	2	10	0	1	0	0	4	0	0	2	0	1	9	0	1	2	0	0	sppu|SPPG_00171T0 sppu|SPPG_04520T0 coci|CC1G_09868T0 coci|CC1G_09883T0 coci|CC1G_09896T0 allma|AMAG_03299T0 allma|AMAG_04493T0 allma|AMAG_15681T0 allma|AMAG_16009T0 allma|AMAG_09766T0 allma|AMAG_07734T0 allma|AMAG_07497T0 allma|AMAG_14222T0 allma|AMAG_12886T0 allma|AMAG_09767T0 phbl|Genemark1.4075_g phbl|Phybl1.e_gw1.28.64.1 phbl|Phybl1.fgeneshPB_pg.28__49 phbl|Phybl1.gw1.28.56.1 phbl|gw1.7.82.1…
all_1172	3	3	2	2	6	2	1	1	2	1	0	0	1	2	0	2	1	1	4	2	1	sppu|SPPG_01615T0 sppu|SPPG_08470T0 bade1|BATDEDRAFT_20089 bade1|BATDEDRAFT_86311 bade1|BATDEDRAFT_9944 allma|AMAG_00921T0 allma|AMAG_02439T0 allma|AMAG_01211T0 allma|AMAG_05399T0 allma|AMAG_04469T0 allma|AMAG_16142T0 bade2|BDET_03376 bade2|BDET_05953 bade2|BDET_04283 usma|UM05038 usma|UM06433 mica|MCYG_06730T0 mica|MCYG_07207T0 arbe|ARB_01038 arbe|ARB_06970 boci|BC1T_04401 boci|BC1T_06532 trru|T…
all_1173	2	2	1	1	5	1	2	1	3	1	1	1	2	1	1	3	2	2	3	1	1	bade1|BATDEDRAFT_20090 bade1|BATDEDRAFT_12018 allma|AMAG_05797T0 allma|AMAG_10123T0 allma|AMAG_16016T0 allma|AMAG_09173T0 allma|AMAG_12239T0 bade2|BDET_02659 bade2|BDET_05950 phbl|estExt_Genewise1.C_180019 phbl|e_gw1.6.87.1 usma|UM00800 usma|UM06490 boci|BC1T_04126 boci|BC1T_08663 unre|URET_00405 sppu|SPPG_02430T0 trru|TERG_02583T0 sppu|SPPG_03073T0 sppu|SPPG_05032T0 coim|CIMG_00339T0 fugr|FGSG_0…
all_1174	1	1	2	0	6	1	2	2	1	6	1	2	1	1	2	2	2	2	1	1	1	coci|CC1G_01085T0 coci|CC1G_02557T0 coci|CC1G_03059T0 coci|CC1G_02558T0 coci|CC1G_14191T0 pugr|PGTT_00098 pugr|PGTT_07128 allma|AMAG_00999T0 allma|AMAG_02510T0 allma|AMAG_02512T0 allma|AMAG_01001T0 allma|AMAG_03148T0 allma|AMAG_10420T0 phbl|estExt_fgenesh1_pg.C_20157 phbl|Phybl1.fgeneshPB_pg.5__206 unre|URET_05290 usma|UM00201 sppu|SPPG_05997T0 trru|TERG_07222T0 coim|CIMG_01537T0 mica|MCYG_06382T…
all_1175	1	1	0	0	6	1	2	1	1	4	2	2	3	1	2	2	1	2	2	1	2	coci|CC1G_05914T0 coci|CC1G_12816T0 coci|CC1G_13124T0 allma|AMAG_02933T0 allma|AMAG_10222T0 allma|AMAG_13123T0 allma|AMAG_17308T0 allma|AMAG_02934T0 allma|AMAG_10221T0 phbl|e_gw1.3.256.1 phbl|fgenesh1_pm.11_#_40 unre|URET_05918 usma|UM05889 sppu|SPPG_01638T0 sppu|SPPG_04050T0 trru|TERG_03274T0 coim|CIMG_01002T0 unre|URET_00952 mica|MCYG_04661T0 pytr|PTRT_01788 necr|NCU03257T0 fugr|FGSG_00529T0 co…
all_1176	0	0	0	0	0	0	0	0	0	1	0	0	0	0	0	0	38	0	0	0	0	pugr|PGTT_00289 pugr|PGTT_18561 pugr|PGTT_14125 pugr|PGTT_20471 pugr|PGTT_05707 pugr|PGTT_00383 pugr|PGTT_20246 pugr|PGTT_00838 pugr|PGTT_13416 pugr|PGTT_19897 pugr|PGTT_16880 pugr|PGTT_00478 pugr|PGTT_19147 pugr|PGTT_14963 pugr|PGTT_10725 pugr|PGTT_01439 pugr|PGTT_10441 pugr|PGTT_09520 pugr|PGTT_00290 pugr|PGTT_20472 pugr|PGTT_16525 pugr|PGTT_05113 pugr|PGTT_12287 pugr|PGTT_17434 pugr|PGTT_06068…
all_1177	1	1	1	1	4	2	2	2	2	1	2	1	2	2	2	3	2	2	1	2	2	allma|AMAG_00274T0 allma|AMAG_10838T0 allma|AMAG_05279T0 allma|AMAG_01096T0 phbl|estExt_Genewise1.C_170133 phbl|fgenesh1_pm.5_#_50 unre|URET_01748 usma|UM01366 sppu|SPPG_08744T0 trru|TERG_06816T0 coim|CIMG_04538T0 mica|MCYG_05635T0 fugr|FGSG_06847T0 pytr|PTRT_04459 necr|NCU02806T0 crne|CNAG_05235T0 pugr|PGTT_10474 bade1|BATDEDRAFT_20242 hopo1|gm_asm381-0.69 coim|CIMG_07320T0 unre|URET_07864 trru|…
all_1178	0	0	0	0	0	0	0	0	0	0	0	0	0	0	0	39	0	0	0	0	0	phbl|fgenesh1_pg.2_#_360 phbl|Phybl1.fgeneshPB_pg.5__362 phbl|estExt_Genemark1.C_60179 phbl|Genemark1.1198_g phbl|Genemark1.6836_g phbl|Genemark1.876_g phbl|Genemark1.12387_g phbl|Genemark1.723_g phbl|Genemark1.102_g phbl|Genemark1.7266_g phbl|Genemark1.7228_g phbl|fgenesh1_pg.13_#_313 phbl|fgenesh1_kg.14_#_57_#_3766_1_CBNA_CBNB_CBNC_CBNF phbl|fgenesh1_kg.5_#_84_#_3766_1_CBNA_CBNB_CBNC_CBNF phbl|…
all_1179	0	0	0	0	0	0	0	0	0	0	28	0	0	0	0	0	0	0	0	0	10	unre|URET_00201 unre|URET_02959 unre|URET_07900 unre|URET_05945 unre|URET_04201 unre|URET_05943 unre|URET_04278 unre|URET_04284 coim|CIMG_12575T0 coim|CIMG_13344T0 coim|CIMG_13629T0 coim|CIMG_12843T0 coim|CIMG_13514T0 coim|CIMG_12585T0 coim|CIMG_12577T0 coim|CIMG_13424T0 coim|CIMG_13239T0 coim|CIMG_13509T0 coim|CIMG_12910T0 coim|CIMG_12636T0 coim|CIMG_12937T0 coim|CIMG_13454T0 coim|CIMG_13487T0 c…
all_1180	0	1	1	0	0	0	0	0	28	0	0	0	0	0	0	0	0	2	6	0	0	sppu|SPPG_08803T0 sppu|SPPG_06305T0 sppu|SPPG_05085T0 sppu|SPPG_06980T0 sppu|SPPG_08559T0 sppu|SPPG_05075T0 boci|BC1T_04408 boci|BC1T_07532 boci|BC1T_09712 boci|BC1T_08449 boci|BC1T_08572 boci|BC1T_15284 boci|BC1T_12842 boci|BC1T_15972 boci|BC1T_16168 boci|BC1T_06254 boci|BC1T_13999 boci|BC1T_13225 boci|BC1T_15283 boci|BC1T_16148 boci|BC1T_04889 boci|BC1T_04888 boci|BC1T_16375 boci|BC1T_16171 boc…
all_1181	0	0	0	0	0	0	1	0	1	30	0	0	0	0	3	0	0	3	0	0	0	coci|CC1G_01504T0 coci|CC1G_04169T0 coci|CC1G_04170T0 coci|CC1G_09635T0 coci|CC1G_05960T0 coci|CC1G_14064T0 coci|CC1G_05961T0 coci|CC1G_09617T0 coci|CC1G_11718T0 coci|CC1G_08921T0 coci|CC1G_05353T0 coci|CC1G_12254T0 coci|CC1G_04167T0 coci|CC1G_13557T0 coci|CC1G_05559T0 coci|CC1G_08907T0 coci|CC1G_05959T0 coci|CC1G_02647T0 coci|CC1G_12847T0 coci|CC1G_12250T0 coci|CC1G_15757T0 coci|CC1G_15244T0 coc…
all_1182	0	0	0	0	0	1	3	0	2	27	1	0	1	1	0	0	0	1	0	1	0	coci|CC1G_01540T0 coci|CC1G_01545T0 coci|CC1G_05418T0 coci|CC1G_01544T0 coci|CC1G_01542T0 coci|CC1G_01546T0 coci|CC1G_13340T0 coci|CC1G_13810T0 coci|CC1G_03941T0 coci|CC1G_13811T0 coci|CC1G_01548T0 coci|CC1G_06476T0 coci|CC1G_11430T0 coci|CC1G_15414T0 coci|CC1G_12261T0 coci|CC1G_06455T0 coci|CC1G_09789T0 coci|CC1G_03945T0 coci|CC1G_09790T0 coci|CC1G_14966T0 coci|CC1G_08490T0 coci|CC1G_12262T0 coc…
all_1183	1	1	1	1	8	1	1	2	2	3	1	1	2	1	2	3	2	1	1	1	1	coci|CC1G_01566T0 coci|CC1G_01568T0 coci|CC1G_06115T0 necr|NCU03929T0 necr|NCU04380T0 pugr|PGTT_17404 pugr|PGTT_17842 fugr|FGSG_03363T0 fugr|FGSG_08543T0 allma|AMAG_03052T0 allma|AMAG_10329T0 allma|AMAG_10330T0 allma|AMAG_09407T0 allma|AMAG_03053T0 allma|AMAG_05976T0 allma|AMAG_14105T0 allma|AMAG_13010T0 phbl|e_gw1.13.174.1 phbl|fgenesh1_pm.34_#_6 phbl|Phybl1.estExt_fgeneshPB_pg.C_370070 blde|BDB…
all_1184	1	1	1	1	2	2	2	2	2	2	2	1	2	2	4	2	1	2	1	2	2	necr|NCU02482T0 necr|NCU02482T1 necr|NCU02482T2 allma|AMAG_01269T0 allma|AMAG_05459T0 phbl|Phybl1.estExt_fgeneshPB_pg.C_60053 phbl|Phybl1.estExt_fgeneshPB_pm.C_10119 unre|URET_04090 usma|UM01627 sppu|SPPG_06317T0 trru|TERG_04125T0 coim|CIMG_06294T0 mica|MCYG_06837T0 pytr|PTRT_03628 fugr|FGSG_01422T0 necr|NCU01692T0 crne|CNAG_00061T0 bade1|BATDEDRAFT_20166 hopo2|mkr_asm274-aug-0.6 pugr|PGTT_17180 …
all_1185	0	0	0	0	0	0	0	0	0	0	0	0	0	0	0	0	38	0	0	0	0	pugr|PGTT_04303 pugr|PGTT_19665 pugr|PGTT_05453 pugr|PGTT_03266 pugr|PGTT_00567 pugr|PGTT_05081 pugr|PGTT_15236 pugr|PGTT_12807 pugr|PGTT_07775 pugr|PGTT_10185 pugr|PGTT_06712 pugr|PGTT_04807 pugr|PGTT_08871 pugr|PGTT_08109 pugr|PGTT_17604 pugr|PGTT_03791 pugr|PGTT_03038 pugr|PGTT_17901 pugr|PGTT_18133 pugr|PGTT_06766 pugr|PGTT_17981 pugr|PGTT_15552 pugr|PGTT_14356 pugr|PGTT_00842 pugr|PGTT_08127…
all_1186	0	1	1	1	4	2	2	2	2	1	3	1	3	2	3	1	1	2	1	2	2	fugr|FGSG_03591T0 fugr|FGSG_10729T0 allma|AMAG_13033T0 allma|AMAG_14076T0 allma|AMAG_14823T0 allma|AMAG_15291T0 pytr|PTRT_04903 pytr|PTRT_06962 unre|URET_06375 usma|UM04261 sppu|SPPG_06007T0 trru|TERG_03618T0 unre|URET_03042 coim|CIMG_02795T0 necr|NCU04554T0 fugr|FGSG_10939T0 pugr|PGTT_02094 coim|CIMG_03822T0 trru|TERG_00216T0 mica|MCYG_00676T0 hopo2|mkr_asm44-aug-1.0 hopo1|gm_asm44-1.88 bade2|BD…
all_1187	1	1	1	1	2	2	4	2	2	2	1	2	2	2	1	2	1	3	1	2	1	allma|AMAG_07854T0 allma|AMAG_09637T0 unre|URET_05503 usma|UM02778 sppu|SPPG_03897T0 trru|TERG_04378T0 usma|UM03993 coim|CIMG_01809T0 trru|TERG_02114T0 mica|MCYG_07522T0 necr|NCU04923T0 fugr|FGSG_07908T0 pytr|PTRT_08190 bade2|BDET_07831 bade1|BATDEDRAFT_13322 hopo2|gm_asm185-0.66 hopo1|gm_asm185-0.66 phbl|estExt_Genewise1.C_290073 pytr|PTRT_06560 phbl|estExt_fgenesh1_pg.C_40325 mica|MCYG_02036T0 …
all_1188	0	0	0	0	0	0	0	0	0	0	0	0	0	0	0	0	38	0	0	0	0	pugr|PGTT_01575 pugr|PGTT_18004 pugr|PGTT_14650 pugr|PGTT_14646 pugr|PGTT_18001 pugr|PGTT_08796 pugr|PGTT_14653 pugr|PGTT_18008 pugr|PGTT_14644 pugr|PGTT_18005 pugr|PGTT_12853 pugr|PGTT_02875 pugr|PGTT_12849 pugr|PGTT_01576 pugr|PGTT_14652 pugr|PGTT_18002 pugr|PGTT_14645 pugr|PGTT_08795 pugr|PGTT_12329 pugr|PGTT_14440 pugr|PGTT_19841 pugr|PGTT_12850 pugr|PGTT_12852 pugr|PGTT_12854 pugr|PGTT_12855…
all_1189	0	0	0	0	0	0	0	0	0	0	0	0	0	0	0	38	0	0	0	0	0	phbl|Genemark1.6153_g phbl|Genemark1.928_g phbl|Genemark1.838_g phbl|Genemark1.8797_g phbl|fgenesh1_pg.2_#_348 phbl|fgenesh1_pg.1_#_971 phbl|Phybl1.fgeneshPB_pg.83__8 phbl|fgenesh1_pg.33_#_29 phbl|Genemark1.14111_g phbl|Genemark1.15329_g phbl|Genemark1.16040_g phbl|Genemark1.15333_g phbl|Genemark1.4162_g phbl|fgenesh1_pg.2_#_253 phbl|fgenesh1_pg.32_#_48 phbl|fgenesh1_pg.44_#_11 phbl|Genemark1.158…
all_1190	2	2	2	2	4	1	1	1	2	1	1	1	3	2	3	1	2	2	2	1	0	sppu|SPPG_02823T0 sppu|SPPG_05832T0 necr|NCU00598T0 necr|NCU00598T1 allma|AMAG_09130T0 allma|AMAG_11909T0 allma|AMAG_12504T0 allma|AMAG_14468T0 pugr|PGTT_17667 coim|CIMG_09126T0 pytr|PTRT_09172 mica|MCYG_03665T0 necr|NCU06556T0 phbl|estExt_Genemark1.C_100167 fugr|FGSG_13616T0 trru|TERG_05080T0 bade1|BATDEDRAFT_85415 bade2|BDET_00864 crne|CNAG_02801T0 hopo2|mkr_asm150-aug-0.6 hopo1|gm_asm23-0.82 b…
all_1191	1	1	1	1	1	2	2	2	3	2	2	1	2	2	2	3	1	2	1	2	2	coim|CIMG_01422T0 coim|CIMG_06299T0 coci|CC1G_00146T0 coci|CC1G_01375T0 fugr|FGSG_00397T0 fugr|FGSG_00639T0 pytr|PTRT_03479 pytr|PTRT_07815 phbl|estExt_Genewise1.C_10217 phbl|estExt_Genewise1Plus.C_140089 phbl|estExt_fgenesh1_pg.C_100310 blde|BDBG_00020T0 blde|BDBG_05820T0 asni|ANID_00316T0 asni|ANID_07570T0 boci|BC1T_02573 boci|BC1T_02574 unre|URET_04085 usma|UM01221 sppu|SPPG_05136T0 trru|TERG_…
all_1192	0	0	0	0	0	4	4	0	2	0	2	0	8	6	1	0	0	2	0	4	1	coim|CIMG_09753T0 coim|CIMG_12872T0 fugr|FGSG_00046T0 fugr|FGSG_02316T0 fugr|FGSG_09707T0 fugr|FGSG_02139T0 fugr|FGSG_06141T0 fugr|FGSG_08308T0 fugr|FGSG_10995T0 fugr|FGSG_10547T0 pytr|PTRT_01799 pytr|PTRT_09095 usma|UM01745 usma|UM05794 usma|UM01758 mica|MCYG_00316T0 mica|MCYG_02928T0 mica|MCYG_08425T0 mica|MCYG_08436T0 mica|MCYG_04476T0 mica|MCYG_07185T0 arbe|ARB_01699 arbe|ARB_02755 arbe|ARB_0…
all_1193	0	0	2	1	0	1	3	1	2	11	1	1	3	1	2	0	3	1	1	1	1	coci|CC1G_01499T0 coci|CC1G_01513T0 coci|CC1G_01521T0 coci|CC1G_10995T0 coci|CC1G_15634T0 coci|CC1G_11782T0 coci|CC1G_11776T0 coci|CC1G_12149T0 coci|CC1G_02811T0 coci|CC1G_02810T0 pugr|PGTT_10083 pugr|PGTT_10084 pugr|PGTT_16913 sppu|SPPG_06719T0 trru|TERG_06663T0 usma|UM02532 unre|URET_06048 coim|CIMG_09964T0 necr|NCU07127T0 mica|MCYG_05484T0 fugr|FGSG_02231T0 crne|CNAG_06905T0 pytr|PTRT_03863 ho…
all_1194	2	2	1	1	2	1	1	1	2	4	1	1	1	1	1	7	2	1	1	1	2	coci|CC1G_02589T0 coci|CC1G_09244T0 coci|CC1G_02590T0 pugr|PGTT_00088 pugr|PGTT_00121 allma|AMAG_00346T0 allma|AMAG_01866T0 phbl|estExt_Genewise1.C_10436 phbl|e_gw1.3.319.1 phbl|Phybl1.e_gw1.21.98.1 phbl|fgenesh1_pm.9_#_66 phbl|fgenesh1_pm.8_#_88 phbl|fgenesh1_pm.3_#_162 phbl|fgenesh1_pm.11_#_42 unre|URET_03614 usma|UM01046 sppu|SPPG_08396T0 trru|TERG_07652T0 coim|CIMG_06871T0 mica|MCYG_01235T0 n…
all_1195	0	0	0	0	0	0	0	0	0	0	0	0	0	0	0	0	37	0	0	0	0	pugr|PGTT_06130 pugr|PGTT_01574 pugr|PGTT_18003 pugr|PGTT_14651 pugr|PGTT_02921 pugr|PGTT_02909 pugr|PGTT_10353 pugr|PGTT_11151 pugr|PGTT_12426 pugr|PGTT_10345 pugr|PGTT_09725 pugr|PGTT_10539 pugr|PGTT_18488 pugr|PGTT_20047 pugr|PGTT_11797 pugr|PGTT_18487 pugr|PGTT_11764 pugr|PGTT_11798 pugr|PGTT_20046 pugr|PGTT_11765 pugr|PGTT_05885 pugr|PGTT_05884 pugr|PGTT_05897 pugr|PGTT_05928 pugr|PGTT_09777…
all_1196	1	3	1	2	0	2	1	2	4	0	2	0	1	2	2	0	7	2	1	2	2	pugr|PGTT_03473 pugr|PGTT_03478 pugr|PGTT_03483 pugr|PGTT_03485 pugr|PGTT_03481 pugr|PGTT_03545 pugr|PGTT_03566 bade2|BDET_07213 bade2|BDET_07214 boci|BC1T_05669 boci|BC1T_10281 boci|BC1T_07186 sppu|SPPG_05397T0 unre|URET_02792 coim|CIMG_08878T0 mica|MCYG_02741T0 trru|TERG_05436T0 fugr|FGSG_07016T0 bade2|BDET_07212 hopo2|mkr_ctg01872-aug-0.0 coim|CIMG_10083T0 unre|URET_05956 mica|MCYG_03068T0 trr…
all_1197	0	0	0	0	0	0	0	0	12	0	0	7	3	0	1	0	0	1	0	0	0	fugr|FGSG_08753T0 fugr|FGSG_14035T0 fugr|FGSG_13431T0 crne|CNAG_00376T0 crne|CNAG_05436T0 crne|CNAG_07528T0 crne|CNAG_06843T0 crne|CNAG_07767T0 crne|CNAG_07737T0 usma|UM01135 usma|UM01581 usma|UM05462 usma|UM04409 usma|UM06091 usma|UM03882 usma|UM02312 usma|UM01587 usma|UM06436 usma|UM05946 usma|UM03387 usma|UM05427 boci|BC1T_00103 boci|BC1T_16136 boci|BC1T_00184 boci|BC1T_06272 boci|BC1T_05208 b…
all_1198	0	0	0	0	0	0	0	0	0	0	0	0	0	0	0	0	0	37	0	0	0	pytr|PTRT_00034 pytr|PTRT_12025 pytr|PTRT_11883 pytr|PTRT_11234 pytr|PTRT_11087 pytr|PTRT_10409 pytr|PTRT_10237 pytr|PTRT_10077 pytr|PTRT_09731 pytr|PTRT_09698 pytr|PTRT_07380 pytr|PTRT_07249 pytr|PTRT_06564 pytr|PTRT_06285 pytr|PTRT_06037 pytr|PTRT_05908 pytr|PTRT_05180 pytr|PTRT_04843 pytr|PTRT_03890 pytr|PTRT_03414 pytr|PTRT_02888 pytr|PTRT_02767 pytr|PTRT_02666 pytr|PTRT_02271 pytr|PTRT_01162…
all_1199	2	1	2	2	2	5	0	0	0	1	2	1	1	5	0	1	1	1	1	5	2	unre|URET_03538 unre|URET_06232 coim|CIMG_06073T0 coim|CIMG_10191T0 allma|AMAG_07748T0 allma|AMAG_09753T0 mica|MCYG_02088T0 mica|MCYG_04620T0 mica|MCYG_02168T0 mica|MCYG_07688T0 mica|MCYG_07415T0 arbe|ARB_00762 arbe|ARB_05085 arbe|ARB_01382 arbe|ARB_02406 arbe|ARB_06472 trru|TERG_01963T0 trru|TERG_02213T0 trru|TERG_03248T0 trru|TERG_04324T0 trru|TERG_04809T0 usma|UM06098 sppu|SPPG_02641T0 fugr|FG…
all_1200	1	1	2	1	6	1	1	1	1	3	1	2	1	1	1	4	1	1	3	1	1	sppu|SPPG_01700T0 sppu|SPPG_03201T0 coci|CC1G_11359T0 coci|CC1G_11360T0 allma|AMAG_12684T0 allma|AMAG_14647T0 allma|AMAG_17363T0 allma|AMAG_17400T0 allma|AMAG_17375T0 allma|AMAG_17387T0 crne|CNAG_03936T0 crne|CNAG_03948T0 phbl|estExt_Genewise1Plus.C_120161 phbl|Phybl1.fgeneshPB_pg.31__77 phbl|gw1.15.303.1 phbl|estExt_Genewise1.C_120174 unre|URET_06758 usma|UM03163 sppu|SPPG_07499T0 trru|TERG_0679…
all_1201	1	1	1	1	3	2	4	2	1	2	1	3	1	2	1	1	1	2	1	2	1	coci|CC1G_11694T0 coci|CC1G_14996T0 allma|AMAG_03140T0 allma|AMAG_10411T0 allma|AMAG_17348T0 crne|CNAG_03828T0 crne|CNAG_06555T0 usma|UM01804 usma|UM03538 asni|ANID_08516T0 asni|ANID_08519T0 unre|URET_01826 sppu|SPPG_05641T0 trru|TERG_00855T0 coim|CIMG_04628T0 trru|TERG_04730T0 mica|MCYG_05809T0 pytr|PTRT_07567 fugr|FGSG_01285T0 necr|NCU09116T0 phbl|estExt_Genewise1Plus.C_180133 hopo2|gm_asm17-1.…
all_1202	1	1	1	1	12	1	1	1	1	1	1	1	1	1	1	4	1	1	1	1	1	allma|AMAG_05685T0 allma|AMAG_12352T0 allma|AMAG_09947T0 allma|AMAG_08536T0 allma|AMAG_09833T0 allma|AMAG_07669T0 allma|AMAG_09826T0 allma|AMAG_07676T0 allma|AMAG_08142T0 allma|AMAG_14459T0 allma|AMAG_07235T0 allma|AMAG_12490T0 phbl|e_gw1.5.502.1 phbl|gw1.12.362.1 phbl|estExt_Genemark1.C_90193 phbl|Genemark1.15312_g unre|URET_04743 usma|UM02946 sppu|SPPG_03794T0 trru|TERG_01559T0 coim|CIMG_09588T…
all_1203	1	1	1	1	2	2	2	2	2	1	2	2	2	2	2	1	1	2	1	2	2	allma|AMAG_12495T0 allma|AMAG_14462T0 unre|URET_06784 usma|UM01909 sppu|SPPG_01958T0 usma|UM04270 trru|TERG_01033T0 trru|TERG_06958T0 coim|CIMG_01807T0 unre|URET_05501 mica|MCYG_03341T0 pytr|PTRT_07355 phbl|estExt_Genewise1.C_80363 necr|NCU00915T0 coim|CIMG_04731T0 mica|MCYG_05770T0 pytr|PTRT_07784 necr|NCU07082T0 fugr|FGSG_01976T0 crne|CNAG_03563T0 pugr|PGTT_06672 hopo2|gm_asm154-0.141 hopo1|gm_…
all_1204	1	1	1	0	12	0	0	0	0	0	0	0	0	0	0	20	0	0	1	0	0	allma|AMAG_13138T0 allma|AMAG_17326T0 allma|AMAG_17332T0 allma|AMAG_17327T0 allma|AMAG_13140T0 allma|AMAG_13145T0 allma|AMAG_17296T0 allma|AMAG_13139T0 allma|AMAG_13144T0 allma|AMAG_17294T0 allma|AMAG_13141T0 allma|AMAG_17295T0 phbl|Genemark1.1454_g phbl|Genemark1.7490_g phbl|Phybl1.fgeneshPB_pg.53__1 phbl|Phybl1.estExt_fgeneshPB_pg.C_210147 phbl|Phybl1.fgeneshPB_pg.6__211 phbl|estExt_fgenesh1_pg…
all_1205	0	0	0	0	0	0	0	0	0	0	0	0	0	0	0	36	0	0	0	0	0	phbl|estExt_fgenesh1_pg.C_40791 phbl|Genemark1.4096_g phbl|estExt_Genemark1.C_440001 phbl|Phybl1.fgeneshPB_pg.8__193 phbl|fgenesh1_pg.10_#_149 phbl|estExt_Genemark1.C_420113 phbl|fgenesh1_kg.1_#_247_#_1216_2_CBNA_CBNB_CBNC_CBNF phbl|Genemark1.67_g phbl|fgenesh1_kg.5_#_134_#_4686_0_CBNC11356.g1_CBNA_CBNB_CBNC_CBNF phbl|Genemark1.9703_g phbl|estExt_fgenesh1_pg.C_500021 phbl|Genemark1.68_g phbl|fgen…
all_1206	0	0	0	0	0	0	0	0	0	0	0	0	0	0	0	36	0	0	0	0	0	phbl|estExt_Genemark1.C_11217 phbl|Genemark1.1219_g phbl|Genemark1.1242_g phbl|Genemark1.7727_g phbl|Genemark1.1248_g phbl|Genemark1.9760_g phbl|Genemark1.14491_g phbl|Genemark1.15998_g phbl|Genemark1.15838_g phbl|Genemark1.9759_g phbl|Genemark1.15837_g phbl|Genemark1.15864_g phbl|Genemark1.5078_g phbl|Genemark1.5077_g phbl|Genemark1.5103_g phbl|Genemark1.5102_g phbl|Genemark1.2595_g phbl|Genemar…
all_1207	2	1	3	0	8	0	1	1	1	6	0	0	1	0	0	1	4	0	5	0	0	sppu|SPPG_00083T0 sppu|SPPG_04653T0 sppu|SPPG_08381T0 hopo1|gm_ctg12221-0.1 hopo1|gm_ctg20395-0.0 coci|CC1G_02341T0 coci|CC1G_04673T0 coci|CC1G_04666T0 coci|CC1G_05868T0 coci|CC1G_04668T0 pugr|PGTT_05612 pugr|PGTT_15397 pugr|PGTT_08894 pugr|PGTT_11353 allma|AMAG_13487T0 allma|AMAG_13740T0 allma|AMAG_13741T0 allma|AMAG_13488T0 allma|AMAG_13751T0 allma|AMAG_13497T0 allma|AMAG_13503T0 allma|AMAG_137…
all_1208	2	2	2	0	0	0	2	0	3	15	1	0	2	0	2	0	0	2	0	0	2	coci|CC1G_00591T0 coci|CC1G_00642T0 coci|CC1G_00628T0 coci|CC1G_02471T0 coci|CC1G_08048T0 coci|CC1G_06017T0 coci|CC1G_10470T0 coci|CC1G_05636T0 coci|CC1G_05599T0 coci|CC1G_02758T0 coci|CC1G_10864T0 coci|CC1G_06016T0 coci|CC1G_09997T0 coci|CC1G_02744T0 coci|CC1G_10006T0 coim|CIMG_07314T0 unre|URET_07862 pytr|PTRT_02374 fugr|FGSG_01988T0 necr|NCU11382T0 hopo1|gm_ctg07726-0.6 pytr|PTRT_01652 hopo1|g…
all_1209	0	0	0	0	0	2	1	3	5	4	2	1	1	2	1	0	4	2	1	2	2	coci|CC1G_00864T0 coci|CC1G_11447T0 coci|CC1G_12093T0 pugr|PGTT_03802 pugr|PGTT_16278 pugr|PGTT_16250 usma|UM04368 usma|UM05036 boci|BC1T_13488 boci|BC1T_13847 unre|URET_03875 sppu|SPPG_05444T0 trru|TERG_06189T0 coim|CIMG_04844T0 mica|MCYG_05925T0 unre|URET_06691 pytr|PTRT_07961 necr|NCU01353T0 coim|CIMG_06566T0 mica|MCYG_01832T0 trru|TERG_04564T0 fugr|FGSG_06888T0 crne|CNAG_02860T0 coci|CC1G_016…
all_1210	2	1	3	0	6	1	1	0	1	4	1	0	2	1	1	2	2	1	3	1	1	coci|CC1G_03527T0 coci|CC1G_11592T0 coci|CC1G_05208T0 coci|CC1G_08774T0 fugr|FGSG_04853T0 fugr|FGSG_06575T0 allma|AMAG_02638T0 allma|AMAG_06393T0 allma|AMAG_10418T0 allma|AMAG_03146T0 allma|AMAG_06020T0 allma|AMAG_09356T0 phbl|Phybl1.estExt_fgeneshPB_pg.C_400050 unre|URET_04368 usma|UM05431 sppu|SPPG_05138T0 trru|TERG_04077T0 coim|CIMG_05997T0 mica|MCYG_06881T0 pytr|PTRT_11260 necr|NCU09677T0 bad…
all_1211	1	1	1	0	13	1	1	1	1	6	1	0	3	1	0	0	0	0	1	1	1	coci|CC1G_05426T0 coci|CC1G_05437T0 coci|CC1G_05435T0 coci|CC1G_14947T0 coci|CC1G_05457T0 coci|CC1G_14939T0 fugr|FGSG_02547T0 fugr|FGSG_08004T0 allma|AMAG_03242T0 allma|AMAG_10518T0 allma|AMAG_08428T0 allma|AMAG_14738T0 allma|AMAG_07611T0 allma|AMAG_07658T0 allma|AMAG_09788T0 allma|AMAG_09845T0 allma|AMAG_09846T0 allma|AMAG_15229T0 allma|AMAG_14759T0 allma|AMAG_09842T0 allma|AMAG_17001T0 unre|URE…
all_1212	1	1	1	1	3	1	1	1	1	2	1	2	1	1	1	3	6	1	2	1	1	pugr|PGTT_00393 pugr|PGTT_06938 pugr|PGTT_11010 pugr|PGTT_06100 pugr|PGTT_01862 allma|AMAG_06712T0 allma|AMAG_15240T0 phbl|fgenesh1_kg.14_#_50_#_1103_1_CBNA_CBNB_CBNC_CBNF phbl|Phybl1.estExt_Genewise1Plus.C_150058 unre|URET_07214 usma|UM03916 sppu|SPPG_08577T0 trru|TERG_03123T0 coim|CIMG_03388T0 pytr|PTRT_11558 fugr|FGSG_04290T0 necr|NCU01635T0 pugr|PGTT_11296 hopo2|mkr_asm186-aug-0.0 bade2|BDET_…
all_1213	0	0	0	0	0	1	2	1	2	1	1	1	3	1	1	0	16	1	1	1	1	pugr|PGTT_06268 pugr|PGTT_09114 pugr|PGTT_09177 pugr|PGTT_09117 pugr|PGTT_09155 pugr|PGTT_09252 pugr|PGTT_09202 pugr|PGTT_09165 pugr|PGTT_09198 pugr|PGTT_09199 pugr|PGTT_10323 pugr|PGTT_10325 pugr|PGTT_10327 pugr|PGTT_10332 pugr|PGTT_10334 pugr|PGTT_10333 asni|ANID_01675T0 asni|ANID_07792T0 unre|URET_02479 usma|UM01035 sppu|SPPG_05720T0 trru|TERG_05522T0 coim|CIMG_08300T0 mica|MCYG_02652T0 fugr|F…
all_1214	1	1	2	1	2	1	3	2	1	2	1	5	2	1	1	1	2	1	1	1	1	fugr|FGSG_04902T0 fugr|FGSG_10203T0 allma|AMAG_03160T0 allma|AMAG_10425T0 crne|CNAG_01763T0 crne|CNAG_06873T0 crne|CNAG_01764T0 crne|CNAG_06872T0 blde|BDBG_00419T0 blde|BDBG_04811T0 asni|ANID_03972T0 asni|ANID_05652T0 asni|ANID_08779T0 unre|URET_00895 usma|UM03902 usma|UM00080 sppu|SPPG_02915T0 trru|TERG_00681T0 coim|CIMG_00961T0 mica|MCYG_00248T0 pytr|PTRT_11511 necr|NCU04569T0 phbl|estExt_Genew…
all_1215	0	0	1	1	2	2	2	2	2	2	2	1	2	2	2	2	1	2	1	2	2	allma|AMAG_02791T0 allma|AMAG_14898T0 phbl|estExt_fgenesh1_pm.C_40090 phbl|Phybl1.estExt_Genewise1.C_110250 unre|URET_06230 usma|UM05740 sppu|SPPG_00256T0 trru|TERG_03804T0 usma|UM02980 coim|CIMG_04591T0 unre|URET_01799 mica|MCYG_05878T0 trru|TERG_06238T0 fugr|FGSG_02717T0 pytr|PTRT_10719 necr|NCU05683T0 coim|CIMG_05492T0 mica|MCYG_04051T0 pytr|PTRT_09402 necr|NCU04579T0 fugr|FGSG_02056T0 hopo2|a…
all_1216	2	2	1	1	4	1	1	1	2	2	1	2	1	1	1	3	2	1	2	1	1	allma|AMAG_04466T0 allma|AMAG_16145T0 allma|AMAG_15589T0 allma|AMAG_16641T0 phbl|estExt_Genewise1Plus.C_270035 phbl|gw1.2.276.1 unre|URET_01181 usma|UM01671 sppu|SPPG_03216T0 trru|TERG_00020T0 usma|UM01108 coim|CIMG_01251T0 fugr|FGSG_09497T0 pytr|PTRT_06792 mica|MCYG_00487T0 necr|NCU03888T0 bade2|BDET_03832 bade1|BATDEDRAFT_9413 pugr|PGTT_17178 hopo1|gm_asm81-1.108 hopo2|mkr_asm81-aug-1.4 crne|CN…
all_1217	0	0	0	0	0	0	0	0	0	0	0	0	0	0	0	0	35	0	0	0	0	pugr|PGTT_01069 pugr|PGTT_16431 pugr|PGTT_06556 pugr|PGTT_05093 pugr|PGTT_11928 pugr|PGTT_05094 pugr|PGTT_14916 pugr|PGTT_11923 pugr|PGTT_11929 pugr|PGTT_02655 pugr|PGTT_01905 pugr|PGTT_07031 pugr|PGTT_02569 pugr|PGTT_07021 pugr|PGTT_02583 pugr|PGTT_03471 pugr|PGTT_03470 pugr|PGTT_07276 pugr|PGTT_08464 pugr|PGTT_10148 pugr|PGTT_17450 pugr|PGTT_16513 pugr|PGTT_05366 pugr|PGTT_07273 pugr|PGTT_04068…
all_1218	0	0	0	0	0	0	0	0	0	0	0	0	0	0	0	35	0	0	0	0	0	phbl|Phybl1.fgeneshPB_pg.2__235 phbl|Genemark1.15447_g phbl|fgenesh1_pg.1_#_586 phbl|Phybl1.fgeneshPB_pg.32__126 phbl|fgenesh1_pg.31_#_61 phbl|fgenesh1_pg.25_#_131 phbl|Phybl1.fgeneshPB_pg.92__11 phbl|fgenesh1_pg.1_#_987 phbl|Phybl1.fgeneshPB_pg.9__218 phbl|Genemark1.9112_g phbl|Genemark1.15785_g phbl|Phybl1.fgeneshPB_pg.62__58 phbl|Phybl1.fgeneshPB_pg.7__214 phbl|Phybl1.fgeneshPB_pg.43__9 phbl|G…
all_1219	2	2	1	1	2	1	1	1	1	3	1	1	1	1	1	4	3	1	3	1	1	sppu|SPPG_01096T0 sppu|SPPG_08009T0 sppu|SPPG_02344T0 coci|CC1G_03522T0 coci|CC1G_03575T0 coci|CC1G_07640T0 pugr|PGTT_10973 pugr|PGTT_16093 pugr|PGTT_16084 allma|AMAG_01148T0 allma|AMAG_05331T0 phbl|Phybl1.estExt_fgeneshPB_pm.C_110004 phbl|Phybl1.fgeneshPB_kg.17__11__4337685
all_1220	2	2	2	2	6	1	1	1	1	1	1	1	1	1	1	3	1	1	2	1	1	sppu|SPPG_05347T0 sppu|SPPG_08670T0 hopo1|gm_asm388-0.77 hopo1|gm_asm63-0.175 bade1|BATDEDRAFT_18960 bade1|BATDEDRAFT_20022 coci|CC1G_02009T0 allma|AMAG_00898T0 allma|AMAG_02402T0 allma|AMAG_15272T0 allma|AMAG_14803T0 allma|AMAG_17034T0 allma|AMAG_08474T0 bade2|BDET_04010 bade2|BDET_06158 phbl|estExt_fgenesh1_pm.C_90001 phbl|Phybl1.e_gw1.12.5.1 phbl|Phybl1.estExt_Genewise1Plus.C_400084 hopo2|gm_a…
all_1221	0	0	0	0	0	1	2	1	3	6	2	2	2	1	2	3	1	1	2	1	2	coim|CIMG_01428T0 coim|CIMG_05527T0 coci|CC1G_04679T0 coci|CC1G_14120T0 coci|CC1G_11245T0 coci|CC1G_12490T0 coci|CC1G_10290T0 coci|CC1G_10984T0 necr|NCU03171T0 necr|NCU10763T0 fugr|FGSG_07227T0 fugr|FGSG_08669T0 phbl|e_gw1.1.95.1 phbl|Genemark1.4399_g phbl|estExt_Genewise1.C_360096 unre|URET_01345 usma|UM04347 sppu|SPPG_02362T0 trru|TERG_02193T0 sppu|SPPG_07479T0 mica|MCYG_07437T0 pugr|PGTT_06690…
all_1222	2	1	1	1	2	2	2	2	2	1	2	1	1	2	1	4	1	1	1	1	2	coim|CIMG_01582T0 coim|CIMG_10105T0 bade1|BATDEDRAFT_30202 bade1|BATDEDRAFT_30231 allma|AMAG_12975T0 allma|AMAG_14134T0 phbl|estExt_Genewise1.C_60002 phbl|fgenesh1_pg.4_#_267 phbl|estExt_Genewise1Plus.C_40813 blde|BDBG_06687T0 blde|BDBG_07228T0 asni|ANID_03916T0 asni|ANID_05589T0 unre|URET_03589 usma|UM04659 sppu|SPPG_04933T0 trru|TERG_01901T0 unre|URET_05304 mica|MCYG_06335T0 necr|NCU06005T0 fug…
all_1223	1	1	2	2	2	1	2	1	2	1	1	1	3	1	3	3	0	2	2	1	1	hopo1|gm_asm336-0.177 hopo1|gm_asm336-0.186 necr|NCU00755T0 necr|NCU07720T0 allma|AMAG_07864T0 allma|AMAG_09626T0 phbl|estExt_Genewise1.C_200222 phbl|e_gw1.27.60.1 phbl|estExt_Genewise1.C_240146 unre|URET_00323 usma|UM02024 sppu|SPPG_08167T0 trru|TERG_01798T0 coim|CIMG_00234T0 mica|MCYG_07861T0 pytr|PTRT_12092 fugr|FGSG_12883T0 bade2|BDET_03779 bade1|BATDEDRAFT_86580 hopo2|mkr_asm336-aug-0.7 crne…
all_1224	2	2	1	1	0	2	1	1	0	5	3	1	2	2	1	1	1	1	1	2	3	coci|CC1G_00900T0 coci|CC1G_05917T0 coci|CC1G_05918T0 coci|CC1G_03653T0 unre|URET_03719 usma|UM00688 unre|URET_02643 sppu|SPPG_02125T0 trru|TERG_05652T0 coim|CIMG_04518T0 unre|URET_05217 mica|MCYG_02286T0 coim|CIMG_06741T0 pytr|PTRT_11275 necr|NCU04479T0 fugr|FGSG_05245T0 phbl|fgenesh1_pm.6_#_48 crne|CNAG_04269T0 bade1|BATDEDRAFT_33390 bade2|BDET_06241 pugr|PGTT_08341 hopo2|snap_msk_asm24-0.40 co…
all_1225	0	0	0	0	0	1	1	1	1	10	1	5	0	1	0	0	2	2	0	1	1	coci|CC1G_01092T0 coci|CC1G_07740T0 coci|CC1G_07730T0 coci|CC1G_08761T0 coci|CC1G_08762T0 coci|CC1G_08725T0 coci|CC1G_01746T0 coci|CC1G_08726T0 coci|CC1G_14678T0 crne|CNAG_00897T0 crne|CNAG_00914T0 crne|CNAG_06835T0 crne|CNAG_06832T0 usma|UM00857 usma|UM03569 usma|UM03041 usma|UM05809 usma|UM05811 usma|UM05718 usma|UM05807 unre|URET_06300 coim|CIMG_05421T0 trru|TERG_03740T0 mica|MCYG_04112T0 pytr…
all_1226	0	0	0	0	0	0	0	0	0	34	0	0	0	0	0	0	0	0	0	0	0	coci|CC1G_08978T0 coci|CC1G_03182T0 coci|CC1G_03183T0 coci|CC1G_09073T0 coci|CC1G_08968T0 coci|CC1G_09064T0 coci|CC1G_10163T0 coci|CC1G_07808T0 coci|CC1G_12030T0 coci|CC1G_08980T0 coci|CC1G_09090T0 coci|CC1G_13564T0 coci|CC1G_09300T0 coci|CC1G_14044T0 coci|CC1G_09211T0 coci|CC1G_09072T0 coci|CC1G_11779T0 coci|CC1G_12599T0 coci|CC1G_09297T0 coci|CC1G_09065T0 coci|CC1G_14529T0 coci|CC1G_14307T0 coc…
all_1227	0	0	0	0	0	0	0	0	0	0	0	0	0	0	0	0	34	0	0	0	0	pugr|PGTT_00712 pugr|PGTT_01754 pugr|PGTT_06903 pugr|PGTT_12341 pugr|PGTT_13185 pugr|PGTT_01272 pugr|PGTT_19627 pugr|PGTT_01537 pugr|PGTT_06056 pugr|PGTT_06057 pugr|PGTT_20251 pugr|PGTT_01804 pugr|PGTT_19160 pugr|PGTT_16124 pugr|PGTT_09963 pugr|PGTT_10448 pugr|PGTT_09247 pugr|PGTT_13821 pugr|PGTT_03089 pugr|PGTT_03224 pugr|PGTT_12249 pugr|PGTT_16125 pugr|PGTT_02528 pugr|PGTT_05437 pugr|PGTT_13820…
all_1228	0	0	0	0	6	0	0	0	1	3	0	3	0	0	1	7	7	0	1	1	0	pugr|PGTT_09934 pugr|PGTT_19856 pugr|PGTT_18777 pugr|PGTT_12743 pugr|PGTT_12693 pugr|PGTT_12201 pugr|PGTT_12203 allma|AMAG_03199T0 allma|AMAG_10473T0 allma|AMAG_13762T0 allma|AMAG_16678T0 allma|AMAG_13508T0 allma|AMAG_15635T0 phbl|e_gw1.1.1428.1 phbl|gw1.1.1454.1 phbl|Phybl1.estExt_fgeneshPB_pg.C_10447 phbl|Phybl1.estExt_fgeneshPB_pg.C_110233 phbl|Phybl1.fgeneshPB_pg.11__240 phbl|Genemark1.13249_…
all_1229	0	0	0	0	0	0	0	0	0	0	0	0	0	0	0	0	34	0	0	0	0	pugr|PGTT_11248 pugr|PGTT_17469 pugr|PGTT_13868 pugr|PGTT_18989 pugr|PGTT_18846 pugr|PGTT_19480 pugr|PGTT_12382 pugr|PGTT_12380 pugr|PGTT_15403 pugr|PGTT_19367 pugr|PGTT_16412 pugr|PGTT_13224 pugr|PGTT_17299 pugr|PGTT_17300 pugr|PGTT_13006 pugr|PGTT_12647 pugr|PGTT_18117 pugr|PGTT_19498 pugr|PGTT_18213 pugr|PGTT_18212 pugr|PGTT_00287 pugr|PGTT_04533 pugr|PGTT_00310 pugr|PGTT_06952 pugr|PGTT_00788…
all_1230	2	2	1	1	4	1	1	1	1	2	1	2	1	1	1	3	1	1	3	1	1	allma|AMAG_02917T0 allma|AMAG_15016T0 allma|AMAG_10933T0 allma|AMAG_11530T0 unre|URET_01737 usma|UM02065 sppu|SPPG_00642T0 trru|TERG_06825T0 usma|UM01352 sppu|SPPG_03036T0 sppu|SPPG_04238T0 coim|CIMG_04528T0 mica|MCYG_05644T0 fugr|FGSG_00780T0 pytr|PTRT_10618 necr|NCU00824T0 phbl|estExt_fgenesh1_pm.C_120049 crne|CNAG_05690T0 bade1|BATDEDRAFT_24371 pugr|PGTT_02339 bade2|BDET_05157 hopo1|gm_asm90-0…
all_1231	0	0	0	0	0	0	0	0	0	0	0	0	0	0	0	0	34	0	0	0	0	pugr|PGTT_00681 pugr|PGTT_09483 pugr|PGTT_17139 pugr|PGTT_04990 pugr|PGTT_04993 pugr|PGTT_16141 pugr|PGTT_13059 pugr|PGTT_19227 pugr|PGTT_19543 pugr|PGTT_11165 pugr|PGTT_06301 pugr|PGTT_01890 pugr|PGTT_09418 pugr|PGTT_04992 pugr|PGTT_08330 pugr|PGTT_05006 pugr|PGTT_15671 pugr|PGTT_06745 pugr|PGTT_06618 pugr|PGTT_05007 pugr|PGTT_06746 pugr|PGTT_14194 pugr|PGTT_14200 pugr|PGTT_14198 pugr|PGTT_18442…
all_1232	0	0	0	0	0	0	0	0	0	0	0	0	0	0	0	34	0	0	0	0	0	phbl|fgenesh1_pg.1_#_461 phbl|fgenesh1_pg.1_#_483 phbl|Genemark1.11490_g phbl|Phybl1.fgeneshPB_pg.4__479 phbl|Phybl1.fgeneshPB_pg.5__322 phbl|estExt_fgenesh1_pg.C_10470 phbl|Phybl1.fgeneshPB_pg.37__115 phbl|estExt_fgenesh1_pg.C_220263 phbl|fgenesh1_pg.21_#_97 phbl|Phybl1.fgeneshPB_pg.14__206 phbl|fgenesh1_pg.11_#_101 phbl|Phybl1.fgeneshPB_pg.14__251 phbl|fgenesh1_pg.21_#_123 phbl|fgenesh1_pg.1_#_…
all_1233	1	1	1	1	4	1	2	2	1	1	2	1	1	1	0	3	2	1	2	1	2	unre|URET_05801 unre|URET_06826 coim|CIMG_10832T0 coim|CIMG_13106T0 allma|AMAG_00467T0 allma|AMAG_01983T0 allma|AMAG_00648T0 allma|AMAG_02159T0 phbl|e_gw1.9.298.1 phbl|Phybl1.estExt_Genewise1Plus.C_140043 usma|UM02208 sppu|SPPG_02759T0 usma|UM04324 sppu|SPPG_05470T0 trru|TERG_02909T0 mica|MCYG_01436T0 fugr|FGSG_02287T0 pytr|PTRT_04336 pugr|PGTT_06197 hopo2|snap_msk_asm39-0.129 hopo1|gm_asm39-0.19…
all_1234	3	3	2	1	0	1	0	1	1	3	1	3	0	1	0	1	4	1	3	1	1	sppu|SPPG_00751T0 sppu|SPPG_05615T0 sppu|SPPG_07033T0 bade1|BATDEDRAFT_34177 bade1|BATDEDRAFT_84971 bade1|BATDEDRAFT_34178 coci|CC1G_03329T0 coci|CC1G_10353T0 pugr|PGTT_09456 pugr|PGTT_09481 pugr|PGTT_09759 pugr|PGTT_14417 bade2|BDET_01092 bade2|BDET_01093 bade2|BDET_01094 crne|CNAG_00407T0 crne|CNAG_02030T0 unre|URET_00408 usma|UM00913 trru|TERG_02342T0 coim|CIMG_00342T0 pytr|PTRT_07175 phbl|est…
all_1235	0	0	0	0	0	0	0	6	0	0	5	0	0	4	0	0	13	3	0	1	1	coim|CIMG_00174T0 coim|CIMG_09989T0 coim|CIMG_10231T0 coim|CIMG_03124T0 coim|CIMG_06571T0 pugr|PGTT_00284 pugr|PGTT_16606 pugr|PGTT_19014 pugr|PGTT_06900 pugr|PGTT_00909 pugr|PGTT_18180 pugr|PGTT_16904 pugr|PGTT_12064 pugr|PGTT_05647 pugr|PGTT_08873 pugr|PGTT_15884 pugr|PGTT_06905 pugr|PGTT_18934 pytr|PTRT_04985 pytr|PTRT_11951 pytr|PTRT_12062 blde|BDBG_00958T0 blde|BDBG_06786T0 blde|BDBG_02509T0…
all_1236	3	3	3	3	2	1	1	1	2	1	1	1	1	1	1	1	1	1	2	1	1	hopo1|gm_asm62-0.119 hopo1|gm_asm62-0.139 bade1|BATDEDRAFT_20395 bade1|BATDEDRAFT_12995 allma|AMAG_06156T0 allma|AMAG_09215T0 bade2|BDET_07149 bade2|BDET_07150 hopo2|aug_asm62-0.202 hopo2|mkr_asm62-snap-0.19 unre|URET_06264 usma|UM04351 sppu|SPPG_03863T0 trru|TERG_03782T0 coim|CIMG_05458T0 mica|MCYG_04075T0 pytr|PTRT_04935 fugr|FGSG_04168T0 necr|NCU07658T0 pugr|PGTT_13314 crne|CNAG_01126T0 phbl|g…
all_1237	2	2	2	2	5	1	1	1	1	2	1	1	1	1	2	2	1	1	1	1	1	bade1|BATDEDRAFT_87743 bade1|BATDEDRAFT_87817 coci|CC1G_01788T0 coci|CC1G_01789T0 necr|NCU01320T0 necr|NCU01320T1 allma|AMAG_00784T0 allma|AMAG_02286T0 allma|AMAG_12611T0 allma|AMAG_12612T0 allma|AMAG_12610T0 bade2|BDET_02402 bade2|BDET_02404 sppu|SPPG_03082T0 usma|UM05561 trru|TERG_03390T0 coim|CIMG_00861T0 mica|MCYG_04503T0 unre|URET_00819 fugr|FGSG_01897T0 phbl|fgenesh1_pg.2_#_782 pytr|PTRT_09…
all_1238	0	0	0	0	0	0	1	0	0	31	0	0	1	0	0	0	0	0	0	0	0	coci|CC1G_01479T0 coci|CC1G_13198T0 coci|CC1G_01480T0 coci|CC1G_09991T0 coci|CC1G_09981T0 coci|CC1G_09986T0 coci|CC1G_09990T0 coci|CC1G_09987T0 coci|CC1G_09982T0 coci|CC1G_09994T0 coci|CC1G_15748T0 coci|CC1G_09980T0 coci|CC1G_09979T0 coci|CC1G_11912T0 coci|CC1G_11911T0 coci|CC1G_09983T0 coci|CC1G_09992T0 coci|CC1G_11902T0 coci|CC1G_09996T0 coci|CC1G_08684T0 coci|CC1G_15226T0 coci|CC1G_15229T0 coc…
all_1239	0	0	0	0	0	1	2	1	3	13	1	0	3	3	2	0	0	2	0	1	1	coci|CC1G_01582T0 coci|CC1G_01638T0 coci|CC1G_01620T0 coci|CC1G_01622T0 coci|CC1G_01583T0 coci|CC1G_01619T0 coci|CC1G_01599T0 coci|CC1G_01643T0 coci|CC1G_01621T0 coci|CC1G_01585T0 coci|CC1G_01584T0 coci|CC1G_04037T0 coci|CC1G_12752T0 pytr|PTRT_06162 pytr|PTRT_11882 boci|BC1T_15526 boci|BC1T_15834 boci|BC1T_15881 coim|CIMG_03089T0 unre|URET_02869 trru|TERG_08350T0 mica|MCYG_02467T0 necr|NCU09274T0…
all_1240	0	0	0	0	0	0	10	1	4	0	1	0	4	2	4	0	0	7	0	0	0	necr|NCU03478T0 necr|NCU07464T0 fugr|FGSG_11708T0 fugr|FGSG_13474T0 pytr|PTRT_04948 pytr|PTRT_08340 pytr|PTRT_06520 pytr|PTRT_11380 pytr|PTRT_09259 pytr|PTRT_11942 asni|ANID_01071T0 asni|ANID_01580T0 asni|ANID_09426T0 asni|ANID_03881T0 asni|ANID_08322T0 asni|ANID_08545T0 asni|ANID_03547T0 asni|ANID_08457T0 asni|ANID_08323T0 asni|ANID_12256T0 coim|CIMG_02238T0 necr|NCU07463T0 fugr|FGSG_08958T0 fug…
all_1241	0	0	0	0	0	2	3	1	1	1	2	3	3	2	2	0	2	3	1	2	2	pugr|PGTT_15700 pugr|PGTT_16497 crne|CNAG_01615T0 crne|CNAG_04415T0 unre|URET_04402 usma|UM02151 usma|UM04922 coim|CIMG_04588T0 unre|URET_01796 trru|TERG_06234T0 mica|MCYG_05882T0 necr|NCU09519T0 pytr|PTRT_10644 fugr|FGSG_02703T0 coim|CIMG_05953T0 mica|MCYG_06845T0 fugr|FGSG_03256T0 pytr|PTRT_02872 trru|TERG_04115T0 coci|CC1G_12642T0 necr|NCU01233T0 pytr|PTRT_04081 usma|UM01567 fugr|FGSG_03755T0 …
all_1242	2	2	2	2	4	1	1	1	2	2	1	1	1	1	1	2	1	1	2	1	1	allma|AMAG_01761T0 allma|AMAG_04256T0 allma|AMAG_08214T0 allma|AMAG_07311T0 phbl|estExt_fgenesh1_pm.C_380007 phbl|Genemark1.11381_g unre|URET_05316 usma|UM04452 sppu|SPPG_05602T0 trru|TERG_07276T0 sppu|SPPG_08264T0 coim|CIMG_01597T0 mica|MCYG_06331T0 pytr|PTRT_01447 fugr|FGSG_04309T0 necr|NCU05425T0 crne|CNAG_03674T0 bade1|BATDEDRAFT_34093 bade2|BDET_00779 hopo2|mkr_asm6-aug-1.2 pugr|PGTT_02140 h…
all_1243	0	0	0	0	33	0	0	0	0	0	0	0	0	0	0	0	0	0	0	0	0	allma|AMAG_05791T0 allma|AMAG_16411T0 allma|AMAG_11093T0 allma|AMAG_11104T0 allma|AMAG_11115T0 allma|AMAG_07740T0 allma|AMAG_09761T0 allma|AMAG_16401T0 allma|AMAG_11353T0 allma|AMAG_11133T0 allma|AMAG_16443T0 allma|AMAG_11091T0 allma|AMAG_15202T0 allma|AMAG_16399T0 allma|AMAG_16427T0 allma|AMAG_11092T0 allma|AMAG_16410T0 allma|AMAG_16400T0 allma|AMAG_17415T0 allma|AMAG_11128T0 allma|AMAG_11126T0 …
all_1244	0	0	0	0	33	0	0	0	0	0	0	0	0	0	0	0	0	0	0	0	0	allma|AMAG_00086T0 allma|AMAG_10643T0 allma|AMAG_15325T0 allma|AMAG_10635T0 allma|AMAG_10636T0 allma|AMAG_10624T0 allma|AMAG_16761T0 allma|AMAG_10709T0 allma|AMAG_10614T0 allma|AMAG_10652T0 allma|AMAG_00183T0 allma|AMAG_10650T0 allma|AMAG_10654T0 allma|AMAG_10649T0 allma|AMAG_10653T0 allma|AMAG_00090T0 allma|AMAG_00182T0 allma|AMAG_10689T0 allma|AMAG_00465T0 allma|AMAG_10655T0 allma|AMAG_00240T0 …
all_1245	0	0	0	0	0	0	0	0	0	0	0	0	0	0	0	33	0	0	0	0	0	phbl|fgenesh1_pg.2_#_379 phbl|fgenesh1_pg.5_#_375 phbl|Phybl1.fgeneshPB_pg.19__32 phbl|Phybl1.fgeneshPB_pg.379__1 phbl|Genemark1.981_g phbl|Phybl1.fgeneshPB_pg.10__383 phbl|Phybl1.fgeneshPB_pg.1__454 phbl|Genemark1.1028_g phbl|Genemark1.14204_g phbl|Genemark1.14114_g phbl|Genemark1.5955_g phbl|Genemark1.13450_g phbl|Genemark1.4574_g phbl|Genemark1.15555_g phbl|Genemark1.6146_g phbl|Genemark1.1345…
all_1246	0	0	0	0	0	0	0	0	0	0	0	0	0	0	0	33	0	0	0	0	0	phbl|Phybl1.fgeneshPB_pg.30__11 phbl|Phybl1.fgeneshPB_pg.41__76 phbl|Genemark1.1132_g phbl|Genemark1.14379_g phbl|Phybl1.fgeneshPB_pg.47__51 phbl|Genemark1.14381_g phbl|Phybl1.estExt_fgeneshPB_pg.C_310022 phbl|Phybl1.fgeneshPB_pg.56__6 phbl|Genemark1.15821_g phbl|Phybl1.fgeneshPB_pg.148__4 phbl|Phybl1.fgeneshPB_pg.47__77 phbl|Genemark1.9668_g phbl|Phybl1.fgeneshPB_pg.47__54 phbl|Phybl1.fgeneshPB_…
all_1247	2	2	2	2	5	1	1	1	1	1	1	1	1	1	1	2	1	1	2	1	1	sppu|SPPG_01521T0 sppu|SPPG_02385T0 hopo1|gm_asm147-0.56 hopo1|gm_asm88-0.209 bade1|BATDEDRAFT_16038 bade1|BATDEDRAFT_17096 allma|AMAG_01104T0 allma|AMAG_05286T0 allma|AMAG_04626T0 allma|AMAG_03158T0 allma|AMAG_10427T0 bade2|BDET_04151 bade2|BDET_06034 phbl|estExt_Genewise1Plus.C_10444 phbl|estExt_Genewise1Plus.C_30395 unre|URET_07822 usma|UM03199 trru|TERG_01677T0 coim|CIMG_07258T0 mica|MCYG_072…
all_1248	0	0	1	1	2	2	1	2	1	2	2	1	1	1	1	3	1	2	3	2	2	sppu|SPPG_02422T0 sppu|SPPG_05731T0 coci|CC1G_03420T0 coci|CC1G_03425T0 allma|AMAG_11038T0 allma|AMAG_11651T0 phbl|Genemark1.5466_g phbl|Phybl1.fgeneshPB_pg.2__549 phbl|Phybl1.e_gw1.8.41.1 unre|URET_06574 usma|UM00695 sppu|SPPG_00762T0 trru|TERG_04775T0 coim|CIMG_01104T0 unre|URET_01047 trru|TERG_02748T0 pytr|PTRT_11481 necr|NCU10852T0 fugr|FGSG_01283T0 crne|CNAG_06659T0 coim|CIMG_04978T0 mica|MC…
all_1249	14	18	0	0	0	0	0	0	0	0	0	0	0	0	0	0	0	0	0	0	0	bade1|BATDEDRAFT_26287 bade1|BATDEDRAFT_92476 bade1|BATDEDRAFT_89445 bade1|BATDEDRAFT_92841 bade1|BATDEDRAFT_87928 bade1|BATDEDRAFT_93324 bade1|BATDEDRAFT_24985 bade1|BATDEDRAFT_25559 bade1|BATDEDRAFT_25463 bade1|BATDEDRAFT_25462 bade1|BATDEDRAFT_23534 bade1|BATDEDRAFT_23544 bade1|BATDEDRAFT_28623 bade1|BATDEDRAFT_28625 bade2|BDET_01114 bade2|BDET_08427 bade2|BDET_08426 bade2|BDET_08428 bade2|BDE…
all_1250	0	0	0	0	0	0	0	0	0	31	0	0	1	0	0	0	0	0	0	0	0	coci|CC1G_01230T0 coci|CC1G_04843T0 coci|CC1G_10206T0 coci|CC1G_10176T0 coci|CC1G_08314T0 coci|CC1G_10188T0 coci|CC1G_10186T0 coci|CC1G_09503T0 coci|CC1G_08363T0 coci|CC1G_09189T0 coci|CC1G_02183T0 coci|CC1G_06082T0 coci|CC1G_10189T0 coci|CC1G_02184T0 coci|CC1G_05739T0 coci|CC1G_04893T0 coci|CC1G_06114T0 coci|CC1G_09158T0 coci|CC1G_01505T0 coci|CC1G_06086T0 coci|CC1G_02174T0 coci|CC1G_02182T0 coc…
all_1251	0	0	0	0	0	1	4	1	5	2	2	1	2	3	1	4	0	2	1	1	0	coci|CC1G_01534T0 coci|CC1G_15246T0 phbl|Phybl1.estExt_fgeneshPB_pg.C_40755 phbl|Phybl1.fgeneshPB_pg.4__777 phbl|Genemark1.788_g phbl|Genemark1.789_g usma|UM01830 usma|UM04697 asni|ANID_01680T0 asni|ANID_10486T0 asni|ANID_04827T0 boci|BC1T_02017 boci|BC1T_12512 boci|BC1T_03990 boci|BC1T_07752 sppu|SPPG_08651T0 coim|CIMG_04858T0 fugr|FGSG_02251T0 mica|MCYG_08460T0 crne|CNAG_04615T0 pytr|PTRT_02797…
all_1252	1	1	1	1	2	1	2	1	1	3	1	2	1	1	1	3	3	1	1	1	1	coci|CC1G_02801T0 coci|CC1G_13565T0 pugr|PGTT_09028 pugr|PGTT_18849 allma|AMAG_00908T0 allma|AMAG_02416T0 phbl|e_gw1.1.1048.1 phbl|Phybl1.e_gw1.17.282.1 phbl|estExt_fgenesh1_pg.C_11050 sppu|SPPG_00632T0 usma|UM06268 coim|CIMG_01169T0 unre|URET_01111 trru|TERG_02834T0 mica|MCYG_08551T0 pytr|PTRT_06543 necr|NCU04814T0 fugr|FGSG_09484T0 bade1|BATDEDRAFT_13712 hopo2|snap_msk_asm222-0.12 hopo1|gm_asm2…
all_1253	2	1	1	1	6	1	1	1	1	2	1	1	1	1	1	5	0	1	1	1	1	coci|CC1G_02944T0 coci|CC1G_15010T0 allma|AMAG_07816T0 allma|AMAG_09678T0 allma|AMAG_13936T0 allma|AMAG_11476T0 allma|AMAG_09188T0 allma|AMAG_17556T0 phbl|e_gw1.1.1047.1 phbl|e_gw1.1.1057.1 phbl|e_gw1.1.964.1 phbl|e_gw1.15.255.1 phbl|e_gw1.13.252.1 sppu|SPPG_08247T0 trru|TERG_05269T0 unre|URET_04800 coim|CIMG_09518T0 mica|MCYG_03823T0 fugr|FGSG_05398T0 pytr|PTRT_05515 necr|NCU06500T0 hopo1|gm_asm…
all_1254	0	0	0	0	0	0	4	1	3	7	0	3	2	0	1	5	0	3	2	0	0	coci|CC1G_03273T0 coci|CC1G_03296T0 coci|CC1G_12351T0 coci|CC1G_05841T0 coci|CC1G_05846T0 coci|CC1G_04130T0 phbl|Genemark1.5301_g phbl|Phybl1.fgeneshPB_pg.37__61 phbl|Genemark1.7406_g phbl|fgenesh1_pg.20_#_7 phbl|Genemark1.15479_g sppu|SPPG_03605T0 usma|UM03995 crne|CNAG_06876T0 coci|CC1G_06264T0 crne|CNAG_03389T0 pytr|PTRT_08963 necr|NCU07819T0 pytr|PTRT_05432 fugr|FGSG_01661T0 pytr|PTRT_06690 s…
all_1255	0	0	0	0	0	0	0	0	0	32	0	0	0	0	0	0	0	0	0	0	0	coci|CC1G_13799T0 coci|CC1G_15731T0 coci|CC1G_14937T0 coci|CC1G_14941T0 coci|CC1G_14940T0 coci|CC1G_13801T0 coci|CC1G_02336T0 coci|CC1G_05402T0 coci|CC1G_05400T0 coci|CC1G_05364T0 coci|CC1G_11410T0 coci|CC1G_08815T0 coci|CC1G_05486T0 coci|CC1G_08813T0 coci|CC1G_08780T0 coci|CC1G_05396T0 coci|CC1G_13796T0 coci|CC1G_13797T0 coci|CC1G_08812T0 coci|CC1G_08801T0 coci|CC1G_13770T0 coci|CC1G_13021T0 coc…
all_1256	1	1	1	1	3	1	2	1	1	1	1	1	1	1	1	6	2	2	1	1	1	pugr|PGTT_06020 pugr|PGTT_07540 allma|AMAG_08145T0 allma|AMAG_13216T0 allma|AMAG_12117T0 phbl|e_gw1.1.231.1 phbl|Phybl1.estExt_fgeneshPB_pg.C_120328 phbl|fgenesh1_pm.25_#_27 phbl|estExt_Genemark1.C_10340 phbl|estExt_Genemark1.C_60570 phbl|estExt_Genewise1Plus.C_60667 unre|URET_02417 usma|UM00955 sppu|SPPG_03737T0 trru|TERG_05922T0 coim|CIMG_08158T0 mica|MCYG_02265T0 necr|NCU05259T0 fugr|FGSG_0618…
all_1257	1	0	1	1	2	1	2	2	2	1	2	1	2	2	1	2	2	1	2	1	2	pugr|PGTT_12321 pugr|PGTT_19831 allma|AMAG_11288T0 allma|AMAG_15129T0 phbl|estExt_Genemark1.C_350041 phbl|Phybl1.estExt_Genewise1.C_340044 unre|URET_00999 usma|UM04459 sppu|SPPG_02391T0 trru|TERG_03916T0 sppu|SPPG_02392T0 unre|URET_07940 coim|CIMG_01052T0 coim|CIMG_05950T0 mica|MCYG_07023T0 fugr|FGSG_10097T0 necr|NCU01427T0 pytr|PTRT_05471 crne|CNAG_07780T0 bade1|BATDEDRAFT_14267 hopo2|aug_msk_as…
all_1258	0	0	0	0	0	3	6	0	4	1	1	0	4	4	1	0	0	4	0	2	0	fugr|FGSG_02324T0 fugr|FGSG_09182T0 pytr|PTRT_02708 pytr|PTRT_03323 mica|MCYG_03598T0 mica|MCYG_04442T0 mica|MCYG_05054T0 mica|MCYG_08535T0 arbe|ARB_00538 arbe|ARB_07994 arbe|ARB_04713 asni|ANID_00150T0 asni|ANID_06000T0 asni|ANID_07071T0 asni|ANID_08209T0 asni|ANID_07825T0 asni|ANID_07909T0 boci|BC1T_01752 boci|BC1T_06876 boci|BC1T_14497 boci|BC1T_08227 trru|TERG_02850T0 trru|TERG_08357T0 coim|C…
all_1259	1	1	0	1	2	2	2	2	1	1	2	1	2	2	1	2	1	2	1	2	2	allma|AMAG_01556T0 allma|AMAG_04053T0 phbl|estExt_fgenesh1_pg.C_210189 phbl|estExt_Genewise1Plus.C_390064 unre|URET_01410 usma|UM05273 sppu|SPPG_03811T0 trru|TERG_05735T0 coim|CIMG_02340T0 mica|MCYG_07560T0 trru|TERG_02072T0 necr|NCU02515T0 pytr|PTRT_07545 fugr|FGSG_05621T0 crne|CNAG_06416T0 pugr|PGTT_16680 hopo2|mkr_asm197-aug-0.7 coim|CIMG_04442T0 unre|URET_01669 mica|MCYG_02383T0 pytr|PTRT_090…
all_1260	2	2	2	2	3	1	1	1	1	2	1	1	1	1	1	1	2	1	2	1	1	allma|AMAG_01623T0 allma|AMAG_04118T0 unre|URET_02290 usma|UM01700 sppu|SPPG_05345T0 sppu|SPPG_05471T0 trru|TERG_04806T0 coim|CIMG_08008T0 pytr|PTRT_07279 fugr|FGSG_01388T0 necr|NCU02544T0 phbl|estExt_fgenesh1_pm.C_90049 mica|MCYG_02170T0 bade1|BATDEDRAFT_13539 pugr|PGTT_13983 crne|CNAG_06533T0 hopo1|gm_asm289-0.163 bade2|BDET_07350 hopo2|snap_msk_asm289-0.75 hopo1|gm_asm108-1.104 hopo2|snap_asm1…
all_1261	1	2	3	2	4	1	1	1	1	1	1	1	1	1	1	3	1	1	2	1	1	allma|AMAG_06094T0 allma|AMAG_09284T0 allma|AMAG_13151T0 allma|AMAG_17336T0 phbl|estExt_Genewise1Plus.C_30042 phbl|fgenesh1_pg.3_#_224 phbl|estExt_Genewise1.C_310067 unre|URET_01952 usma|UM04943 sppu|SPPG_07348T0 trru|TERG_07380T0 coim|CIMG_04012T0 pytr|PTRT_03385 necr|NCU04552T0 mica|MCYG_00447T0 fugr|FGSG_10942T0 pugr|PGTT_18358 bade2|BDET_01170 bade1|BATDEDRAFT_22172 hopo1|gm_asm86-0.180 crne|…
all_1262	1	1	2	1	4	1	1	1	2	1	1	1	2	1	2	3	1	1	2	1	1	allma|AMAG_08473T0 allma|AMAG_17035T0 allma|AMAG_14782T0 allma|AMAG_15249T0 phbl|e_gw1.4.959.1 phbl|fgenesh1_kg.22_#_94_#_2780_1_CBNA_CBNB_CBNC_CBNF phbl|e_gw1.14.369.1 unre|URET_02364 usma|UM04228 sppu|SPPG_00554T0 trru|TERG_05861T0 sppu|SPPG_02212T0 coim|CIMG_08090T0 mica|MCYG_02512T0 fugr|FGSG_00950T0 pytr|PTRT_07434 necr|NCU11387T0 pugr|PGTT_10893 bade2|BDET_02172 bade1|BATDEDRAFT_16333 hopo1…
all_1263	2	2	2	1	5	1	1	1	1	1	1	1	2	1	1	2	1	1	2	1	0	allma|AMAG_08558T0 allma|AMAG_09972T0 allma|AMAG_13263T0 allma|AMAG_16877T0 sppu|SPPG_07543T0 trru|TERG_00104T0 usma|UM02885 coim|CIMG_05871T0 mica|MCYG_00563T0 pytr|PTRT_05358 necr|NCU01902T0 fugr|FGSG_08944T0 phbl|e_gw1.24.340.1 hopo1|gm_ctg02738-0.3 bade1|BATDEDRAFT_89557 hopo2|mkr_asm44-snap-0.45 crne|CNAG_06692T0 bade2|BDET_06260 pugr|PGTT_02341 usma|UM05957 sppu|SPPG_02648T0 phbl|estExt_Gen…
all_1264	2	2	1	2	3	2	1	2	1	1	1	1	1	2	1	1	1	1	2	2	1	allma|AMAG_13538T0 allma|AMAG_13793T0 blde|BDBG_00396T0 blde|BDBG_07239T0 unre|URET_05495 usma|UM02748 sppu|SPPG_00596T0 trru|TERG_01039T0 coim|CIMG_01798T0 mica|MCYG_03333T0 pytr|PTRT_00118 fugr|FGSG_06716T0 necr|NCU00081T0 crne|CNAG_04600T0 bade1|BATDEDRAFT_14853 phbl|Genemark1.4976_g hopo1|gm_asm154-0.121 bade2|BDET_03101 hopo2|mkr_asm154-aug-0.10 pugr|PGTT_08051 bade2|BDET_03100 hopo2|aug_msk…
all_1265	0	0	0	0	0	0	0	0	0	0	0	0	0	0	0	0	32	0	0	0	0	pugr|PGTT_00072 pugr|PGTT_15107 pugr|PGTT_20218 pugr|PGTT_06091 pugr|PGTT_01042 pugr|PGTT_01065 pugr|PGTT_12085 pugr|PGTT_13858 pugr|PGTT_18552 pugr|PGTT_14177 pugr|PGTT_06035 pugr|PGTT_06656 pugr|PGTT_05987 pugr|PGTT_19334 pugr|PGTT_20524 pugr|PGTT_19339 pugr|PGTT_20508 pugr|PGTT_06930 pugr|PGTT_20084 pugr|PGTT_05530 pugr|PGTT_11574 pugr|PGTT_18929 pugr|PGTT_11637 pugr|PGTT_20334 pugr|PGTT_19472…
all_1266	0	0	0	0	0	0	0	0	0	0	0	0	0	0	0	0	32	0	0	0	0	pugr|PGTT_12042 pugr|PGTT_07304 pugr|PGTT_18760 pugr|PGTT_10679 pugr|PGTT_19237 pugr|PGTT_12105 pugr|PGTT_00578 pugr|PGTT_04554 pugr|PGTT_12784 pugr|PGTT_09719 pugr|PGTT_11284 pugr|PGTT_18325 pugr|PGTT_16981 pugr|PGTT_19425 pugr|PGTT_02956 pugr|PGTT_06115 pugr|PGTT_05301 pugr|PGTT_08380 pugr|PGTT_15909 pugr|PGTT_18082 pugr|PGTT_18081 pugr|PGTT_10490 pugr|PGTT_08122 pugr|PGTT_12409 pugr|PGTT_13766…
all_1267	0	0	0	0	0	0	0	0	0	0	0	0	0	0	0	0	32	0	0	0	0	pugr|PGTT_00524 pugr|PGTT_17900 pugr|PGTT_10184 pugr|PGTT_13564 pugr|PGTT_06711 pugr|PGTT_07774 pugr|PGTT_04806 pugr|PGTT_14541 pugr|PGTT_12145 pugr|PGTT_12808 pugr|PGTT_08872 pugr|PGTT_18134 pugr|PGTT_14355 pugr|PGTT_19353 pugr|PGTT_17606 pugr|PGTT_06270 pugr|PGTT_18856 pugr|PGTT_00841 pugr|PGTT_16700 pugr|PGTT_17980 pugr|PGTT_08126 pugr|PGTT_15553 pugr|PGTT_06768 pugr|PGTT_08107 pugr|PGTT_17605…
all_1268	0	0	0	0	0	0	0	0	0	0	0	0	0	0	0	0	32	0	0	0	0	pugr|PGTT_01963 pugr|PGTT_16347 pugr|PGTT_19150 pugr|PGTT_20184 pugr|PGTT_05868 pugr|PGTT_05336 pugr|PGTT_15652 pugr|PGTT_14874 pugr|PGTT_05392 pugr|PGTT_11898 pugr|PGTT_13754 pugr|PGTT_18120 pugr|PGTT_18924 pugr|PGTT_19950 pugr|PGTT_02745 pugr|PGTT_17288 pugr|PGTT_20446 pugr|PGTT_06802 pugr|PGTT_20522 pugr|PGTT_14483 pugr|PGTT_16319 pugr|PGTT_17431 pugr|PGTT_16884 pugr|PGTT_11857 pugr|PGTT_11962…
all_1269	1	1	1	1	0	2	2	2	1	1	2	1	2	2	3	1	1	2	1	2	2	unre|URET_07577 usma|UM01069 sppu|SPPG_05184T0 trru|TERG_02403T0 coim|CIMG_00393T0 unre|URET_00446 mica|MCYG_08066T0 pytr|PTRT_07017 fugr|FGSG_08715T0 necr|NCU02179T0 phbl|Phybl1.estExt_fgeneshPB_pm.C_20084 crne|CNAG_01485T0 pugr|PGTT_04847 bade1|BATDEDRAFT_13302 bade2|BDET_07557 coim|CIMG_07713T0 mica|MCYG_06101T0 trru|TERG_06000T0 necr|NCU00904T0 fugr|FGSG_00706T0 pytr|PTRT_04569 hopo1|gm_asm70…
all_1270	0	1	2	1	2	1	3	1	1	1	1	1	2	1	1	4	1	2	2	1	1	sppu|SPPG_02549T0 sppu|SPPG_08431T0 allma|AMAG_01089T0 allma|AMAG_05272T0 phbl|Genemark1.1919_g phbl|Phybl1.e_gw1.1.1076.1 phbl|gw1.21.53.1 asni|ANID_03479T0 asni|ANID_08495T0 trru|TERG_00867T0 unre|URET_00180 usma|UM05777 coim|CIMG_10463T0 mica|MCYG_06605T0 fugr|FGSG_13536T0 pytr|PTRT_03073 pugr|PGTT_05220 phbl|estExt_Genewise1Plus.C_150094 hopo1|gm_asm86-1.153 bade2|BDET_01087 hopo2|mkr_asm86-s…
all_1271	2	2	2	2	18	0	0	0	0	0	1	0	0	0	0	3	0	0	1	0	0	bade1|BATDEDRAFT_7937 bade1|BATDEDRAFT_21904 allma|AMAG_01544T0 allma|AMAG_04041T0 allma|AMAG_12305T0 allma|AMAG_05727T0 allma|AMAG_12308T0 allma|AMAG_12303T0 allma|AMAG_10073T0 allma|AMAG_12304T0 allma|AMAG_17501T0 allma|AMAG_12628T0 allma|AMAG_05726T0 allma|AMAG_05719T0 allma|AMAG_12314T0 allma|AMAG_07078T0 allma|AMAG_06695T0 allma|AMAG_12859T0 allma|AMAG_07973T0 allma|AMAG_05724T0 bade2|BDET_0…
all_1272	1	1	0	0	0	0	2	0	8	12	1	0	2	0	1	0	0	3	0	0	0	coci|CC1G_01916T0 coci|CC1G_14956T0 coci|CC1G_10879T0 coci|CC1G_08039T0 coci|CC1G_05409T0 coci|CC1G_14955T0 coci|CC1G_08038T0 coci|CC1G_09889T0 coci|CC1G_05408T0 coci|CC1G_08027T0 coci|CC1G_06640T0 coci|CC1G_05620T0 boci|BC1T_05184 boci|BC1T_07150 boci|BC1T_07661 boci|BC1T_07384 boci|BC1T_13258 coim|CIMG_01179T0 pytr|PTRT_04672 fugr|FGSG_02113T0 necr|NCU04234T0 bade2|BDET_02907 bade1|BATDEDRAFT_3…
all_1273	0	0	0	0	0	1	4	1	2	5	2	1	4	1	2	2	0	2	0	1	2	coci|CC1G_02470T0 coci|CC1G_03520T0 coci|CC1G_03521T0 coci|CC1G_03345T0 coci|CC1G_07641T0 phbl|estExt_Genewise1Plus.C_230075 phbl|Phybl1.estExt_Genewise1Plus.C_50276 asni|ANID_08768T0 asni|ANID_11209T0 unre|URET_05218 usma|UM05272 coim|CIMG_09169T0 trru|TERG_05153T0 mica|MCYG_03715T0 pytr|PTRT_00856 fugr|FGSG_12409T0 necr|NCU05394T0 crne|CNAG_01002T0 coim|CIMG_09207T0 unre|URET_05251 necr|NCU0346…
all_1274	1	1	1	1	4	1	2	0	1	3	1	1	2	1	1	2	3	1	1	1	1	coci|CC1G_04997T0 coci|CC1G_11695T0 coci|CC1G_07201T0 pugr|PGTT_08226 pugr|PGTT_15131 allma|AMAG_01273T0 allma|AMAG_05463T0 allma|AMAG_08810T0 allma|AMAG_16386T0 phbl|estExt_Genewise1Plus.C_30321 phbl|Phybl1.estExt_Genewise1.C_390068 unre|URET_05278 usma|UM04064 sppu|SPPG_02238T0 trru|TERG_07238T0 coim|CIMG_01553T0 mica|MCYG_06367T0 necr|NCU01517T0 fugr|FGSG_06278T0 pytr|PTRT_08866 hopo1|gm_asm35…
all_1275	0	0	0	0	0	2	2	2	2	3	2	1	2	2	2	2	0	3	1	2	2	coci|CC1G_05612T0 coci|CC1G_15761T0 phbl|gw1.2.1254.1 phbl|gw1.3.813.1 unre|URET_05791 usma|UM03880 sppu|SPPG_06942T0 trru|TERG_06084T0 unre|URET_06689 coim|CIMG_04848T0 mica|MCYG_06022T0 fugr|FGSG_10184T0 coim|CIMG_07107T0 mica|MCYG_01429T0 trru|TERG_02900T0 necr|NCU03602T0 pytr|PTRT_04381 crne|CNAG_07638T0 coci|CC1G_01797T0 necr|NCU00473T0 fugr|FGSG_06730T0 pytr|PTRT_02046 pytr|PTRT_02752 blde|…
all_1276	0	0	0	0	0	2	3	3	0	7	3	0	2	2	1	0	0	2	0	2	4	coci|CC1G_07508T0 coci|CC1G_09354T0 coci|CC1G_07519T0 coci|CC1G_09496T0 coci|CC1G_09840T0 coci|CC1G_10738T0 coci|CC1G_09841T0 coim|CIMG_01635T0 unre|URET_05358 pytr|PTRT_02351 mica|MCYG_03639T0 trru|TERG_05065T0 fugr|FGSG_03872T0 coim|CIMG_06409T0 unre|URET_03996 mica|MCYG_02020T0 trru|TERG_04399T0 pytr|PTRT_04477 fugr|FGSG_02070T0 coim|CIMG_12303T0 unre|URET_05238 necr|NCU02238T0 unre|URET_05070…
all_1277	0	0	0	0	0	2	5	2	1	2	2	0	0	3	1	3	0	4	1	2	1	coci|CC1G_12512T0 coci|CC1G_13876T0 pytr|PTRT_00817 pytr|PTRT_03686 phbl|Genemark1.9055_g phbl|Phybl1.estExt_Genewise1.C_720003 phbl|estExt_Genewise1.C_140050 usma|UM00708 usma|UM03415 asni|ANID_01877T0 asni|ANID_07228T0 unre|URET_06378 sppu|SPPG_08480T0 trru|TERG_03617T0 coim|CIMG_01328T0 mica|MCYG_05834T0 pytr|PTRT_06948 necr|NCU06153T0 coim|CIMG_05248T0 mica|MCYG_04239T0 pytr|PTRT_09382 mica|M…
all_1278	2	2	2	1	4	1	1	1	1	1	1	1	1	1	2	3	1	1	1	1	1	necr|NCU04612T0 necr|NCU04612T1 allma|AMAG_01721T0 allma|AMAG_04211T0 allma|AMAG_04483T0 allma|AMAG_15675T0 phbl|Genemark1.2762_g phbl|Phybl1.e_gw1.22.51.1 phbl|estExt_Genemark1.C_190256 unre|URET_00564 usma|UM01514 sppu|SPPG_01158T0 trru|TERG_02515T0 coim|CIMG_00541T0 mica|MCYG_08232T0 pytr|PTRT_02543 fugr|FGSG_09903T0 bade1|BATDEDRAFT_2915 crne|CNAG_01730T0 bade2|BDET_06700 pugr|PGTT_11141 hopo…
all_1279	1	1	1	2	2	1	1	1	2	1	1	1	1	1	1	3	5	1	1	1	1	pugr|PGTT_01348 pugr|PGTT_09992 pugr|PGTT_09996 pugr|PGTT_14748 pugr|PGTT_17113 allma|AMAG_07450T0 allma|AMAG_08352T0 phbl|estExt_Genewise1Plus.C_21049 phbl|Genemark1.2358_g phbl|estExt_Genewise1Plus.C_360057 unre|URET_03899 usma|UM02639 sppu|SPPG_07108T0 trru|TERG_04536T0 coim|CIMG_06538T0 mica|MCYG_01862T0 pytr|PTRT_09516 necr|NCU03797T0 fugr|FGSG_07382T0 crne|CNAG_05650T0 bade2|BDET_08307 bade…
all_1280	0	0	0	0	5	1	3	1	1	1	1	2	1	1	1	4	2	3	1	1	1	pugr|PGTT_17917 pugr|PGTT_18065 allma|AMAG_07123T0 allma|AMAG_07135T0 allma|AMAG_08042T0 allma|AMAG_08047T0 allma|AMAG_07141T0 phbl|e_gw1.6.198.1 phbl|fgenesh1_pm.6_#_148 phbl|Genemark1.5347_g phbl|Phybl1.fgeneshPB_pg.2__430 asni|ANID_03030T0 asni|ANID_05355T0 unre|URET_02137 usma|UM02888 sppu|SPPG_00906T0 trru|TERG_05747T0 coim|CIMG_07810T0 mica|MCYG_02395T0 pytr|PTRT_08018 fugr|FGSG_01686T0 nec…
all_1281	1	1	1	1	6	1	1	1	1	1	1	1	2	1	1	4	1	1	1	1	1	fugr|FGSG_00330T0 fugr|FGSG_01743T0 allma|AMAG_00391T0 allma|AMAG_01910T0 allma|AMAG_05555T0 allma|AMAG_01358T0 allma|AMAG_05556T0 allma|AMAG_01359T0 phbl|estExt_Genemark1.C_80051 phbl|fgenesh1_pg.17_#_49 phbl|Phybl1.estExt_Genewise1Plus.C_150016 phbl|e_gw1.16.15.1 unre|URET_05080 usma|UM03069 sppu|SPPG_06754T0 trru|TERG_07202T0 coim|CIMG_01510T0 mica|MCYG_06401T0 pytr|PTRT_05335 necr|NCU06836T0 …
all_1282	2	1	2	2	4	1	1	1	1	1	1	1	1	1	1	3	1	1	2	1	1	allma|AMAG_00176T0 allma|AMAG_10737T0 allma|AMAG_01056T0 allma|AMAG_05237T0 unre|URET_04166 usma|UM04136 sppu|SPPG_04545T0 trru|TERG_04208T0 sppu|SPPG_05185T0 coim|CIMG_06218T0 mica|MCYG_06762T0 necr|NCU06179T0 pytr|PTRT_00622 fugr|FGSG_06939T0 crne|CNAG_07667T0 phbl|Phybl1.gw1.7.376.1 pugr|PGTT_10420 hopo1|gm_asm52-0.174 bade2|BDET_07445 bade1|BATDEDRAFT_37353 hopo2|mkr_ctg13601-snap-0.2 hopo1|g…
all_1283	2	2	2	2	2	2	1	1	1	1	1	1	1	2	1	1	1	1	2	2	1	allma|AMAG_01192T0 allma|AMAG_05377T0 unre|URET_06881 usma|UM01385 sppu|SPPG_00193T0 trru|TERG_03336T0 coim|CIMG_01949T0 mica|MCYG_03444T0 trru|TERG_00924T0 pytr|PTRT_06340 necr|NCU02263T0 fugr|FGSG_10779T0 pugr|PGTT_19862 hopo1|gm_asm202-0.25 bade2|BDET_04194 bade1|BATDEDRAFT_16052 crne|CNAG_00036T0 hopo2|mkr_asm76-aug-0.21 phbl|Genemark1.5401_g hopo2|snap_msk_asm202-0.12 hopo1|gm_asm76-0.179 ba…
all_1284	2	2	1	1	6	1	1	1	1	1	1	1	1	1	1	2	1	1	1	1	1	allma|AMAG_03557T0 allma|AMAG_04876T0 allma|AMAG_04501T0 allma|AMAG_15691T0 allma|AMAG_09528T0 allma|AMAG_13171T0 phbl|fgenesh1_pg.9_#_416 phbl|Phybl1.fgeneshPB_pg.56__10 unre|URET_01767 usma|UM00330 coim|CIMG_04562T0 mica|MCYG_05904T0 trru|TERG_06209T0 necr|NCU05686T0 fugr|FGSG_02720T0 pytr|PTRT_10682 crne|CNAG_00596T0 usma|UM00891 hopo1|gm_asm248-0.92 sppu|SPPG_05277T0 hopo2|snap_msk_asm248-0.5…
all_1285	1	1	2	1	6	1	1	1	1	2	1	1	1	2	1	2	1	1	1	2	1	allma|AMAG_06591T0 allma|AMAG_06594T0 allma|AMAG_06593T0 allma|AMAG_12751T0 allma|AMAG_12624T0 allma|AMAG_17505T0 phbl|estExt_Genemark1.C_30764 phbl|Phybl1.fgeneshPB_pg.6__494 sppu|SPPG_02146T0 trru|TERG_04479T0 unre|URET_04053 coim|CIMG_06345T0 mica|MCYG_01923T0 fugr|FGSG_13152T0 pytr|PTRT_01233 necr|NCU01454T0 crne|CNAG_00576T0 bade2|BDET_06564 bade1|BATDEDRAFT_13780 pugr|PGTT_15870 hopo2|mkr_a…
all_1286	0	0	0	0	0	0	0	0	0	0	0	0	0	0	0	31	0	0	0	0	0	phbl|fgenesh1_pg.1_#_20 phbl|fgenesh1_pg.36_#_11 phbl|Genemark1.15571_g phbl|Genemark1.13324_g phbl|fgenesh1_pg.5_#_344 phbl|fgenesh1_pg.9_#_242 phbl|fgenesh1_pg.1_#_926 phbl|fgenesh1_pg.38_#_100 phbl|Genemark1.15797_g phbl|Phybl1.fgeneshPB_pg.52__41 phbl|Genemark1.12575_g phbl|fgenesh1_pg.20_#_174 phbl|Phybl1.fgeneshPB_pg.61__14 phbl|Genemark1.5140_g phbl|Phybl1.fgeneshPB_pg.141__3 phbl|Genemark…
all_1287	0	0	1	1	0	2	1	1	1	1	2	1	3	2	2	3	0	3	1	2	2	unre|URET_01205 unre|URET_06660 coim|CIMG_01273T0 coim|CIMG_04891T0 necr|NCU03235T0 necr|NCU04433T0 fugr|FGSG_01066T0 fugr|FGSG_02163T0 pytr|PTRT_04828 pytr|PTRT_07523 phbl|gw1.5.503.1 phbl|Phybl1.e_gw1.9.18.1 phbl|e_gw1.11.330.1 mica|MCYG_06001T0 mica|MCYG_08065T0 arbe|ARB_04594 arbe|ARB_07324 trru|TERG_02402T0 trru|TERG_06106T0 usma|UM05933 sppu|SPPG_04976T0 pytr|PTRT_03150 fugr|FGSG_11293T0 cr…
all_1288	2	2	1	1	0	1	2	1	2	1	1	1	1	1	1	5	1	1	2	1	1	sppu|SPPG_01712T0 sppu|SPPG_03387T0 phbl|fgenesh1_pg.4_#_365 phbl|fgenesh1_pg.4_#_370 phbl|gw1.4.905.1 phbl|Phybl1.estExt_fgeneshPB_pg.C_460068 phbl|Genemark1.15299_g unre|URET_02358 usma|UM00096 trru|TERG_05855T0 coim|CIMG_08081T0 mica|MCYG_02504T0 pytr|PTRT_06974 fugr|FGSG_02589T0 necr|NCU07621T0 crne|CNAG_00895T0 pugr|PGTT_02360 bade1|BATDEDRAFT_12524 hopo1|gm_asm96-0.129 bade2|BDET_08550 bade…
all_1289	1	2	1	1	2	1	1	1	1	2	1	1	1	1	1	4	2	1	2	1	1	sppu|SPPG_02345T0 sppu|SPPG_08010T0 coci|CC1G_03523T0 coci|CC1G_07639T0 pugr|PGTT_01301 pugr|PGTT_08915 allma|AMAG_01147T0 allma|AMAG_05330T0 bade2|BDET_00711 bade2|BDET_00914 phbl|estExt_Genewise1Plus.C_120425 phbl|estExt_Genewise1Plus.C_230119 phbl|estExt_Genewise1Plus.C_120443 phbl|estExt_fgenesh1_pm.C_230025 unre|URET_06992 usma|UM01505 trru|TERG_02631T0 coim|CIMG_02133T0 necr|NCU02435T0 pytr…
all_1290	2	2	2	2	4	1	1	1	1	1	1	1	1	1	1	1	1	1	3	1	1	sppu|SPPG_03561T0 sppu|SPPG_03765T0 sppu|SPPG_06120T0 allma|AMAG_08533T0 allma|AMAG_09944T0 allma|AMAG_13295T0 allma|AMAG_16848T0 unre|URET_05959 trru|TERG_01289T0 coim|CIMG_10080T0 mica|MCYG_03071T0 fugr|FGSG_08537T0 pytr|PTRT_05651 necr|NCU00566T0 crne|CNAG_05277T0 phbl|gw1.18.213.1 bade2|BDET_04729 bade1|BATDEDRAFT_88630 hopo1|gm_asm135-0.135 hopo2|mkr_asm135-aug-0.5 hopo1|gm_asm9-0.174 hopo2|…
all_1291	2	2	2	0	2	1	1	1	1	1	1	1	1	1	1	3	2	1	3	1	1	sppu|SPPG_04500T0 sppu|SPPG_07626T0 pugr|PGTT_14767 pugr|PGTT_18882 allma|AMAG_03612T0 allma|AMAG_04931T0 phbl|e_gw1.3.844.1 phbl|gw1.2.1249.1 trru|TERG_00539T0 unre|URET_07532 usma|UM02987 coim|CIMG_03748T0 mica|MCYG_00982T0 pytr|PTRT_00153 necr|NCU07521T0 fugr|FGSG_06615T0 phbl|e_gw1.6.800.1 bade1|BATDEDRAFT_11439 bade2|BDET_01305 hopo1|gm_asm205-0.119 crne|CNAG_06382T0 hopo1|gm_asm246-0.164 ba…
all_1292	2	2	1	1	4	1	1	1	0	1	3	1	1	1	1	3	1	1	1	1	1	coim|CIMG_00422T1 coim|CIMG_00422T2 coim|CIMG_00422T0 allma|AMAG_00947T0 allma|AMAG_02458T0 allma|AMAG_01710T0 allma|AMAG_04200T0 phbl|estExt_Genewise1.C_11216 phbl|fgenesh1_kg.22_#_29_#_3310_1_CBNA_CBNB_CBNC_CBNF unre|URET_00468 usma|UM00774 sppu|SPPG_01925T0 trru|TERG_02424T0 mica|MCYG_08088T0 pytr|PTRT_07374 fugr|FGSG_08857T0 necr|NCU02160T0 phbl|estExt_Genewise1.C_70053 bade1|BATDEDRAFT_14774…
all_1293	5	5	8	8	4	0	0	0	0	0	0	0	0	0	0	0	0	0	0	0	0	hopo1|gm_asm354-0.101 hopo1|gm_ctg00647-0.6 hopo1|gm_asm124-0.127 hopo1|gm_asm201-0.160 hopo1|gm_asm313-0.39 hopo1|gm_ctg02713-0.4 hopo1|gm_ctg10853-0.4 hopo1|gm_asm197-0.68 bade1|BATDEDRAFT_12853 bade1|BATDEDRAFT_85168 bade1|BATDEDRAFT_9126 bade1|BATDEDRAFT_10172 bade1|BATDEDRAFT_90467 allma|AMAG_00477T0 allma|AMAG_01993T0 allma|AMAG_00604T0 allma|AMAG_02114T0 bade2|BDET_00461 bade2|BDET_01574 b…
all_1294	3	3	2	2	2	1	1	1	1	1	1	1	1	1	1	1	1	1	2	1	1	bade1|BATDEDRAFT_34108 bade1|BATDEDRAFT_20761 bade1|BATDEDRAFT_33160 allma|AMAG_01316T0 allma|AMAG_05505T0 bade2|BDET_00829 bade2|BDET_01855 bade2|BDET_05205 unre|URET_03902 usma|UM04069 sppu|SPPG_02356T0 trru|TERG_04527T0 sppu|SPPG_07416T0 coim|CIMG_13063T0 mica|MCYG_01867T0 fugr|FGSG_07280T0 necr|NCU06438T0 pytr|PTRT_11026 phbl|estExt_fgenesh1_pm.C_90042 pugr|PGTT_13525 crne|CNAG_00612T0 hopo2|…
all_1295	3	3	2	2	2	1	1	1	1	1	1	1	1	1	1	2	1	1	2	1	1	bade1|BATDEDRAFT_84872 bade1|BATDEDRAFT_93009 allma|AMAG_01267T0 allma|AMAG_05457T0 phbl|estExt_Genewise1.C_60833 phbl|fgenesh1_pm.1_#_5 sppu|SPPG_05332T0 unre|URET_00619 trru|TERG_07527T0 coim|CIMG_00613T0 mica|MCYG_01115T0 pytr|PTRT_08000 fugr|FGSG_00491T0 necr|NCU09265T0 pugr|PGTT_06261 crne|CNAG_02500T0 hopo1|gm_asm32-1.107 hopo2|mkr_asm32-snap-1.41 bade2|BDET_00940 hopo1|gm_asm345-0.33 hopo2…
all_1296	0	0	2	2	2	0	0	0	1	8	0	2	1	0	1	0	7	1	2	0	0	coci|CC1G_02495T0 coci|CC1G_10068T0 coci|CC1G_07610T0 coci|CC1G_10057T0 coci|CC1G_06167T0 coci|CC1G_10056T0 coci|CC1G_09183T0 coci|CC1G_05107T0 pugr|PGTT_07767 pugr|PGTT_07770 pugr|PGTT_09083 pugr|PGTT_09093 pugr|PGTT_18048 pugr|PGTT_09269 pugr|PGTT_17822 allma|AMAG_00029T0 allma|AMAG_10585T0 hopo1|gm_asm72-0.129 hopo2|mkr_asm72-aug-0.4 hopo1|gm_asm137-0.56 hopo2|mkr_asm137-aug-0.4 sppu|SPPG_0503…
all_1297	1	1	0	0	4	1	1	1	1	2	1	1	1	1	1	2	6	1	1	1	1	coci|CC1G_03218T0 coci|CC1G_03701T0 pugr|PGTT_02910 pugr|PGTT_13103 pugr|PGTT_13108 pugr|PGTT_13113 pugr|PGTT_13116 pugr|PGTT_13109 allma|AMAG_08515T0 allma|AMAG_09927T0 allma|AMAG_14755T0 allma|AMAG_15225T0 phbl|estExt_fgenesh1_pg.C_80491 phbl|estExt_Genewise1Plus.C_80345 unre|URET_03687 usma|UM03449 sppu|SPPG_07388T0 trru|TERG_07865T0 coim|CIMG_06778T0 pytr|PTRT_02185 fugr|FGSG_09421T0 necr|NCU…
all_1298	1	1	1	1	2	2	1	1	1	2	2	1	2	2	1	2	1	1	1	2	1	coci|CC1G_05509T0 coci|CC1G_10937T0 allma|AMAG_00129T0 allma|AMAG_10717T0 phbl|estExt_fgenesh1_pm.C_210038 phbl|estExt_Genewise1.C_350005 unre|URET_05336 usma|UM03639 sppu|SPPG_00410T0 trru|TERG_00475T0 coim|CIMG_02517T0 fugr|FGSG_02346T0 mica|MCYG_02033T0 trru|TERG_04382T0 necr|NCU08762T0 hopo2|gm_asm198-0.190 hopo1|gm_asm198-0.190 bade1|BATDEDRAFT_10216 bade2|BDET_04182 pugr|PGTT_13421 crne|CNA…
all_1299	1	1	1	1	0	3	2	0	1	4	1	1	2	1	1	2	0	0	2	3	2	coci|CC1G_08451T0 coci|CC1G_08456T0 coci|CC1G_14860T0 coci|CC1G_10894T0 unre|URET_01709 usma|UM05689 sppu|SPPG_03771T0 trru|TERG_05936T0 sppu|SPPG_04911T0 coim|CIMG_07557T0 unre|URET_07723 fugr|FGSG_11407T0 crne|CNAG_04521T0 phbl|fgenesh1_pg.18_#_46 necr|NCU12058T0 hopo2|mkr_asm49-aug-1.2 hopo1|gm_asm49-1.197 bade2|BDET_03443 bade1|BATDEDRAFT_86275 mica|MCYG_00837T0 fugr|FGSG_02863T0 phbl|estExt_…
all_1300	1	1	1	1	6	1	1	1	1	2	1	1	1	1	1	2	2	1	1	1	1	coci|CC1G_11231T0 coci|CC1G_13937T0 pugr|PGTT_17493 pugr|PGTT_18556 allma|AMAG_12659T0 allma|AMAG_14624T0 allma|AMAG_14629T0 allma|AMAG_12668T0 allma|AMAG_12669T0 allma|AMAG_14630T0 phbl|estExt_fgenesh1_pg.C_11023 phbl|estExt_fgenesh1_pg.C_50123 unre|URET_04081 usma|UM05450 sppu|SPPG_06233T0 trru|TERG_07778T0 coim|CIMG_11724T0 mica|MCYG_01711T0 pytr|PTRT_03644 necr|NCU01654T0 fugr|FGSG_01419T0 cr…
all_1301	2	2	2	2	2	1	1	1	2	1	1	1	1	1	2	1	1	1	2	1	1	necr|NCU08991T0 necr|NCU08991T1 allma|AMAG_06543T0 allma|AMAG_15409T0 boci|BC1T_01973 boci|BC1T_01974 unre|URET_04186 usma|UM04611 sppu|SPPG_04181T0 trru|TERG_08611T0 coim|CIMG_06200T0 mica|MCYG_01748T0 pytr|PTRT_01082 fugr|FGSG_06922T0 crne|CNAG_00829T0 phbl|estExt_Genewise1.C_450007 pugr|PGTT_17023 bade2|BDET_06026 bade1|BATDEDRAFT_20074 hopo1|gm_asm88-0.205 hopo2|mkr_asm88-snap-0.23 hopo1|gm_a…
all_1302	1	1	2	2	4	1	1	1	1	1	1	1	1	1	1	3	2	1	1	1	1	pugr|PGTT_03798 pugr|PGTT_16272 allma|AMAG_06226T0 allma|AMAG_11749T0 allma|AMAG_12004T0 allma|AMAG_09042T0 phbl|e_gw1.5.14.1 phbl|Phybl1.e_gw1.21.16.1 unre|URET_01393 usma|UM05343 sppu|SPPG_01855T0 trru|TERG_02124T0 coim|CIMG_02359T0 mica|MCYG_07514T0 necr|NCU02689T0 fugr|FGSG_01204T0 pytr|PTRT_08014 phbl|estExt_Genewise1Plus.C_170031 crne|CNAG_05703T0 bade2|BDET_03073 bade1|BATDEDRAFT_92535 hop…
all_1303	1	1	0	0	2	2	2	1	3	2	1	2	2	3	1	0	1	2	0	2	1	allma|AMAG_01831T0 allma|AMAG_04334T0 unre|URET_03618 usma|UM03221 coim|CIMG_06865T0 trru|TERG_07655T0 mica|MCYG_01237T0 necr|NCU05500T0 fugr|FGSG_09145T0 pytr|PTRT_07701 crne|CNAG_04471T0 pugr|PGTT_15912 bade2|BDET_02015 bade1|BATDEDRAFT_87646 pytr|PTRT_05894 mica|MCYG_00890T0 coci|CC1G_11228T0 fugr|FGSG_01648T0 coci|CC1G_12488T0 asni|ANID_02230T0 arbe|ARB_01640 blde|BDBG_00953T0 asni|ANID_07917…
all_1304	1	2	2	2	4	1	1	1	1	1	1	1	1	1	1	2	1	1	2	1	1	allma|AMAG_02644T0 allma|AMAG_06387T0 allma|AMAG_08954T0 allma|AMAG_12084T0 phbl|estExt_fgenesh1_pg.C_260153 phbl|Genemark1.6225_g unre|URET_00717 usma|UM03968 sppu|SPPG_04335T0 trru|TERG_04999T0 coim|CIMG_00724T0 mica|MCYG_03566T0 fugr|FGSG_09686T0 necr|NCU08312T0 pytr|PTRT_09030 pugr|PGTT_13446 crne|CNAG_07800T0 bade1|BATDEDRAFT_35164 bade2|BDET_01735 hopo1|gm_asm89-0.85 hopo2|mkr_asm89-aug-0.3…
all_1305	1	1	2	1	5	1	1	1	1	1	1	1	1	1	1	3	1	1	2	1	1	allma|AMAG_02686T0 allma|AMAG_06337T0 allma|AMAG_06336T0 allma|AMAG_12883T0 allma|AMAG_14223T0 phbl|estExt_Genemark1.C_40476 phbl|estExt_Genemark1.C_90338 unre|URET_07811 usma|UM03937 sppu|SPPG_01328T0 trru|TERG_01696T0 coim|CIMG_07462T0 mica|MCYG_07300T0 pytr|PTRT_08761 necr|NCU02665T0 fugr|FGSG_01349T0 phbl|estExt_Genewise1.C_10161 crne|CNAG_05921T0 pugr|PGTT_14227 bade1|BATDEDRAFT_92838 bade2|…
all_1306	1	1	1	1	4	1	1	1	1	1	2	1	1	1	2	1	1	2	2	1	2	allma|AMAG_04448T0 allma|AMAG_16164T0 allma|AMAG_17301T0 allma|AMAG_13111T0 unre|URET_07043 usma|UM03814 sppu|SPPG_02847T0 trru|TERG_08049T0 coim|CIMG_03183T0 mica|MCYG_00106T0 pytr|PTRT_10355 necr|NCU06699T0 fugr|FGSG_01883T0 crne|CNAG_04338T0 pugr|PGTT_19987 coim|CIMG_09079T0 unre|URET_05148 pytr|PTRT_04036 necr|NCU04818T0 hopo1|gm_asm86-0.170 bade2|BDET_01167 bade1|BATDEDRAFT_8761 phbl|e_gw1.1…
all_1307	2	1	2	2	4	1	1	1	1	1	1	1	1	1	1	2	1	1	2	1	1	allma|AMAG_06626T0 allma|AMAG_12784T0 allma|AMAG_07796T0 allma|AMAG_09700T0 sppu|SPPG_03684T0 sppu|SPPG_05517T0 usma|UM05121 trru|TERG_00063T0 unre|URET_01233 coim|CIMG_01307T0 mica|MCYG_00521T0 fugr|FGSG_08761T0 pytr|PTRT_11451 necr|NCU04020T0 phbl|estExt_Genewise1.C_130168 crne|CNAG_04179T0 hopo1|gm_asm132-0.175 bade1|BATDEDRAFT_19596 hopo2|mkr_asm132-snap-0.31 pugr|PGTT_01514 bade2|BDET_05645 …
all_1308	1	1	1	1	4	1	2	1	1	1	1	2	2	1	1	2	1	1	2	1	1	allma|AMAG_11402T0 allma|AMAG_13861T0 allma|AMAG_12888T0 allma|AMAG_14220T0 phbl|estExt_Genewise1.C_210100 phbl|estExt_Genewise1Plus.C_270138 unre|URET_00649 usma|UM03591 sppu|SPPG_05480T0 sppu|SPPG_06668T0 coim|CIMG_00647T0 fugr|FGSG_04260T0 necr|NCU08044T0 mica|MCYG_03651T0 pytr|PTRT_03123 hopo1|gm_asm32-0.176 bade2|BDET_01744 bade1|BATDEDRAFT_17824 hopo2|mkr_asm32-aug-0.9 pugr|PGTT_02650 crne|…
all_1309	0	0	0	0	0	0	0	0	0	0	0	0	0	0	0	0	30	0	0	0	0	pugr|PGTT_00784 pugr|PGTT_15111 pugr|PGTT_06526 pugr|PGTT_20345 pugr|PGTT_20515 pugr|PGTT_04010 pugr|PGTT_20530 pugr|PGTT_20188 pugr|PGTT_05632 pugr|PGTT_11770 pugr|PGTT_11753 pugr|PGTT_03131 pugr|PGTT_19742 pugr|PGTT_18243 pugr|PGTT_19062 pugr|PGTT_12353 pugr|PGTT_12339 pugr|PGTT_13994 pugr|PGTT_07357 pugr|PGTT_16313 pugr|PGTT_16312 pugr|PGTT_13993 pugr|PGTT_14502 pugr|PGTT_17287 pugr|PGTT_12035…
all_1310	0	0	0	0	0	0	0	0	0	0	0	0	0	0	0	30	0	0	0	0	0	phbl|Genemark1.952_g phbl|Phybl1.fgeneshPB_pg.65__38 phbl|Phybl1.fgeneshPB_pg.1__429 phbl|Genemark1.3577_g phbl|Phybl1.fgeneshPB_pg.47__62 phbl|Phybl1.fgeneshPB_pg.32__80 phbl|Genemark1.7632_g phbl|Genemark1.4459_g phbl|Phybl1.fgeneshPB_pg.42__120 phbl|Genemark1.4552_g phbl|Genemark1.9482_g phbl|fgenesh1_pg.7_#_85 phbl|fgenesh1_pg.9_#_443 phbl|Genemark1.13057_g phbl|fgenesh1_pg.9_#_450 phbl|fgene…
all_1311	0	0	0	0	0	0	0	0	0	0	0	0	0	0	0	30	0	0	0	0	0	phbl|estExt_Genemark1.C_20125 phbl|Genemark1.1529_g phbl|fgenesh1_pg.13_#_232 phbl|estExt_Genemark1.C_350057 phbl|estExt_Genemark1.C_350056 phbl|estExt_Genemark1.C_350022 phbl|estExt_Genemark1.C_310145 phbl|estExt_Genemark1.C_240133 phbl|Genemark1.8847_g phbl|Genemark1.3514_g phbl|Genemark1.7995_g phbl|estExt_Genemark1.C_20126 phbl|Phybl1.fgeneshPB_pg.368__2 phbl|Phybl1.fgeneshPB_pg.18__135 phbl|…
all_1312	2	2	1	0	0	2	2	2	2	1	1	0	2	1	1	0	0	1	3	2	2	sppu|SPPG_05841T0 sppu|SPPG_04896T0 sppu|SPPG_05360T0 bade2|BDET_03522 bade2|BDET_08472 usma|UM01434 usma|UM05165 unre|URET_00890 trru|TERG_08204T0 trru|TERG_00697T0 coim|CIMG_00941T0 mica|MCYG_00265T0 fugr|FGSG_05372T0 necr|NCU07119T0 unre|URET_00891 pytr|PTRT_08278 bade1|BATDEDRAFT_22926 hopo1|gm_asm210-1.182 bade1|BATDEDRAFT_14650 coci|CC1G_04210T0 fugr|FGSG_11026T0 blde|BDBG_00200T0 blde|BDBG…
all_1313	2	1	1	1	2	1	1	1	1	1	1	2	1	1	1	2	1	1	4	1	1	sppu|SPPG_05827T0 sppu|SPPG_08718T0 allma|AMAG_03361T0 allma|AMAG_04702T0 crne|CNAG_00697T0 crne|CNAG_06050T0 unre|URET_00714 usma|UM06057 sppu|SPPG_07491T0 trru|TERG_05002T0 coim|CIMG_00721T0 mica|MCYG_03569T0 pytr|PTRT_08960 necr|NCU04442T0 fugr|FGSG_05689T0 phbl|estExt_Genewise1.C_60310 pugr|PGTT_06254 bade2|BDET_08009 bade1|BATDEDRAFT_36100 hopo1|gm_asm105-0.155 sppu|SPPG_04767T0 phbl|e_gw1.4…
all_1314	1	1	1	0	3	1	1	1	1	1	1	1	1	1	1	3	2	1	3	1	1	sppu|SPPG_08150T0 sppu|SPPG_08164T0 pugr|PGTT_01936 pugr|PGTT_01940 allma|AMAG_02610T0 allma|AMAG_06422T0 allma|AMAG_15106T0 phbl|estExt_fgenesh1_pm.C_30141 phbl|gw1.18.260.1 unre|URET_05398 usma|UM06093 sppu|SPPG_05381T0 trru|TERG_01094T0 coim|CIMG_01677T0 mica|MCYG_03281T0 necr|NCU09792T0 fugr|FGSG_05346T0 pytr|PTRT_01389 bade2|BDET_02642 bade1|BATDEDRAFT_89048 phbl|Genemark1.13388_g hopo1|gm_a…
all_1315	0	0	0	0	0	1	3	2	3	1	3	1	2	1	3	1	0	3	1	1	2	coim|CIMG_00177T0 coim|CIMG_00177T1 unre|URET_00755 usma|UM01858 sppu|SPPG_01827T0 unre|URET_00281 trru|TERG_04945T0 pytr|PTRT_08926 necr|NCU02084T0 fugr|FGSG_02206T0 coim|CIMG_00787T0 mica|MCYG_03517T0 pytr|PTRT_00944 fugr|FGSG_05446T0 necr|NCU11320T0 crne|CNAG_01231T0 phbl|estExt_fgenesh1_pm.C_20175 coci|CC1G_06612T0 pytr|PTRT_06189 necr|NCU01348T0 blde|BDBG_00738T0 boci|BC1T_12157 blde|BDBG_08…
all_1316	0	0	0	0	4	2	2	1	2	1	2	2	1	2	2	1	0	2	1	2	1	coim|CIMG_09997T0 coim|CIMG_09997T1 necr|NCU02124T0 necr|NCU02124T1 allma|AMAG_00158T0 allma|AMAG_10720T0 allma|AMAG_15127T0 allma|AMAG_11286T0 unre|URET_06022 usma|UM01712 sppu|SPPG_02638T0 trru|TERG_01383T0 mica|MCYG_02976T0 pytr|PTRT_05374 phbl|estExt_fgenesh1_pm.C_120006 fugr|FGSG_08780T0 crne|CNAG_05638T0 coci|CC1G_01679T0 crne|CNAG_04443T0 pytr|PTRT_00264 asni|ANID_08664T0 arbe|ARB_07960 bl…
all_1317	3	3	1	2	4	1	2	1	1	1	1	0	1	1	1	0	1	1	1	1	2	bade1|BATDEDRAFT_84873 bade1|BATDEDRAFT_84903 bade1|BATDEDRAFT_15036 allma|AMAG_11318T0 allma|AMAG_11320T0 allma|AMAG_15161T0 allma|AMAG_15162T0 bade2|BDET_00885 bade2|BDET_00944 bade2|BDET_00939 unre|URET_06896 sppu|SPPG_05320T0 trru|TERG_06888T0 coim|CIMG_04451T0 mica|MCYG_05702T0 unre|URET_01676 necr|NCU00522T0 pytr|PTRT_10108 fugr|FGSG_00454T0 hopo1|gm_asm32-1.113 hopo2|mkr_asm32-snap-1.39 pu…
all_1318	2	2	2	2	0	1	2	2	1	2	1	1	1	1	1	1	1	1	2	1	1	bade1|BATDEDRAFT_34989 bade1|BATDEDRAFT_21493 coci|CC1G_00625T0 coci|CC1G_12305T0 unre|URET_07868 usma|UM02227 sppu|SPPG_01054T0 trru|TERG_01607T0 bade2|BDET_05339 coim|CIMG_07325T0 mica|MCYG_07205T0 necr|NCU02778T0 fugr|FGSG_00612T0 pytr|PTRT_02844 crne|CNAG_02081T0 phbl|estExt_Genewise1.C_160188 hopo2|aug_msk_ctg03498-0.6 hopo1|gm_ctg03498-0.7 pugr|PGTT_14908 hopo1|gm_ctg10353-0.15 hopo2|mkr_ct…
all_1319	1	1	3	3	2	0	2	1	1	2	0	1	2	0	1	1	3	2	1	0	1	coci|CC1G_00696T0 coci|CC1G_00701T0 pugr|PGTT_04291 pugr|PGTT_13573 pugr|PGTT_10303 allma|AMAG_01403T0 allma|AMAG_05605T0 unre|URET_07885 usma|UM06301 sppu|SPPG_00476T0 bade2|BDET_00640 bade1|BATDEDRAFT_4083 hopo1|gm_ctg00774-0.4 hopo2|mkr_ctg00774-snap-0.0 hopo1|gm_ctg12942-0.2 hopo2|mkr_ctg08406-aug-0.0 hopo1|gm_ctg21894-0.4 hopo2|mkr_ctg21894-aug-0.0 necr|NCU02887T0 pytr|PTRT_07990 phbl|estExt…
all_1320	1	1	1	1	4	1	1	1	0	3	1	1	1	1	1	2	0	2	2	1	1	coci|CC1G_02444T0 coci|CC1G_04756T0 coci|CC1G_04759T0 allma|AMAG_07173T0 allma|AMAG_08083T0 allma|AMAG_07785T0 allma|AMAG_09712T0 phbl|estExt_Genewise1Plus.C_190248 phbl|fgenesh1_pg.31_#_14 unre|URET_05764 usma|UM02246 sppu|SPPG_01697T0 coim|CIMG_07136T0 mica|MCYG_08504T0 trru|TERG_02876T0 pytr|PTRT_04104 necr|NCU11885T0 fugr|FGSG_07995T0 crne|CNAG_02039T0 hopo1|gm_asm152-0.27 hopo2|mkr_asm152-sn…
all_1321	1	1	1	1	4	2	1	1	1	2	1	0	1	2	1	1	1	3	1	1	1	coci|CC1G_02966T0 coci|CC1G_15453T0 allma|AMAG_07245T0 allma|AMAG_07246T0 allma|AMAG_08154T0 allma|AMAG_08152T0 unre|URET_02752 usma|UM02000 sppu|SPPG_02453T0 trru|TERG_06918T0 coim|CIMG_08792T0 mica|MCYG_05733T0 fugr|FGSG_09396T0 pytr|PTRT_07040 necr|NCU06927T0 phbl|Phybl1.estExt_fgeneshPB_pg.C_220127 bade2|BDET_02060 bade1|BATDEDRAFT_34873 hopo1|gm_asm163-0.86 pugr|PGTT_16438 hopo2|mkr_asm163-s…
all_1322	0	0	0	0	0	1	4	2	3	1	1	2	1	1	5	0	1	3	1	1	1	necr|NCU04537T0 necr|NCU06358T0 necr|NCU10021T0 pytr|PTRT_01226 pytr|PTRT_08066 asni|ANID_06669T0 asni|ANID_08737T0 boci|BC1T_03115 boci|BC1T_04637 unre|URET_03997 usma|UM05023 sppu|SPPG_02597T0 trru|TERG_04400T0 coim|CIMG_06408T0 mica|MCYG_02019T0 crne|CNAG_03772T0 pytr|PTRT_03257 fugr|FGSG_02641T0 pugr|PGTT_15147 coci|CC1G_00859T0 necr|NCU04963T0 crne|CNAG_04931T0 blde|BDBG_07903T0 blde|BDBG_07…
all_1323	0	0	0	0	0	0	0	0	0	0	0	0	0	0	0	0	29	0	0	0	0	pugr|PGTT_07928 pugr|PGTT_10248 pugr|PGTT_09583 pugr|PGTT_11047 pugr|PGTT_12412 pugr|PGTT_13596 pugr|PGTT_18689 pugr|PGTT_14668 pugr|PGTT_15179 pugr|PGTT_20089 pugr|PGTT_17267 pugr|PGTT_08176 pugr|PGTT_00536 pugr|PGTT_07685 pugr|PGTT_04557 pugr|PGTT_00817 pugr|PGTT_13134 pugr|PGTT_00915 pugr|PGTT_00914 pugr|PGTT_17976 pugr|PGTT_09573 pugr|PGTT_10916 pugr|PGTT_11269 pugr|PGTT_07302 pugr|PGTT_14667…
all_1324	0	0	0	0	0	0	1	0	2	1	0	0	2	0	2	5	14	0	0	0	0	pugr|PGTT_02023 pugr|PGTT_02025 pugr|PGTT_02175 pugr|PGTT_02671 pugr|PGTT_02060 pugr|PGTT_07855 pugr|PGTT_07635 pugr|PGTT_02063 pugr|PGTT_02670 pugr|PGTT_02062 pugr|PGTT_15149 pugr|PGTT_17677 pugr|PGTT_15138 pugr|PGTT_17794 phbl|estExt_Genewise1.C_21112 phbl|e_gw1.27.198.1 phbl|fgenesh1_pg.27_#_51 phbl|Phybl1.e_gw1.22.19.1 phbl|e_gw1.27.15.1 coci|CC1G_10862T0 necr|NCU04991T0 usma|UM04028 fugr|FGS…
all_1325	0	0	0	0	0	0	0	0	0	0	0	0	0	0	0	0	29	0	0	0	0	pugr|PGTT_05981 pugr|PGTT_06032 pugr|PGTT_06663 pugr|PGTT_11846 pugr|PGTT_19938 pugr|PGTT_19528 pugr|PGTT_06925 pugr|PGTT_11590 pugr|PGTT_12257 pugr|PGTT_17829 pugr|PGTT_11752 pugr|PGTT_06095 pugr|PGTT_15849 pugr|PGTT_17635 pugr|PGTT_14180 pugr|PGTT_09785 pugr|PGTT_10297 pugr|PGTT_12092 pugr|PGTT_06030 pugr|PGTT_11560 pugr|PGTT_00066 pugr|PGTT_00779 pugr|PGTT_01000 pugr|PGTT_01059 pugr|PGTT_05344…
all_1326	1	1	1	1	4	2	2	1	1	1	1	1	1	2	1	1	1	1	1	2	1	allma|AMAG_00150T0 allma|AMAG_10694T0 allma|AMAG_16471T0 allma|AMAG_16693T0 unre|URET_07068 usma|UM00429 sppu|SPPG_05791T0 trru|TERG_01078T0 coim|CIMG_01731T0 mica|MCYG_03297T0 necr|NCU09715T0 fugr|FGSG_06051T0 pytr|PTRT_00383 bade2|BDET_01513 phbl|e_gw1.41.77.1 bade1|BATDEDRAFT_9063 hopo2|gm_asm66-1.146 hopo1|gm_asm66-1.146 pugr|PGTT_06208 crne|CNAG_05292T0 coci|CC1G_07571T0 blde|BDBG_00326T0 as…
all_1327	0	0	0	0	8	2	1	2	1	2	1	0	2	2	2	1	0	1	1	2	1	allma|AMAG_00220T0 allma|AMAG_10780T0 allma|AMAG_00263T0 allma|AMAG_10826T0 allma|AMAG_14469T0 allma|AMAG_12505T0 allma|AMAG_05455T0 allma|AMAG_01265T0 blde|BDBG_00563T0 blde|BDBG_03572T0 sppu|SPPG_05595T0 trru|TERG_00098T0 unre|URET_02472 coim|CIMG_08221T0 trru|TERG_06766T0 mica|MCYG_05586T0 fugr|FGSG_02145T0 necr|NCU04942T0 pytr|PTRT_10698 phbl|Phybl1.fgeneshPB_pg.17__253 coci|CC1G_08094T0 mica…
all_1328	1	1	1	1	3	1	1	1	1	1	2	1	2	2	1	2	1	1	1	1	2	allma|AMAG_00511T0 allma|AMAG_02023T0 allma|AMAG_00512T0 phbl|e_gw1.9.369.1 phbl|fgenesh1_pg.5_#_449 unre|URET_01734 usma|UM04787 sppu|SPPG_06100T0 trru|TERG_02196T0 coim|CIMG_01439T0 unre|URET_01355 mica|MCYG_07434T0 fugr|FGSG_05623T0 necr|NCU00944T0 hopo2|mkr_asm294-aug-0.10 pytr|PTRT_07718 coim|CIMG_04525T0 fugr|FGSG_05335T0 mica|MCYG_05648T0 hopo1|gm_asm294-0.195 bade2|BDET_02408 bade1|BATDED…
all_1329	2	2	1	2	4	1	1	1	1	1	1	1	1	1	1	1	1	1	2	1	1	allma|AMAG_01305T0 allma|AMAG_05493T0 allma|AMAG_06464T0 allma|AMAG_15493T0 unre|URET_04931 usma|UM03477 sppu|SPPG_00697T0 trru|TERG_05394T0 coim|CIMG_09383T0 mica|MCYG_03943T0 pytr|PTRT_06120 fugr|FGSG_05884T0 necr|NCU08875T0 phbl|gw1.29.6.1 pugr|PGTT_01175 bade1|BATDEDRAFT_255 hopo1|gm_asm130-0.174 bade2|BDET_07952 crne|CNAG_07108T0 hopo2|mkr_asm130-aug-0.11 hopo2|mkr_asm130-aug-0.12 bade2|BDET…
all_1330	1	1	1	1	2	2	2	1	1	1	2	1	2	2	2	1	0	1	1	2	1	allma|AMAG_02649T0 allma|AMAG_06383T0 unre|URET_03145 usma|UM03593 sppu|SPPG_02338T0 trru|TERG_06429T0 coim|CIMG_02610T0 mica|MCYG_05253T0 necr|NCU06207T0 pytr|PTRT_01130 fugr|FGSG_02502T0 phbl|estExt_Genemark1.C_11075 coim|CIMG_10100T0 mica|MCYG_00235T0 necr|NCU04983T0 trru|TERG_00669T0 crne|CNAG_00519T0 fugr|FGSG_04994T0 bade1|BATDEDRAFT_10096 hopo2|gm_ctg09986-0.5 hopo1|gm_ctg09986-0.5 bade2|B…
all_1331	1	1	1	1	4	1	1	1	1	1	1	1	1	1	1	5	1	1	1	1	1	allma|AMAG_02776T0 allma|AMAG_14883T0 allma|AMAG_13169T0 allma|AMAG_09530T0 phbl|estExt_Genewise1Plus.C_10447 phbl|estExt_Genewise1Plus.C_20387 phbl|estExt_Genewise1Plus.C_250022 phbl|estExt_Genemark1.C_20139 phbl|estExt_fgenesh1_pg.C_220118 unre|URET_04109 usma|UM03191 sppu|SPPG_06061T0 trru|TERG_04145T0 coim|CIMG_06274T0 mica|MCYG_06816T0 necr|NCU05430T0 fugr|FGSG_04312T0 pytr|PTRT_03702 pugr|P…
all_1332	1	1	3	2	6	1	1	1	0	1	1	1	1	1	1	0	0	1	2	1	1	allma|AMAG_03681T0 allma|AMAG_09150T0 allma|AMAG_09152T0 allma|AMAG_07374T0 allma|AMAG_08288T0 allma|AMAG_03683T0 unre|URET_01671 usma|UM03148 usma|UM04287 sppu|SPPG_06376T0 coim|CIMG_04444T0 mica|MCYG_05707T0 trru|TERG_06892T0 pytr|PTRT_01249 fugr|FGSG_05589T0 necr|NCU00290T0 crne|CNAG_06909T0 hopo1|gm_ctg00933-0.5 hopo2|snap_msk_ctg00933-0.2 bade2|BDET_00918 bade1|BATDEDRAFT_8584 hopo1|gm_asm29…
all_1333	1	1	1	1	3	1	2	1	1	1	1	1	1	1	1	5	1	1	1	1	1	allma|AMAG_03913T0 allma|AMAG_17165T0 allma|AMAG_11080T0 phbl|estExt_Genewise1Plus.C_50513 phbl|Phybl1.estExt_fgeneshPB_pg.C_80251 phbl|Phybl1.estExt_Genewise1.C_170078 phbl|Phybl1.fgeneshPB_pm.33__3 phbl|estExt_fgenesh1_pm.C_290025 asni|ANID_01523T0 asni|ANID_10626T0 unre|URET_01564 usma|UM05379 sppu|SPPG_01921T0 trru|TERG_02032T0 coim|CIMG_04309T0 mica|MCYG_07601T0 necr|NCU02514T0 crne|CNAG_057…
all_1334	2	2	2	2	4	1	1	1	1	1	1	1	1	1	1	2	1	0	1	1	1	allma|AMAG_06236T0 allma|AMAG_11761T0 allma|AMAG_08789T0 allma|AMAG_10210T0 unre|URET_01090 usma|UM05506 sppu|SPPG_04729T0 trru|TERG_02771T0 coim|CIMG_01155T0 mica|MCYG_08623T0 necr|NCU03097T0 fugr|FGSG_01109T0 pugr|PGTT_17729 phbl|e_gw1.9.386.1 crne|CNAG_03929T0 bade2|BDET_02712 bade1|BATDEDRAFT_16815 hopo1|gm_asm49-0.189 hopo2|mkr_asm141-snap-0.16 hopo2|snap_msk_asm49-0.128 bade2|BDET_01283 phb…
all_1335	2	2	1	2	4	1	1	1	1	0	1	1	1	1	1	2	1	1	2	1	1	allma|AMAG_06460T0 allma|AMAG_15497T0 allma|AMAG_14000T0 allma|AMAG_17280T0 unre|URET_05573 usma|UM03985 trru|TERG_07628T0 coim|CIMG_04137T0 mica|MCYG_01211T0 phbl|Phybl1.e_gw1.34.66.1 bade1|BATDEDRAFT_34606 crne|CNAG_03296T0 necr|NCU03333T0 pytr|PTRT_04121 hopo1|gm_asm169-0.91 bade2|BDET_03488 fugr|FGSG_01671T0 phbl|Phybl1.fgeneshPB_pg.8__162 sppu|SPPG_07004T0 hopo2|mkr_asm169-snap-0.22 bade1|BA…
all_1336	1	1	1	1	4	1	1	1	1	1	1	1	1	1	1	5	1	1	1	1	1	allma|AMAG_06506T0 allma|AMAG_15451T0 allma|AMAG_08841T0 allma|AMAG_16363T0 phbl|estExt_fgenesh1_pg.C_40571 phbl|estExt_Genemark1.C_280120 phbl|e_gw1.9.9.1 phbl|gw1.30.113.1 phbl|gw1.4.693.1 unre|URET_06936 usma|UM03245 sppu|SPPG_02652T0 trru|TERG_02547T0 coim|CIMG_02047T0 mica|MCYG_08268T0 pytr|PTRT_01982 necr|NCU05041T0 fugr|FGSG_07926T0 bade2|BDET_07805 bade1|BATDEDRAFT_13456 hopo1|gm_asm74-0.…
all_1337	1	1	2	1	2	1	3	1	2	1	1	1	3	1	1	1	1	1	1	1	1	allma|AMAG_06512T0 allma|AMAG_15443T0 unre|URET_06322 usma|UM00547 sppu|SPPG_02306T0 trru|TERG_03695T0 coim|CIMG_05390T0 mica|MCYG_04156T0 fugr|FGSG_07255T0 pytr|PTRT_09716 necr|NCU06471T0 pugr|PGTT_01617 crne|CNAG_05899T0 phbl|fgenesh1_kg.7_#_50_#_1978_1_CBNA_CBNB_CBNC_CBNF bade2|BDET_04977 bade1|BATDEDRAFT_24855 hopo2|mkr_asm73-aug-1.5 hopo1|gm_asm73-1.121 hopo1|gm_asm73-1.130 coci|CC1G_11521T0…
all_1338	1	2	4	2	2	1	1	1	1	1	1	1	1	1	1	1	1	1	2	1	1	allma|AMAG_07363T0 allma|AMAG_08266T0 unre|URET_00311 usma|UM00323 sppu|SPPG_06446T0 trru|TERG_01788T0 coim|CIMG_00218T0 mica|MCYG_07872T0 pytr|PTRT_09192 necr|NCU09740T0 fugr|FGSG_09787T0 phbl|gw1.18.1.1 crne|CNAG_03622T0 bade1|BATDEDRAFT_23083 pugr|PGTT_09705 hopo1|gm_asm350-0.19 hopo2|mkr_asm350-snap-0.3 hopo1|gm_asm350-0.18 hopo2|mkr_asm350-snap-0.2 bade2|BDET_03347 sppu|SPPG_06445T0 hopo1|gm…
all_1339	1	1	2	2	4	2	1	1	1	1	1	1	1	1	1	1	1	1	2	1	1	allma|AMAG_08705T0 allma|AMAG_10135T0 allma|AMAG_12548T0 allma|AMAG_14508T0 unre|URET_05709 usma|UM02849 sppu|SPPG_03135T0 trru|TERG_04677T0 coim|CIMG_07197T0 mica|MCYG_01398T0 pytr|PTRT_03835 necr|NCU06300T0 phbl|e_gw1.11.246.1 fugr|FGSG_05956T0 hopo1|gm_asm297-0.47 bade2|BDET_02357 bade1|BATDEDRAFT_19206 crne|CNAG_01364T0 pugr|PGTT_15625 hopo2|mkr_asm297-snap-0.8 sppu|SPPG_01952T0 hopo1|gm_asm2…
all_1340	1	1	1	1	2	1	1	1	1	2	1	1	1	1	1	4	1	1	2	1	1	allma|AMAG_08796T0 allma|AMAG_10215T0 phbl|estExt_Genewise1Plus.C_80461 phbl|gw1.12.454.1 phbl|gw1.3.867.1 phbl|e_gw1.22.60.1 unre|URET_05544 usma|UM00721 sppu|SPPG_01837T0 trru|TERG_04591T0 coim|CIMG_04103T0 mica|MCYG_01317T0 necr|NCU01335T0 fugr|FGSG_10381T0 pytr|PTRT_04068 pugr|PGTT_05368 crne|CNAG_06845T0 bade1|BATDEDRAFT_14827 hopo1|gm_asm3-0.210 bade2|BDET_03076 hopo2|mkr_asm3-snap-0.46 coc…
all_1341	2	2	2	2	2	1	1	1	1	1	1	1	1	1	1	2	1	1	2	1	1	allma|AMAG_13514T0 allma|AMAG_13770T0 phbl|estExt_fgenesh1_pm.C_190038 phbl|e_gw1.2.355.1 unre|URET_00630 usma|UM03763 sppu|SPPG_03281T0 sppu|SPPG_04648T0 trru|TERG_07507T0 coim|CIMG_00627T0 mica|MCYG_01094T0 necr|NCU08352T0 fugr|FGSG_00871T0 crne|CNAG_05847T0 hopo1|gm_asm5-0.137 hopo2|mkr_asm248-aug-0.7 pugr|PGTT_11919 bade1|BATDEDRAFT_34227 pytr|PTRT_07630 bade2|BDET_01226 hopo2|mkr_asm5-aug-0.…
all_1342	1	3	2	2	2	1	1	1	1	2	1	1	1	1	1	1	1	1	2	1	1	allma|AMAG_14553T0 allma|AMAG_15539T0 sppu|SPPG_06258T0 trru|TERG_06357T0 unre|URET_05232 usma|UM04372 sppu|SPPG_06593T0 coim|CIMG_09183T0 mica|MCYG_05177T0 necr|NCU06976T0 fugr|FGSG_09607T0 pytr|PTRT_03132 phbl|Phybl1.estExt_Genewise1Plus.C_650002 crne|CNAG_05894T0 pugr|PGTT_11227 bade1|BATDEDRAFT_35698 hopo2|aug_msk_asm21-0.66 hopo1|gm_asm21-0.80 bade2|BDET_07064 hopo1|gm_asm379-0.82 hopo2|mkr_…
all_1343	0	0	0	0	0	0	0	0	0	1	0	0	0	0	0	28	0	0	0	0	0	phbl|estExt_fgenesh1_pg.C_20091 phbl|fgenesh1_pg.27_#_124 phbl|Phybl1.fgeneshPB_pg.27__39 phbl|fgenesh1_pg.3_#_144 phbl|estExt_fgenesh1_pg.C_320032 phbl|Phybl1.fgeneshPB_pg.16__100 phbl|Phybl1.estExt_fgeneshPB_pg.C_310050 phbl|estExt_Genewise1.C_180103 phbl|Genemark1.5315_g phbl|fgenesh1_pg.18_#_55 phbl|Genemark1.12254_g phbl|Genemark1.3952_g phbl|Phybl1.estExt_fgeneshPB_pg.C_30023 phbl|estExt_Ge…
all_1344	0	0	0	0	0	0	0	0	0	0	0	0	0	0	0	29	0	0	0	0	0	phbl|Genemark1.4309_g phbl|Phybl1.fgeneshPB_pg.3__897 phbl|Genemark1.7479_g phbl|Phybl1.fgeneshPB_pg.48__62 phbl|Phybl1.fgeneshPB_pg.39__39 phbl|Phybl1.fgeneshPB_pg.13__47 phbl|Genemark1.7883_g phbl|Phybl1.fgeneshPB_pg.13__53 phbl|Phybl1.fgeneshPB_pg.13__211 phbl|estExt_Genemark1.C_60588 phbl|Phybl1.fgeneshPB_pg.2__540 phbl|Phybl1.fgeneshPB_pg.27__102 phbl|Phybl1.fgeneshPB_pg.27__97 phbl|Genemark…
all_1345	1	0	0	0	0	0	3	2	1	1	1	1	2	0	1	12	0	2	2	0	0	phbl|e_gw1.10.185.1 phbl|fgenesh1_pm.37_#_2 phbl|fgenesh1_pg.12_#_72 phbl|fgenesh1_pm.12_#_4 phbl|Phybl1.e_gw1.29.135.1 phbl|Phybl1.e_gw1.11.361.1 phbl|Genemark1.8283_g phbl|e_gw1.12.421.1 phbl|fgenesh1_pg.12_#_73 phbl|fgenesh1_pg.12_#_67 phbl|estExt_Genemark1.C_100259 phbl|estExt_Genewise1Plus.C_120030 sppu|SPPG_05648T0 coim|CIMG_01759T0 fugr|FGSG_07842T0 crne|CNAG_05444T0 pytr|PTRT_07697 bade1|…
all_1346	0	0	0	0	0	0	0	0	0	0	0	0	0	0	0	0	29	0	0	0	0	pugr|PGTT_00462 pugr|PGTT_10257 pugr|PGTT_04174 pugr|PGTT_08043 pugr|PGTT_09153 pugr|PGTT_11069 pugr|PGTT_12002 pugr|PGTT_00951 pugr|PGTT_05525 pugr|PGTT_02589 pugr|PGTT_18466 pugr|PGTT_10276 pugr|PGTT_05031 pugr|PGTT_20158 pugr|PGTT_05604 pugr|PGTT_15167 pugr|PGTT_09637 pugr|PGTT_14167 pugr|PGTT_15127 pugr|PGTT_12350 pugr|PGTT_03262 pugr|PGTT_06167 pugr|PGTT_08752 pugr|PGTT_04378 pugr|PGTT_14846…
all_1347	0	0	0	0	0	0	0	0	0	0	0	0	0	0	0	0	29	0	0	0	0	pugr|PGTT_04249 pugr|PGTT_05943 pugr|PGTT_05959 pugr|PGTT_05957 pugr|PGTT_19497 pugr|PGTT_18612 pugr|PGTT_15777 pugr|PGTT_15761 pugr|PGTT_18252 pugr|PGTT_08628 pugr|PGTT_05793 pugr|PGTT_15721 pugr|PGTT_13175 pugr|PGTT_06328 pugr|PGTT_14912 pugr|PGTT_08432 pugr|PGTT_08735 pugr|PGTT_17075 pugr|PGTT_08434 pugr|PGTT_08436 pugr|PGTT_08433 pugr|PGTT_08431 pugr|PGTT_06491 pugr|PGTT_05791 pugr|PGTT_18169…
all_1348	0	0	0	0	0	0	0	29	0	0	0	0	0	0	0	0	0	0	0	0	0	blde|BDBG_00009T0 blde|BDBG_08856T0 blde|BDBG_00526T0 blde|BDBG_07276T0 blde|BDBG_06183T0 blde|BDBG_05358T0 blde|BDBG_04108T0 blde|BDBG_02976T0 blde|BDBG_03675T0 blde|BDBG_05077T0 blde|BDBG_09354T0 blde|BDBG_02444T0 blde|BDBG_02883T0 blde|BDBG_07853T0 blde|BDBG_00540T0 blde|BDBG_06808T0 blde|BDBG_02896T0 blde|BDBG_02888T0 blde|BDBG_05924T0 blde|BDBG_07326T0 blde|BDBG_02990T0 blde|BDBG_00764T0 bld…
all_1349	1	1	1	1	1	1	2	1	2	1	1	2	2	1	2	1	1	2	1	1	1	sppu|SPPG_03540T0 usma|UM00652 trru|TERG_07436T0 coim|CIMG_03340T0 unre|URET_07168 mica|MCYG_00392T0 pytr|PTRT_01623 necr|NCU07670T0 fugr|FGSG_05108T0 bade2|BDET_06579 usma|UM06314 hopo2|gm_asm216-0.201 hopo1|gm_asm216-0.201 bade1|BATDEDRAFT_2048 crne|CNAG_04580T0 phbl|gw1.6.71.1 necr|NCU01104T0 pytr|PTRT_01179 coci|CC1G_05518T0 pugr|PGTT_09630 fugr|FGSG_12421T0 allma|AMAG_04625T0 asni|ANID_05623…
all_1350	1	1	1	1	0	2	2	2	2	1	2	1	1	2	1	1	1	3	1	2	1	sppu|SPPG_07031T0 trru|TERG_07861T0 unre|URET_03683 coim|CIMG_06782T0 mica|MCYG_01626T0 pytr|PTRT_03160 phbl|estExt_fgenesh1_pg.C_170033 hopo1|gm_asm173-0.73 crne|CNAG_07771T0 hopo2|mkr_asm173-snap-0.8 coim|CIMG_10883T0 trru|TERG_02001T0 pytr|PTRT_07953 necr|NCU03290T0 fugr|FGSG_01095T0 mica|MCYG_07650T0 bade1|BATDEDRAFT_35893 bade2|BDET_06753 pugr|PGTT_08444 coci|CC1G_02987T0 pytr|PTRT_10607 bld…
all_1351	0	0	0	0	0	2	3	3	2	2	3	0	2	2	1	0	0	2	0	2	3	unre|URET_00168 unre|URET_05116 unre|URET_04620 coim|CIMG_00042T0 coim|CIMG_01479T0 coim|CIMG_09677T0 coci|CC1G_00844T0 coci|CC1G_09914T0 blde|BDBG_01248T0 blde|BDBG_06551T0 blde|BDBG_03509T0 mica|MCYG_06423T0 mica|MCYG_08660T0 arbe|ARB_02272 arbe|ARB_07881 asni|ANID_01967T0 asni|ANID_05028T0 boci|BC1T_04254 boci|BC1T_14780 trru|TERG_02735T0 trru|TERG_07179T0 usma|UM04571 fugr|FGSG_10960T0 pytr|P…
all_1352	1	1	1	0	6	1	1	1	1	1	1	1	1	1	1	2	1	1	2	1	1	sppu|SPPG_00783T0 sppu|SPPG_06293T0 allma|AMAG_12510T0 allma|AMAG_12512T0 allma|AMAG_14481T0 allma|AMAG_14479T0 allma|AMAG_12513T0 allma|AMAG_14478T0 coim|CIMG_04128T0 unre|URET_05567 trru|TERG_07621T0 pytr|PTRT_04412 necr|NCU08956T0 mica|MCYG_01205T0 fugr|FGSG_10373T0 crne|CNAG_01961T0 pugr|PGTT_12377 bade2|BDET_05786 bade1|BATDEDRAFT_33456 phbl|estExt_Genemark1.C_20616 coci|CC1G_03024T0 usma|UM…
all_1353	1	1	1	1	4	1	1	1	1	1	1	1	1	1	1	3	1	1	2	1	1	sppu|SPPG_00793T0 sppu|SPPG_06263T0 allma|AMAG_00923T0 allma|AMAG_04192T0 allma|AMAG_02437T0 allma|AMAG_01701T0 phbl|fgenesh1_pm.5_#_141 phbl|Genemark1.523_g phbl|fgenesh1_kg.6_#_186_#_1842_1_CBNA_CBNB_CBNC_CBNF unre|URET_00434 usma|UM02352 trru|TERG_02376T0 coim|CIMG_00378T0 mica|MCYG_08035T0 pytr|PTRT_07112 necr|NCU01948T0 fugr|FGSG_08895T0 bade1|BATDEDRAFT_30914 pugr|PGTT_07098 hopo2|mkr_asm26…
all_1354	1	1	2	2	4	1	1	1	1	1	1	1	1	1	1	1	1	1	2	1	1	sppu|SPPG_02520T0 sppu|SPPG_02525T0 allma|AMAG_03451T0 allma|AMAG_04771T0 allma|AMAG_12658T0 allma|AMAG_14623T0 unre|URET_04582 usma|UM01784 trru|TERG_01349T0 coim|CIMG_09619T0 mica|MCYG_03011T0 pytr|PTRT_09843 necr|NCU09534T0 fugr|FGSG_06150T0 phbl|Phybl1.estExt_Genewise1.C_40369 pugr|PGTT_06424 hopo2|aug_msk_asm201-1.41 hopo1|gm_asm201-1.50 bade2|BDET_02076 bade1|BATDEDRAFT_10803 crne|CNAG_0250…
all_1355	1	1	1	1	2	1	1	1	1	1	1	1	1	1	2	3	2	1	2	1	1	sppu|SPPG_03379T0 sppu|SPPG_03507T0 necr|NCU01552T0 necr|NCU01552T1 pugr|PGTT_03874 pugr|PGTT_20458 allma|AMAG_01578T0 allma|AMAG_04075T0 phbl|estExt_Genewise1Plus.C_20635 phbl|fgenesh1_pm.12_#_18 phbl|estExt_Genewise1.C_200105 unre|URET_05775 usma|UM05190 trru|TERG_02861T0 coim|CIMG_07126T0 mica|MCYG_08519T0 pytr|PTRT_04159 fugr|FGSG_10733T0 crne|CNAG_03127T0 hopo2|mkr_asm132-snap-0.25 bade1|BAT…
all_1356	1	1	0	0	4	2	1	1	1	1	1	1	2	1	1	2	1	1	2	2	1	sppu|SPPG_04715T0 sppu|SPPG_08042T0 allma|AMAG_01252T0 allma|AMAG_05442T0 allma|AMAG_16499T0 allma|AMAG_16722T0 phbl|estExt_Genewise1Plus.C_40603 phbl|e_gw1.14.279.1 trru|TERG_05126T0 trru|TERG_06212T0 unre|URET_01771 usma|UM02686 coim|CIMG_04565T0 mica|MCYG_05901T0 pytr|PTRT_10620 necr|NCU00010T0 fugr|FGSG_05527T0 bade2|BDET_07919 bade1|BATDEDRAFT_953 pugr|PGTT_14945 crne|CNAG_05616T0 coci|CC1G_…
all_1357	1	1	1	2	1	2	1	2	1	1	3	1	1	1	1	1	1	1	1	2	1	coim|CIMG_01358T1 coim|CIMG_01358T2 coim|CIMG_01358T0 allma|AMAG_08477T0 unre|URET_01281 mica|MCYG_00552T0 trru|TERG_00095T0 pytr|PTRT_01476 necr|NCU12108T0 bade1|BATDEDRAFT_20992 phbl|Phybl1.e_gw1.5.287.1 hopo2|mkr_asm201-snap-0.59 hopo1|gm_asm201-0.145 bade2|BDET_08523 sppu|SPPG_07766T0 usma|UM02696 pugr|PGTT_08172 coci|CC1G_05086T0 fugr|FGSG_09233T0 crne|CNAG_03839T0 hopo2|mkr_asm201-snap-0.60…
all_1358	1	1	1	1	4	1	1	1	1	1	2	1	1	1	1	3	1	1	1	1	1	coim|CIMG_03961T0 coim|CIMG_03961T1 allma|AMAG_05044T0 allma|AMAG_11856T0 allma|AMAG_11013T0 allma|AMAG_11625T0 phbl|estExt_Genewise1Plus.C_310058 phbl|Phybl1.estExt_Genewise1Plus.C_290035 unre|URET_01962 usma|UM06450 sppu|SPPG_06747T0 trru|TERG_00906T0 necr|NCU01166T0 hopo2|mkr_asm81-snap-0.28 bade1|BATDEDRAFT_18644 crne|CNAG_00570T0 pugr|PGTT_10610 mica|MCYG_06645T0 pytr|PTRT_02504 fugr|FGSG_09…
all_1359	2	2	1	2	2	1	1	1	1	1	3	1	1	1	1	1	1	1	2	1	1	coim|CIMG_09206T1 coim|CIMG_09206T2 coim|CIMG_09206T0 bade1|BATDEDRAFT_15370 bade1|BATDEDRAFT_19449 allma|AMAG_13977T0 allma|AMAG_17259T0 sppu|SPPG_02554T0 trru|TERG_06340T0 sppu|SPPG_08617T0 unre|URET_05250 mica|MCYG_05158T0 pytr|PTRT_00868 necr|NCU06544T0 crne|CNAG_01845T0 phbl|estExt_Genewise1Plus.C_170085 bade2|BDET_00432 hopo2|mkr_asm100-snap-1.19 hopo1|gm_asm127-0.129 hopo2|mkr_asm127-aug-0…
all_1360	1	1	23	0	0	0	0	0	0	1	0	1	0	0	0	0	0	0	1	0	0	hopo1|gm_ctg17946-0.0 hopo1|gm_ctg23488-0.0 hopo1|gm_asm86-0.172 hopo1|gm_ctg01154-0.1 hopo1|gm_ctg06023-0.1 hopo1|gm_ctg05976-0.0 hopo1|gm_ctg09170-0.0 hopo1|gm_ctg12021-0.2 hopo1|gm_ctg03008-0.2 hopo1|gm_ctg12642-0.0 hopo1|gm_asm190-0.107 hopo1|gm_asm6-1.150 hopo1|gm_asm375-0.168 hopo1|gm_asm321-0.65 hopo1|gm_asm331-0.62 hopo1|gm_asm199-0.26 hopo1|gm_asm347-0.54 hopo1|gm_asm131-0.87 hopo1|gm_as…
all_1361	1	1	4	2	0	1	2	1	1	2	1	1	0	1	1	2	0	2	1	1	1	hopo1|gm_asm305-0.102 hopo1|gm_asm388-0.71 hopo1|gm_asm216-0.187 hopo1|gm_asm228-0.70 coci|CC1G_01956T0 coci|CC1G_12582T0 phbl|estExt_fgenesh1_pm.C_110043 phbl|Phybl1.e_gw1.13.52.1 usma|UM01171 usma|UM04359 sppu|SPPG_07106T0 trru|TERG_02249T0 coim|CIMG_07552T0 pytr|PTRT_08755 mica|MCYG_07371T0 necr|NCU03295T0 unre|URET_07728 bade2|BDET_08173 bade1|BATDEDRAFT_33779 hopo2|mkr_asm228-aug-0.4 crne|CN…
all_1362	2	2	3	2	2	1	1	1	1	1	1	1	1	1	1	1	1	1	1	1	1	hopo1|gm_asm210-0.140 hopo1|gm_asm348-0.6 hopo1|gm_asm210-0.163 bade1|BATDEDRAFT_35558 bade1|BATDEDRAFT_20976 allma|AMAG_00073T0 allma|AMAG_10629T0 bade2|BDET_05744 bade2|BDET_08318 hopo2|aug_msk_asm210-0.120 hopo2|gm_asm348-0.6 unre|URET_01609 usma|UM03216 sppu|SPPG_06307T0 trru|TERG_00652T0 coim|CIMG_04365T0 mica|MCYG_00217T0 pytr|PTRT_08546 fugr|FGSG_08133T0 necr|NCU05608T0 phbl|fgenesh1_pm.14…
all_1363	3	2	1	1	2	1	1	1	1	1	1	1	1	1	1	1	3	1	1	1	1	bade1|BATDEDRAFT_25100 bade1|BATDEDRAFT_88645 pugr|PGTT_00278 pugr|PGTT_03906 pugr|PGTT_02714 allma|AMAG_02744T0 allma|AMAG_06280T0 unre|URET_04292 usma|UM05151 sppu|SPPG_08550T0 trru|TERG_03989T0 coim|CIMG_06097T0 mica|MCYG_06964T0 pytr|PTRT_00627 fugr|FGSG_02126T0 necr|NCU01067T0 crne|CNAG_04405T0 phbl|Phybl1.fgeneshPB_pg.1__525 hopo2|mkr_asm330-aug-0.8 hopo1|gm_asm330-0.159 bade2|BDET_04696 ba…
all_1364	2	2	2	2	1	1	1	1	1	1	1	1	1	1	1	2	2	1	1	1	1	bade1|BATDEDRAFT_20000 bade1|BATDEDRAFT_12187 pugr|PGTT_04875 pugr|PGTT_20338 allma|AMAG_03143T0 bade2|BDET_06145 bade2|BDET_06200 coim|CIMG_03267T0 unre|URET_07114 mica|MCYG_06494T0 trru|TERG_07097T0 necr|NCU00914T0 pytr|PTRT_04666 fugr|FGSG_11812T0 phbl|e_gw1.16.312.1 hopo2|aug_asm108-0.291 hopo1|gm_asm108-0.207 hopo1|gm_asm133-0.197 hopo2|mkr_asm133-aug-0.26 sppu|SPPG_05201T0 usma|UM04991 coci…
all_1365	0	0	0	0	0	1	1	1	1	9	1	2	1	1	1	2	3	1	0	1	1	coci|CC1G_02464T0 coci|CC1G_08284T0 coci|CC1G_10369T0 coci|CC1G_07957T0 coci|CC1G_04604T0 coci|CC1G_04605T0 coci|CC1G_05089T0 coci|CC1G_05413T0 pugr|PGTT_02877 pugr|PGTT_09384 pugr|PGTT_11032 phbl|fgenesh1_pm.14_#_33 phbl|gw1.35.73.1 coim|CIMG_01205T0 unre|URET_01143 mica|MCYG_04922T0 trru|TERG_03018T0 pytr|PTRT_06485 fugr|FGSG_08623T0 necr|NCU03914T0 usma|UM05372 coci|CC1G_08008T0 crne|CNAG_0580…
all_1366	1	1	1	1	2	1	1	1	1	3	1	2	1	1	1	1	2	1	1	1	1	coci|CC1G_06553T0 coci|CC1G_07544T0 allma|AMAG_00401T0 allma|AMAG_01920T0 unre|URET_04371 usma|UM02347 sppu|SPPG_01355T0 trru|TERG_04082T0 coim|CIMG_05993T0 mica|MCYG_06874T0 necr|NCU07814T0 fugr|FGSG_02060T0 pytr|PTRT_01202 crne|CNAG_06566T0 pugr|PGTT_04714 pugr|PGTT_07112 phbl|gw1.14.55.1 bade2|BDET_04847 bade1|BATDEDRAFT_24960 hopo2|mkr_asm100-aug-0.1 hopo1|gm_asm100-0.199 coci|CC1G_05536T0 us…
all_1367	0	0	1	1	2	1	3	2	1	1	1	3	2	1	2	2	0	1	1	1	1	necr|NCU04771T0 necr|NCU04771T1 allma|AMAG_13963T0 allma|AMAG_17242T0 crne|CNAG_04946T0 crne|CNAG_06266T0 phbl|estExt_fgenesh1_pg.C_170074 phbl|e_gw1.6.690.1 unre|URET_07343 usma|UM03935 sppu|SPPG_01725T0 trru|TERG_00275T0 coim|CIMG_03554T0 mica|MCYG_00724T0 pytr|PTRT_08433 fugr|FGSG_08428T0 crne|CNAG_05115T0 hopo1|gm_asm235-0.70 hopo2|gm_asm235-0.70 coci|CC1G_14162T0 fugr|FGSG_03154T0 asni|ANID_…
all_1368	1	1	1	1	4	1	1	1	1	1	1	1	1	1	2	3	1	1	1	1	1	necr|NCU06075T0 necr|NCU06075T1 allma|AMAG_11246T0 allma|AMAG_15083T0 allma|AMAG_12867T0 allma|AMAG_14242T0 phbl|fgenesh1_kg.3_#_195_#_27_1_CBNA_CBNB_CBNC_CBNF phbl|Phybl1.fgeneshPB_pm.46__6 phbl|estExt_fgenesh1_pg.C_90363 unre|URET_02318 usma|UM00157 sppu|SPPG_06764T0 trru|TERG_05821T0 coim|CIMG_08032T0 mica|MCYG_02471T0 pytr|PTRT_07429 fugr|FGSG_07528T0 crne|CNAG_01820T0 pugr|PGTT_16473 bade1|B…
all_1369	1	1	1	1	4	1	1	1	1	1	1	1	1	1	2	3	1	1	1	1	1	necr|NCU08380T0 necr|NCU08380T1 allma|AMAG_00707T0 allma|AMAG_02208T0 allma|AMAG_07089T0 allma|AMAG_07986T0 phbl|fgenesh1_pm.3_#_45 phbl|fgenesh1_pm.6_#_123 phbl|e_gw1.23.348.1 unre|URET_06634 usma|UM05720 coim|CIMG_04918T0 mica|MCYG_02416T0 trru|TERG_05774T0 bade1|BATDEDRAFT_8275 hopo1|gm_asm26-0.157 hopo2|gm_asm26-0.157 bade2|BDET_00238 sppu|SPPG_05423T0 pytr|PTRT_09590 pugr|PGTT_14050 coci|CC1…
all_1370	2	2	1	1	2	2	2	1	1	1	0	2	1	1	1	2	3	1	0	2	0	pugr|PGTT_00699 pugr|PGTT_13060 pugr|PGTT_06217 allma|AMAG_12664T0 allma|AMAG_14628T0 crne|CNAG_01953T0 crne|CNAG_02299T0 hopo1|gm_asm35-0.119 hopo2|gm_asm35-0.119 bade2|BDET_05310 phbl|Phybl1.fgeneshPB_pg.1__81 pytr|PTRT_04561 trru|TERG_02654T0 mica|MCYG_01732T0 bade1|BATDEDRAFT_35854 bade2|BDET_07367 bade1|BATDEDRAFT_24519 coci|CC1G_03764T0 trru|TERG_08615T0 fugr|FGSG_05448T0 arbe|ARB_00541 bld…
all_1371	1	1	2	1	2	1	1	1	2	1	1	1	1	1	1	1	4	1	1	1	1	pugr|PGTT_01970 pugr|PGTT_01971 pugr|PGTT_11767 pugr|PGTT_18491 allma|AMAG_00317T0 allma|AMAG_10884T0 unre|URET_01480 usma|UM04944 sppu|SPPG_06780T0 trru|TERG_01819T0 coim|CIMG_02253T0 mica|MCYG_07842T0 pytr|PTRT_07802 necr|NCU02082T0 fugr|FGSG_04907T0 phbl|fgenesh1_pg.2_#_355 bade2|BDET_00850 bade1|BATDEDRAFT_21894 crne|CNAG_05895T0 hopo2|aug_msk_asm150-0.62 hopo1|gm_asm150-0.83 hopo1|gm_asm150-…
all_1372	1	1	1	1	4	1	1	1	1	1	1	1	1	1	1	3	2	1	1	1	1	pugr|PGTT_04652 pugr|PGTT_20364 allma|AMAG_01739T0 allma|AMAG_04231T0 allma|AMAG_06598T0 allma|AMAG_12748T0 phbl|estExt_Genewise1Plus.C_140214 phbl|estExt_Genewise1Plus.C_190365 phbl|estExt_Genewise1Plus.C_70404 unre|URET_05274 usma|UM03369 sppu|SPPG_06264T0 trru|TERG_07243T0 coim|CIMG_01558T0 mica|MCYG_06363T0 necr|NCU05985T0 fugr|FGSG_13299T0 pytr|PTRT_02499 crne|CNAG_01711T0 bade1|BATDEDRAFT_1…
all_1373	0	0	1	1	5	0	0	0	1	0	0	0	1	0	1	6	8	0	0	0	0	pugr|PGTT_04658 pugr|PGTT_09701 pugr|PGTT_09702 pugr|PGTT_07103 pugr|PGTT_07100 pugr|PGTT_09163 pugr|PGTT_07113 pugr|PGTT_09055 allma|AMAG_03382T0 allma|AMAG_04681T0 allma|AMAG_11713T0 allma|AMAG_10145T0 allma|AMAG_06194T0 phbl|Genemark1.9594_g phbl|Phybl1.e_gw1.39.12.1 phbl|estExt_Genewise1.C_150162 phbl|e_gw1.36.12.1 phbl|e_gw1.40.14.1 phbl|estExt_fgenesh1_pg.C_170280 usma|UM01723 usma|UM01863 …
all_1374	1	1	1	1	0	2	1	2	2	1	2	1	1	2	1	1	2	1	1	2	1	pugr|PGTT_05048 pugr|PGTT_17808 unre|URET_03241 usma|UM01498 sppu|SPPG_01059T0 trru|TERG_06528T0 coim|CIMG_02468T0 mica|MCYG_05343T0 fugr|FGSG_10003T0 necr|NCU01333T0 pytr|PTRT_07489 bade1|BATDEDRAFT_12887 hopo1|gm_asm61-0.159 phbl|estExt_Genemark1.C_180041 crne|CNAG_02830T0 bade2|BDET_06812 coim|CIMG_02803T0 mica|MCYG_04967T0 trru|TERG_02979T0 coci|CC1G_00893T0 hopo2|mkr_asm61-snap-0.41 blde|BDB…
all_1375	1	1	1	0	4	1	1	1	1	1	1	1	2	1	1	2	2	1	2	1	1	pugr|PGTT_08688 pugr|PGTT_08714 allma|AMAG_08957T0 allma|AMAG_12081T0 allma|AMAG_13932T0 allma|AMAG_11473T0 phbl|e_gw1.1.1040.1 phbl|Phybl1.gw1.2.440.1 sppu|SPPG_06735T0 unre|URET_05623 coim|CIMG_04183T0 mica|MCYG_01274T0 trru|TERG_07688T0 fugr|FGSG_09423T0 necr|NCU02468T0 pytr|PTRT_02220 usma|UM03611 crne|CNAG_06717T0 bade1|BATDEDRAFT_11488 hopo1|gm_asm9-1.86 bade2|BDET_04698 sppu|SPPG_04817T0 c…
all_1376	1	1	1	1	3	1	1	1	1	1	1	1	1	1	1	2	3	1	1	1	1	pugr|PGTT_08757 pugr|PGTT_18663 pugr|PGTT_08764 allma|AMAG_08753T0 allma|AMAG_10176T0 allma|AMAG_16836T0 phbl|estExt_Genemark1.C_190081 phbl|estExt_Genemark1.C_80461 sppu|SPPG_00936T0 trru|TERG_04762T0 unre|URET_02222 usma|UM06216 coim|CIMG_07920T0 mica|MCYG_02212T0 pytr|PTRT_11103 fugr|FGSG_06174T0 necr|NCU06344T0 crne|CNAG_05477T0 bade2|BDET_05893 bade1|BATDEDRAFT_26166 hopo1|gm_asm63-1.53 hopo…
all_1377	1	1	2	0	3	2	1	1	1	1	1	1	1	1	1	2	2	1	2	1	1	pugr|PGTT_10653 pugr|PGTT_19626 allma|AMAG_12099T0 allma|AMAG_13240T0 allma|AMAG_16897T0 phbl|estExt_Genemark1.C_30573 phbl|Phybl1.fgeneshPB_pg.4__198 unre|URET_06514 usma|UM00173 sppu|SPPG_03716T0 coim|CIMG_05045T0 trru|TERG_03579T0 necr|NCU07985T0 pytr|PTRT_05169 mica|MCYG_04276T0 fugr|FGSG_01930T0 crne|CNAG_06584T0 bade1|BATDEDRAFT_86493 hopo1|gm_asm219-0.147 hopo1|gm_asm336-1.193 bade2|BDET_0…
all_1378	1	1	1	2	2	1	1	1	1	1	1	1	1	1	1	4	2	1	1	1	1	pugr|PGTT_14663 pugr|PGTT_17997 allma|AMAG_07879T0 allma|AMAG_09610T0 phbl|fgenesh1_pm.3_#_88 phbl|Phybl1.e_gw1.21.78.1 phbl|e_gw1.42.105.1 phbl|gw1.19.329.1 unre|URET_00851 usma|UM00361 sppu|SPPG_07289T0 coim|CIMG_00899T0 mica|MCYG_00301T0 trru|TERG_00728T0 necr|NCU03312T0 pytr|PTRT_11691 fugr|FGSG_00371T0 crne|CNAG_03502T0 bade1|BATDEDRAFT_14098 hopo2|mkr_asm361-snap-0.2 hopo1|gm_asm361-0.9 hop…
all_1379	1	1	1	1	2	1	1	1	2	1	1	2	2	1	1	1	2	1	1	1	1	pugr|PGTT_16652 pugr|PGTT_16654 allma|AMAG_07667T0 allma|AMAG_09835T0 unre|URET_04535 usma|UM02120 sppu|SPPG_07400T0 usma|UM02291 trru|TERG_06701T0 coim|CIMG_05765T0 mica|MCYG_05524T0 pytr|PTRT_02864 fugr|FGSG_09141T0 necr|NCU01753T0 phbl|estExt_Genewise1Plus.C_310006 bade1|BATDEDRAFT_9466 bade2|BDET_03513 hopo1|gm_asm242-0.215 crne|CNAG_02888T0 hopo2|aug_msk_asm242-0.163 coci|CC1G_09313T0 crne|C…
all_1380	0	0	0	0	0	2	1	1	2	1	1	2	3	2	1	4	1	2	0	2	1	fugr|FGSG_07917T0 fugr|FGSG_08230T0 phbl|gw1.3.180.1 phbl|Phybl1.e_gw1.5.106.1 phbl|fgenesh1_pg.31_#_106 phbl|fgenesh1_pm.20_#_41 unre|URET_01646 usma|UM05346 coim|CIMG_04415T0 mica|MCYG_04595T0 trru|TERG_03222T0 pytr|PTRT_08155 fugr|FGSG_10888T0 necr|NCU09771T0 pugr|PGTT_03023 crne|CNAG_06186T0 coci|CC1G_11224T0 trru|TERG_01503T0 mica|MCYG_07132T0 pytr|PTRT_03224 crne|CNAG_04103T0 usma|UM02504 b…
all_1381	1	2	1	1	2	1	1	1	1	1	1	1	1	1	1	5	1	1	1	1	1	allma|AMAG_00737T0 allma|AMAG_02240T0 bade2|BDET_02111 bade2|BDET_02112 phbl|fgenesh1_pg.4_#_261 phbl|Genemark1.4952_g phbl|fgenesh1_pg.19_#_180 phbl|e_gw1.21.41.1 phbl|estExt_Genemark1.C_270053 unre|URET_07557 usma|UM00924 sppu|SPPG_06491T0 trru|TERG_00548T0 coim|CIMG_03708T0 mica|MCYG_00992T0 necr|NCU02003T0 pytr|PTRT_00298 fugr|FGSG_08811T0 crne|CNAG_06125T0 bade1|BATDEDRAFT_19314 hopo2|mkr_as…
all_1382	2	2	2	2	1	1	1	1	1	1	1	1	1	1	1	2	1	1	2	1	1	allma|AMAG_02327T0 phbl|estExt_Genewise1.C_30580 phbl|estExt_Genewise1Plus.C_200113 unre|URET_02982 usma|UM05177 sppu|SPPG_02472T0 trru|TERG_01484T0 coim|CIMG_02864T0 mica|MCYG_07120T0 necr|NCU07330T0 fugr|FGSG_09665T0 pytr|PTRT_11680 bade1|BATDEDRAFT_34728 bade2|BDET_02461 crne|CNAG_02472T0 hopo1|gm_asm275-0.41 hopo2|aug_msk_asm106-0.116 pugr|PGTT_09234 hopo2|aug_msk_asm275-0.32 bade2|BDET_08248…
all_1383	1	1	2	2	2	2	1	1	1	1	1	1	1	2	1	1	1	1	1	2	1	allma|AMAG_01337T0 allma|AMAG_05531T0 mica|MCYG_00815T0 mica|MCYG_05989T0 arbe|ARB_02409 arbe|ARB_05537 trru|TERG_00363T0 trru|TERG_02216T0 unre|URET_07507 usma|UM04782 sppu|SPPG_02786T0 coim|CIMG_03776T0 pytr|PTRT_09469 necr|NCU08894T0 phbl|estExt_Genewise1.C_20645 fugr|FGSG_04582T0 bade1|BATDEDRAFT_34030 bade2|BDET_00557 pugr|PGTT_17719 crne|CNAG_05978T0 hopo2|gm_asm301-0.115 hopo1|gm_asm301-0.…
all_1384	1	1	1	1	4	1	1	1	1	1	1	1	1	1	1	4	1	1	1	1	1	allma|AMAG_01753T0 allma|AMAG_04247T0 allma|AMAG_14653T0 allma|AMAG_12690T0 phbl|estExt_fgenesh1_pg.C_40647 phbl|fgenesh1_pm.4_#_155 phbl|estExt_Genewise1Plus.C_270069 phbl|estExt_Genewise1Plus.C_310124 unre|URET_04039 usma|UM04555 sppu|SPPG_01285T0 trru|TERG_04459T0 coim|CIMG_06361T0 mica|MCYG_01939T0 fugr|FGSG_07469T0 necr|NCU11640T0 pytr|PTRT_01006 crne|CNAG_06971T0 bade1|BATDEDRAFT_13697 bade…
all_1385	1	1	1	1	2	1	1	1	2	1	1	2	2	1	2	1	1	2	1	1	1	allma|AMAG_01817T0 allma|AMAG_04319T0 unre|URET_02561 usma|UM02750 sppu|SPPG_06114T0 trru|TERG_08537T0 coim|CIMG_08486T0 mica|MCYG_02797T0 pytr|PTRT_08422 necr|NCU06348T0 fugr|FGSG_01967T0 pugr|PGTT_01341 crne|CNAG_03262T0 phbl|fgenesh1_pg.43_#_76 hopo2|aug_msk_asm32-1.98 hopo1|gm_asm32-1.115 bade2|BDET_00874 bade1|BATDEDRAFT_5326 coci|CC1G_00620T0 necr|NCU06022T0 pytr|PTRT_09126 fugr|FGSG_05701T…
all_1386	1	1	1	1	4	1	1	1	1	1	1	1	1	1	1	3	1	1	2	1	1	allma|AMAG_02926T0 allma|AMAG_10227T0 allma|AMAG_13125T0 allma|AMAG_17310T0 phbl|gw1.2.969.1 phbl|Phybl1.e_gw1.17.257.1 phbl|Phybl1.estExt_Genewise1Plus.C_160278 unre|URET_01951 usma|UM01686 sppu|SPPG_06279T0 trru|TERG_07381T0 coim|CIMG_04013T0 mica|MCYG_00446T0 pytr|PTRT_03383 necr|NCU10311T0 fugr|FGSG_06309T0 pugr|PGTT_04250 crne|CNAG_05109T0 bade1|BATDEDRAFT_36036 hopo1|gm_asm58-0.180 bade2|BD…
all_1387	1	1	1	1	2	2	1	1	1	2	1	1	1	2	1	2	1	1	1	2	1	allma|AMAG_03155T0 allma|AMAG_10431T0 phbl|fgenesh1_pg.5_#_661 phbl|Phybl1.e_gw1.3.238.1 unre|URET_00435 usma|UM03911 sppu|SPPG_00722T0 trru|TERG_02383T0 coim|CIMG_00379T0 mica|MCYG_08043T0 pytr|PTRT_07333 necr|NCU01916T0 fugr|FGSG_08931T0 pugr|PGTT_04889 bade1|BATDEDRAFT_20179 bade2|BDET_05741 hopo1|gm_asm274-0.244 hopo2|mkr_asm274-aug-0.26 crne|CNAG_01288T0 coci|CC1G_08689T0 mica|MCYG_07246T0 t…
all_1388	1	1	1	2	4	1	1	1	1	1	1	1	1	1	1	2	2	1	1	1	1	allma|AMAG_03343T0 allma|AMAG_04650T0 allma|AMAG_06847T0 allma|AMAG_03699T0 unre|URET_02814 usma|UM03796 coim|CIMG_08909T0 trru|TERG_05462T0 mica|MCYG_02713T0 pytr|PTRT_08646 necr|NCU09202T0 fugr|FGSG_02795T0 bade1|BATDEDRAFT_13882 phbl|Phybl1.e_gw1.23.38.1 pugr|PGTT_15304 crne|CNAG_02028T0 bade2|BDET_06497 hopo1|gm_asm373-0.64 hopo2|mkr_asm373-snap-0.12 pugr|PGTT_15313 phbl|Phybl1.gw1.2.1089.1 s…
all_1389	1	1	1	2	4	2	1	1	1	0	1	0	1	2	1	2	1	1	1	2	1	allma|AMAG_03443T0 allma|AMAG_04763T0 allma|AMAG_14339T0 allma|AMAG_15821T0 unre|URET_01769 usma|UM04114 sppu|SPPG_06631T0 trru|TERG_06210T0 coim|CIMG_04563T0 mica|MCYG_05903T0 pytr|PTRT_10321 trru|TERG_03258T0 mica|MCYG_04625T0 fugr|FGSG_04152T0 necr|NCU08997T0 hopo1|gm_asm73-0.168 bade1|BATDEDRAFT_15519 phbl|fgenesh1_pm.26_#_21 bade2|BDET_00912 pugr|PGTT_09482 hopo2|aug_msk_asm73-0.144 hopo2|mk…
all_1390	2	2	2	1	4	1	1	1	1	1	1	1	1	1	1	2	1	1	1	1	1	allma|AMAG_03823T0 allma|AMAG_06990T0 allma|AMAG_07256T0 allma|AMAG_08166T0 sppu|SPPG_05640T0 unre|URET_02190 coim|CIMG_07871T0 trru|TERG_03192T0 mica|MCYG_04784T0 necr|NCU07880T0 pytr|PTRT_08202 fugr|FGSG_05406T0 phbl|fgenesh1_pm.31_#_18 bade2|BDET_06696 bade1|BATDEDRAFT_20622 pugr|PGTT_04561 crne|CNAG_00415T0 hopo2|gm_asm351-0.63 hopo1|gm_asm351-0.63 hopo1|gm_asm121-0.40 bade2|BDET_04786 phbl|P…
all_1391	0	0	0	0	4	1	3	1	1	1	1	1	2	1	2	5	1	2	0	1	1	allma|AMAG_04357T0 allma|AMAG_16252T0 allma|AMAG_16581T0 allma|AMAG_15542T0 phbl|estExt_Genewise1Plus.C_60115 phbl|Phybl1.gw1.21.36.1 phbl|fgenesh1_pm.30_#_15 phbl|Phybl1.e_gw1.28.89.1 phbl|Phybl1.fgeneshPB_pg.2__126 coim|CIMG_09482T0 unre|URET_04831 mica|MCYG_03854T0 trru|TERG_05303T0 pytr|PTRT_09939 necr|NCU06342T0 crne|CNAG_02407T0 coci|CC1G_07953T0 pugr|PGTT_12177 necr|NCU10400T0 fugr|FGSG_01…
all_1392	1	1	1	1	7	1	1	1	1	1	1	1	1	1	1	1	1	1	1	1	1	allma|AMAG_06509T0 allma|AMAG_15447T0 allma|AMAG_13299T0 allma|AMAG_16844T0 allma|AMAG_16859T0 allma|AMAG_08750T0 allma|AMAG_10173T0 unre|URET_02112 usma|UM02897 sppu|SPPG_03405T0 trru|TERG_06029T0 coim|CIMG_07761T0 mica|MCYG_06072T0 fugr|FGSG_00872T0 pytr|PTRT_04629 necr|NCU02109T0 phbl|estExt_Genewise1Plus.C_30745 bade2|BDET_03637 bade1|BATDEDRAFT_15825 pugr|PGTT_14905 hopo2|gm_asm330-0.168 hop…
all_1393	1	1	1	1	5	1	1	1	1	1	1	1	1	1	1	3	1	1	1	1	1	allma|AMAG_07085T0 allma|AMAG_07980T0 allma|AMAG_09730T0 allma|AMAG_07769T0 allma|AMAG_07767T0 phbl|estExt_Genewise1Plus.C_20534 phbl|estExt_Genewise1Plus.C_80400 phbl|estExt_Genewise1Plus.C_60141 unre|URET_07299 usma|UM05137 sppu|SPPG_07813T0 trru|TERG_00189T0 coim|CIMG_03501T0 mica|MCYG_00646T0 pytr|PTRT_02326 fugr|FGSG_10905T0 necr|NCU03393T0 hopo2|mkr_asm377-aug-0.8 hopo1|gm_asm377-0.130 bade…
all_1394	1	2	2	1	4	1	1	1	1	1	1	1	1	1	1	2	1	1	1	1	1	allma|AMAG_07157T0 allma|AMAG_08066T0 allma|AMAG_12470T0 allma|AMAG_14442T0 phbl|estExt_Genemark1.C_100178 phbl|estExt_Genemark1.C_120278 unre|URET_02882 usma|UM04397 sppu|SPPG_00445T0 trru|TERG_08083T0 coim|CIMG_03072T0 mica|MCYG_00065T0 pytr|PTRT_10556 fugr|FGSG_01854T0 necr|NCU03690T0 crne|CNAG_02457T0 hopo2|mkr_asm22-snap-0.12 bade1|BATDEDRAFT_86089 pugr|PGTT_05807 hopo1|gm_asm22-0.46 bade2|B…
all_1395	0	0	0	0	6	1	3	1	1	1	0	3	2	1	1	3	0	3	0	1	0	allma|AMAG_07690T0 allma|AMAG_07696T0 allma|AMAG_09816T0 allma|AMAG_07958T0 allma|AMAG_09811T0 allma|AMAG_17455T0 pytr|PTRT_06895 pytr|PTRT_11335 crne|CNAG_04920T0 crne|CNAG_05387T0 crne|CNAG_06521T0 phbl|estExt_fgenesh1_pm.C_90066 phbl|fgenesh1_pg.9_#_395 coci|CC1G_12416T0 fugr|FGSG_09052T0 necr|NCU06138T0 usma|UM06076 trru|TERG_04827T0 mica|MCYG_02148T0 fugr|FGSG_08177T0 pytr|PTRT_05548 phbl|es…
all_1396	2	1	1	3	2	1	1	1	2	1	1	1	1	1	1	2	1	1	1	1	1	allma|AMAG_07771T0 allma|AMAG_09728T0 phbl|estExt_Genemark1.C_11058 phbl|Genemark1.7518_g unre|URET_01779 usma|UM01536 sppu|SPPG_02894T0 trru|TERG_06219T0 coim|CIMG_04573T0 necr|NCU07832T0 fugr|FGSG_02536T0 bade1|BATDEDRAFT_16367 pugr|PGTT_00662 mica|MCYG_05893T0 pytr|PTRT_10318 crne|CNAG_00147T0 bade2|BDET_02099 hopo1|gm_asm163-0.85 hopo2|snap_msk_asm163-0.51 hopo2|mkr_asm163-snap-0.20 hopo2|mkr…
all_1397	2	2	1	1	3	1	1	1	1	1	1	1	1	1	1	2	1	1	2	1	1	allma|AMAG_07824T0 allma|AMAG_09670T0 unre|URET_00536 usma|UM00982 sppu|SPPG_06608T0 trru|TERG_02492T0 coim|CIMG_00501T0 fugr|FGSG_10805T0 pytr|PTRT_01980 necr|NCU02289T0 bade1|BATDEDRAFT_14888 phbl|Phybl1.estExt_Genewise1.C_110117 crne|CNAG_05696T0 mica|MCYG_08202T0 pugr|PGTT_02279 hopo1|gm_asm87-0.113 hopo2|mkr_asm87-aug-0.1 bade2|BDET_03588 sppu|SPPG_05969T0 phbl|e_gw1.19.214.1 bade1|BATDEDRAF…
all_1398	1	1	1	1	4	1	1	1	1	1	1	1	1	1	1	3	1	1	1	1	1	allma|AMAG_07862T0 allma|AMAG_09628T0 allma|AMAG_13893T0 allma|AMAG_11435T0 phbl|estExt_Genemark1.C_80284 phbl|gw1.3.472.1 usma|UM05446 usma|UM06517 unre|URET_06388 sppu|SPPG_03323T0 trru|TERG_03609T0 coim|CIMG_11495T0 mica|MCYG_04245T0 pytr|PTRT_05201 necr|NCU06968T0 fugr|FGSG_04983T0 pugr|PGTT_04246 phbl|estExt_fgenesh1_pg.C_260030 crne|CNAG_02753T0 hopo1|gm_asm85-1.34 bade2|BDET_06891 bade1|BA…
all_1399	1	1	1	1	5	1	1	1	1	1	1	1	1	1	1	3	1	1	1	1	1	allma|AMAG_08714T0 allma|AMAG_10147T0 allma|AMAG_12129T0 allma|AMAG_13199T0 allma|AMAG_13200T0 unre|URET_01166 usma|UM04583 sppu|SPPG_01344T0 coim|CIMG_01236T0 mica|MCYG_04885T0 necr|NCU03894T0 pytr|PTRT_06618 trru|TERG_03042T0 bade1|BATDEDRAFT_19592 phbl|estExt_Genemark1.C_210183 hopo1|gm_asm141-0.85 pugr|PGTT_14316 hopo2|mkr_asm141-snap-0.10 bade2|BDET_04845 phbl|e_gw1.11.397.1 coci|CC1G_00840T…
all_1400	1	1	1	1	2	1	1	1	1	1	1	1	1	1	1	5	2	1	1	1	1	allma|AMAG_08974T0 allma|AMAG_12062T0 phbl|estExt_Genemark1.C_20090 phbl|fgenesh1_pg.4_#_687 phbl|e_gw1.2.34.1 phbl|gw1.4.35.1 unre|URET_03688 usma|UM03912 sppu|SPPG_08691T0 trru|TERG_07867T0 coim|CIMG_06777T0 mica|MCYG_01621T0 pytr|PTRT_00396 fugr|FGSG_08572T0 necr|NCU00668T0 crne|CNAG_04119T0 bade1|BATDEDRAFT_17774 bade2|BDET_01882 hopo1|gm_asm345-0.32 hopo2|mkr_asm345-aug-0.2 pugr|PGTT_13442 p…
all_1401	2	2	2	2	2	1	1	1	2	1	1	1	1	1	1	1	1	1	1	1	1	allma|AMAG_11020T0 allma|AMAG_11630T0 unre|URET_03557 usma|UM02660 sppu|SPPG_06364T0 trru|TERG_01225T0 coim|CIMG_10167T0 mica|MCYG_03117T0 fugr|FGSG_05191T0 necr|NCU03661T0 pytr|PTRT_03693 phbl|estExt_fgenesh1_pm.C_70007 pugr|PGTT_09704 crne|CNAG_06021T0 hopo1|gm_asm133-0.203 bade2|BDET_05549 bade1|BATDEDRAFT_17435 hopo2|mkr_asm47-snap-0.42 hopo1|gm_asm47-0.139 bade2|BDET_07546 hopo2|mkr_asm133-s…
all_1402	1	1	1	0	2	2	2	1	2	1	1	1	1	3	1	1	1	1	1	2	1	allma|AMAG_11046T0 allma|AMAG_11655T0 unre|URET_01388 usma|UM04127 sppu|SPPG_01524T0 trru|TERG_02837T0 coim|CIMG_02365T0 mica|MCYG_07471T0 trru|TERG_02136T0 pytr|PTRT_07926 necr|NCU02693T0 fugr|FGSG_01203T0 phbl|estExt_Genewise1Plus.C_430089 bade2|BDET_04241 bade1|BATDEDRAFT_19024 hopo1|gm_asm204-0.139 pugr|PGTT_02889 crne|CNAG_04605T0 mica|MCYG_08547T0 mica|MCYG_04950T0 coci|CC1G_03447T0 arbe|AR…
all_1403	1	2	2	3	2	1	1	1	2	1	1	1	1	1	1	1	1	1	1	1	1	allma|AMAG_11160T0 allma|AMAG_17591T0 unre|URET_06324 usma|UM04878 sppu|SPPG_01412T0 trru|TERG_03693T0 coim|CIMG_05388T0 mica|MCYG_04158T0 fugr|FGSG_07258T0 necr|NCU06468T0 pytr|PTRT_09719 crne|CNAG_07855T0 pugr|PGTT_01498 phbl|fgenesh1_pm.4_#_122 bade1|BATDEDRAFT_10013 bade2|BDET_04082 hopo1|gm_asm37-0.174 hopo2|mkr_asm37-snap-0.26 hopo1|gm_asm37-0.154 hopo2|mkr_asm37-aug-0.6 hopo2|mkr_asm37-aug…
all_1404	1	1	1	1	2	1	2	1	2	2	1	2	1	1	1	1	1	2	1	1	1	allma|AMAG_12489T0 allma|AMAG_14458T0 crne|CNAG_03621T0 crne|CNAG_03627T0 unre|URET_01705 sppu|SPPG_07475T0 usma|UM03726 coim|CIMG_04486T0 mica|MCYG_05674T0 necr|NCU00726T0 trru|TERG_06858T0 fugr|FGSG_00777T0 hopo2|gm_asm42-0.94 hopo1|gm_asm42-0.94 bade2|BDET_02908 phbl|estExt_Genewise1.C_190321 pytr|PTRT_11145 bade1|BATDEDRAFT_30184 coci|CC1G_02575T0 coci|CC1G_09572T0 pugr|PGTT_14910 pytr|PTRT_1…
all_1405	1	1	1	1	2	2	1	2	1	1	1	1	1	2	1	1	1	1	2	2	1	allma|AMAG_14719T0 allma|AMAG_15211T0 arbe|ARB_02422 arbe|ARB_04719 unre|URET_06352 usma|UM01472 sppu|SPPG_01595T0 sppu|SPPG_04501T0 trru|TERG_03656T0 coim|CIMG_05280T0 mica|MCYG_04193T0 fugr|FGSG_06576T0 necr|NCU08195T0 pytr|PTRT_01940 phbl|estExt_Genemark1.C_170016 pugr|PGTT_04582 bade1|BATDEDRAFT_84510 bade2|BDET_00145 crne|CNAG_03457T0 hopo2|mkr_asm195-aug-0.6 hopo1|gm_asm195-0.148 coci|CC1G_…
all_1406	0	0	0	0	0	0	0	0	0	0	0	0	0	0	0	28	0	0	0	0	0	phbl|Genemark1.575_g phbl|Phybl1.fgeneshPB_pg.18__35 phbl|Phybl1.fgeneshPB_pg.14__154 phbl|Phybl1.fgeneshPB_pg.10__204 phbl|Genemark1.5945_g phbl|Phybl1.fgeneshPB_pg.33__143 phbl|fgenesh1_pg.9_#_216 phbl|Genemark1.13275_g phbl|Genemark1.13942_g phbl|Genemark1.4818_g phbl|Phybl1.fgeneshPB_pg.64__20 phbl|Genemark1.10359_g phbl|Phybl1.fgeneshPB_pg.18__246 phbl|Genemark1.14174_g phbl|fgenesh1_pg.35_#…
all_1407	0	0	0	0	0	0	0	0	0	0	0	0	0	0	0	26	0	0	0	0	0	phbl|Phybl1.fgeneshPB_pg.1__379 phbl|Phybl1.fgeneshPB_pg.3__716 phbl|Genemark1.2166_g phbl|Phybl1.fgeneshPB_pg.32__117 phbl|Phybl1.fgeneshPB_pg.31__113 phbl|Phybl1.fgeneshPB_pg.10__290 phbl|Phybl1.fgeneshPB_pg.2__387 phbl|Phybl1.fgeneshPB_pg.45__23 phbl|Genemark1.2167_g phbl|Genemark1.3457_g phbl|Phybl1.fgeneshPB_pg.17__46 phbl|Phybl1.fgeneshPB_pg.24__92 phbl|Phybl1.fgeneshPB_pg.32__128 phbl|Phyb…
all_1408	1	2	2	2	0	2	1	1	1	1	1	1	1	1	1	3	1	1	1	1	2	phbl|e_gw1.9.13.1 phbl|Phybl1.gw1.30.113.1 phbl|gw1.20.164.1 unre|URET_05265 usma|UM02422 sppu|SPPG_03330T0 trru|TERG_07254T0 coim|CIMG_01567T0 mica|MCYG_06355T0 unre|URET_05264 fugr|FGSG_10511T0 necr|NCU06067T0 pytr|PTRT_01499 bade1|BATDEDRAFT_36067 hopo1|gm_asm198-0.191 hopo1|gm_ctg21925-0.2 hopo2|aug_msk_ctg21925-0.1 pugr|PGTT_04844 hopo2|mkr_asm198-snap-0.61 bade2|BDET_01694 bade2|BDET_01695 …
all_1409	0	0	0	0	0	3	2	2	2	1	2	0	2	3	1	0	1	3	0	3	2	mica|MCYG_05446T0 mica|MCYG_06077T0 unre|URET_02074 usma|UM06118 coim|CIMG_02188T0 unre|URET_01816 coim|CIMG_03887T0 trru|TERG_06625T0 trru|TERG_06023T0 pytr|PTRT_00288 necr|NCU08418T0 fugr|FGSG_10343T0 pugr|PGTT_15038 coci|CC1G_01435T0 pytr|PTRT_07068 mica|MCYG_00184T0 trru|TERG_00619T0 fugr|FGSG_03072T0 pytr|PTRT_03887 blde|BDBG_01898T0 boci|BC1T_12776 blde|BDBG_01978T0 boci|BC1T_01026 arbe|ARB…
all_1410	0	0	0	0	0	0	0	0	0	28	0	0	0	0	0	0	0	0	0	0	0	coci|CC1G_03621T0 coci|CC1G_07901T0 coci|CC1G_04677T0 coci|CC1G_04676T0 coci|CC1G_04659T0 coci|CC1G_07115T0 coci|CC1G_04664T0 coci|CC1G_09490T0 coci|CC1G_04672T0 coci|CC1G_11812T0 coci|CC1G_07456T0 coci|CC1G_04675T0 coci|CC1G_09269T0 coci|CC1G_04680T0 coci|CC1G_04665T0 coci|CC1G_09488T0 coci|CC1G_11273T0 coci|CC1G_09267T0 coci|CC1G_04660T0 coci|CC1G_09209T0 coci|CC1G_07458T0 coci|CC1G_07562T0 coc…
all_1411	0	0	0	0	0	0	0	0	0	0	0	0	0	0	0	0	28	0	0	0	0	pugr|PGTT_17490 pugr|PGTT_18555 pugr|PGTT_01149 pugr|PGTT_20454 pugr|PGTT_05083 pugr|PGTT_05085 pugr|PGTT_05084 pugr|PGTT_16029 pugr|PGTT_19828 pugr|PGTT_11118 pugr|PGTT_01764 pugr|PGTT_11109 pugr|PGTT_11107 pugr|PGTT_20455 pugr|PGTT_20383 pugr|PGTT_08007 pugr|PGTT_11108 pugr|PGTT_11119 pugr|PGTT_11106 pugr|PGTT_08003 pugr|PGTT_08006 pugr|PGTT_11105 pugr|PGTT_08779 pugr|PGTT_08337 pugr|PGTT_19280…
all_1412	0	0	0	0	0	0	0	0	0	0	0	0	0	0	0	0	28	0	0	0	0	pugr|PGTT_04964 pugr|PGTT_01713 pugr|PGTT_08214 pugr|PGTT_07387 pugr|PGTT_05536 pugr|PGTT_05212 pugr|PGTT_04090 pugr|PGTT_12776 pugr|PGTT_20537 pugr|PGTT_08362 pugr|PGTT_05170 pugr|PGTT_09410 pugr|PGTT_03406 pugr|PGTT_10696 pugr|PGTT_09541 pugr|PGTT_20212 pugr|PGTT_09539 pugr|PGTT_19757 pugr|PGTT_05823 pugr|PGTT_16546 pugr|PGTT_03410 pugr|PGTT_06792 pugr|PGTT_05515 pugr|PGTT_07263 pugr|PGTT_09889…
all_1413	0	0	0	0	0	0	0	0	0	0	0	0	0	0	0	0	28	0	0	0	0	pugr|PGTT_02126 pugr|PGTT_13247 pugr|PGTT_20512 pugr|PGTT_13085 pugr|PGTT_13002 pugr|PGTT_05347 pugr|PGTT_13718 pugr|PGTT_06775 pugr|PGTT_19905 pugr|PGTT_06135 pugr|PGTT_16926 pugr|PGTT_19901 pugr|PGTT_10121 pugr|PGTT_10381 pugr|PGTT_18665 pugr|PGTT_06849 pugr|PGTT_13581 pugr|PGTT_05455 pugr|PGTT_05438 pugr|PGTT_20296 pugr|PGTT_05448 pugr|PGTT_20313 pugr|PGTT_11958 pugr|PGTT_02986 pugr|PGTT_11595…
all_1414	0	0	0	0	0	0	0	0	0	0	0	0	0	0	0	28	0	0	0	0	0	phbl|fgenesh1_pg.4_#_445 phbl|Phybl1.fgeneshPB_pg.1__1139 phbl|Phybl1.fgeneshPB_pg.6__135 phbl|Phybl1.fgeneshPB_pg.17__5 phbl|Genemark1.9164_g phbl|Genemark1.9723_g phbl|Genemark1.9719_g phbl|fgenesh1_pg.1_#_587 phbl|Genemark1.14182_g phbl|Genemark1.6982_g phbl|fgenesh1_pg.44_#_35 phbl|Genemark1.4544_g phbl|Genemark1.4621_g phbl|fgenesh1_pg.25_#_126 phbl|Phybl1.fgeneshPB_pg.64__25 phbl|Genemark1.…
all_1415	0	0	0	0	0	0	0	0	0	0	0	0	0	0	0	28	0	0	0	0	0	phbl|Genemark1.16041_g phbl|fgenesh1_pg.1_#_62 phbl|Phybl1.fgeneshPB_pg.66__1 phbl|fgenesh1_pg.40_#_2 phbl|fgenesh1_pg.43_#_7 phbl|fgenesh1_pg.6_#_226 phbl|Phybl1.fgeneshPB_pg.138__1 phbl|Phybl1.fgeneshPB_pg.1__1100 phbl|Genemark1.15739_g phbl|Genemark1.6965_g phbl|Genemark1.936_g phbl|Genemark1.1004_g phbl|Genemark1.11706_g phbl|Genemark1.14628_g phbl|Genemark1.14210_g phbl|Phybl1.fgeneshPB_pg.5…
all_1416	0	0	0	0	0	0	0	0	0	0	0	0	0	0	0	28	0	0	0	0	0	phbl|Phybl1.fgeneshPB_pg.126__1 phbl|Phybl1.fgeneshPB_pg.75__9 phbl|Phybl1.fgeneshPB_pg.3__714 phbl|Phybl1.fgeneshPB_pg.68__30 phbl|Genemark1.1286_g phbl|Genemark1.3323_g phbl|Genemark1.4135_g phbl|Genemark1.6350_g phbl|Genemark1.4579_g phbl|Genemark1.15537_g phbl|Genemark1.15975_g phbl|Genemark1.4157_g phbl|fgenesh1_pg.3_#_872 phbl|Genemark1.6380_g phbl|Genemark1.5901_g phbl|fgenesh1_pg.4_#_791 …
all_1417	0	0	0	0	0	0	0	0	0	0	0	0	0	0	0	28	0	0	0	0	0	phbl|Genemark1.1178_g phbl|Genemark1.6252_g phbl|Phybl1.fgeneshPB_pg.28__58 phbl|Phybl1.fgeneshPB_pg.76__7 phbl|Genemark1.12542_g phbl|Phybl1.fgeneshPB_pg.8__174 phbl|Phybl1.fgeneshPB_pg.5__570 phbl|Genemark1.2026_g phbl|Genemark1.1647_g phbl|Phybl1.fgeneshPB_pg.76__6 phbl|Genemark1.2890_g phbl|fgenesh1_pg.3_#_335 phbl|fgenesh1_pg.7_#_384 phbl|Genemark1.12543_g phbl|Genemark1.2888_g phbl|Genemark…
all_1418	3	1	2	3	1	1	1	1	1	1	1	1	1	1	1	1	2	1	1	1	1	sppu|SPPG_02486T0 usma|UM03376 unre|URET_03496 trru|TERG_01196T0 coim|CIMG_10234T0 mica|MCYG_03169T0 fugr|FGSG_07262T0 necr|NCU00336T0 pytr|PTRT_10520 phbl|estExt_Genemark1.C_30241 bade2|BDET_05753 hopo1|gm_asm210-0.151 pugr|PGTT_04864 hopo2|mkr_asm210-snap-0.21 hopo1|gm_asm210-0.153 hopo2|mkr_asm210-snap-0.19 hopo2|mkr_asm210-aug-0.0 pugr|PGTT_04863 bade1|BATDEDRAFT_90305 bade1|BATDEDRAFT_90065 …
all_1419	0	0	0	0	3	2	1	3	0	3	2	1	0	1	1	0	0	1	3	2	3	unre|URET_00279 unre|URET_06815 sppu|SPPG_04471T0 sppu|SPPG_07733T0 coci|CC1G_07320T0 coci|CC1G_07321T0 coci|CC1G_07696T0 allma|AMAG_05942T0 allma|AMAG_09442T0 allma|AMAG_10347T0 usma|UM01426 trru|TERG_02412T0 sppu|SPPG_07668T0 coim|CIMG_04355T0 unre|URET_01600 trru|TERG_00642T0 mica|MCYG_00207T0 coim|CIMG_04732T0 crne|CNAG_00315T0 necr|NCU05005T0 pytr|PTRT_02089 asni|ANID_08638T0 arbe|ARB_07315 …
all_1420	0	0	0	0	0	2	2	2	3	1	2	2	3	2	1	0	0	2	0	2	2	unre|URET_04409 unre|URET_07407 coim|CIMG_03644T0 coim|CIMG_05949T0 fugr|FGSG_03957T0 fugr|FGSG_08014T0 blde|BDBG_03764T0 blde|BDBG_06253T0 mica|MCYG_00799T0 mica|MCYG_07085T0 arbe|ARB_01482 arbe|ARB_05519 boci|BC1T_02639 boci|BC1T_10771 boci|BC1T_15332 trru|TERG_00348T0 trru|TERG_08244T0 usma|UM03034 necr|NCU09287T0 pytr|PTRT_10972 crne|CNAG_04024T0 coci|CC1G_02630T0 pytr|PTRT_10674 fugr|FGSG_10…
all_1421	1	2	1	1	4	1	1	1	1	1	1	1	1	1	1	1	1	1	2	1	1	sppu|SPPG_00526T0 sppu|SPPG_01171T0 allma|AMAG_00479T0 allma|AMAG_01995T0 allma|AMAG_01307T0 allma|AMAG_00480T0 bade2|BDET_02883 bade2|BDET_02884 unre|URET_01688 usma|UM05584 trru|TERG_06874T0 coim|CIMG_04465T0 mica|MCYG_05690T0 fugr|FGSG_00524T0 necr|NCU02797T0 pytr|PTRT_10125 pugr|PGTT_17649 crne|CNAG_02748T0 phbl|estExt_Genemark1.C_100414 bade1|BATDEDRAFT_19863 hopo2|mkr_asm134-snap-0.43 hopo1…
all_1422	1	1	2	1	2	1	1	1	1	2	1	1	1	1	1	1	2	1	2	1	1	sppu|SPPG_01169T0 sppu|SPPG_05522T0 coci|CC1G_03723T0 coci|CC1G_12208T0 pugr|PGTT_00741 pugr|PGTT_19927 allma|AMAG_00407T0 allma|AMAG_01927T0 unre|URET_02997 usma|UM03501 trru|TERG_01475T0 coim|CIMG_02836T0 mica|MCYG_07112T0 pytr|PTRT_02676 fugr|FGSG_09801T0 necr|NCU06338T0 bade1|BATDEDRAFT_18312 crne|CNAG_00377T0 hopo2|aug_asm158-0.129 phbl|Phybl1.estExt_Genewise1Plus.C_10813 bade2|BDET_00426 ho…
all_1423	0	0	0	0	0	0	0	0	0	0	0	0	0	0	0	0	0	0	27	0	0	sppu|SPPG_02198T0 sppu|SPPG_06375T0 sppu|SPPG_08449T0 sppu|SPPG_05049T0 sppu|SPPG_07207T0 sppu|SPPG_05147T0 sppu|SPPG_03723T0 sppu|SPPG_02562T0 sppu|SPPG_05484T0 sppu|SPPG_06456T0 sppu|SPPG_07210T0 sppu|SPPG_07840T0 sppu|SPPG_05074T0 sppu|SPPG_05715T0 sppu|SPPG_05714T0 sppu|SPPG_08326T0 sppu|SPPG_05073T0 sppu|SPPG_05084T0 sppu|SPPG_02276T0 sppu|SPPG_07198T0 sppu|SPPG_05628T0 sppu|SPPG_08325T0 spp…
all_1424	1	1	1	1	4	1	1	1	1	1	1	1	1	1	1	2	1	1	2	1	1	sppu|SPPG_02837T0 sppu|SPPG_06486T0 allma|AMAG_11305T0 allma|AMAG_15152T0 allma|AMAG_14238T0 allma|AMAG_12861T0 phbl|estExt_Genewise1.C_50210 phbl|Phybl1.estExt_Genewise1.C_20542 unre|URET_04479 usma|UM00787 trru|TERG_00102T0 coim|CIMG_05872T0 mica|MCYG_00561T0 fugr|FGSG_08712T0 necr|NCU10008T0 pytr|PTRT_05676 crne|CNAG_01657T0 pugr|PGTT_07824 hopo1|gm_asm289-0.147 bade2|BDET_07382 bade1|BATDEDRA…
all_1425	2	2	2	2	2	1	1	1	1	0	1	0	2	1	1	3	0	1	2	1	1	sppu|SPPG_03093T0 sppu|SPPG_06237T0 hopo1|gm_asm230-0.109 hopo1|gm_asm294-0.193 bade1|BATDEDRAFT_19279 bade1|BATDEDRAFT_87403 fugr|FGSG_03497T0 fugr|FGSG_05095T0 allma|AMAG_14362T0 allma|AMAG_15801T0 phbl|estExt_fgenesh1_pg.C_510008 phbl|gw1.26.10.1 phbl|estExt_Genewise1Plus.C_110300 unre|URET_03005 trru|TERG_01473T0 coim|CIMG_02828T0 mica|MCYG_07110T0 necr|NCU05200T0 pytr|PTRT_11643 hopo2|snap_m…
all_1426	1	1	1	1	2	1	1	1	1	1	1	1	1	1	1	4	1	1	2	1	1	sppu|SPPG_05404T0 sppu|SPPG_05884T0 allma|AMAG_03583T0 allma|AMAG_04903T0 unre|URET_03656 usma|UM05123 trru|TERG_07833T0 coim|CIMG_06818T0 mica|MCYG_01652T0 fugr|FGSG_05535T0 pytr|PTRT_05454 necr|NCU06493T0 bade1|BATDEDRAFT_37256 hopo1|gm_asm40-0.134 bade2|BDET_07009 phbl|Phybl1.estExt_fgeneshPB_pm.C_90002 pugr|PGTT_03904 crne|CNAG_00179T0 hopo2|mkr_asm40-aug-0.6 phbl|e_gw1.26.104.1 coci|CC1G_092…
all_1427	1	1	2	1	2	1	1	1	1	2	1	1	1	1	2	1	1	1	2	1	1	sppu|SPPG_05993T0 sppu|SPPG_07715T0 coci|CC1G_08232T0 coci|CC1G_13048T0 necr|NCU04173T0 necr|NCU04173T1 allma|AMAG_07675T0 allma|AMAG_09827T0 unre|URET_03045 usma|UM06217 trru|TERG_06637T0 coim|CIMG_02791T0 mica|MCYG_05457T0 fugr|FGSG_07335T0 phbl|estExt_Genewise1Plus.C_200172 pugr|PGTT_05488 crne|CNAG_00483T0 bade1|BATDEDRAFT_9320 bade2|BDET_03596 hopo1|gm_asm87-0.110 hopo2|snap_asm87-0.138 hopo…
all_1428	1	1	1	1	2	1	1	1	1	1	2	1	1	1	1	4	1	1	1	1	1	coim|CIMG_04241T0 coim|CIMG_04241T1 allma|AMAG_01573T0 allma|AMAG_04070T0 phbl|estExt_Genewise1.C_10308 phbl|estExt_Genewise1Plus.C_250184 phbl|Phybl1.estExt_Genewise1Plus.C_350018 phbl|estExt_Genewise1.C_50595 unre|URET_05667 usma|UM01324 sppu|SPPG_06071T0 trru|TERG_04647T0 fugr|FGSG_09866T0 necr|NCU03988T0 crne|CNAG_01224T0 pytr|PTRT_11438 mica|MCYG_01369T0 bade2|BDET_04405 bade1|BATDEDRAFT_870…
all_1429	1	1	1	1	4	1	1	1	1	1	2	1	1	1	1	2	1	1	1	1	1	coim|CIMG_06454T0 coim|CIMG_06454T1 allma|AMAG_07825T0 allma|AMAG_09669T0 allma|AMAG_11398T0 allma|AMAG_13858T0 phbl|estExt_fgenesh1_pg.C_90178 phbl|estExt_Genemark1.C_280145 unre|URET_03962 usma|UM01009 sppu|SPPG_08523T0 trru|TERG_07739T0 mica|MCYG_01791T0 necr|NCU06687T0 pytr|PTRT_11008 fugr|FGSG_06822T0 pugr|PGTT_07651 crne|CNAG_04621T0 hopo1|gm_asm178-0.35 bade2|BDET_01276 hopo2|mkr_asm178-au…
all_1430	1	1	1	1	2	1	1	1	2	2	2	2	1	1	1	1	1	1	1	1	1	coim|CIMG_08957T0 coim|CIMG_08957T1 allma|AMAG_14386T0 allma|AMAG_15777T0 unre|URET_03407 trru|TERG_05234T0 mica|MCYG_03791T0 necr|NCU03059T0 pytr|PTRT_00537 fugr|FGSG_00460T0 phbl|estExt_fgenesh1_pm.C_290007 bade1|BATDEDRAFT_14620 crne|CNAG_00343T0 sppu|SPPG_00465T0 hopo1|gm_asm228-0.64 hopo2|mkr_asm228-snap-0.6 bade2|BDET_08510 usma|UM05758 pugr|PGTT_00094 coci|CC1G_00984T0 coci|CC1G_07104T0 cr…
all_1431	1	1	1	1	2	1	1	1	1	1	2	1	1	1	1	3	2	1	1	1	1	coim|CIMG_11545T0 coim|CIMG_11545T1 pugr|PGTT_01181 pugr|PGTT_20206 allma|AMAG_13372T0 allma|AMAG_13622T0 phbl|estExt_fgenesh1_pm.C_240015 phbl|e_gw1.22.236.1 phbl|estExt_Genewise1Plus.C_260027 unre|URET_06273 usma|UM02633 sppu|SPPG_02061T0 trru|TERG_03775T0 mica|MCYG_04082T0 pytr|PTRT_05617 fugr|FGSG_04343T0 necr|NCU09347T0 bade1|BATDEDRAFT_11914 bade2|BDET_02767 crne|CNAG_04221T0 hopo1|gm_asm17…
all_1432	3	3	1	1	2	0	2	1	1	1	1	1	1	1	1	1	1	1	1	1	1	bade1|BATDEDRAFT_21360 bade1|BATDEDRAFT_21386 bade1|BATDEDRAFT_85580 allma|AMAG_09064T0 allma|AMAG_11983T0 bade2|BDET_00270 bade2|BDET_00288 asni|ANID_00865T0 asni|ANID_11890T0 unre|URET_07073 usma|UM03086 sppu|SPPG_05346T0 trru|TERG_07057T0 coim|CIMG_03215T0 fugr|FGSG_01856T0 pytr|PTRT_10405 mica|MCYG_06530T0 necr|NCU03692T0 phbl|Genemark1.7362_g crne|CNAG_00739T0 pugr|PGTT_01896 hopo2|gm_asm243…
all_1433	2	2	2	2	2	1	1	1	1	1	1	1	1	1	1	1	1	1	1	1	1	bade1|BATDEDRAFT_86256 bade1|BATDEDRAFT_91936 allma|AMAG_03621T0 allma|AMAG_04941T0 bade2|BDET_03482 bade2|BDET_07981 unre|URET_06055 usma|UM06235 sppu|SPPG_02982T0 trru|TERG_06656T0 coim|CIMG_09921T0 mica|MCYG_05477T0 pytr|PTRT_02777 necr|NCU02207T0 fugr|FGSG_05778T0 phbl|estExt_Genewise1.C_30628 crne|CNAG_00447T0 pugr|PGTT_08822 hopo2|mkr_asm49-snap-1.53 hopo1|gm_asm25-0.4 hopo2|mkr_asm25-aug-0…
all_1434	1	1	0	0	1	1	1	1	1	2	1	2	1	1	1	1	5	1	2	1	2	bade1|BATDEDRAFT_23044 pugr|PGTT_12289 pugr|PGTT_19538 pugr|PGTT_13088 pugr|PGTT_19535 pugr|PGTT_13081 crne|CNAG_02742T0 crne|CNAG_02745T0 sppu|SPPG_04913T0 unre|URET_05231 trru|TERG_06358T0 coim|CIMG_13589T0 mica|MCYG_05178T0 pytr|PTRT_08809 necr|NCU08270T0 fugr|FGSG_09025T0 phbl|estExt_Genewise1Plus.C_150156 sppu|SPPG_03994T0 bade2|BDET_03394 coci|CC1G_00230T0 coci|CC1G_13988T0 allma|AMAG_05536…
all_1435	0	0	1	1	4	0	2	0	1	2	1	1	5	1	2	2	1	0	1	0	1	coci|CC1G_00851T0 coci|CC1G_09842T0 fugr|FGSG_02121T0 fugr|FGSG_12069T0 allma|AMAG_01266T0 allma|AMAG_05456T0 allma|AMAG_07953T0 allma|AMAG_17449T0 phbl|estExt_Genewise1Plus.C_60067 phbl|fgenesh1_pg.10_#_292 unre|URET_07712 usma|UM01992 sppu|SPPG_06820T0 coim|CIMG_07570T0 mica|MCYG_02724T0 fugr|FGSG_02305T0 necr|NCU08886T0 crne|CNAG_02226T0 pugr|PGTT_02402 hopo1|gm_ctg02192-0.7 hopo2|mkr_ctg02192…
all_1436	1	1	1	1	2	2	1	1	1	3	1	1	1	1	1	2	1	1	1	1	1	coci|CC1G_01625T0 coci|CC1G_02379T0 coci|CC1G_12012T0 allma|AMAG_06218T0 allma|AMAG_11741T0 phbl|estExt_Genewise1Plus.C_80202 phbl|e_gw1.4.702.1 unre|URET_00628 usma|UM02843 sppu|SPPG_08590T0 trru|TERG_07513T0 coim|CIMG_00625T0 mica|MCYG_01100T0 necr|NCU03219T0 pytr|PTRT_07955 fugr|FGSG_09156T0 pugr|PGTT_08683 crne|CNAG_05446T0 hopo2|mkr_asm351-aug-0.3 bade1|BATDEDRAFT_11523 hopo1|gm_asm351-0.68 …
all_1437	1	0	1	0	2	1	4	1	2	3	2	3	1	0	1	1	0	1	0	1	1	coci|CC1G_02052T0 coci|CC1G_02053T0 coci|CC1G_02054T0 allma|AMAG_12588T0 allma|AMAG_14546T0 crne|CNAG_00628T0 crne|CNAG_06328T0 crne|CNAG_00838T0 asni|ANID_07883T0 asni|ANID_12330T0 unre|URET_05555 usma|UM00036 coim|CIMG_04117T0 trru|TERG_04599T0 fugr|FGSG_10366T0 necr|NCU08954T0 pytr|PTRT_04115 phbl|e_gw1.23.376.1 bade1|BATDEDRAFT_91229 coim|CIMG_07084T0 hopo1|gm_ctg10951-0.4 asni|ANID_11584T0 b…
all_1438	1	1	1	1	2	1	1	1	1	2	1	1	1	1	1	3	2	1	1	1	1	coci|CC1G_02833T0 coci|CC1G_07750T0 pugr|PGTT_02089 pugr|PGTT_02385 allma|AMAG_03359T0 allma|AMAG_04704T0 phbl|estExt_Genewise1.C_30744 phbl|estExt_Genewise1.C_50690 phbl|estExt_Genewise1.C_160099 unre|URET_05405 usma|UM00404 sppu|SPPG_06913T0 trru|TERG_01102T0 coim|CIMG_01685T0 mica|MCYG_03270T0 necr|NCU04779T0 fugr|FGSG_08478T0 pytr|PTRT_02646 crne|CNAG_05555T0 bade2|BDET_04357 bade1|BATDEDRAFT…
all_1439	0	0	0	0	0	1	2	2	3	9	0	0	1	2	0	0	0	6	0	1	0	coci|CC1G_03103T0 coci|CC1G_12158T0 coci|CC1G_15084T0 coci|CC1G_03127T0 coci|CC1G_06498T0 coci|CC1G_09562T0 coci|CC1G_15653T0 coci|CC1G_13125T0 coci|CC1G_03116T0 pytr|PTRT_02471 pytr|PTRT_04914 pytr|PTRT_11941 pytr|PTRT_11378 pytr|PTRT_10512 pytr|PTRT_07694 mica|MCYG_08196T0 fugr|FGSG_08955T0 mica|MCYG_05867T0 blde|BDBG_05180T0 boci|BC1T_07009 blde|BDBG_07415T0 trru|TERG_07757T0 arbe|ARB_06755 bo…
all_1440	1	1	1	1	11	0	0	0	0	6	0	0	1	0	0	0	2	1	2	0	0	coci|CC1G_03122T0 coci|CC1G_04562T0 coci|CC1G_07792T0 coci|CC1G_10592T0 coci|CC1G_10615T0 coci|CC1G_10606T0 pugr|PGTT_10045 pugr|PGTT_12109 allma|AMAG_03093T0 allma|AMAG_10366T0 allma|AMAG_14581T0 allma|AMAG_15512T0 allma|AMAG_16612T0 allma|AMAG_12651T0 allma|AMAG_14617T0 allma|AMAG_14582T0 allma|AMAG_16444T0 allma|AMAG_11135T0 allma|AMAG_12653T0 hopo1|gm_asm108-0.193 bade2|BDET_06120 hopo2|mkr_a…
all_1441	1	1	1	1	4	1	1	1	1	2	1	1	1	1	1	2	1	1	1	1	1	coci|CC1G_03837T0 coci|CC1G_07156T0 allma|AMAG_01469T0 allma|AMAG_03956T0 allma|AMAG_04007T0 allma|AMAG_01515T0 phbl|Phybl1.estExt_fgeneshPB_pm.C_20050 phbl|Phybl1.estExt_Genewise1.C_50405 unre|URET_05780 usma|UM00663 sppu|SPPG_02553T0 trru|TERG_02885T0 coim|CIMG_07120T0 mica|MCYG_08494T0 pytr|PTRT_04214 necr|NCU03947T0 fugr|FGSG_10272T0 crne|CNAG_05355T0 pugr|PGTT_13200 bade1|BATDEDRAFT_20868 ho…
all_1442	1	1	1	1	3	1	1	1	1	2	1	1	1	1	2	2	1	1	1	1	1	coci|CC1G_04740T0 coci|CC1G_14689T0 necr|NCU07289T0 necr|NCU07289T1 allma|AMAG_06084T0 allma|AMAG_09291T0 allma|AMAG_06085T0 phbl|estExt_Genemark1.C_90118 phbl|gw1.1.1163.1 unre|URET_07398 usma|UM04794 sppu|SPPG_01883T0 trru|TERG_00337T0 coim|CIMG_03627T0 mica|MCYG_00787T0 pytr|PTRT_08199 fugr|FGSG_00597T0 bade2|BDET_05503 bade1|BATDEDRAFT_35027 crne|CNAG_05783T0 pugr|PGTT_03469 hopo2|mkr_asm119-…
all_1443	0	0	1	0	2	1	1	1	1	2	2	3	2	1	1	1	2	2	1	1	1	coci|CC1G_05515T0 coci|CC1G_15725T0 pugr|PGTT_01689 pugr|PGTT_18680 fugr|FGSG_01730T0 fugr|FGSG_13617T0 allma|AMAG_07670T0 allma|AMAG_09832T0 crne|CNAG_02532T0 crne|CNAG_03562T0 unre|URET_05175 usma|UM05703 sppu|SPPG_02518T0 trru|TERG_05077T0 coim|CIMG_05805T0 coim|CIMG_09124T0 mica|MCYG_03656T0 necr|NCU06558T0 pytr|PTRT_02224 phbl|Phybl1.gw1.54.31.1 hopo1|gm_ctg11935-0.1 pytr|PTRT_04632 crne|CNA…
all_1444	0	0	1	1	0	1	4	1	1	3	2	0	4	3	1	0	1	0	1	1	1	coci|CC1G_06990T0 coci|CC1G_07014T0 coci|CC1G_07154T0 sppu|SPPG_05187T0 unre|URET_01191 trru|TERG_02212T0 usma|UM02070 coim|CIMG_06107T0 fugr|FGSG_11091T0 hopo2|gm_asm44-1.89 hopo1|gm_asm44-1.89 coim|CIMG_09094T0 mica|MCYG_03769T0 fugr|FGSG_09222T0 necr|NCU04862T0 mica|MCYG_02464T0 pugr|PGTT_16940 fugr|FGSG_11230T0 fugr|FGSG_13742T0 mica|MCYG_07416T0 blde|BDBG_04050T0 boci|BC1T_15452 arbe|ARB_024…
all_1445	0	0	0	0	0	2	4	1	1	3	1	1	3	1	1	1	0	2	1	2	2	coci|CC1G_07317T0 coci|CC1G_12086T0 coci|CC1G_09076T0 unre|URET_02975 usma|UM03475 sppu|SPPG_02923T0 trru|TERG_03172T0 coim|CIMG_07357T0 unre|URET_07894 pytr|PTRT_11215 mica|MCYG_01753T0 necr|NCU09564T0 crne|CNAG_05075T0 phbl|Phybl1.fgeneshPB_pm.29__3 fugr|FGSG_02426T0 fugr|FGSG_10404T0 fugr|FGSG_03172T0 pytr|PTRT_06475 blde|BDBG_05212T0 boci|BC1T_00047 trru|TERG_08606T0 arbe|ARB_05151 asni|ANID_…
all_1446	2	2	1	1	2	1	1	1	1	2	1	1	1	1	1	2	1	1	1	1	1	coci|CC1G_07578T0 coci|CC1G_12569T0 allma|AMAG_10891T0 allma|AMAG_11486T0 phbl|estExt_Genewise1.C_160340 phbl|estExt_Genewise1Plus.C_180056 unre|URET_05729 usma|UM03762 sppu|SPPG_03356T0 trru|TERG_04701T0 coim|CIMG_07173T0 mica|MCYG_01423T0 necr|NCU04288T0 fugr|FGSG_10280T0 pytr|PTRT_03836 bade1|BATDEDRAFT_16768 pugr|PGTT_14583 bade2|BDET_02625 crne|CNAG_06077T0 hopo2|gm_ctg17521-0.4 hopo1|gm_ctg…
all_1447	1	1	0	1	5	1	1	1	1	2	2	1	1	1	1	1	0	2	1	1	1	coci|CC1G_08334T0 coci|CC1G_15733T0 allma|AMAG_08543T0 allma|AMAG_09954T0 allma|AMAG_09994T0 allma|AMAG_09952T0 allma|AMAG_10013T0 unre|URET_06916 usma|UM06489 sppu|SPPG_00197T0 trru|TERG_00821T0 coim|CIMG_02025T0 mica|MCYG_01028T0 fugr|FGSG_10109T0 pytr|PTRT_02610 necr|NCU01398T0 crne|CNAG_00543T0 phbl|estExt_Genemark1.C_20706 bade2|BDET_00721 bade1|BATDEDRAFT_84793 coim|CIMG_06087T0 pytr|PTRT_0…
all_1448	0	0	0	0	0	1	2	3	2	2	2	0	2	3	2	0	0	2	0	1	2	coci|CC1G_09224T0 coci|CC1G_10893T0 usma|UM03398 usma|UM03891 usma|UM06515 unre|URET_02087 coim|CIMG_03840T0 pytr|PTRT_05496 fugr|FGSG_02875T0 mica|MCYG_00303T0 necr|NCU09402T0 coim|CIMG_10126T0 unre|URET_00243 pytr|PTRT_00613 fugr|FGSG_05706T0 necr|NCU08469T0 trru|TERG_05698T0 mica|MCYG_02344T0 blde|BDBG_05971T0 boci|BC1T_13749 blde|BDBG_07405T0 blde|BDBG_07602T0 mica|MCYG_05059T0 arbe|ARB_06075…
all_1449	2	2	1	1	2	1	1	1	1	1	1	1	1	1	2	1	2	1	1	1	1	necr|NCU02542T0 necr|NCU02542T1 pugr|PGTT_09782 pugr|PGTT_18333 allma|AMAG_12511T0 allma|AMAG_14480T0 unre|URET_00948 usma|UM03093 sppu|SPPG_00973T0 trru|TERG_03269T0 coim|CIMG_00997T0 mica|MCYG_04657T0 fugr|FGSG_00500T0 pytr|PTRT_11449 hopo2|aug_msk_asm51-0.113 bade2|BDET_03636 bade1|BATDEDRAFT_15828 hopo1|gm_asm51-0.121 phbl|estExt_Genewise1Plus.C_40731 bade2|BDET_04392 bade1|BATDEDRAFT_10135 c…
all_1450	1	1	1	1	2	1	1	1	1	1	1	2	1	1	2	2	1	1	2	1	1	necr|NCU04013T0 necr|NCU04013T1 allma|AMAG_12639T0 allma|AMAG_14603T0 crne|CNAG_06010T0 crne|CNAG_06018T0 phbl|estExt_Genemark1.C_20104 phbl|estExt_Genemark1.C_90505 unre|URET_00562 usma|UM06423 sppu|SPPG_02271T0 sppu|SPPG_04046T0 trru|TERG_00818T0 coim|CIMG_00543T0 mica|MCYG_01035T0 pytr|PTRT_02589 fugr|FGSG_09960T0 bade1|BATDEDRAFT_24557 hopo1|gm_asm282-0.102 pugr|PGTT_20239 bade2|BDET_05353 ho…
all_1451	0	0	0	0	0	1	3	2	4	1	1	0	2	2	4	0	0	3	0	1	2	necr|NCU04850T0 necr|NCU09791T0 necr|NCU08097T0 necr|NCU07523T0 asni|ANID_00550T0 asni|ANID_08480T0 boci|BC1T_01033 boci|BC1T_03983 boci|BC1T_02731 boci|BC1T_07319 unre|URET_04770 usma|UM01395 coim|CIMG_03175T0 unre|URET_07037 trru|TERG_06986T0 mica|MCYG_06600T0 fugr|FGSG_06616T0 pytr|PTRT_10545 coci|CC1G_07313T0 mica|MCYG_01998T0 pytr|PTRT_03714 pytr|PTRT_08421 fugr|FGSG_09445T0 blde|BDBG_03961T…
all_1452	1	1	1	0	5	1	1	1	2	1	1	1	1	1	2	1	1	1	1	1	1	necr|NCU09813T0 necr|NCU09813T1 allma|AMAG_00445T0 allma|AMAG_01964T0 allma|AMAG_00446T0 allma|AMAG_00447T0 allma|AMAG_01965T0 unre|URET_05925 usma|UM05863 coim|CIMG_11861T0 trru|TERG_07913T0 mica|MCYG_01572T0 fugr|FGSG_01322T0 pytr|PTRT_08907 phbl|fgenesh1_kg.12_#_39_#_1856_1_CBNA_CBNB_CBNC_CBNF bade1|BATDEDRAFT_90152 pugr|PGTT_12270 bade2|BDET_05639 crne|CNAG_03049T0 hopo1|gm_asm381-0.76 sppu|S…
all_1453	1	1	1	1	4	1	1	1	1	1	1	1	1	1	2	2	1	1	1	1	1	necr|NCU10042T0 necr|NCU10042T1 allma|AMAG_06568T0 allma|AMAG_15387T0 allma|AMAG_16290T0 allma|AMAG_08903T0 phbl|estExt_Genemark1.C_30286 phbl|Phybl1.estExt_Genewise1.C_140108 unre|URET_07866 usma|UM03356 sppu|SPPG_00543T0 trru|TERG_01612T0 coim|CIMG_07322T0 mica|MCYG_07208T0 fugr|FGSG_01346T0 pytr|PTRT_02789 pugr|PGTT_14903 bade1|BATDEDRAFT_87345 bade2|BDET_02498 crne|CNAG_03072T0 hopo2|gm_asm58…
all_1454	1	1	1	2	2	1	1	1	1	1	1	1	1	1	1	2	3	1	1	1	1	pugr|PGTT_00890 pugr|PGTT_00895 pugr|PGTT_02618 allma|AMAG_14375T0 allma|AMAG_15790T0 phbl|estExt_fgenesh1_pm.C_90077 phbl|Phybl1.gw1.26.157.1 unre|URET_05056 usma|UM05545 sppu|SPPG_03770T0 trru|TERG_06324T0 coim|CIMG_09225T0 mica|MCYG_05141T0 necr|NCU06266T0 fugr|FGSG_02567T0 pytr|PTRT_05744 hopo1|gm_asm68-0.192 bade1|BATDEDRAFT_91271 crne|CNAG_01882T0 bade2|BDET_07294 hopo2|mkr_asm68-snap-0.64 …
all_1455	0	0	0	0	0	1	0	1	3	1	1	0	3	1	1	0	9	0	1	1	1	pugr|PGTT_01090 pugr|PGTT_01091 pugr|PGTT_01093 pugr|PGTT_13693 pugr|PGTT_16598 pugr|PGTT_13478 pugr|PGTT_16599 pugr|PGTT_13690 pugr|PGTT_18193 usma|UM00445 usma|UM02506 unre|URET_00552 usma|UM03563 sppu|SPPG_06972T0 coim|CIMG_00526T0 mica|MCYG_08575T0 trru|TERG_02811T0 fugr|FGSG_00783T0 necr|NCU09663T0 coci|CC1G_05430T0 fugr|FGSG_03304T0 fugr|FGSG_04077T0 blde|BDBG_08625T0 boci|BC1T_14415 arbe|A…
all_1456	1	1	1	1	2	1	1	1	1	1	1	1	1	1	1	1	5	1	1	1	1	pugr|PGTT_02111 pugr|PGTT_02112 pugr|PGTT_02121 pugr|PGTT_03766 pugr|PGTT_03746 allma|AMAG_02642T0 allma|AMAG_06389T0 unre|URET_04624 usma|UM05834 sppu|SPPG_05308T0 trru|TERG_08303T0 coim|CIMG_09683T0 mica|MCYG_02879T0 pytr|PTRT_08825 necr|NCU08040T0 fugr|FGSG_04268T0 phbl|estExt_Genewise1.C_170169 bade1|BATDEDRAFT_36669 crne|CNAG_06219T0 hopo2|gm_asm219-0.158 hopo1|gm_asm219-0.158 bade2|BDET_032…
all_1457	2	1	1	1	2	1	1	1	1	1	1	1	1	1	1	3	3	1	0	1	1	pugr|PGTT_02951 pugr|PGTT_17678 pugr|PGTT_17192 allma|AMAG_10920T0 allma|AMAG_11519T0 phbl|Phybl1.e_gw1.1.972.1 phbl|Phybl1.e_gw1.15.197.1 phbl|estExt_Genemark1.C_130224 unre|URET_04914 usma|UM02285 coim|CIMG_09401T0 trru|TERG_05381T0 mica|MCYG_03930T0 pytr|PTRT_05832 necr|NCU00430T0 fugr|FGSG_04095T0 crne|CNAG_01678T0 bade2|BDET_02032 hopo1|gm_asm40-0.135 bade1|BATDEDRAFT_13461 hopo2|mkr_asm40-s…
all_1458	1	1	1	1	4	1	1	1	1	1	1	1	1	1	1	1	3	1	1	1	1	pugr|PGTT_04359 pugr|PGTT_04365 pugr|PGTT_04366 allma|AMAG_03859T0 allma|AMAG_07022T0 allma|AMAG_06041T0 allma|AMAG_09336T0 unre|URET_06418 usma|UM00789 sppu|SPPG_00841T0 trru|TERG_03483T0 coim|CIMG_05196T0 mica|MCYG_04387T0 pytr|PTRT_05129 necr|NCU08002T0 fugr|FGSG_01924T0 phbl|estExt_fgenesh1_pm.C_220065 bade2|BDET_07121 bade1|BATDEDRAFT_13099 hopo1|gm_asm57-0.54 crne|CNAG_00537T0 hopo2|mkr_asm…
all_1459	1	1	1	2	2	1	1	1	1	1	1	1	1	1	1	2	3	1	1	1	1	pugr|PGTT_05909 pugr|PGTT_18215 allma|AMAG_03505T0 allma|AMAG_04827T0 phbl|estExt_Genewise1.C_60858 phbl|Genemark1.8743_g unre|URET_02531 usma|UM05607 sppu|SPPG_04806T0 trru|TERG_05398T0 coim|CIMG_08456T0 mica|MCYG_02771T0 pytr|PTRT_08169 crne|CNAG_00470T0 pugr|PGTT_18210 bade2|BDET_03711 bade1|BATDEDRAFT_86593 necr|NCU01854T0 fugr|FGSG_12578T0 hopo1|gm_ctg03767-0.1 hopo2|mkr_ctg03767-snap-0.0 co…
all_1460	1	1	2	3	2	1	1	1	1	1	1	1	1	1	1	1	2	1	1	1	1	pugr|PGTT_06252 pugr|PGTT_20186 allma|AMAG_08808T0 allma|AMAG_17056T0 unre|URET_01268 usma|UM02731 sppu|SPPG_04090T0 trru|TERG_02968T0 coim|CIMG_01342T0 mica|MCYG_05027T0 necr|NCU05644T0 pytr|PTRT_06609 fugr|FGSG_02191T0 phbl|estExt_Genemark1.C_180059 bade1|BATDEDRAFT_35820 bade2|BDET_07828 hopo1|gm_asm185-0.75 crne|CNAG_03442T0 hopo1|gm_asm185-0.69 hopo2|mkr_asm185-snap-0.8 hopo2|mkr_asm185-snap…
all_1461	1	1	1	1	2	1	1	1	1	1	1	1	1	1	1	1	5	1	1	1	1	pugr|PGTT_07083 pugr|PGTT_19767 pugr|PGTT_15593 pugr|PGTT_15594 pugr|PGTT_19768 allma|AMAG_02672T0 allma|AMAG_06363T0 unre|URET_00585 usma|UM05348 sppu|SPPG_00259T0 trru|TERG_07136T0 coim|CIMG_12864T0 mica|MCYG_06466T0 fugr|FGSG_08771T0 necr|NCU05999T0 pytr|PTRT_01495 phbl|estExt_Genemark1.C_390089 bade1|BATDEDRAFT_92126 bade2|BDET_08234 hopo2|mkr_asm111-snap-0.19 crne|CNAG_05740T0 hopo1|gm_asm11…
all_1462	1	1	1	2	2	1	1	1	1	1	1	1	1	1	1	1	4	1	1	1	1	pugr|PGTT_07339 pugr|PGTT_07347 pugr|PGTT_07345 pugr|PGTT_07342 allma|AMAG_03315T0 allma|AMAG_04606T0 unre|URET_02897 usma|UM02343 sppu|SPPG_03959T0 trru|TERG_08125T0 coim|CIMG_03054T0 pytr|PTRT_04780 necr|NCU02066T0 fugr|FGSG_00292T0 crne|CNAG_07878T0 bade2|BDET_03273 bade1|BATDEDRAFT_9693 hopo1|gm_asm219-0.155 mica|MCYG_00027T0 phbl|estExt_Genewise1.C_10994 hopo2|snap_msk_asm219-0.87 hopo2|snap…
all_1463	1	1	1	1	3	1	1	1	1	1	1	1	1	1	1	3	2	1	1	1	1	pugr|PGTT_09014 pugr|PGTT_09020 allma|AMAG_04669T0 allma|AMAG_15116T0 allma|AMAG_11273T0 phbl|estExt_Genewise1Plus.C_130181 phbl|gw1.33.20.1 phbl|Phybl1.fgeneshPB_pm.23__5 unre|URET_07932 usma|UM06273 sppu|SPPG_03252T0 trru|TERG_01789T0 coim|CIMG_00220T0 mica|MCYG_07871T0 necr|NCU09741T0 pytr|PTRT_09191 fugr|FGSG_09786T0 crne|CNAG_01003T0 hopo1|gm_asm86-2.114 bade2|BDET_01121 bade1|BATDEDRAFT_341…
all_1464	1	1	1	1	4	1	1	1	1	1	1	1	1	1	1	2	2	1	1	1	1	pugr|PGTT_09213 pugr|PGTT_12295 allma|AMAG_01756T0 allma|AMAG_04250T0 allma|AMAG_14654T0 allma|AMAG_12692T0 unre|URET_01112 usma|UM01258 sppu|SPPG_07214T0 trru|TERG_02982T0 coim|CIMG_01171T0 mica|MCYG_04962T0 pytr|PTRT_06602 fugr|FGSG_09478T0 necr|NCU03928T0 phbl|fgenesh1_pg.7_#_123 hopo1|gm_asm86-2.64 hopo2|mkr_asm86-aug-2.8 bade2|BDET_01060 phbl|e_gw1.5.591.1 bade1|BATDEDRAFT_34164 coci|CC1G_00…
all_1465	1	1	1	1	4	1	1	1	1	1	1	1	1	1	1	2	2	1	1	1	1	pugr|PGTT_15327 pugr|PGTT_17753 allma|AMAG_02893T0 allma|AMAG_14996T0 allma|AMAG_09920T0 allma|AMAG_08504T0 unre|URET_02695 usma|UM04971 sppu|SPPG_07973T0 trru|TERG_05579T0 coim|CIMG_08720T0 mica|MCYG_02604T0 pytr|PTRT_07653 necr|NCU02580T0 fugr|FGSG_09341T0 phbl|estExt_Genewise1Plus.C_230054 crne|CNAG_07862T0 bade1|BATDEDRAFT_17332 hopo2|aug_msk_asm166-0.136 bade2|BDET_06882 hopo1|gm_asm166-0.16…
all_1466	0	0	0	0	3	1	4	1	2	0	1	2	3	1	1	0	2	2	1	1	1	pugr|PGTT_16163 pugr|PGTT_18841 allma|AMAG_06769T0 allma|AMAG_15926T0 allma|AMAG_06770T0 crne|CNAG_01489T0 crne|CNAG_05023T0 unre|URET_00812 usma|UM05848 sppu|SPPG_08301T0 trru|TERG_03442T0 coim|CIMG_00854T0 mica|MCYG_04440T0 pytr|PTRT_09693 necr|NCU09283T0 pytr|PTRT_07108 fugr|FGSG_01757T0 fugr|FGSG_07826T0 asni|ANID_06393T0 arbe|ARB_04903 blde|BDBG_08107T0 boci|BC1T_03150 boci|BC1T_10421 asni|A…
all_1467	2	1	1	1	3	1	1	1	1	1	1	1	1	1	1	1	2	1	2	1	1	pugr|PGTT_18270 pugr|PGTT_18600 allma|AMAG_05115T0 allma|AMAG_11792T0 unre|URET_05776 usma|UM00997 sppu|SPPG_08742T0 trru|TERG_02862T0 coim|CIMG_11906T0 mica|MCYG_08518T0 pytr|PTRT_04153 fugr|FGSG_10301T0 necr|NCU08952T0 phbl|fgenesh1_pm.1_#_14 bade2|BDET_05730 hopo2|mkr_asm274-aug-0.23 bade1|BATDEDRAFT_90311 hopo1|gm_asm274-0.202 bade1|BATDEDRAFT_33473 sppu|SPPG_02320T0 coci|CC1G_01152T0 crne|CN…
all_1468	1	1	1	1	2	1	1	2	1	1	1	1	1	1	1	3	2	1	1	1	1	pugr|PGTT_18994 pugr|PGTT_19896 allma|AMAG_04539T0 allma|AMAG_15722T0 phbl|estExt_Genewise1.C_50598 phbl|estExt_Genewise1.C_50745 phbl|estExt_Genewise1.C_210012 blde|BDBG_02614T0 blde|BDBG_04920T0 unre|URET_06913 usma|UM01461 sppu|SPPG_06037T0 trru|TERG_00824T0 coim|CIMG_01994T0 mica|MCYG_01025T0 necr|NCU04221T0 pytr|PTRT_02690 fugr|FGSG_09895T0 crne|CNAG_03785T0 bade1|BATDEDRAFT_18766 hopo1|gm_a…
all_1469	0	0	0	0	27	0	0	0	0	0	0	0	0	0	0	0	0	0	0	0	0	allma|AMAG_00402T0 allma|AMAG_01922T0 allma|AMAG_01921T0 allma|AMAG_08413T0 allma|AMAG_05586T0 allma|AMAG_01658T0 allma|AMAG_12681T0 allma|AMAG_04055T0 allma|AMAG_01443T0 allma|AMAG_03903T0 allma|AMAG_17177T0 allma|AMAG_14642T0 allma|AMAG_13576T0 allma|AMAG_14839T0 allma|AMAG_16990T0 allma|AMAG_01387T0 allma|AMAG_15309T0 allma|AMAG_17468T0 allma|AMAG_01418T0 allma|AMAG_05623T0 allma|AMAG_01557T0 …
all_1470	1	1	1	1	4	1	1	1	1	1	1	1	1	1	2	1	1	1	1	1	2	allma|AMAG_00700T0 allma|AMAG_02201T0 allma|AMAG_05404T0 allma|AMAG_01216T0 unre|URET_07677 usma|UM03164 sppu|SPPG_07255T0 unre|URET_04612 trru|TERG_03860T0 coim|CIMG_01687T0 pytr|PTRT_01529 necr|NCU04534T0 mica|MCYG_07074T0 fugr|FGSG_05038T0 phbl|estExt_fgenesh1_pm.C_140010 pugr|PGTT_13590 bade1|BATDEDRAFT_88994 hopo2|gm_asm89-0.75 hopo1|gm_asm89-0.75 bade2|BDET_04561 crne|CNAG_07440T0 coci|CC1G…
all_1471	1	1	1	1	4	1	1	1	1	1	1	1	1	1	1	2	1	2	1	1	1	allma|AMAG_00838T0 allma|AMAG_02341T0 allma|AMAG_02342T0 allma|AMAG_10759T0 pytr|PTRT_07459 pytr|PTRT_08599 phbl|estExt_fgenesh1_pg.C_190209 phbl|e_gw1.12.17.1 unre|URET_07418 usma|UM03884 sppu|SPPG_05148T0 trru|TERG_06746T0 coim|CIMG_03656T0 mica|MCYG_05570T0 fugr|FGSG_04042T0 necr|NCU07971T0 pugr|PGTT_06917 crne|CNAG_06060T0 bade1|BATDEDRAFT_33870 hopo1|gm_asm52-1.104 bade2|BDET_00036 hopo2|mkr…
all_1472	1	1	1	1	2	1	1	1	1	1	1	1	1	1	1	4	1	1	2	1	1	allma|AMAG_01182T0 allma|AMAG_05366T0 phbl|estExt_fgenesh1_pm.C_10108 phbl|Phybl1.estExt_fgeneshPB_pg.C_220117 phbl|estExt_Genemark1.C_370065 phbl|Genemark1.10968_g unre|URET_02044 usma|UM00926 sppu|SPPG_03600T0 trru|TERG_00383T0 coim|CIMG_03852T0 mica|MCYG_00835T0 fugr|FGSG_02099T0 pytr|PTRT_00273 necr|NCU01221T0 hopo2|mkr_asm192-aug-0.1 hopo1|gm_asm192-0.59 bade2|BDET_02037 bade1|BATDEDRAFT_163…
all_1473	1	2	2	2	4	1	1	1	1	1	1	1	1	1	1	1	0	1	1	1	1	allma|AMAG_01285T0 allma|AMAG_05475T0 allma|AMAG_11262T0 allma|AMAG_15101T0 unre|URET_05073 usma|UM05282 sppu|SPPG_01208T0 trru|TERG_07208T0 coim|CIMG_01516T0 mica|MCYG_06396T0 pytr|PTRT_01423 fugr|FGSG_10503T0 necr|NCU04541T0 phbl|Phybl1.estExt_Genewise1Plus.C_40142 crne|CNAG_05715T0 bade2|BDET_06223 bade1|BATDEDRAFT_12280 hopo2|gm_asm4-0.153 hopo1|gm_asm4-0.153 hopo1|gm_asm295-0.63 hopo2|mkr_as…
all_1474	1	1	1	1	3	1	1	1	1	1	1	1	1	1	1	4	1	1	1	1	1	allma|AMAG_01460T0 allma|AMAG_04082T0 allma|AMAG_01584T0 phbl|fgenesh1_pm.6_#_26 phbl|Phybl1.estExt_Genewise1.C_410033 phbl|estExt_Genewise1.C_80057 phbl|fgenesh1_kg.26_#_36_#_1450_1_CBNA_CBNB_CBNC_CBNF unre|URET_02370 usma|UM05139 sppu|SPPG_00135T0 trru|TERG_05866T0 coim|CIMG_08094T0 mica|MCYG_02517T0 necr|NCU06047T0 fugr|FGSG_01509T0 pytr|PTRT_07228 bade2|BDET_04147 bade1|BATDEDRAFT_86861 hopo2…
all_1475	1	1	2	1	2	1	1	1	2	1	1	1	1	1	1	3	1	1	1	1	1	allma|AMAG_01741T0 allma|AMAG_04234T0 phbl|e_gw1.3.708.1 phbl|Genemark1.3984_g phbl|Phybl1.fgeneshPB_pm.11__57 unre|URET_03995 usma|UM03257 sppu|SPPG_07150T0 trru|TERG_04396T0 coim|CIMG_06411T0 mica|MCYG_02021T0 necr|NCU00481T0 pytr|PTRT_10875 fugr|FGSG_06911T0 bade1|BATDEDRAFT_89664 pugr|PGTT_04982 crne|CNAG_07805T0 hopo2|mkr_asm269-aug-0.0 bade2|BDET_06040 hopo1|gm_asm269-0.80 coci|CC1G_01115T0…
all_1476	1	1	1	1	5	1	1	1	1	1	1	1	1	1	1	2	1	1	1	1	1	allma|AMAG_02972T0 allma|AMAG_10254T0 allma|AMAG_09412T0 allma|AMAG_05973T0 allma|AMAG_09410T0 phbl|estExt_Genewise1.C_60753 phbl|Phybl1.estExt_fgeneshPB_pg.C_30658 unre|URET_00930 usma|UM05984 sppu|SPPG_08513T0 trru|TERG_03239T0 coim|CIMG_00981T0 mica|MCYG_04608T0 pytr|PTRT_11478 necr|NCU00461T0 fugr|FGSG_04117T0 hopo1|gm_asm8-0.12 bade2|BDET_08585 bade1|BATDEDRAFT_14866 hopo2|mkr_asm8-aug-0.0 p…
all_1477	1	1	1	1	2	1	2	1	1	1	1	1	2	1	2	1	1	2	1	1	1	allma|AMAG_03046T0 allma|AMAG_10324T0 unre|URET_01602 usma|UM04846 sppu|SPPG_08715T0 trru|TERG_00643T0 coim|CIMG_04357T0 mica|MCYG_00209T0 pytr|PTRT_08688 necr|NCU09183T0 fugr|FGSG_04829T0 phbl|Genemark1.9003_g bade1|BATDEDRAFT_33380 hopo1|gm_asm99-0.118 bade2|BDET_06303 pugr|PGTT_18997 crne|CNAG_02780T0 hopo2|mkr_asm99-aug-0.8 coci|CC1G_11928T0 necr|NCU00463T0 fugr|FGSG_04131T0 pytr|PTRT_01920 b…
all_1478	1	1	1	1	4	1	1	1	1	1	1	1	1	1	1	3	1	1	1	1	1	allma|AMAG_03051T0 allma|AMAG_10328T0 allma|AMAG_09399T0 allma|AMAG_05985T0 phbl|estExt_Genewise1.C_50298 phbl|e_gw1.12.379.1 phbl|Phybl1.estExt_Genewise1Plus.C_80020 unre|URET_01196 usma|UM05130 sppu|SPPG_01405T0 trru|TERG_00007T0 coim|CIMG_01264T0 mica|MCYG_00471T0 necr|NCU09873T0 fugr|FGSG_08601T0 pytr|PTRT_01384 hopo2|gm_asm132-0.193 hopo1|gm_asm132-0.193 bade2|BDET_04827 bade1|BATDEDRAFT_195…
all_1479	1	1	2	2	2	1	1	1	1	1	1	1	1	1	1	2	1	1	2	1	1	allma|AMAG_03418T0 allma|AMAG_04735T0 phbl|estExt_fgenesh1_pg.C_250018 phbl|estExt_Genewise1Plus.C_20479 unre|URET_04089 usma|UM05766 sppu|SPPG_04580T0 trru|TERG_04122T0 coim|CIMG_06295T0 mica|MCYG_06839T0 pytr|PTRT_03629 necr|NCU01689T0 fugr|FGSG_01421T0 pugr|PGTT_07877 crne|CNAG_06096T0 hopo2|gm_asm49-0.199 hopo1|gm_asm49-0.199 bade2|BDET_00169 bade1|BATDEDRAFT_84522 hopo1|gm_asm49-0.203 hopo2|…
all_1480	1	2	1	1	5	1	1	1	1	1	1	1	1	1	1	1	1	1	1	1	1	allma|AMAG_03565T0 allma|AMAG_04884T0 allma|AMAG_04564T0 allma|AMAG_15747T0 allma|AMAG_03568T0 sppu|SPPG_05425T0 trru|TERG_06672T0 unre|URET_06037 coim|CIMG_12473T0 mica|MCYG_05495T0 pytr|PTRT_02824 fugr|FGSG_07422T0 necr|NCU03658T0 hopo2|mkr_asm242-aug-1.5 hopo1|gm_asm242-1.96 bade1|BATDEDRAFT_85094 crne|CNAG_04341T0 phbl|Genemark1.1447_g bade2|BDET_01405 bade2|BDET_01404 coci|CC1G_12117T0 pugr|…
all_1481	1	1	1	1	2	1	4	1	1	2	2	0	1	1	2	0	0	1	2	1	1	allma|AMAG_03691T0 allma|AMAG_06838T0 asni|ANID_02530T0 asni|ANID_03555T0 asni|ANID_07892T0 sppu|SPPG_05606T0 unre|URET_07548 trru|TERG_01659T0 sppu|SPPG_06313T0 usma|UM03881 coim|CIMG_01749T0 pytr|PTRT_02977 fugr|FGSG_01158T0 bade2|BDET_06852 bade1|BATDEDRAFT_37227 coim|CIMG_03716T0 mica|MCYG_07264T0 necr|NCU09364T0 hopo2|mkr_asm123-aug-0.2 hopo1|gm_asm123-0.197 necr|NCU07232T0 coci|CC1G_08677T0…
all_1482	3	3	2	2	2	1	0	0	1	0	2	0	2	2	1	0	0	2	0	2	2	allma|AMAG_03905T0 allma|AMAG_17176T0 bade2|BDET_05444 bade2|BDET_05455 trru|TERG_08011T0 unre|URET_05844 coim|CIMG_01396T0 unre|URET_01322 necr|NCU07536T0 fugr|FGSG_11249T0 coim|CIMG_07026T0 mica|MCYG_01475T0 pytr|PTRT_00376 fugr|FGSG_03673T0 bade1|BATDEDRAFT_25701 bade2|BDET_07204 hopo1|gm_asm39-0.208 hopo2|mkr_asm39-snap-0.51 hopo1|gm_asm34-0.73 hopo2|mkr_asm34-snap-0.11 bade1|BATDEDRAFT_11071…
all_1483	1	1	2	2	2	2	1	1	1	1	1	1	1	1	1	1	1	1	1	1	1	allma|AMAG_04366T0 allma|AMAG_16243T0 usma|UM04065 usma|UM05268 unre|URET_04042 sppu|SPPG_04814T0 trru|TERG_04461T0 coim|CIMG_06355T0 mica|MCYG_01937T0 fugr|FGSG_07466T0 pytr|PTRT_01071 necr|NCU10143T0 phbl|estExt_fgenesh1_pm.C_10008 bade1|BATDEDRAFT_9533 crne|CNAG_01195T0 pugr|PGTT_17045 bade2|BDET_03695 hopo2|aug_msk_asm336-1.157 hopo1|gm_asm336-1.195 hopo1|gm_asm336-1.197 hopo2|mkr_asm336-aug-…
all_1484	2	2	1	0	3	1	1	1	1	1	1	1	1	1	1	3	1	1	1	1	1	allma|AMAG_05140T0 allma|AMAG_16033T0 allma|AMAG_09183T0 phbl|fgenesh1_pm.2_#_97 phbl|fgenesh1_pm.7_#_62 phbl|Phybl1.e_gw1.19.48.1 unre|URET_06328 usma|UM04456 sppu|SPPG_05824T0 trru|TERG_03685T0 coim|CIMG_13464T0 mica|MCYG_04166T0 pytr|PTRT_09603 fugr|FGSG_07251T0 necr|NCU06240T0 crne|CNAG_00396T0 pugr|PGTT_17146 bade1|BATDEDRAFT_14121 bade2|BDET_01700 hopo1|gm_asm198-0.168 bade2|BDET_01800 bade…
all_1485	1	1	1	1	3	1	1	1	1	1	1	1	1	1	2	2	1	2	1	1	1	allma|AMAG_06120T0 allma|AMAG_09259T0 allma|AMAG_15549T0 phbl|e_gw1.37.70.1 phbl|gw1.12.143.1 unre|URET_02735 usma|UM00280 sppu|SPPG_01789T0 trru|TERG_06902T0 coim|CIMG_08829T0 mica|MCYG_05716T0 pytr|PTRT_06893 fugr|FGSG_09401T0 necr|NCU09018T0 hopo2|mkr_asm30-aug-0.4 hopo1|gm_asm30-0.161 crne|CNAG_05648T0 bade2|BDET_01474 bade1|BATDEDRAFT_2945 pugr|PGTT_00696 coci|CC1G_13886T0 necr|NCU11249T0 as…
all_1486	1	1	1	1	3	1	1	1	1	1	1	1	1	1	1	4	1	1	1	1	1	allma|AMAG_07193T0 allma|AMAG_08104T0 allma|AMAG_12447T0 phbl|estExt_Genemark1.C_10692 phbl|estExt_Genewise1Plus.C_130103 phbl|Phybl1.estExt_fgeneshPB_pm.C_40056 phbl|estExt_fgenesh1_pm.C_60171 unre|URET_04745 usma|UM04077 sppu|SPPG_01078T0 trru|TERG_01562T0 coim|CIMG_09585T0 mica|MCYG_06139T0 pytr|PTRT_08769 fugr|FGSG_01081T0 necr|NCU02509T0 crne|CNAG_07839T0 bade2|BDET_05851 bade1|BATDEDRAFT_90…
all_1487	1	1	1	1	2	2	1	1	1	1	1	2	2	1	1	2	1	1	1	2	0	allma|AMAG_07291T0 allma|AMAG_08196T0 crne|CNAG_03426T0 crne|CNAG_05817T0 phbl|Phybl1.estExt_fgeneshPB_pm.C_270005 phbl|Phybl1.fgeneshPB_pm.4__11 sppu|SPPG_04172T0 trru|TERG_04438T0 usma|UM01062 coim|CIMG_06379T0 mica|MCYG_01963T0 pytr|PTRT_01012 necr|NCU06198T0 fugr|FGSG_02598T0 pugr|PGTT_15928 bade1|BATDEDRAFT_19571 hopo2|gm_asm122-0.46 hopo1|gm_asm122-0.46 bade2|BDET_04890 coci|CC1G_05663T0 tr…
all_1488	1	1	1	1	4	1	1	1	1	1	1	1	1	1	1	3	1	1	1	1	1	allma|AMAG_07581T0 allma|AMAG_16953T0 allma|AMAG_13561T0 allma|AMAG_13813T0 phbl|estExt_Genewise1.C_170067 phbl|estExt_Genewise1Plus.C_300143 phbl|estExt_Genewise1Plus.C_60865 unre|URET_06589 usma|UM04635 sppu|SPPG_05907T0 trru|TERG_05801T0 coim|CIMG_04962T0 necr|NCU01776T0 fugr|FGSG_00845T0 pytr|PTRT_02628 mica|MCYG_02441T0 bade2|BDET_05423 bade1|BATDEDRAFT_36929 pugr|PGTT_03952 hopo2|aug_msk_as…
all_1489	2	2	2	1	2	1	1	1	1	1	1	1	1	1	1	1	1	1	2	1	1	allma|AMAG_07701T0 allma|AMAG_09805T0 unre|URET_02181 usma|UM04831 sppu|SPPG_04228T0 trru|TERG_08637T0 coim|CIMG_07856T0 mica|MCYG_04772T0 pytr|PTRT_08344 necr|NCU05517T0 phbl|e_gw1.36.103.1 crne|CNAG_04267T0 bade2|BDET_00480 bade1|BATDEDRAFT_8853 fugr|FGSG_08328T0 hopo2|gm_asm147-0.50 hopo1|gm_asm147-0.50 hopo1|gm_asm5-0.143 sppu|SPPG_01818T0 bade2|BDET_04155 pugr|PGTT_10905 bade1|BATDEDRAFT_871…
all_1490	1	1	1	1	6	1	1	1	1	1	1	1	1	1	1	1	1	1	1	1	1	allma|AMAG_07777T0 allma|AMAG_09722T0 allma|AMAG_08586T0 allma|AMAG_10010T0 allma|AMAG_14578T0 allma|AMAG_15515T0 unre|URET_05283 usma|UM02703 sppu|SPPG_04291T0 trru|TERG_07235T0 coim|CIMG_01546T0 mica|MCYG_06370T0 pytr|PTRT_01448 necr|NCU04797T0 fugr|FGSG_09280T0 pugr|PGTT_04973 crne|CNAG_00057T0 phbl|Phybl1.estExt_Genewise1Plus.C_170238 hopo1|gm_asm205-0.99 bade2|BDET_04609 bade1|BATDEDRAFT_167…
all_1491	1	1	1	1	2	1	1	1	1	1	1	1	1	1	2	4	1	1	1	1	1	allma|AMAG_07808T0 allma|AMAG_09687T0 phbl|estExt_Genewise1.C_40447 phbl|estExt_Genewise1Plus.C_150172 phbl|estExt_Genewise1.C_240259 phbl|estExt_Genewise1.C_380044 unre|URET_06620 usma|UM02479 sppu|SPPG_04186T0 trru|TERG_05788T0 coim|CIMG_04931T0 mica|MCYG_02428T0 pytr|PTRT_04812 necr|NCU08389T0 fugr|FGSG_01516T0 hopo1|gm_asm266-0.161 bade2|BDET_05681 bade1|BATDEDRAFT_17251 crne|CNAG_04726T0 hop…
all_1492	1	1	1	1	4	1	1	1	1	1	1	1	1	1	1	3	1	1	1	1	1	allma|AMAG_09080T0 allma|AMAG_11965T0 allma|AMAG_10983T0 allma|AMAG_11583T0 phbl|fgenesh1_pg.4_#_434 phbl|Phybl1.estExt_Genewise1.C_30096 unre|URET_03176 usma|UM01169 sppu|SPPG_07137T0 trru|TERG_06460T0 coim|CIMG_02556T0 mica|MCYG_05277T0 fugr|FGSG_10041T0 pytr|PTRT_04023 pugr|PGTT_15762 phbl|fgenesh1_pg.29_#_90 crne|CNAG_06465T0 necr|NCU01165T0 bade2|BDET_08195 bade1|BATDEDRAFT_36153 hopo1|gm_as…
all_1493	1	1	2	1	5	1	1	1	1	1	1	1	1	1	1	1	1	1	1	1	1	allma|AMAG_09115T0 allma|AMAG_11924T0 allma|AMAG_10968T0 allma|AMAG_11565T0 allma|AMAG_11931T0 unre|URET_02584 usma|UM03813 sppu|SPPG_04821T0 trru|TERG_08555T0 coim|CIMG_08519T0 mica|MCYG_02814T0 pytr|PTRT_08146 fugr|FGSG_01429T0 necr|NCU01702T0 pugr|PGTT_09714 crne|CNAG_02816T0 bade1|BATDEDRAFT_25641 bade2|BDET_02983 phbl|fgenesh1_pg.3_#_195 hopo2|mkr_asm71-snap-0.22 hopo1|gm_asm71-0.202 hopo1|g…
all_1494	1	1	1	1	4	1	1	1	1	1	1	1	1	1	1	3	1	1	1	1	1	allma|AMAG_11280T0 allma|AMAG_15122T0 allma|AMAG_14169T0 allma|AMAG_12934T0 phbl|estExt_Genewise1Plus.C_50743 phbl|Phybl1.estExt_fgeneshPB_pg.C_50077 phbl|fgenesh1_pm.43_#_8 unre|URET_04000 usma|UM02491 sppu|SPPG_01243T0 trru|TERG_04402T0 coim|CIMG_06404T0 mica|MCYG_02017T0 pytr|PTRT_03700 necr|NCU01528T0 crne|CNAG_06699T0 pugr|PGTT_04956 fugr|FGSG_06257T0 bade2|BDET_06684 bade1|BATDEDRAFT_20632 …
all_1495	1	1	1	1	3	1	1	1	1	2	1	1	1	1	1	2	1	1	2	1	1	allma|AMAG_11329T0 allma|AMAG_15174T0 allma|AMAG_15173T0 unre|URET_06653 usma|UM00332 sppu|SPPG_04688T0 trru|TERG_05748T0 sppu|SPPG_04689T0 coim|CIMG_04896T0 mica|MCYG_02396T0 fugr|FGSG_05376T0 necr|NCU00310T0 pytr|PTRT_06249 bade1|BATDEDRAFT_90536 pugr|PGTT_14724 bade2|BDET_07112 crne|CNAG_04641T0 hopo1|gm_asm21-0.71 phbl|gw1.18.292.1 hopo2|mkr_asm21-snap-0.17 coci|CC1G_02240T0 coci|CC1G_02241T0…
all_1496	1	1	1	1	3	0	1	1	1	2	1	1	2	1	1	2	1	1	0	1	1	allma|AMAG_12592T0 allma|AMAG_14550T0 allma|AMAG_14552T0 usma|UM01666 usma|UM04060 unre|URET_06444 usma|UM00245 coim|CIMG_05117T0 mica|MCYG_04348T0 trru|TERG_03516T0 necr|NCU01514T0 phbl|e_gw1.36.89.1 fugr|FGSG_01448T0 pytr|PTRT_05814 crne|CNAG_04712T0 bade2|BDET_04025 bade1|BATDEDRAFT_23336 hopo2|gm_asm63-0.196 hopo1|gm_asm63-0.196 pugr|PGTT_00140 phbl|e_gw1.8.531.1 coci|CC1G_03772T0 coci|CC1G_0…
all_1497	0	0	0	0	9	1	2	1	2	1	2	0	2	2	1	0	0	2	0	1	1	allma|AMAG_13056T0 allma|AMAG_13104T0 allma|AMAG_13089T0 allma|AMAG_13085T0 allma|AMAG_13079T0 allma|AMAG_17182T0 allma|AMAG_14072T0 allma|AMAG_17198T0 allma|AMAG_17200T0 coim|CIMG_05457T0 unre|URET_06265 trru|TERG_03763T0 mica|MCYG_04093T0 fugr|FGSG_04177T0 pytr|PTRT_05140 coim|CIMG_08739T0 mica|MCYG_08192T0 necr|NCU08641T0 coci|CC1G_02805T0 fugr|FGSG_05940T0 pytr|PTRT_10671 blde|BDBG_05729T0 ar…
all_1498	1	1	1	1	2	2	1	2	1	1	1	1	1	2	1	1	1	1	1	2	1	allma|AMAG_15560T0 allma|AMAG_16602T0 blde|BDBG_00239T0 blde|BDBG_01661T0 mica|MCYG_01580T0 mica|MCYG_02852T0 arbe|ARB_02785 arbe|ARB_02852 trru|TERG_07905T0 trru|TERG_08333T0 unre|URET_05921 usma|UM01250 sppu|SPPG_05371T0 coim|CIMG_06927T0 fugr|FGSG_01141T0 pytr|PTRT_00903 necr|NCU03076T0 phbl|estExt_Genewise1.C_40081 pugr|PGTT_14723 crne|CNAG_05602T0 bade1|BATDEDRAFT_36271 bade2|BDET_03178 hopo…
all_1499	2	2	2	2	2	1	1	1	1	1	1	1	1	1	1	1	1	1	2	1	1	allma|AMAG_16672T0 allma|AMAG_16675T0 unre|URET_00262 sppu|SPPG_00873T0 trru|TERG_00620T0 sppu|SPPG_04034T0 coim|CIMG_00170T0 mica|MCYG_00185T0 necr|NCU03267T0 fugr|FGSG_11897T0 pytr|PTRT_09837 pugr|PGTT_01587 crne|CNAG_04316T0 phbl|estExt_Genewise1.C_330043 bade1|BATDEDRAFT_35612 hopo2|mkr_asm236-snap-0.23 bade2|BDET_05624 hopo1|gm_asm107-0.36 hopo1|gm_asm236-0.152 hopo2|mkr_asm107-snap-0.15 bad…
all_1500	0	0	0	0	0	0	1	0	0	0	1	0	0	1	0	0	0	22	0	1	1	pytr|PTRT_02437 pytr|PTRT_11887 pytr|PTRT_10533 pytr|PTRT_05870 pytr|PTRT_08680 pytr|PTRT_05245 pytr|PTRT_05851 pytr|PTRT_03416 pytr|PTRT_12126 pytr|PTRT_11769 pytr|PTRT_11723 pytr|PTRT_12140 pytr|PTRT_11776 pytr|PTRT_10745 pytr|PTRT_11933 pytr|PTRT_11885 pytr|PTRT_12106 pytr|PTRT_11810 pytr|PTRT_01721 pytr|PTRT_05901 pytr|PTRT_08625 pytr|PTRT_10152 coim|CIMG_05718T0 mica|MCYG_04008T0 unre|URET_0…
all_1501	2	2	1	2	1	1	1	1	1	1	1	1	1	1	1	2	1	1	2	1	1	phbl|estExt_Genewise1Plus.C_190049 phbl|Phybl1.estExt_Genewise1Plus.C_30283 unre|URET_01595 usma|UM03021 sppu|SPPG_01396T0 trru|TERG_00635T0 coim|CIMG_04348T0 mica|MCYG_00201T0 necr|NCU07830T0 fugr|FGSG_02541T0 pytr|PTRT_08231 bade1|BATDEDRAFT_90434 bade2|BDET_06968 hopo2|mkr_asm91-aug-0.3 hopo1|gm_asm91-0.131 pugr|PGTT_02832 crne|CNAG_05904T0 hopo2|mkr_asm91-snap-0.20 bade2|BDET_06969 sppu|SPPG_…
all_1502	0	0	0	0	0	0	0	0	0	0	0	0	0	0	0	0	27	0	0	0	0	pugr|PGTT_20356 pugr|PGTT_10379 pugr|PGTT_15800 pugr|PGTT_07423 pugr|PGTT_12994 pugr|PGTT_08962 pugr|PGTT_08295 pugr|PGTT_02993 pugr|PGTT_01327 pugr|PGTT_02901 pugr|PGTT_14408 pugr|PGTT_12791 pugr|PGTT_14147 pugr|PGTT_07444 pugr|PGTT_12363 pugr|PGTT_11858 pugr|PGTT_13943 pugr|PGTT_01623 pugr|PGTT_12406 pugr|PGTT_02758 pugr|PGTT_19547 pugr|PGTT_11862 pugr|PGTT_07443 pugr|PGTT_16773 pugr|PGTT_07819…
all_1503	0	0	0	0	0	0	0	0	0	0	0	0	0	0	0	0	27	0	0	0	0	pugr|PGTT_01037 pugr|PGTT_03507 pugr|PGTT_15965 pugr|PGTT_07763 pugr|PGTT_13001 pugr|PGTT_02369 pugr|PGTT_08170 pugr|PGTT_18445 pugr|PGTT_12712 pugr|PGTT_16522 pugr|PGTT_20540 pugr|PGTT_10279 pugr|PGTT_17196 pugr|PGTT_08447 pugr|PGTT_09915 pugr|PGTT_04462 pugr|PGTT_05018 pugr|PGTT_09675 pugr|PGTT_12656 pugr|PGTT_10249 pugr|PGTT_16504 pugr|PGTT_08425 pugr|PGTT_12681 pugr|PGTT_08699 pugr|PGTT_02624…
all_1504	0	0	0	0	0	0	0	0	0	0	0	0	0	0	0	0	27	0	0	0	0	pugr|PGTT_01458 pugr|PGTT_06801 pugr|PGTT_19951 pugr|PGTT_11961 pugr|PGTT_02746 pugr|PGTT_11897 pugr|PGTT_05393 pugr|PGTT_18923 pugr|PGTT_20447 pugr|PGTT_12402 pugr|PGTT_20521 pugr|PGTT_15650 pugr|PGTT_15273 pugr|PGTT_12575 pugr|PGTT_14681 pugr|PGTT_04624 pugr|PGTT_16883 pugr|PGTT_13751 pugr|PGTT_14484 pugr|PGTT_17289 pugr|PGTT_05337 pugr|PGTT_14255 pugr|PGTT_18121 pugr|PGTT_20183 pugr|PGTT_16318…
all_1505	1	1	1	1	3	1	1	1	1	1	1	1	1	1	1	1	1	1	3	1	1	sppu|SPPG_00039T0 sppu|SPPG_00747T0 allma|AMAG_00983T0 allma|AMAG_04149T0 allma|AMAG_01652T0 unre|URET_07560 usma|UM04948 trru|TERG_00546T0 coim|CIMG_13734T0 mica|MCYG_00990T0 pytr|PTRT_00047 fugr|FGSG_02097T0 necr|NCU01219T0 hopo2|mkr_asm158-aug-0.3 hopo1|gm_asm158-0.78 phbl|estExt_Genewise1.C_10632 bade2|BDET_00343 bade1|BATDEDRAFT_15328 pugr|PGTT_07652 crne|CNAG_01005T0 coci|CC1G_00735T0 boci|…
all_1506	1	1	1	1	2	1	1	1	1	1	1	1	1	1	1	2	2	1	2	1	1	sppu|SPPG_00686T0 sppu|SPPG_03528T0 pugr|PGTT_05794 pugr|PGTT_05795 allma|AMAG_05183T0 allma|AMAG_16070T0 phbl|estExt_Genewise1Plus.C_160303 phbl|estExt_Genewise1Plus.C_20612 unre|URET_01797 usma|UM04662 trru|TERG_06236T0 coim|CIMG_04589T0 mica|MCYG_05880T0 fugr|FGSG_02588T0 necr|NCU07826T0 pytr|PTRT_10720 hopo2|mkr_asm154-aug-0.7 hopo1|gm_asm154-0.140 crne|CNAG_03000T0 bade2|BDET_03105 bade1|BAT…
all_1507	1	1	1	1	2	1	1	1	1	1	1	1	1	1	1	3	1	1	2	1	1	sppu|SPPG_01636T0 sppu|SPPG_06203T0 allma|AMAG_03780T0 allma|AMAG_06931T0 phbl|estExt_Genewise1Plus.C_10487 phbl|estExt_Genewise1Plus.C_11139 phbl|fgenesh1_pm.25_#_14 unre|URET_07465 usma|UM04588 coim|CIMG_03821T0 pytr|PTRT_11488 mica|MCYG_00677T0 fugr|FGSG_10941T0 necr|NCU04553T0 pugr|PGTT_08310 bade2|BDET_00762 bade1|BATDEDRAFT_18421 hopo1|gm_asm6-1.139 hopo2|snap_asm6-1.187 trru|TERG_00217T0 c…
all_1508	2	3	2	1	2	1	1	1	1	1	1	1	0	1	1	0	1	1	2	1	1	sppu|SPPG_03100T0 sppu|SPPG_08553T0 allma|AMAG_08485T0 allma|AMAG_09897T0 unre|URET_03097 usma|UM01407 trru|TERG_06605T0 coim|CIMG_02658T0 mica|MCYG_05422T0 pytr|PTRT_01325 necr|NCU06194T0 crne|CNAG_00365T0 hopo2|gm_ctg01241-0.14 hopo1|gm_ctg01241-0.14 bade1|BATDEDRAFT_10746 bade2|BDET_02406 pugr|PGTT_17666 hopo1|gm_asm294-0.208 bade2|BDET_01362 bade1|BATDEDRAFT_34263 coci|CC1G_08205T0 blde|BDBG_…
all_1509	1	1	1	1	2	1	1	1	1	1	1	1	1	1	1	3	1	1	2	1	1	sppu|SPPG_03322T0 sppu|SPPG_04001T0 allma|AMAG_07485T0 allma|AMAG_08379T0 phbl|estExt_Genewise1.C_21342 phbl|estExt_Genewise1Plus.C_80411 phbl|estExt_Genewise1.C_40748 unre|URET_00978 usma|UM03322 trru|TERG_03300T0 coim|CIMG_01033T0 mica|MCYG_04699T0 pytr|PTRT_01865 fugr|FGSG_10246T0 necr|NCU08964T0 crne|CNAG_03739T0 hopo1|gm_asm182-0.148 bade2|BDET_02622 bade1|BATDEDRAFT_19719 pugr|PGTT_02196 ho…
all_1510	0	0	0	0	0	2	2	2	1	1	2	2	1	2	1	1	2	1	2	2	1	sppu|SPPG_03389T0 sppu|SPPG_04442T0 coim|CIMG_00689T0 coim|CIMG_09970T0 pugr|PGTT_02372 pugr|PGTT_18444 mica|MCYG_03612T0 mica|MCYG_05489T0 trru|TERG_05040T0 trru|TERG_06668T0 unre|URET_00684 usma|UM02511 necr|NCU06986T0 fugr|FGSG_05653T0 pytr|PTRT_02592 crne|CNAG_03595T0 phbl|Phybl1.gw1.3.662.1 coci|CC1G_02058T0 crne|CNAG_06381T0 blde|BDBG_01121T0 boci|BC1T_03104 blde|BDBG_03425T0 arbe|ARB_03000…
all_1511	2	2	1	2	4	2	1	1	1	0	1	0	1	1	1	1	0	1	2	1	1	sppu|SPPG_04884T0 sppu|SPPG_07264T0 allma|AMAG_01451T0 allma|AMAG_05652T0 allma|AMAG_01452T0 allma|AMAG_12812T0 coim|CIMG_07191T0 mica|MCYG_01393T0 trru|TERG_04670T0 fugr|FGSG_01536T0 pytr|PTRT_04219 necr|NCU06754T0 phbl|gw1.1.1072.1 bade2|BDET_07759 bade1|BATDEDRAFT_5165 unre|URET_05714 hopo2|mkr_asm231-snap-0.13 hopo1|gm_asm231-0.119 bade2|BDET_01579 bade1|BATDEDRAFT_5217 blde|BDBG_09113T0 asni…
all_1512	2	2	1	1	0	0	1	1	1	4	0	1	1	0	1	4	2	1	2	0	0	sppu|SPPG_06400T0 sppu|SPPG_06525T0 bade1|BATDEDRAFT_17903 bade1|BATDEDRAFT_91934 coci|CC1G_06402T0 coci|CC1G_06408T0 coci|CC1G_06403T0 coci|CC1G_09942T0 pugr|PGTT_08776 pugr|PGTT_08781 bade2|BDET_07988 bade2|BDET_07995 phbl|estExt_Genewise1Plus.C_120494 phbl|Phybl1.estExt_Genewise1.C_430013 phbl|estExt_Genemark1.C_240106 phbl|estExt_Genemark1.C_290074 usma|UM01466 hopo1|gm_asm72-0.112 hopo2|aug_…
all_1513	1	1	1	1	2	1	1	2	1	1	2	1	1	1	1	1	1	1	1	1	2	coim|CIMG_02339T0 coim|CIMG_06614T0 allma|AMAG_12907T0 allma|AMAG_14202T0 blde|BDBG_00096T0 blde|BDBG_01295T0 unre|URET_01411 usma|UM01172 unre|URET_03831 sppu|SPPG_05875T0 trru|TERG_02073T0 mica|MCYG_07559T0 necr|NCU08336T0 fugr|FGSG_13136T0 pytr|PTRT_08112 phbl|estExt_Genemark1.C_60598 crne|CNAG_04189T0 bade2|BDET_06964 bade1|BATDEDRAFT_90431 hopo1|gm_asm91-0.117 pugr|PGTT_10848 hopo2|mkr_asm91…
all_1514	1	1	1	1	2	1	1	1	1	1	2	1	1	1	1	1	3	1	1	1	1	coim|CIMG_02792T0 coim|CIMG_06646T0 pugr|PGTT_02835 pugr|PGTT_20138 pugr|PGTT_12360 allma|AMAG_04552T0 allma|AMAG_15736T0 unre|URET_03791 usma|UM02240 sppu|SPPG_03846T0 trru|TERG_08595T0 necr|NCU01119T0 fugr|FGSG_05950T0 pytr|PTRT_10957 mica|MCYG_01759T0 phbl|fgenesh1_pm.6_#_113 hopo1|gm_asm279-0.68 bade1|BATDEDRAFT_35539 bade2|BDET_05789 hopo2|aug_msk_asm279-0.60 crne|CNAG_01129T0 coci|CC1G_0569…
all_1515	0	0	0	0	0	1	9	0	4	0	4	0	1	3	0	0	0	2	0	1	1	coim|CIMG_03162T0 coim|CIMG_04689T0 coim|CIMG_13102T0 coim|CIMG_05571T0 mica|MCYG_03900T0 mica|MCYG_04406T0 mica|MCYG_07466T0 asni|ANID_00523T0 asni|ANID_07903T0 asni|ANID_03386T0 asni|ANID_03230T0 asni|ANID_01034T0 asni|ANID_02032T0 asni|ANID_08383T0 asni|ANID_06448T0 asni|ANID_12440T0 boci|BC1T_01953 boci|BC1T_06885 boci|BC1T_10687 unre|URET_02294 trru|TERG_05353T0 fugr|FGSG_04588T0 pytr|PTRT_0…
all_1516	1	1	1	1	2	1	1	1	1	1	2	2	1	1	1	2	1	1	1	1	1	coim|CIMG_05416T0 coim|CIMG_05416T1 allma|AMAG_17372T0 allma|AMAG_17389T0 crne|CNAG_00047T0 crne|CNAG_04108T0 phbl|estExt_fgenesh1_pm.C_90059 phbl|fgenesh1_pm.18_#_18 unre|URET_06303 usma|UM05275 sppu|SPPG_02285T0 trru|TERG_03743T0 mica|MCYG_04109T0 necr|NCU06760T0 fugr|FGSG_04416T0 pytr|PTRT_05615 hopo2|mkr_asm286-aug-0.7 pugr|PGTT_17358 bade1|BATDEDRAFT_32923 hopo1|gm_asm286-0.62 bade2|BDET_032…
all_1517	1	1	1	1	4	1	1	1	1	1	2	1	1	1	1	1	1	1	1	1	1	coim|CIMG_05499T0 coim|CIMG_05499T1 allma|AMAG_00559T0 allma|AMAG_02069T0 allma|AMAG_05479T0 allma|AMAG_01289T0 unre|URET_06217 usma|UM04417 sppu|SPPG_01749T0 trru|TERG_03811T0 mica|MCYG_04044T0 pytr|PTRT_09475 necr|NCU00202T0 fugr|FGSG_13118T0 phbl|e_gw1.8.392.1 bade2|BDET_06818 bade1|BATDEDRAFT_35621 pugr|PGTT_05497 hopo1|gm_asm61-0.149 crne|CNAG_05301T0 hopo2|mkr_asm61-aug-0.16 coci|CC1G_04040…
all_1518	13	13	0	0	0	0	0	0	0	0	0	0	0	0	0	0	0	0	0	0	0	bade1|BATDEDRAFT_35724 bade1|BATDEDRAFT_25665 bade1|BATDEDRAFT_26131 bade1|BATDEDRAFT_25363 bade1|BATDEDRAFT_23171 bade1|BATDEDRAFT_36311 bade1|BATDEDRAFT_23209 bade1|BATDEDRAFT_34711 bade1|BATDEDRAFT_91949 bade1|BATDEDRAFT_28260 bade1|BATDEDRAFT_28508 bade1|BATDEDRAFT_35163 bade1|BATDEDRAFT_28350 bade2|BDET_02514 bade2|BDET_02516 bade2|BDET_04566 bade2|BDET_07934 bade2|BDET_04510 bade2|BDET_0844…
all_1519	2	2	1	1	2	1	1	1	1	1	1	1	1	1	1	1	1	1	1	1	1	bade1|BATDEDRAFT_14415 bade1|BATDEDRAFT_14474 allma|AMAG_00038T0 allma|AMAG_10589T0 unre|URET_07436 usma|UM01935 sppu|SPPG_00251T0 trru|TERG_06712T0 coim|CIMG_03677T0 mica|MCYG_05535T0 pytr|PTRT_06229 necr|NCU09058T0 fugr|FGSG_06084T0 phbl|Phybl1.fgeneshPB_pg.12__302 bade2|BDET_08146 hopo1|gm_asm50-0.126 crne|CNAG_00371T0 hopo2|mkr_asm50-snap-0.14 bade2|BDET_08161 pugr|PGTT_14737 coci|CC1G_00164T…
all_1520	5	6	1	1	11	0	0	0	0	0	0	0	0	0	0	1	0	0	1	0	0	bade1|BATDEDRAFT_11569 bade1|BATDEDRAFT_88941 bade1|BATDEDRAFT_35118 bade1|BATDEDRAFT_11387 allma|AMAG_03035T0 allma|AMAG_10313T0 allma|AMAG_04436T0 allma|AMAG_04408T0 allma|AMAG_16204T0 allma|AMAG_16175T0 allma|AMAG_04437T0 allma|AMAG_16174T0 allma|AMAG_16203T0 allma|AMAG_04458T0 allma|AMAG_16153T0 bade2|BDET_04763 bade2|BDET_04769 bade2|BDET_04768 bade2|BDET_04765 bade2|BDET_04766 bade2|BDET_04…
all_1521	3	2	1	1	2	1	1	1	1	1	1	1	1	1	1	1	1	1	1	1	1	bade1|BATDEDRAFT_9730 bade1|BATDEDRAFT_10205 allma|AMAG_08640T0 allma|AMAG_10066T0 bade2|BDET_03965 bade2|BDET_06944 unre|URET_04969 usma|UM02650 sppu|SPPG_01442T0 trru|TERG_05973T0 coim|CIMG_09344T0 mica|MCYG_05112T0 pytr|PTRT_05467 fugr|FGSG_05413T0 necr|NCU07885T0 phbl|Genemark1.8453_g hopo2|gm_ctg12914-0.12 hopo1|gm_ctg12914-0.12 pugr|PGTT_03345 crne|CNAG_03070T0 bade1|BATDEDRAFT_93069 coci|C…
all_1522	2	2	1	1	2	1	1	1	1	1	1	1	1	1	1	2	1	1	1	1	1	bade1|BATDEDRAFT_17771 bade1|BATDEDRAFT_20707 allma|AMAG_06474T0 allma|AMAG_15489T0 bade2|BDET_01885 bade2|BDET_06546 phbl|estExt_Genewise1Plus.C_380029 phbl|e_gw1.5.489.1 unre|URET_01910 usma|UM00934 sppu|SPPG_04598T0 trru|TERG_07588T0 coim|CIMG_04062T0 mica|MCYG_01172T0 fugr|FGSG_10825T0 pytr|PTRT_04270 necr|NCU06512T0 crne|CNAG_01890T0 hopo1|gm_asm316-0.21 hopo2|mkr_asm316-aug-0.1 pugr|PGTT_02…
all_1523	0	0	0	0	0	2	1	2	2	3	2	1	2	2	1	2	0	1	0	2	2	coci|CC1G_01001T0 coci|CC1G_09005T0 coci|CC1G_05774T0 phbl|e_gw1.1.943.1 phbl|gw1.2.121.1 unre|URET_04973 usma|UM03715 coim|CIMG_09331T0 mica|MCYG_00927T0 trru|TERG_00480T0 necr|NCU01059T0 fugr|FGSG_01892T0 coim|CIMG_12351T0 unre|URET_04850 trru|TERG_05316T0 mica|MCYG_03865T0 pytr|PTRT_09394 crne|CNAG_03240T0 fugr|FGSG_00659T0 blde|BDBG_02785T0 blde|BDBG_06657T0 boci|BC1T_09286 arbe|ARB_03253 asn…
all_1524	1	1	1	1	2	2	1	1	1	2	1	1	1	1	1	1	2	1	1	1	1	coci|CC1G_02328T0 coci|CC1G_04531T0 pugr|PGTT_05421 pugr|PGTT_12824 allma|AMAG_07346T0 allma|AMAG_08248T0 unre|URET_03498 usma|UM00737 sppu|SPPG_05816T0 trru|TERG_01198T0 coim|CIMG_10227T0 mica|MCYG_03166T0 necr|NCU00396T0 fugr|FGSG_07245T0 phbl|estExt_Genemark1.C_300103 hopo2|gm_asm244-0.33 hopo1|gm_asm244-0.33 bade1|BATDEDRAFT_29900 pytr|PTRT_10185 bade2|BDET_05083 crne|CNAG_00464T0 asni|ANID_0…
all_1525	1	1	1	1	1	1	1	1	1	2	1	1	1	1	1	4	1	1	1	1	1	coci|CC1G_03516T0 coci|CC1G_10298T0 phbl|estExt_Genemark1.C_50606 phbl|e_gw1.18.235.1 phbl|Genemark1.11154_g phbl|gw1.3.702.1 unre|URET_01689 usma|UM04817 sppu|SPPG_01407T0 trru|TERG_06871T0 coim|CIMG_04470T0 mica|MCYG_05688T0 pytr|PTRT_08128 necr|NCU03263T0 fugr|FGSG_06885T0 crne|CNAG_01824T0 pugr|PGTT_09931 bade1|BATDEDRAFT_35072 bade2|BDET_04929 hopo2|gm_asm226-0.107 hopo1|gm_asm226-0.107 allm…
all_1526	0	0	0	0	0	1	0	0	3	3	1	0	3	1	2	1	0	2	0	1	1	coci|CC1G_04714T0 coci|CC1G_10192T0 coci|CC1G_06452T0 fugr|FGSG_07785T0 fugr|FGSG_11098T0 usma|UM02803 usma|UM03645 usma|UM03122 usma|UM03559 usma|UM04889 usma|UM03121 usma|UM03560 unre|URET_02163 coim|CIMG_13295T0 trru|TERG_02719T0 mica|MCYG_08683T0 pytr|PTRT_04447 necr|NCU04168T0 phbl|Phybl1.fgeneshPB_pg.10__333 necr|NCU09904T0 pytr|PTRT_05316 fugr|FGSG_08534T0 arbe|ARB_07868 boci|BC1T_11514 bo…
all_1527	0	0	0	0	2	3	2	1	0	3	1	1	1	3	1	1	0	1	1	3	1	coci|CC1G_05151T0 coci|CC1G_09018T0 coci|CC1G_11855T0 allma|AMAG_01087T0 allma|AMAG_05269T0 unre|URET_02974 usma|UM01485 sppu|SPPG_08200T0 trru|TERG_02361T0 coim|CIMG_02873T0 mica|MCYG_07152T0 trru|TERG_01524T0 fugr|FGSG_04235T0 necr|NCU07590T0 phbl|estExt_Genewise1Plus.C_20483 crne|CNAG_06617T0 pytr|PTRT_02463 asni|ANID_10661T0 blde|BDBG_05793T0 arbe|ARB_01559 mica|MCYG_01771T0 trru|TERG_08588T0…
all_1528	1	1	1	1	2	1	1	1	1	2	1	1	1	1	1	3	1	1	1	1	1	coci|CC1G_05490T0 coci|CC1G_11606T0 allma|AMAG_00545T0 allma|AMAG_02056T0 phbl|estExt_Genemark1.C_110020 phbl|fgenesh1_pm.16_#_44 phbl|estExt_fgenesh1_pm.C_140040 unre|URET_04035 usma|UM00872 sppu|SPPG_03269T0 trru|TERG_04454T0 coim|CIMG_06366T0 mica|MCYG_01943T0 pytr|PTRT_00636 necr|NCU04118T0 fugr|FGSG_07421T0 pugr|PGTT_18363 bade1|BATDEDRAFT_28653 bade2|BDET_06431 crne|CNAG_04347T0 hopo1|gm_as…
all_1529	1	1	1	1	1	2	1	1	2	2	1	1	1	2	1	2	0	1	1	1	1	coci|CC1G_05864T0 coci|CC1G_10441T0 phbl|estExt_Genewise1Plus.C_21340 phbl|Phybl1.fgeneshPB_pm.2__159 unre|URET_06489 usma|UM04128 sppu|SPPG_06565T0 trru|TERG_02799T0 coim|CIMG_11468T0 mica|MCYG_04286T0 pytr|PTRT_05096 necr|NCU11365T0 fugr|FGSG_02467T0 crne|CNAG_06036T0 bade1|BATDEDRAFT_24818 hopo1|gm_asm84-0.227 hopo2|gm_asm84-0.227 bade2|BDET_05021 mica|MCYG_08588T0 allma|AMAG_02854T0 arbe|ARB_…
all_1530	0	0	0	0	2	1	2	2	2	4	0	1	3	1	1	2	0	2	0	1	0	coci|CC1G_07194T0 coci|CC1G_10304T0 coci|CC1G_09851T0 allma|AMAG_11219T0 allma|AMAG_15060T0 phbl|fgenesh1_pg.20_#_227 phbl|Genemark1.1539_g boci|BC1T_10921 boci|BC1T_11636 pytr|PTRT_00490 fugr|FGSG_01737T0 crne|CNAG_06497T0 usma|UM01938 necr|NCU08783T0 mica|MCYG_03615T0 trru|TERG_05044T0 pytr|PTRT_10343 usma|UM01852 fugr|FGSG_01765T0 fugr|FGSG_13224T0 asni|ANID_05262T0 arbe|ARB_03003 blde|BDBG_05…
all_1531	1	1	2	2	2	1	1	1	1	2	1	1	2	1	1	0	1	1	1	1	1	coci|CC1G_07213T0 coci|CC1G_09463T0 allma|AMAG_08820T0 allma|AMAG_16381T0 unre|URET_03646 usma|UM02982 sppu|SPPG_03939T0 trru|TERG_07820T0 coim|CIMG_06831T0 mica|MCYG_01665T0 pytr|PTRT_09910 fugr|FGSG_05898T0 necr|NCU01266T0 pugr|PGTT_13407 bade2|BDET_00384 bade1|BATDEDRAFT_85754 crne|CNAG_02867T0 hopo2|mkr_asm85-snap-0.69 hopo1|gm_asm85-0.187 hopo2|mkr_asm85-snap-0.70 fugr|FGSG_02980T0 hopo1|gm_…
all_1532	1	1	1	1	3	1	1	1	1	1	1	1	1	1	2	2	1	1	1	1	1	necr|NCU00422T0 necr|NCU00422T1 allma|AMAG_05095T0 allma|AMAG_11534T0 allma|AMAG_10937T0 unre|URET_04871 usma|UM05665 sppu|SPPG_01733T0 trru|TERG_05337T0 coim|CIMG_09441T0 mica|MCYG_03886T0 pytr|PTRT_01756 fugr|FGSG_06955T0 phbl|estExt_Genewise1Plus.C_21242 pugr|PGTT_08880 bade1|BATDEDRAFT_33502 crne|CNAG_00935T0 hopo1|gm_asm110-0.18 hopo2|mkr_asm110-snap-0.3 bade2|BDET_06809 coci|CC1G_06342T0 ph…
all_1533	1	1	0	0	2	2	1	1	1	1	1	1	2	1	2	1	2	1	1	1	2	necr|NCU02639T0 necr|NCU02639T1 allma|AMAG_01226T0 allma|AMAG_05415T0 unre|URET_07229 usma|UM04872 unre|URET_07230 sppu|SPPG_07423T0 trru|TERG_00748T0 coim|CIMG_03406T0 mica|MCYG_00321T0 pytr|PTRT_06715 crne|CNAG_00930T0 fugr|FGSG_06098T0 pugr|PGTT_01873 bade2|BDET_03321 bade1|BATDEDRAFT_9716 phbl|estExt_Genemark1.C_230050 coci|CC1G_05760T0 pugr|PGTT_12232 fugr|FGSG_01962T0 boci|BC1T_00121 blde|B…
all_1534	2	0	1	1	3	1	2	1	1	1	1	1	1	1	2	1	1	1	1	1	1	necr|NCU03122T0 necr|NCU03122T1 allma|AMAG_15672T0 allma|AMAG_17086T0 allma|AMAG_15673T0 unre|URET_01552 usma|UM04265 sppu|SPPG_04786T0 trru|TERG_02044T0 coim|CIMG_10876T0 mica|MCYG_07588T0 fugr|FGSG_11805T0 pytr|PTRT_07825 phbl|e_gw1.1.243.1 hopo1|gm_asm259-0.175 hopo2|mkr_asm259-snap-0.29 pugr|PGTT_16671 crne|CNAG_01773T0 bade1|BATDEDRAFT_87039 bade1|BATDEDRAFT_87317 coci|CC1G_01942T0 asni|ANID…
all_1535	1	1	1	1	2	1	1	1	1	1	1	1	1	1	2	2	1	1	2	1	1	necr|NCU03749T0 necr|NCU03749T1 allma|AMAG_07403T0 allma|AMAG_08303T0 phbl|e_gw1.19.355.1 phbl|Phybl1.fgeneshPB_pg.3__202 unre|URET_05011 usma|UM00589 sppu|SPPG_04613T0 trru|TERG_08468T0 coim|CIMG_09281T0 pytr|PTRT_05911 mica|MCYG_05074T0 fugr|FGSG_13072T0 crne|CNAG_01128T0 pugr|PGTT_02157 hopo1|gm_ctg00362-0.10 hopo2|mkr_ctg00362-snap-0.1 bade1|BATDEDRAFT_89140 bade2|BDET_02831 sppu|SPPG_06726T0…
all_1536	1	1	1	1	2	1	1	1	1	1	2	1	1	1	2	2	1	1	1	1	1	necr|NCU03833T0 necr|NCU03833T1 allma|AMAG_11106T0 allma|AMAG_16414T0 phbl|Phybl1.estExt_fgeneshPB_pm.C_220012 phbl|Phybl1.estExt_Genewise1.C_200111 unre|URET_03064 usma|UM01276 sppu|SPPG_03259T0 trru|TERG_06573T0 coim|CIMG_02704T1 mica|MCYG_05393T0 pytr|PTRT_10511 fugr|FGSG_07404T0 hopo2|gm_asm97-0.51 hopo1|gm_asm97-0.51 pugr|PGTT_04308 bade1|BATDEDRAFT_86479 crne|CNAG_00888T0 bade2|BDET_03662 c…
all_1537	1	1	2	2	2	1	1	1	1	1	1	1	1	1	2	1	1	1	1	1	1	necr|NCU03846T0 necr|NCU03846T1 allma|AMAG_11004T0 allma|AMAG_11612T0 unre|URET_04808 usma|UM02177 sppu|SPPG_03329T0 trru|TERG_05282T0 coim|CIMG_09505T0 mica|MCYG_03834T0 pytr|PTRT_06137 fugr|FGSG_02630T0 phbl|estExt_Genewise1Plus.C_160120 bade2|BDET_00761 bade1|BATDEDRAFT_8379 crne|CNAG_01123T0 pugr|PGTT_03134 hopo1|gm_asm6-1.155 hopo2|mkr_asm6-aug-1.7 hopo1|gm_asm6-1.143 hopo2|mkr_asm6-snap-1.3…
all_1538	1	1	1	1	2	1	1	1	1	1	1	1	1	2	2	1	1	1	1	1	2	necr|NCU06402T0 necr|NCU06402T1 allma|AMAG_13386T0 allma|AMAG_13641T0 unre|URET_07066 usma|UM05880 sppu|SPPG_06274T0 trru|TERG_08545T0 unre|URET_02575 coim|CIMG_08508T0 mica|MCYG_02805T0 pytr|PTRT_08440 fugr|FGSG_09830T0 pugr|PGTT_07027 crne|CNAG_01737T0 phbl|estExt_Genewise1.C_10087 hopo2|gm_asm134-1.125 hopo1|gm_asm134-1.125 bade2|BDET_02840 bade1|BATDEDRAFT_19828 coci|CC1G_04738T0 blde|BDBG_09…
all_1539	1	1	1	1	2	1	1	1	1	1	1	1	1	1	2	3	1	1	1	1	1	necr|NCU09377T0 necr|NCU09377T1 allma|AMAG_06612T0 allma|AMAG_12765T0 phbl|estExt_fgenesh1_pm.C_210016 phbl|estExt_Genewise1Plus.C_140155 phbl|estExt_Genewise1.C_360092 unre|URET_02693 usma|UM05365 sppu|SPPG_06196T0 trru|TERG_05581T0 coim|CIMG_08717T0 pytr|PTRT_08110 fugr|FGSG_01369T0 mica|MCYG_02602T0 crne|CNAG_06696T0 hopo2|gm_asm71-0.195 hopo1|gm_asm71-0.195 bade1|BATDEDRAFT_21030 pugr|PGTT_19…
all_1540	1	1	1	1	2	1	1	1	1	1	1	1	1	1	2	2	2	1	1	1	1	necr|NCU10007T0 necr|NCU10007T1 allma|AMAG_12137T0 allma|AMAG_13196T0 phbl|Genemark1.2108_g phbl|Phybl1.estExt_Genewise1Plus.C_30113 unre|URET_03588 usma|UM03270 sppu|SPPG_07315T0 trru|TERG_01281T0 coim|CIMG_10106T0 mica|MCYG_03080T0 pytr|PTRT_06196 fugr|FGSG_08700T0 bade2|BDET_02693 bade1|BATDEDRAFT_16799 hopo1|gm_asm174-0.77 crne|CNAG_05653T0 hopo2|mkr_asm174-snap-0.13 pugr|PGTT_09192 coci|CC1G…
all_1541	1	1	1	1	2	1	1	1	1	1	1	2	1	1	2	1	2	1	1	1	1	necr|NCU11951T0 necr|NCU11951T1 pugr|PGTT_13064 pugr|PGTT_13065 allma|AMAG_05955T0 allma|AMAG_09429T0 crne|CNAG_06026T0 crne|CNAG_06088T0 sppu|SPPG_05868T0 usma|UM00595 trru|TERG_07149T0 coim|CIMG_01452T0 mica|MCYG_06455T0 pytr|PTRT_06083 fugr|FGSG_10746T0 phbl|estExt_Genewise1.C_130033 bade1|BATDEDRAFT_37247 bade2|BDET_06936 unre|URET_05144 hopo1|gm_asm331-0.56 hopo2|gm_asm331-0.56 coci|CC1G_067…
all_1542	1	1	1	1	2	1	1	1	1	1	1	1	2	1	1	1	3	1	1	1	1	pugr|PGTT_00219 pugr|PGTT_04508 pugr|PGTT_02354 allma|AMAG_04443T0 allma|AMAG_16169T0 unre|URET_03133 usma|UM05956 sppu|SPPG_07511T0 trru|TERG_06417T0 coim|CIMG_02624T0 mica|MCYG_05244T0 necr|NCU04191T0 pytr|PTRT_01061 fugr|FGSG_13131T0 phbl|Genemark1.4259_g hopo2|gm_asm5-0.152 hopo1|gm_asm5-0.152 bade2|BDET_01606 bade1|BATDEDRAFT_85178 crne|CNAG_05822T0 coci|CC1G_11179T0 fugr|FGSG_13132T0 blde|B…
all_1543	1	1	1	1	2	1	2	1	1	1	1	1	1	1	1	2	2	1	1	1	1	pugr|PGTT_00476 pugr|PGTT_11219 allma|AMAG_01778T0 allma|AMAG_04277T0 phbl|estExt_Genemark1.C_390075 phbl|estExt_Genewise1Plus.C_130211 asni|ANID_01102T0 asni|ANID_10529T0 unre|URET_03331 usma|UM00941 sppu|SPPG_04116T0 trru|TERG_06370T0 coim|CIMG_09059T0 pytr|PTRT_06000 necr|NCU00447T0 fugr|FGSG_04102T0 crne|CNAG_01477T0 bade1|BATDEDRAFT_17918 hopo2|mkr_asm130-aug-0.2 hopo1|gm_asm130-0.166 bade2|…
all_1544	0	1	0	0	0	0	0	0	0	0	0	0	0	0	0	0	25	0	0	0	0	pugr|PGTT_00905 pugr|PGTT_03348 pugr|PGTT_12646 pugr|PGTT_20442 pugr|PGTT_16335 pugr|PGTT_15116 pugr|PGTT_09834 pugr|PGTT_18613 pugr|PGTT_03172 pugr|PGTT_05408 pugr|PGTT_16321 pugr|PGTT_12045 pugr|PGTT_05349 pugr|PGTT_04603 pugr|PGTT_11871 pugr|PGTT_11600 pugr|PGTT_04905 pugr|PGTT_08116 pugr|PGTT_17441 pugr|PGTT_05307 pugr|PGTT_14567 pugr|PGTT_11604 pugr|PGTT_05406 pugr|PGTT_08128 pugr|PGTT_12034…
all_1545	0	0	0	0	0	0	0	0	0	0	0	0	0	0	0	0	26	0	0	0	0	pugr|PGTT_12991 pugr|PGTT_10548 pugr|PGTT_12346 pugr|PGTT_01406 pugr|PGTT_16170 pugr|PGTT_05779 pugr|PGTT_05668 pugr|PGTT_02194 pugr|PGTT_17223 pugr|PGTT_18083 pugr|PGTT_11721 pugr|PGTT_04752 pugr|PGTT_06117 pugr|PGTT_17239 pugr|PGTT_03757 pugr|PGTT_17107 pugr|PGTT_15829 pugr|PGTT_19159 pugr|PGTT_07358 pugr|PGTT_08492 pugr|PGTT_09451 pugr|PGTT_04750 pugr|PGTT_06118 pugr|PGTT_09800 pugr|PGTT_06121…
all_1546	1	1	1	1	2	1	1	1	1	1	1	1	1	1	1	1	3	2	1	1	1	pugr|PGTT_03294 pugr|PGTT_08661 pugr|PGTT_12515 allma|AMAG_03020T0 allma|AMAG_10300T0 unre|URET_00965 usma|UM01416 sppu|SPPG_05353T0 trru|TERG_03288T0 coim|CIMG_01019T0 mica|MCYG_04682T0 pytr|PTRT_11709 fugr|FGSG_00501T0 necr|NCU08111T0 hopo2|aug_msk_asm88-0.170 hopo1|gm_asm88-0.214 bade1|BATDEDRAFT_19880 phbl|estExt_fgenesh1_pm.C_220015 crne|CNAG_00434T0 bade2|BDET_02927 coci|CC1G_14139T0 pytr|P…
all_1547	1	1	1	1	4	1	1	1	1	1	1	1	1	1	1	1	2	1	1	1	1	pugr|PGTT_03805 pugr|PGTT_16280 allma|AMAG_03511T0 allma|AMAG_04833T0 allma|AMAG_07389T0 allma|AMAG_08276T0 unre|URET_04862 usma|UM04021 sppu|SPPG_01661T0 trru|TERG_05329T0 coim|CIMG_09450T0 mica|MCYG_03878T0 fugr|FGSG_09760T0 pytr|PTRT_09221 necr|NCU08663T0 crne|CNAG_02672T0 hopo2|gm_asm127-0.151 hopo1|gm_asm127-0.151 phbl|estExt_fgenesh1_pm.C_50014 bade2|BDET_00361 bade1|BATDEDRAFT_8015 coci|CC…
all_1548	1	1	1	3	2	1	1	1	1	1	1	1	1	1	1	1	2	1	1	1	1	pugr|PGTT_03991 pugr|PGTT_19201 allma|AMAG_01067T0 allma|AMAG_05249T0 unre|URET_05467 usma|UM04380 sppu|SPPG_02343T0 trru|TERG_01068T0 coim|CIMG_01760T0 mica|MCYG_03306T0 necr|NCU02422T0 fugr|FGSG_13660T0 pytr|PTRT_01866 crne|CNAG_01445T0 phbl|Phybl1.e_gw1.3.55.1 hopo1|gm_asm84-0.235 bade2|BDET_00708 bade1|BATDEDRAFT_18386 hopo2|mkr_asm84-snap-0.54 hopo2|mkr_asm84-snap-0.53 hopo2|mkr_asm84-snap-0…
all_1549	1	1	2	2	2	1	1	1	1	1	1	1	1	1	1	1	2	1	1	1	1	pugr|PGTT_04538 pugr|PGTT_04551 allma|AMAG_12938T0 allma|AMAG_14165T0 unre|URET_02537 usma|UM04718 sppu|SPPG_05752T0 trru|TERG_05404T0 coim|CIMG_08462T0 mica|MCYG_02766T0 pytr|PTRT_08144 necr|NCU02018T0 fugr|FGSG_09216T0 phbl|Phybl1.fgeneshPB_pg.3__944 crne|CNAG_03410T0 bade1|BATDEDRAFT_35997 bade2|BDET_01892 hopo2|mkr_asm343-aug-0.2 hopo1|gm_asm343-0.41 hopo1|gm_ctg02089-0.10 hopo2|mkr_ctg02089-…
all_1550	1	1	1	1	2	1	2	1	0	1	1	1	1	1	1	1	3	2	1	1	1	pugr|PGTT_04545 pugr|PGTT_13928 pugr|PGTT_19855 allma|AMAG_07238T0 allma|AMAG_08146T0 unre|URET_07217 usma|UM03607 sppu|SPPG_01278T0 trru|TERG_03083T0 coim|CIMG_03391T0 mica|MCYG_04845T0 necr|NCU01632T0 fugr|FGSG_04287T0 phbl|Phybl1.estExt_Genewise1Plus.C_330059 crne|CNAG_03701T0 bade1|BATDEDRAFT_13796 bade2|BDET_06667 hopo2|mkr_asm121-aug-0.3 pytr|PTRT_01344 hopo1|gm_asm121-0.44 coci|CC1G_09809T…
all_1551	1	1	1	1	2	1	1	1	1	1	1	1	1	1	1	3	2	1	1	1	1	pugr|PGTT_06436 pugr|PGTT_13966 allma|AMAG_00824T0 allma|AMAG_02328T0 phbl|estExt_fgenesh1_pm.C_200047 phbl|Phybl1.fgeneshPB_pm.4__59 unre|URET_07117 usma|UM06185 sppu|SPPG_00972T0 trru|TERG_07093T0 coim|CIMG_03271T0 mica|MCYG_06497T0 necr|NCU06543T0 fugr|FGSG_09661T0 pytr|PTRT_04840 bade1|BATDEDRAFT_35120 crne|CNAG_06431T0 hopo1|gm_asm17-0.231 bade2|BDET_04753 hopo2|mkr_asm17-snap-0.48 phbl|estE…
all_1552	1	1	1	1	4	1	1	1	1	1	1	1	1	1	1	2	2	1	1	1	1	pugr|PGTT_07510 pugr|PGTT_12520 allma|AMAG_07183T0 allma|AMAG_08092T0 allma|AMAG_14461T0 allma|AMAG_12494T0 phbl|estExt_fgenesh1_pg.C_10398 phbl|estExt_fgenesh1_pg.C_50163 sppu|SPPG_02627T0 unre|URET_01197 trru|TERG_00004T0 coim|CIMG_01266T0 mica|MCYG_00469T0 pytr|PTRT_06494 fugr|FGSG_08443T0 necr|NCU03973T0 crne|CNAG_03436T0 bade2|BDET_06834 bade1|BATDEDRAFT_20287 hopo2|gm_asm123-0.187 hopo1|gm_…
all_1553	1	1	1	1	2	1	1	1	1	1	1	1	1	1	1	2	3	1	1	1	1	pugr|PGTT_07519 pugr|PGTT_12509 pugr|PGTT_07521 allma|AMAG_06103T0 allma|AMAG_09276T0 phbl|Phybl1.estExt_fgeneshPB_pg.C_120053 phbl|Phybl1.estExt_fgeneshPB_pg.C_400087 unre|URET_03473 usma|UM00871 sppu|SPPG_04106T0 coim|CIMG_10259T0 trru|TERG_07346T0 mica|MCYG_06261T0 pytr|PTRT_11385 fugr|FGSG_11594T0 necr|NCU04410T0 bade1|BATDEDRAFT_34495 bade2|BDET_03328 crne|CNAG_01250T0 hopo2|gm_asm284-0.64 h…
all_1554	1	1	1	0	3	1	1	1	1	1	1	1	1	1	1	3	2	1	1	1	1	pugr|PGTT_07955 pugr|PGTT_17181 allma|AMAG_01455T0 allma|AMAG_05655T0 allma|AMAG_06702T0 phbl|estExt_Genewise1Plus.C_60258 phbl|Genemark1.14000_g unre|URET_04001 usma|UM01095 sppu|SPPG_07881T0 trru|TERG_04404T0 coim|CIMG_06403T0 mica|MCYG_02015T0 fugr|FGSG_01667T0 necr|NCU08743T0 crne|CNAG_02761T0 pytr|PTRT_01258 bade1|BATDEDRAFT_23108 bade2|BDET_03318 hopo1|gm_asm213-0.58 coci|CC1G_04113T0 phbl|…
all_1555	1	1	2	2	2	1	1	1	1	1	1	1	1	1	1	1	2	1	1	1	1	pugr|PGTT_09736 pugr|PGTT_09750 allma|AMAG_07542T0 allma|AMAG_16921T0 sppu|SPPG_02586T0 trru|TERG_05320T0 coim|CIMG_09458T0 mica|MCYG_03869T0 unre|URET_04853 pytr|PTRT_09234 necr|NCU08022T0 fugr|FGSG_04282T0 phbl|Phybl1.fgeneshPB_pg.13__202 bade1|BATDEDRAFT_86022 bade2|BDET_01477 hopo1|gm_asm30-0.163 hopo2|mkr_asm30-snap-0.28 hopo1|gm_ctg04060-0.4 hopo2|aug_msk_ctg04060-0.3 coci|CC1G_03776T0 crne…
all_1556	1	1	1	1	2	1	1	1	1	1	1	1	1	1	1	3	2	1	1	1	1	pugr|PGTT_10963 pugr|PGTT_16076 allma|AMAG_03056T0 allma|AMAG_10333T0 phbl|e_gw1.4.827.1 phbl|fgenesh1_pm.21_#_29 phbl|e_gw1.40.13.1 unre|URET_01377 usma|UM02531 sppu|SPPG_08302T0 trru|TERG_02155T0 coim|CIMG_10929T0 mica|MCYG_07483T0 necr|NCU00632T0 pytr|PTRT_07830 fugr|FGSG_08539T0 bade2|BDET_01766 bade1|BATDEDRAFT_14025 hopo2|gm_ctg07977-0.10 hopo1|gm_ctg07977-0.10 crne|CNAG_03078T0 coci|CC1G_1…
all_1557	1	1	1	1	2	1	1	2	1	1	1	1	0	1	1	3	2	1	1	1	1	pugr|PGTT_11020 pugr|PGTT_11081 allma|AMAG_06093T0 allma|AMAG_09285T0 phbl|fgenesh1_kg.2_#_186_#_2928_1_CBNA_CBNB_CBNC_CBNF phbl|fgenesh1_pg.11_#_193 phbl|estExt_Genewise1.C_80155 unre|URET_06914 usma|UM02182 sppu|SPPG_01991T0 trru|TERG_00823T0 coim|CIMG_01997T0 mica|MCYG_01026T0 pytr|PTRT_02706 necr|NCU01399T0 crne|CNAG_01116T0 bade1|BATDEDRAFT_27870 bade2|BDET_08007 hopo2|snap_msk_asm105-0.107 …
all_1558	2	2	1	1	2	1	2	1	1	1	1	1	1	1	1	2	2	0	0	1	1	pugr|PGTT_12324 pugr|PGTT_19836 allma|AMAG_03775T0 allma|AMAG_06925T0 phbl|gw1.8.186.1 phbl|Phybl1.estExt_Genewise1Plus.C_220091 unre|URET_05839 usma|UM06298 coim|CIMG_07032T0 mica|MCYG_01469T0 trru|TERG_08016T0 fugr|FGSG_07832T0 bade1|BATDEDRAFT_5214 hopo2|mkr_asm66-aug-0.13 hopo1|gm_asm66-0.152 necr|NCU11307T0 bade2|BDET_01534 crne|CNAG_05154T0 bade2|BDET_01536 bade1|BATDEDRAFT_34308 coci|CC1G_…
all_1559	1	1	1	1	2	1	1	1	1	1	1	1	1	1	1	3	2	1	1	1	1	pugr|PGTT_14756 pugr|PGTT_18912 allma|AMAG_01594T0 allma|AMAG_04090T0 phbl|estExt_Genewise1.C_20206 phbl|estExt_Genewise1.C_380027 phbl|e_gw1.5.866.1 unre|URET_04737 usma|UM03022 sppu|SPPG_03943T0 trru|TERG_01550T0 coim|CIMG_13625T0 mica|MCYG_06151T0 necr|NCU03635T0 pytr|PTRT_02842 fugr|FGSG_05916T0 crne|CNAG_05556T0 bade1|BATDEDRAFT_91609 bade2|BDET_06529 hopo2|gm_asm370-0.111 hopo1|gm_asm370-0.…
all_1560	1	1	1	2	2	1	1	1	1	1	1	1	1	1	1	2	2	1	1	1	1	pugr|PGTT_15360 pugr|PGTT_16527 allma|AMAG_00563T0 allma|AMAG_02073T0 phbl|estExt_fgenesh1_pg.C_250245 phbl|Genemark1.5910_g unre|URET_05126 usma|UM03736 sppu|SPPG_04248T0 trru|TERG_07168T0 coim|CIMG_01470T0 mica|MCYG_06438T0 pytr|PTRT_06019 bade1|BATDEDRAFT_12855 necr|NCU06787T0 bade2|BDET_05780 fugr|FGSG_14036T0 crne|CNAG_05782T0 hopo1|gm_asm279-0.70 hopo2|mkr_asm279-snap-0.11 hopo2|mkr_asm279-…
all_1561	1	1	1	1	2	1	1	1	1	1	1	1	1	1	1	3	2	1	1	1	1	pugr|PGTT_15446 pugr|PGTT_17617 allma|AMAG_03130T0 allma|AMAG_10400T0 phbl|estExt_Genewise1.C_30889 phbl|estExt_Genewise1Plus.C_120106 phbl|estExt_fgenesh1_pm.C_70069 unre|URET_05736 usma|UM04839 sppu|SPPG_04176T0 trru|TERG_02895T0 coim|CIMG_07165T0 mica|MCYG_08484T0 necr|NCU02744T0 fugr|FGSG_01154T0 pytr|PTRT_08935 hopo2|mkr_asm100-aug-0.21 hopo1|gm_asm100-0.175 crne|CNAG_00034T0 bade2|BDET_0488…
all_1562	1	1	1	2	2	1	1	1	1	1	1	1	1	1	1	1	3	1	1	1	1	pugr|PGTT_15714 pugr|PGTT_18175 pugr|PGTT_16449 allma|AMAG_07900T0 allma|AMAG_09594T0 unre|URET_02427 usma|UM03307 sppu|SPPG_03999T0 trru|TERG_05930T0 coim|CIMG_08167T0 mica|MCYG_02256T0 pytr|PTRT_11283 necr|NCU06353T0 fugr|FGSG_09781T0 bade1|BATDEDRAFT_84548 bade2|BDET_00224 hopo1|gm_asm49-1.189 crne|CNAG_00589T0 phbl|e_gw1.2.588.1 hopo2|mkr_asm49-snap-1.37 hopo2|mkr_asm49-snap-1.39 coci|CC1G_02…
all_1563	1	1	1	1	2	1	1	1	1	1	1	1	1	1	1	3	2	1	1	1	1	pugr|PGTT_17772 pugr|PGTT_20437 allma|AMAG_05859T0 allma|AMAG_12173T0 phbl|estExt_fgenesh1_pm.C_210039 phbl|fgenesh1_kg.27_#_38_#_177_2_CBNA_CBNB_CBNC_CBNF phbl|Phybl1.fgeneshPB_pm.39__1 unre|URET_04052 usma|UM05041 sppu|SPPG_04676T0 trru|TERG_04478T0 coim|CIMG_06346T0 mica|MCYG_01924T0 necr|NCU01452T0 fugr|FGSG_07480T0 pytr|PTRT_01000 crne|CNAG_04004T0 bade2|BDET_08247 bade1|BATDEDRAFT_33774 hop…
all_1564	1	1	2	2	3	1	1	1	1	1	1	1	1	1	1	1	1	1	1	1	1	allma|AMAG_00065T0 allma|AMAG_10615T0 allma|AMAG_10616T0 unre|URET_05406 usma|UM06328 sppu|SPPG_00759T0 trru|TERG_01103T0 coim|CIMG_01686T0 mica|MCYG_03269T0 necr|NCU04535T0 pytr|PTRT_01528 fugr|FGSG_10528T0 phbl|estExt_Genemark1.C_70099 crne|CNAG_03368T0 pugr|PGTT_04638 bade2|BDET_04603 bade1|BATDEDRAFT_88983 hopo1|gm_asm315-0.88 hopo2|mkr_asm315-snap-0.10 hopo2|mkr_asm315-snap-0.14 hopo1|gm_asm…
all_1565	1	1	1	2	4	1	1	1	1	1	1	1	1	1	1	1	1	1	1	1	1	allma|AMAG_00166T0 allma|AMAG_10729T0 allma|AMAG_17490T0 allma|AMAG_00167T0 unre|URET_06974 usma|UM02545 sppu|SPPG_06606T0 trru|TERG_02676T0 coim|CIMG_02087T0 fugr|FGSG_07854T0 necr|NCU09297T0 pytr|PTRT_11672 mica|MCYG_08389T0 phbl|fgenesh1_pm.22_#_12 crne|CNAG_01959T0 bade1|BATDEDRAFT_34034 hopo1|gm_asm96-0.144 bade2|BDET_00583 pugr|PGTT_19013 hopo2|snap_msk_asm96-0.86 hopo2|snap_msk_asm96-0.71 …
all_1566	1	1	1	0	2	2	1	1	1	2	1	1	1	2	1	1	1	1	1	2	1	allma|AMAG_00396T0 allma|AMAG_01915T0 mica|MCYG_02215T0 mica|MCYG_05150T0 arbe|ARB_01335 arbe|ARB_04384 trru|TERG_04759T0 trru|TERG_06332T0 unre|URET_02220 usma|UM00484 sppu|SPPG_00718T0 coim|CIMG_07917T0 necr|NCU07280T0 fugr|FGSG_05845T0 pytr|PTRT_11237 pugr|PGTT_06041 crne|CNAG_04678T0 phbl|Phybl1.estExt_Genewise1.C_20405 bade1|BATDEDRAFT_25092 hopo1|gm_asm9-1.74 bade2|BDET_04699 coci|CC1G_0302…
all_1567	1	1	1	1	4	1	1	1	1	1	1	1	1	1	1	2	1	1	1	1	1	allma|AMAG_00405T0 allma|AMAG_01925T0 allma|AMAG_05560T0 allma|AMAG_01362T0 phbl|estExt_Genewise1Plus.C_180235 phbl|Genemark1.14551_g unre|URET_06842 usma|UM05544 sppu|SPPG_07832T0 trru|TERG_00966T0 coim|CIMG_01893T0 mica|MCYG_03405T0 pytr|PTRT_03192 fugr|FGSG_00337T0 necr|NCU02283T0 pugr|PGTT_06479 crne|CNAG_04272T0 bade1|BATDEDRAFT_17461 hopo1|gm_asm377-0.117 bade2|BDET_07618 hopo2|mkr_asm377-s…
all_1568	1	1	1	1	4	1	1	1	1	1	1	1	1	1	1	2	1	1	1	1	1	allma|AMAG_00533T0 allma|AMAG_02045T0 allma|AMAG_07888T0 allma|AMAG_09600T0 phbl|e_gw1.14.317.1 phbl|fgenesh1_kg.39_#_25_#_2485_1_CBNA_CBNB_CBNC_CBNF unre|URET_00409 usma|UM06262 sppu|SPPG_02984T0 trru|TERG_02343T0 coim|CIMG_00343T0 mica|MCYG_08008T0 fugr|FGSG_08680T0 pytr|PTRT_08294 necr|NCU03154T0 bade1|BATDEDRAFT_89522 bade2|BDET_06341 crne|CNAG_02866T0 pugr|PGTT_13061 hopo1|gm_asm39-0.184 hop…
all_1569	1	1	1	2	2	1	1	1	1	1	1	1	1	1	1	2	1	1	1	1	2	allma|AMAG_00539T0 allma|AMAG_02051T0 phbl|fgenesh1_pg.19_#_176 phbl|Genemark1.278_g unre|URET_01715 usma|UM05668 sppu|SPPG_04272T0 trru|TERG_06847T0 coim|CIMG_04495T0 mica|MCYG_05665T0 fugr|FGSG_01497T0 necr|NCU03116T0 pytr|PTRT_10268 pugr|PGTT_11709 crne|CNAG_03763T0 bade2|BDET_06685 bade1|BATDEDRAFT_91373 hopo1|gm_asm156-0.149 hopo2|mkr_asm156-aug-0.9 hopo2|mkr_asm156-aug-0.10 coci|CC1G_00289T…
all_1570	2	2	2	1	2	1	1	1	1	1	1	1	1	1	1	1	1	1	1	1	1	allma|AMAG_00580T0 allma|AMAG_02089T0 coim|CIMG_09916T0 unre|URET_06057 trru|TERG_06654T0 mica|MCYG_05475T0 fugr|FGSG_05775T0 necr|NCU02202T0 phbl|e_gw1.1.253.1 pytr|PTRT_02776 crne|CNAG_03670T0 bade1|BATDEDRAFT_20725 hopo2|mkr_asm373-aug-0.9 hopo1|gm_asm373-0.61 hopo1|gm_asm224-0.149 bade2|BDET_06505 sppu|SPPG_05208T0 usma|UM03841 pugr|PGTT_15298 bade1|BATDEDRAFT_14363 bade2|BDET_08066 coci|CC1G…
all_1571	1	1	1	1	2	1	1	1	2	1	1	1	1	1	1	2	1	1	2	1	1	allma|AMAG_00696T0 allma|AMAG_02196T0 phbl|estExt_fgenesh1_pg.C_290148 phbl|Genemark1.4513_g unre|URET_06031 usma|UM03326 sppu|SPPG_00794T0 trru|TERG_06680T0 coim|CIMG_09980T0 mica|MCYG_05503T0 pytr|PTRT_02970 necr|NCU00789T0 fugr|FGSG_09699T0 crne|CNAG_00923T0 bade1|BATDEDRAFT_34446 bade2|BDET_03466 hopo1|gm_asm49-0.192 hopo2|mkr_asm49-snap-0.35 sppu|SPPG_01042T0 pugr|PGTT_11351 coci|CC1G_09904T…
all_1572	1	1	1	0	2	1	1	1	1	1	1	1	1	1	1	5	1	1	1	1	1	allma|AMAG_00774T0 allma|AMAG_02276T0 phbl|gw1.4.684.1 phbl|Phybl1.fgeneshPB_pg.30__40 phbl|gw1.8.330.1 phbl|Phybl1.estExt_fgeneshPB_pg.C_10469 phbl|e_gw1.17.21.1 unre|URET_05887 usma|UM01220 sppu|SPPG_01806T0 trru|TERG_07953T0 coim|CIMG_06975T0 mica|MCYG_01531T0 pytr|PTRT_00859 necr|NCU01197T0 fugr|FGSG_07009T0 pugr|PGTT_06040 crne|CNAG_03345T0 bade2|BDET_03288 bade1|BATDEDRAFT_86346 hopo1|gm_as…
all_1573	2	2	2	2	2	1	1	1	1	0	1	1	1	1	1	1	1	1	2	1	1	allma|AMAG_00792T0 allma|AMAG_02293T0 sppu|SPPG_03657T0 unre|URET_05300 trru|TERG_07269T0 coim|CIMG_01576T0 mica|MCYG_06340T0 necr|NCU11213T0 fugr|FGSG_08773T0 pytr|PTRT_01489 phbl|estExt_Genewise1.C_11103 pugr|PGTT_11653 bade1|BATDEDRAFT_20856 bade2|BDET_08032 hopo1|gm_asm9-1.72 crne|CNAG_01813T0 hopo2|mkr_asm9-aug-1.5 hopo1|gm_asm268-0.166 hopo2|gm_asm268-0.166 bade2|BDET_04679 sppu|SPPG_06917T…
all_1574	1	1	1	1	4	1	1	1	1	1	2	1	1	1	1	1	1	1	1	1	1	allma|AMAG_01086T0 allma|AMAG_05267T0 allma|AMAG_16767T0 allma|AMAG_16550T0 unre|URET_07275 usma|UM00481 sppu|SPPG_00071T0 trru|TERG_03104T0 coim|CIMG_03464T0 mica|MCYG_04817T0 pytr|PTRT_08585 fugr|FGSG_03999T0 necr|NCU04519T0 pugr|PGTT_00223 phbl|e_gw1.10.321.1 bade1|BATDEDRAFT_85317 crne|CNAG_04608T0 bade2|BDET_01229 hopo1|gm_asm248-0.97 coim|CIMG_08999T0 hopo2|mkr_asm248-snap-0.30 coci|CC1G_06…
all_1575	1	1	1	1	4	1	1	1	1	1	1	1	1	1	1	2	1	1	1	1	1	allma|AMAG_01601T0 allma|AMAG_04097T0 allma|AMAG_15701T0 allma|AMAG_04515T0 phbl|estExt_fgenesh1_pm.C_60040 phbl|Phybl1.estExt_Genewise1Plus.C_30511 unre|URET_07614 usma|UM06111 sppu|SPPG_03551T0 trru|TERG_06075T0 coim|CIMG_07673T0 necr|NCU03857T0 fugr|FGSG_10347T0 pytr|PTRT_01347 mica|MCYG_06030T0 bade1|BATDEDRAFT_34075 crne|CNAG_03920T0 hopo1|gm_asm131-0.75 bade2|BDET_00732 hopo2|mkr_asm131-sna…
all_1576	1	1	1	1	2	1	1	1	2	2	1	0	1	1	1	3	1	1	1	1	1	allma|AMAG_01736T0 allma|AMAG_04228T0 phbl|estExt_Genemark1.C_30321 phbl|e_gw1.29.99.1 phbl|e_gw1.6.240.1 coim|CIMG_05853T0 unre|URET_04494 mica|MCYG_00577T0 trru|TERG_00119T0 pytr|PTRT_05663 necr|NCU09064T0 bade1|BATDEDRAFT_18497 hopo1|gm_asm264-0.224 bade2|BDET_01025 sppu|SPPG_02241T0 hopo2|mkr_asm264-snap-0.57 usma|UM03928 pugr|PGTT_11086 coci|CC1G_00923T0 coci|CC1G_02503T0 fugr|FGSG_08701T0 a…
all_1577	1	1	1	1	2	1	2	1	2	1	1	1	1	1	1	2	1	1	1	1	1	allma|AMAG_01755T0 allma|AMAG_04249T0 phbl|estExt_Genewise1.C_190149 phbl|fgenesh1_pm.10_#_50 asni|ANID_05083T0 asni|ANID_05606T0 boci|BC1T_01785 boci|BC1T_01786 unre|URET_05285 usma|UM00630 sppu|SPPG_06975T0 trru|TERG_07229T0 coim|CIMG_01544T0 mica|MCYG_06376T0 pytr|PTRT_01405 fugr|FGSG_00818T0 necr|NCU03463T0 crne|CNAG_01106T0 bade1|BATDEDRAFT_33255 pugr|PGTT_13228 hopo2|gm_asm315-0.77 hopo1|gm…
all_1578	2	2	2	1	2	1	1	1	1	1	1	1	1	1	1	1	1	1	1	1	1	allma|AMAG_02629T0 allma|AMAG_06402T0 unre|URET_02377 usma|UM00059 sppu|SPPG_01213T0 trru|TERG_05872T0 coim|CIMG_08097T0 mica|MCYG_02524T0 fugr|FGSG_01508T0 necr|NCU06017T0 pytr|PTRT_07394 phbl|estExt_Genewise1Plus.C_20519 bade1|BATDEDRAFT_86182 hopo1|gm_asm330-0.172 crne|CNAG_01252T0 bade2|BDET_03638 hopo2|gm_asm88-0.206 pugr|PGTT_09551 hopo1|gm_asm88-0.206 bade2|BDET_06108 bade1|BATDEDRAFT_2598…
all_1579	2	2	1	2	2	1	1	1	1	1	1	1	1	1	1	1	1	1	2	1	0	allma|AMAG_02702T0 allma|AMAG_06320T0 usma|UM00658 sppu|SPPG_03270T0 trru|TERG_06275T0 coim|CIMG_04693T0 necr|NCU03038T0 mica|MCYG_05839T0 pytr|PTRT_07858 fugr|FGSG_07048T0 bade2|BDET_01055 bade1|BATDEDRAFT_29299 hopo1|gm_asm86-2.59 phbl|Genemark1.5638_g pugr|PGTT_11035 crne|CNAG_01153T0 hopo2|mkr_asm86-snap-2.27 hopo2|mkr_asm86-aug-2.7 bade2|BDET_01058 sppu|SPPG_08340T0 bade1|BATDEDRAFT_84954 co…
all_1580	1	1	1	2	2	1	2	1	1	1	1	2	1	1	1	1	1	1	1	1	1	allma|AMAG_02746T0 allma|AMAG_06278T0 crne|CNAG_02741T0 crne|CNAG_03718T0 unre|URET_01022 usma|UM02435 sppu|SPPG_08242T0 trru|TERG_03374T0 coim|CIMG_01084T0 mica|MCYG_04520T0 necr|NCU02063T0 fugr|FGSG_06865T0 phbl|estExt_Genewise1.C_150117 hopo1|gm_asm290-0.67 bade2|BDET_04261 bade1|BATDEDRAFT_10335 pytr|PTRT_03198 pugr|PGTT_11819 hopo2|mkr_asm290-snap-0.9 hopo2|aug_msk_asm290-0.49 coci|CC1G_0183…
all_1581	1	1	2	2	2	1	1	1	2	1	1	1	1	1	1	1	1	1	1	1	1	allma|AMAG_02906T0 allma|AMAG_15006T0 unre|URET_02524 usma|UM04175 sppu|SPPG_07384T0 trru|TERG_05419T0 coim|CIMG_08452T0 mica|MCYG_02754T0 pytr|PTRT_08494 necr|NCU02475T0 fugr|FGSG_08352T0 phbl|estExt_Genemark1.C_310104 bade1|BATDEDRAFT_20549 crne|CNAG_01594T0 bade2|BDET_07335 pugr|PGTT_02587 hopo1|gm_asm10-0.214 hopo2|mkr_asm10-aug-0.15 hopo1|gm_ctg08568-0.4 hopo2|mkr_ctg08568-snap-0.1 coci|CC1G…
all_1582	1	1	1	1	5	1	1	1	1	1	1	1	1	1	1	1	1	1	1	1	1	allma|AMAG_03001T0 allma|AMAG_10280T0 allma|AMAG_09425T0 allma|AMAG_03429T0 allma|AMAG_04748T0 unre|URET_07534 usma|UM05761 sppu|SPPG_00848T0 trru|TERG_00541T0 coim|CIMG_03746T0 mica|MCYG_00985T0 necr|NCU00243T0 fugr|FGSG_06627T0 pytr|PTRT_00179 pugr|PGTT_05072 phbl|fgenesh1_kg.45_#_14_#_1830_1_CBNA_CBNB_CBNC_CBNF bade1|BATDEDRAFT_13492 crne|CNAG_03993T0 hopo2|gm_asm52-1.106 hopo1|gm_asm52-1.106 …
all_1583	1	1	2	2	4	0	1	1	1	1	1	1	1	1	1	2	1	1	0	1	1	allma|AMAG_03124T0 allma|AMAG_10394T0 allma|AMAG_09364T0 allma|AMAG_06014T0 coim|CIMG_10524T0 unre|URET_00381 trru|TERG_02314T0 mica|MCYG_07978T0 fugr|FGSG_05012T0 pytr|PTRT_08958 necr|NCU06307T0 phbl|e_gw1.6.356.1 bade1|BATDEDRAFT_9609 hopo2|mkr_asm301-snap-0.43 hopo1|gm_asm301-0.108 hopo1|gm_asm17-0.203 bade2|BDET_03477 pugr|PGTT_15580 coci|CC1G_02930T0 crne|CNAG_05827T0 usma|UM02894 phbl|fgene…
all_1584	1	1	2	0	4	1	1	1	1	1	1	2	1	1	1	1	1	1	1	1	1	allma|AMAG_03407T0 allma|AMAG_04724T0 allma|AMAG_04951T0 allma|AMAG_03630T0 crne|CNAG_03949T0 crne|CNAG_03957T0 unre|URET_07670 usma|UM04979 sppu|SPPG_02078T0 trru|TERG_08395T0 coim|CIMG_07616T0 mica|MCYG_06189T0 necr|NCU00088T0 pytr|PTRT_06909 fugr|FGSG_06718T0 pugr|PGTT_16496 phbl|estExt_Genewise1.C_30384 bade1|BATDEDRAFT_21714 bade2|BDET_00645 hopo1|gm_asm32-0.175 hopo1|gm_ctg02520-0.0 coci|CC…
all_1585	1	1	1	1	4	1	1	1	1	1	1	1	1	1	1	2	1	1	1	1	1	allma|AMAG_03483T0 allma|AMAG_04804T0 allma|AMAG_07746T0 allma|AMAG_09755T0 phbl|Phybl1.e_gw1.17.60.1 phbl|Phybl1.gw1.3.718.1 unre|URET_05204 usma|UM05698 sppu|SPPG_04417T0 trru|TERG_05107T0 coim|CIMG_09155T0 mica|MCYG_03692T0 necr|NCU01797T0 pytr|PTRT_00583 fugr|FGSG_04382T0 crne|CNAG_04040T0 bade1|BATDEDRAFT_8528 bade2|BDET_01302 hopo2|gm_ctg01539-0.0 hopo1|gm_ctg01539-0.0 coci|CC1G_01261T0 pug…
all_1586	1	1	1	1	2	2	1	1	1	1	1	1	1	2	1	1	1	1	1	2	1	allma|AMAG_03862T0 allma|AMAG_07024T0 mica|MCYG_01424T0 mica|MCYG_05035T0 arbe|ARB_02587 arbe|ARB_06006 trru|TERG_04702T0 trru|TERG_08572T0 unre|URET_05728 usma|UM03531 sppu|SPPG_05281T0 coim|CIMG_07174T0 pytr|PTRT_04227 bade2|BDET_06134 bade1|BATDEDRAFT_12267 necr|NCU07451T0 phbl|estExt_Genewise1Plus.C_30142 fugr|FGSG_08614T0 hopo1|gm_asm108-0.189 hopo2|mkr_asm108-snap-0.59 pugr|PGTT_15946 crne|…
all_1587	1	1	1	1	3	1	1	1	1	1	1	1	1	1	1	3	1	1	1	1	1	allma|AMAG_03876T0 allma|AMAG_07038T0 allma|AMAG_04803T0 phbl|e_gw1.10.418.1 phbl|e_gw1.17.315.1 unre|URET_04159 usma|UM02406 sppu|SPPG_07780T0 trru|TERG_04196T0 coim|CIMG_06227T0 mica|MCYG_06771T0 necr|NCU00406T0 fugr|FGSG_06957T0 pytr|PTRT_00979 pugr|PGTT_07225 crne|CNAG_07408T0 bade1|BATDEDRAFT_89088 bade2|BDET_02731 hopo1|gm_asm267-0.91 hopo2|mkr_asm267-snap-0.25 coci|CC1G_02087T0 arbe|ARB_07…
all_1588	1	1	1	1	5	1	1	1	1	1	1	1	1	1	1	1	1	1	1	1	1	allma|AMAG_03885T0 allma|AMAG_07050T0 allma|AMAG_06742T0 allma|AMAG_11969T0 allma|AMAG_09076T0 unre|URET_05074 usma|UM03301 sppu|SPPG_05111T0 trru|TERG_07207T0 coim|CIMG_10765T0 mica|MCYG_06397T0 pytr|PTRT_01424 fugr|FGSG_10524T0 necr|NCU10018T0 phbl|estExt_fgenesh1_pg.C_290109 hopo1|gm_asm201-0.164 bade1|BATDEDRAFT_35677 pugr|PGTT_05010 bade2|BDET_06995 hopo2|mkr_asm201-snap-0.49 coci|CC1G_10070…
all_1589	1	1	2	2	2	1	1	1	1	1	1	1	1	1	1	2	1	1	1	1	1	allma|AMAG_04347T0 allma|AMAG_16262T0 phbl|Genemark1.14202_g phbl|Phybl1.e_gw1.5.267.1 unre|URET_03883 usma|UM03206 sppu|SPPG_07552T0 trru|TERG_04553T0 coim|CIMG_06556T0 mica|MCYG_01844T0 necr|NCU07773T0 fugr|FGSG_08970T0 crne|CNAG_02847T0 bade2|BDET_00196 bade1|BATDEDRAFT_8037 pugr|PGTT_04435 pytr|PTRT_11045 hopo2|gm_asm26-0.141 hopo1|gm_asm26-0.141 hopo1|gm_asm26-0.168 hopo2|mkr_asm26-snap-0.40…
all_1590	1	1	2	2	2	1	1	1	2	1	1	1	1	1	1	1	1	1	1	1	1	allma|AMAG_04451T0 allma|AMAG_16161T0 unre|URET_00789 usma|UM04629 sppu|SPPG_01732T0 trru|TERG_03414T0 coim|CIMG_00827T0 mica|MCYG_04480T0 necr|NCU08535T0 pytr|PTRT_01915 fugr|FGSG_06580T0 phbl|estExt_Genemark1.C_40697 pugr|PGTT_14334 crne|CNAG_05759T0 bade2|BDET_01457 bade1|BATDEDRAFT_18673 hopo2|mkr_ctg02132-aug-0.1 hopo1|gm_ctg02132-0.10 hopo1|gm_ctg02132-0.11 hopo2|mkr_ctg02132-aug-0.0 coci|C…
all_1591	1	1	3	2	2	1	1	1	1	1	1	1	1	1	1	2	1	1	0	1	1	allma|AMAG_05049T0 allma|AMAG_11851T0 unre|URET_03287 usma|UM02258 coim|CIMG_02424T0 mica|MCYG_05227T0 trru|TERG_06399T0 pytr|PTRT_02051 fugr|FGSG_01885T0 necr|NCU04117T0 phbl|estExt_Genewise1Plus.C_20793 bade2|BDET_04274 bade1|BATDEDRAFT_10316 crne|CNAG_03684T0 pugr|PGTT_06804 hopo1|gm_asm86-0.162 hopo2|snap_asm290-0.72 hopo1|gm_asm290-0.64 hopo1|gm_ctg08222-0.11 hopo2|gm_ctg08222-0.11 phbl|Gene…
all_1592	1	1	1	1	3	1	1	1	2	1	1	1	1	1	1	2	1	1	1	1	1	allma|AMAG_05680T0 allma|AMAG_12356T0 allma|AMAG_16223T0 phbl|e_gw1.2.904.1 phbl|Phybl1.e_gw1.36.9.1 unre|URET_01538 usma|UM03512 sppu|SPPG_03181T0 trru|TERG_01921T0 coim|CIMG_02161T0 mica|MCYG_07741T0 fugr|FGSG_06850T0 pytr|PTRT_07615 necr|NCU01965T0 pugr|PGTT_15665 crne|CNAG_07473T0 bade2|BDET_03762 bade1|BATDEDRAFT_34367 hopo1|gm_asm336-0.183 hopo2|mkr_asm336-snap-0.43 coci|CC1G_00124T0 blde|B…
all_1593	1	1	2	2	2	1	1	1	1	0	1	0	1	1	1	2	0	4	1	1	1	allma|AMAG_05853T0 allma|AMAG_12176T0 pytr|PTRT_11821 pytr|PTRT_12081 pytr|PTRT_11834 phbl|estExt_Genewise1.C_100064 phbl|fgenesh1_pm.15_#_42 unre|URET_06059 usma|UM02783 sppu|SPPG_08535T0 trru|TERG_08245T0 coim|CIMG_09913T0 mica|MCYG_07086T0 pytr|PTRT_02846 fugr|FGSG_05696T0 necr|NCU00792T0 bade2|BDET_01937 bade1|BATDEDRAFT_10743 hopo2|mkr_ctg09109-aug-0.0 hopo1|gm_asm115-0.26 hopo1|gm_ctg09109-…
all_1594	1	2	1	0	2	1	1	1	1	1	1	1	1	1	1	3	1	1	2	1	1	allma|AMAG_05905T0 allma|AMAG_09485T0 phbl|fgenesh1_pg.3_#_753 phbl|Genemark1.14797_g unre|URET_07849 usma|UM02107 sppu|SPPG_03043T0 trru|TERG_01625T0 coim|CIMG_07292T0 mica|MCYG_07220T0 necr|NCU02504T0 fugr|FGSG_05616T0 pytr|PTRT_02837 phbl|e_gw1.31.43.1 crne|CNAG_05756T0 pugr|PGTT_10559 bade2|BDET_06237 hopo1|gm_asm75-0.148 bade1|BATDEDRAFT_5938 bade2|BDET_00587 sppu|SPPG_02435T0 coci|CC1G_0900…
all_1595	1	1	2	2	2	1	2	1	1	1	1	1	1	2	1	1	0	1	1	1	2	allma|AMAG_05951T0 allma|AMAG_09433T0 sppu|SPPG_06418T0 unre|URET_06889 trru|TERG_00413T0 coim|CIMG_01960T0 mica|MCYG_00859T0 pytr|PTRT_11590 necr|NCU02220T0 fugr|FGSG_12066T0 phbl|estExt_fgenesh1_pg.C_20851 bade2|BDET_03982 bade1|BATDEDRAFT_10274 crne|CNAG_02496T0 hopo1|gm_asm63-0.199 hopo2|snap_msk_asm63-0.87 hopo1|gm_asm63-0.195 hopo2|mkr_asm63-aug-0.16 coci|CC1G_07071T0 blde|BDBG_03286T0 boci…
all_1596	1	1	1	1	2	1	1	1	1	1	1	1	1	1	1	4	1	1	1	1	1	allma|AMAG_06104T0 allma|AMAG_09275T0 phbl|estExt_fgenesh1_pg.C_10307 phbl|estExt_Genewise1.C_270032 phbl|estExt_Genewise1.C_40872 unre|URET_02209 usma|UM03578 sppu|SPPG_06373T0 trru|TERG_03204T0 coim|CIMG_07888T0 mica|MCYG_04795T0 necr|NCU07829T0 fugr|FGSG_02542T0 pytr|PTRT_08206 crne|CNAG_00656T0 pugr|PGTT_02261 bade1|BATDEDRAFT_16591 hopo1|gm_asm226-0.115 phbl|estExt_fgenesh1_pm.C_10041 hopo2|…
all_1597	1	1	1	1	2	1	1	1	1	1	1	1	1	1	1	4	1	1	1	1	1	allma|AMAG_06176T0 allma|AMAG_11694T0 phbl|estExt_fgenesh1_pm.C_50100 phbl|Phybl1.estExt_fgeneshPB_pm.C_100030 phbl|fgenesh1_kg.12_#_82_#_2456_1_CBNA_CBNB_CBNC_CBNF phbl|estExt_fgenesh1_pm.C_70058 unre|URET_03944 usma|UM03958 sppu|SPPG_01628T0 trru|TERG_07799T0 coim|CIMG_06474T0 mica|MCYG_01687T0 fugr|FGSG_07347T0 necr|NCU06694T0 pytr|PTRT_10892 crne|CNAG_03080T0 pugr|PGTT_05274 bade1|BATDEDRAFT_…
all_1598	1	1	1	1	4	1	1	1	1	1	1	1	1	1	1	2	1	1	1	1	1	allma|AMAG_06258T0 allma|AMAG_11788T0 allma|AMAG_11999T0 allma|AMAG_09048T0 phbl|fgenesh1_kg.1_#_214_#_2523_1_CBNA_CBNB_CBNC_CBNF phbl|gw1.29.91.1 unre|URET_02856 usma|UM03647 sppu|SPPG_06489T0 trru|TERG_08093T0 coim|CIMG_03099T0 mica|MCYG_00056T0 pytr|PTRT_10359 fugr|FGSG_05164T0 necr|NCU03492T0 crne|CNAG_02577T0 bade1|BATDEDRAFT_36670 pugr|PGTT_02316 bade2|BDET_03268 hopo1|gm_asm130-0.158 hopo2…
all_1599	1	2	1	2	2	1	1	1	2	1	1	1	1	1	1	1	1	1	1	1	1	allma|AMAG_06461T0 allma|AMAG_15496T0 unre|URET_01005 usma|UM04150 sppu|SPPG_00266T0 trru|TERG_03348T0 coim|CIMG_01057T0 mica|MCYG_04756T0 necr|NCU09219T0 pytr|PTRT_06352 fugr|FGSG_07084T0 crne|CNAG_05613T0 pugr|PGTT_00527 hopo1|gm_asm111-0.135 hopo2|mkr_asm111-aug-0.1 bade2|BDET_08236 phbl|e_gw1.1.809.1 bade1|BATDEDRAFT_92244 bade2|BDET_08237 coci|CC1G_00565T0 hopo2|mkr_asm111-snap-0.22 boci|BC1…
all_1600	1	1	1	2	4	1	1	1	1	1	1	1	1	1	1	1	1	1	1	1	1	allma|AMAG_07097T0 allma|AMAG_07994T0 allma|AMAG_12501T0 allma|AMAG_14466T0 coim|CIMG_07885T0 unre|URET_02203 mica|MCYG_04792T0 trru|TERG_03201T0 necr|NCU07872T0 fugr|FGSG_05418T0 pytr|PTRT_08273 phbl|gw1.11.357.1 bade1|BATDEDRAFT_13528 hopo2|mkr_asm118-snap-0.17 hopo1|gm_asm118-0.134 hopo2|mkr_asm118-snap-0.18 bade2|BDET_07424 sppu|SPPG_07007T0 usma|UM06306 pugr|PGTT_03918 coci|CC1G_14245T0 arbe…
all_1601	1	1	1	1	2	2	1	1	2	1	2	1	1	1	1	1	1	1	1	1	1	allma|AMAG_07139T0 allma|AMAG_08044T0 unre|URET_02756 usma|UM03772 sppu|SPPG_06089T0 trru|TERG_06922T0 coim|CIMG_08788T0 mica|MCYG_05737T0 pytr|PTRT_06922 bade2|BDET_04349 hopo2|gm_asm375-0.162 hopo1|gm_asm375-0.162 crne|CNAG_02870T0 bade1|BATDEDRAFT_9940 pugr|PGTT_17179 coim|CIMG_09464T0 necr|NCU00892T0 fugr|FGSG_00684T0 phbl|estExt_fgenesh1_pg.C_40009 coci|CC1G_00421T0 blde|BDBG_02402T0 boci|BC…
all_1602	1	1	1	1	4	1	1	1	1	1	1	1	1	1	1	2	1	1	1	1	1	allma|AMAG_07543T0 allma|AMAG_16922T0 allma|AMAG_13551T0 allma|AMAG_13804T0 phbl|estExt_Genewise1.C_21067 phbl|fgenesh1_kg.2_#_45_#_2324_1_CBNA_CBNB_CBNC_CBNF unre|URET_04118 usma|UM01651 sppu|SPPG_07689T0 trru|TERG_04151T0 coim|CIMG_06270T0 mica|MCYG_06810T0 fugr|FGSG_04327T0 pytr|PTRT_03498 necr|NCU01523T0 crne|CNAG_02367T0 pugr|PGTT_05920 bade2|BDET_01613 bade1|BATDEDRAFT_85182 hopo2|gm_asm125…
all_1603	1	1	1	1	4	1	1	1	1	1	1	1	1	1	1	2	1	1	1	1	1	allma|AMAG_07580T0 allma|AMAG_16952T0 allma|AMAG_17379T0 allma|AMAG_17384T0 phbl|estExt_fgenesh1_pm.C_60065 phbl|estExt_Genemark1.C_60053 unre|URET_03865 usma|UM00999 sppu|SPPG_08753T0 trru|TERG_04574T0 coim|CIMG_11774T0 mica|MCYG_01821T0 pytr|PTRT_11028 necr|NCU01083T0 fugr|FGSG_09035T0 crne|CNAG_00021T0 hopo1|gm_asm195-0.149 hopo2|aug_msk_asm195-0.141 bade2|BDET_00147 bade1|BATDEDRAFT_84512 pug…
all_1604	1	1	1	2	4	1	1	1	1	1	1	1	1	1	1	1	1	1	1	1	1	allma|AMAG_07811T0 allma|AMAG_09684T0 allma|AMAG_13956T0 allma|AMAG_17236T0 unre|URET_04942 usma|UM06008 sppu|SPPG_00426T0 trru|TERG_08506T0 coim|CIMG_09371T0 mica|MCYG_03955T0 fugr|FGSG_04113T0 necr|NCU00436T0 pytr|PTRT_09934 phbl|e_gw1.1.866.1 crne|CNAG_06688T0 bade2|BDET_03861 bade1|BATDEDRAFT_34336 hopo1|gm_asm256-0.99 hopo2|mkr_asm256-aug-0.6 pugr|PGTT_06202 coci|CC1G_03355T0 boci|BC1T_01993…
all_1605	1	1	1	1	2	1	1	1	1	1	1	1	1	1	1	4	1	1	1	1	1	allma|AMAG_07887T0 allma|AMAG_09601T0 phbl|estExt_fgenesh1_pg.C_100284 phbl|estExt_Genewise1Plus.C_280038 phbl|fgenesh1_pm.3_#_54 phbl|estExt_fgenesh1_pg.C_310082 unre|URET_03914 usma|UM03599 sppu|SPPG_03874T0 trru|TERG_04514T0 coim|CIMG_06510T0 mica|MCYG_01879T0 necr|NCU03795T0 fugr|FGSG_07380T0 pytr|PTRT_09443 pugr|PGTT_15677 crne|CNAG_01740T0 bade1|BATDEDRAFT_33494 bade2|BDET_05640 hopo1|gm_as…
all_1606	1	1	1	1	4	1	1	1	1	1	1	1	1	1	1	2	1	1	1	1	1	allma|AMAG_08479T0 allma|AMAG_17028T0 allma|AMAG_15235T0 allma|AMAG_14763T0 phbl|estExt_fgenesh1_pm.C_350006 phbl|estExt_Genewise1.C_150170 unre|URET_05492 usma|UM00898 sppu|SPPG_04515T0 trru|TERG_01041T0 coim|CIMG_01796T0 mica|MCYG_03331T0 pytr|PTRT_00015 necr|NCU01479T0 fugr|FGSG_06816T0 bade2|BDET_01342 bade1|BATDEDRAFT_22321 pugr|PGTT_12945 hopo1|gm_asm81-0.173 crne|CNAG_04032T0 hopo2|mkr_asm…
all_1607	2	2	1	1	2	1	1	1	1	1	1	1	1	1	1	2	1	1	1	1	1	allma|AMAG_08495T0 allma|AMAG_09911T0 coim|CIMG_13164T0 mica|MCYG_02627T0 unre|URET_02716 pytr|PTRT_07944 trru|TERG_05546T0 fugr|FGSG_01411T0 necr|NCU02118T0 phbl|gw1.39.92.1 usma|UM01636 pugr|PGTT_09292 crne|CNAG_03981T0 hopo1|gm_asm86-1.142 hopo2|mkr_asm86-snap-1.27 bade2|BDET_01096 sppu|SPPG_07542T0 phbl|estExt_Genemark1.C_290095 bade1|BATDEDRAFT_85864 bade2|BDET_00908 bade1|BATDEDRAFT_22112 c…
all_1608	1	1	0	1	4	1	1	1	1	1	1	2	1	1	1	2	1	1	1	1	1	allma|AMAG_08725T0 allma|AMAG_10162T0 allma|AMAG_12139T0 allma|AMAG_13194T0 crne|CNAG_01969T0 crne|CNAG_04524T0 phbl|gw1.1.139.1 phbl|gw1.16.187.1 unre|URET_05093 usma|UM02711 sppu|SPPG_01782T0 trru|TERG_07197T0 coim|CIMG_01504T0 mica|MCYG_06406T0 pytr|PTRT_05334 necr|NCU06834T0 fugr|FGSG_11745T0 pugr|PGTT_00745 bade2|BDET_05458 bade1|BATDEDRAFT_16536 hopo2|mkr_asm214-snap-0.17 coci|CC1G_08642T0 …
all_1609	1	1	1	1	4	1	1	1	1	1	1	1	1	1	1	3	1	1	1	1	0	allma|AMAG_08868T0 allma|AMAG_16329T0 allma|AMAG_14214T0 allma|AMAG_12894T0 phbl|estExt_Genewise1.C_70412 phbl|fgenesh1_pg.23_#_74 phbl|estExt_Genewise1.C_180182 sppu|SPPG_08592T0 usma|UM06448 trru|TERG_08133T0 coim|CIMG_13672T0 mica|MCYG_00019T0 necr|NCU09476T0 pytr|PTRT_10483 fugr|FGSG_06020T0 bade2|BDET_00039 bade1|BATDEDRAFT_8403 hopo1|gm_ctg10630-0.4 hopo2|mkr_ctg10630-aug-0.0 crne|CNAG_0235…
all_1610	1	1	1	1	2	1	1	1	1	1	1	1	1	1	1	5	0	1	1	1	1	allma|AMAG_08886T0 allma|AMAG_16305T0 phbl|gw1.1.982.1 phbl|gw1.4.112.1 phbl|e_gw1.5.180.1 phbl|e_gw1.25.22.1 coim|CIMG_01465T0 unre|URET_05131 mica|MCYG_06443T0 trru|TERG_07163T0 pytr|PTRT_06034 necr|NCU08499T0 fugr|FGSG_11794T0 sppu|SPPG_05662T0 bade2|BDET_06499 crne|CNAG_07566T0 bade1|BATDEDRAFT_13829 hopo1|gm_asm373-0.63 hopo2|aug_msk_asm373-0.50 usma|UM03500 coci|CC1G_14172T0 arbe|ARB_02256 …
all_1611	1	1	1	1	4	1	1	1	1	1	1	1	1	1	1	3	0	1	1	1	1	allma|AMAG_09119T0 allma|AMAG_11920T0 allma|AMAG_11566T0 allma|AMAG_10969T0 phbl|fgenesh1_pm.13_#_26 phbl|fgenesh1_pm.6_#_175 phbl|e_gw1.21.223.1 unre|URET_03259 usma|UM02266 sppu|SPPG_07126T0 trru|TERG_06543T0 coim|CIMG_02451T0 mica|MCYG_05361T0 pytr|PTRT_04996 fugr|FGSG_04237T0 necr|NCU09643T0 crne|CNAG_00970T0 hopo1|gm_asm252-0.48 bade1|BATDEDRAFT_30828 hopo2|mkr_asm252-snap-0.7 bade2|BDET_081…
all_1612	1	1	1	1	3	1	1	1	1	1	1	1	1	1	1	3	1	1	1	1	1	allma|AMAG_11027T0 allma|AMAG_11639T0 allma|AMAG_11962T0 phbl|estExt_Genewise1Plus.C_20539 phbl|Phybl1.estExt_Genewise1.C_70303 phbl|estExt_fgenesh1_pm.C_80076 unre|URET_07316 usma|UM05189 sppu|SPPG_06748T0 trru|TERG_00242T0 coim|CIMG_11138T0 mica|MCYG_00697T0 fugr|FGSG_05999T0 pytr|PTRT_01892 necr|NCU01827T0 pugr|PGTT_18076 crne|CNAG_00779T0 bade2|BDET_07581 bade1|BATDEDRAFT_26801 hopo2|gm_asm40…
all_1613	1	1	1	1	3	1	1	1	2	1	1	2	1	1	1	1	1	1	1	1	1	allma|AMAG_12141T0 allma|AMAG_13192T0 allma|AMAG_12142T0 crne|CNAG_02798T0 crne|CNAG_05906T0 unre|URET_04605 usma|UM05286 sppu|SPPG_03404T0 trru|TERG_08318T0 coim|CIMG_09666T0 mica|MCYG_02866T0 fugr|FGSG_04189T0 necr|NCU08666T0 pytr|PTRT_00544 pugr|PGTT_16637 phbl|Genemark1.8769_g bade2|BDET_00814 bade1|BATDEDRAFT_84841 hopo2|mkr_asm68-aug-0.18 hopo1|gm_asm68-0.175 coci|CC1G_03265T0 boci|BC1T_031…
all_1614	1	1	1	1	2	1	1	1	1	1	1	1	1	1	1	4	1	1	1	1	1	allma|AMAG_12944T0 allma|AMAG_14159T0 phbl|estExt_Genemark1.C_10089 phbl|estExt_Genewise1.C_10298 phbl|estExt_Genewise1.C_60888 phbl|estExt_fgenesh1_pg.C_130098 unre|URET_06571 usma|UM03511 sppu|SPPG_00042T0 trru|TERG_04772T0 coim|CIMG_04980T0 mica|MCYG_02203T0 necr|NCU08500T0 fugr|FGSG_00631T0 pytr|PTRT_06195 pugr|PGTT_00820 bade2|BDET_00051 bade1|BATDEDRAFT_36328 crne|CNAG_03198T0 hopo1|gm_asm5…
all_1615	1	1	1	2	2	2	1	1	1	1	1	0	1	2	1	1	1	1	1	2	1	allma|AMAG_13408T0 allma|AMAG_13659T0 mica|MCYG_00084T0 mica|MCYG_06723T0 arbe|ARB_04054 arbe|ARB_06961 trru|TERG_04029T0 trru|TERG_04246T0 unre|URET_03959 usma|UM02845 sppu|SPPG_07810T0 coim|CIMG_06458T0 fugr|FGSG_06778T0 necr|NCU01172T0 pytr|PTRT_10952 pugr|PGTT_01067 bade2|BDET_07658 bade1|BATDEDRAFT_90790 hopo1|gm_asm241-0.65 phbl|e_gw1.33.98.1 hopo2|mkr_asm241-snap-0.12 hopo2|mkr_asm241-snap…
all_1616	0	0	0	0	0	1	3	1	2	1	1	3	4	1	2	0	1	2	0	1	1	crne|CNAG_01947T0 crne|CNAG_05657T0 unre|URET_03776 usma|UM05252 coim|CIMG_06663T0 necr|NCU03803T0 fugr|FGSG_10025T0 trru|TERG_08264T0 pytr|PTRT_10858 mica|MCYG_02910T0 crne|CNAG_05024T0 coci|CC1G_15600T0 pugr|PGTT_01366 usma|UM05716 necr|NCU09041T0 fugr|FGSG_04248T0 pytr|PTRT_02459 fugr|FGSG_04826T0 fugr|FGSG_06104T0 blde|BDBG_01254T0 boci|BC1T_05545 arbe|ARB_02722 asni|ANID_07590T0 asni|ANID_05…
all_1617	0	0	0	0	0	0	0	0	0	0	0	0	1	0	0	25	0	0	0	0	0	phbl|Genemark1.11320_g phbl|Phybl1.fgeneshPB_pg.2__366 phbl|Genemark1.4009_g phbl|Phybl1.fgeneshPB_pg.59__32 phbl|Phybl1.fgeneshPB_pg.2__322 phbl|Phybl1.fgeneshPB_pg.18__148 phbl|Phybl1.fgeneshPB_pg.34__137 phbl|Phybl1.fgeneshPB_pg.6__21 phbl|Phybl1.fgeneshPB_pg.2__718 phbl|Genemark1.14137_g phbl|Genemark1.4095_g phbl|Genemark1.8046_g phbl|Genemark1.15230_g phbl|Genemark1.9278_g phbl|gw1.28.170.1…
all_1618	0	0	0	0	0	2	2	1	1	1	2	1	2	2	2	2	1	2	0	2	1	phbl|estExt_Genewise1Plus.C_210053 phbl|fgenesh1_pg.11_#_277 unre|URET_01993 usma|UM00529 coim|CIMG_03956T0 mica|MCYG_03451T0 trru|TERG_00916T0 fugr|FGSG_05882T0 necr|NCU01231T0 pytr|PTRT_10296 pugr|PGTT_07900 crne|CNAG_04704T0 coim|CIMG_07615T0 mica|MCYG_06188T0 trru|TERG_08394T0 necr|NCU07607T0 pytr|PTRT_05045 fugr|FGSG_04204T0 coci|CC1G_10170T0 usma|UM05122 blde|BDBG_02496T0 boci|BC1T_03160 ar…
all_1619	0	0	0	0	0	0	0	0	0	0	0	0	0	0	0	0	26	0	0	0	0	pugr|PGTT_00402 pugr|PGTT_15363 pugr|PGTT_00418 pugr|PGTT_10032 pugr|PGTT_10157 pugr|PGTT_10159 pugr|PGTT_19993 pugr|PGTT_12115 pugr|PGTT_02778 pugr|PGTT_15361 pugr|PGTT_07042 pugr|PGTT_10336 pugr|PGTT_11951 pugr|PGTT_15362 pugr|PGTT_03518 pugr|PGTT_16531 pugr|PGTT_04096 pugr|PGTT_17880 pugr|PGTT_16530 pugr|PGTT_10337 pugr|PGTT_08777 pugr|PGTT_13686 pugr|PGTT_17539 pugr|PGTT_17542 pugr|PGTT_12438…
all_1620	0	0	0	0	0	0	0	0	0	0	0	0	0	0	0	0	26	0	0	0	0	pugr|PGTT_09718 pugr|PGTT_01182 pugr|PGTT_03367 pugr|PGTT_18861 pugr|PGTT_13226 pugr|PGTT_14966 pugr|PGTT_06716 pugr|PGTT_04091 pugr|PGTT_09742 pugr|PGTT_17657 pugr|PGTT_13620 pugr|PGTT_09440 pugr|PGTT_01478 pugr|PGTT_13622 pugr|PGTT_01483 pugr|PGTT_05553 pugr|PGTT_16287 pugr|PGTT_12962 pugr|PGTT_13080 pugr|PGTT_12005 pugr|PGTT_04361 pugr|PGTT_05552 pugr|PGTT_05551 pugr|PGTT_06717 pugr|PGTT_13621…
all_1621	0	0	0	0	0	0	0	0	0	0	0	0	0	0	0	26	0	0	0	0	0	phbl|Phybl1.estExt_fgeneshPB_pg.C_40421 phbl|Phybl1.fgeneshPB_pg.38__66 phbl|Genemark1.7829_g phbl|Genemark1.628_g phbl|Genemark1.7152_g phbl|Genemark1.9700_g phbl|Genemark1.1118_g phbl|Genemark1.625_g phbl|Genemark1.1212_g phbl|fgenesh1_pg.4_#_601 phbl|Genemark1.10843_g phbl|Genemark1.15764_g phbl|gw1.27.228.1 phbl|Genemark1.6849_g phbl|Genemark1.7176_g phbl|Genemark1.9792_g phbl|Phybl1.fgeneshP…
all_1622	1	1	1	1	1	1	1	1	2	1	1	1	2	1	2	1	1	2	1	1	1	unre|URET_02086 usma|UM05355 sppu|SPPG_06229T0 trru|TERG_00391T0 coim|CIMG_03839T0 mica|MCYG_00841T0 pytr|PTRT_00080 necr|NCU04144T0 fugr|FGSG_02016T0 phbl|gw1.24.197.1 bade2|BDET_02941 bade1|BATDEDRAFT_33345 hopo1|gm_asm143-0.174 hopo2|mkr_asm143-snap-0.33 pugr|PGTT_16235 crne|CNAG_05860T0 necr|NCU11266T0 coci|CC1G_00886T0 fugr|FGSG_09863T0 pytr|PTRT_01998 allma|AMAG_04584T0 asni|ANID_04208T0 bl…
all_1623	1	0	0	0	0	2	2	2	1	1	2	1	1	2	1	1	1	2	2	2	1	unre|URET_02317 usma|UM04005 sppu|SPPG_05667T0 coim|CIMG_08028T0 mica|MCYG_02468T0 trru|TERG_05818T0 pytr|PTRT_06605 fugr|FGSG_07510T0 necr|NCU09451T0 phbl|Phybl1.e_gw1.2.615.1 pugr|PGTT_19067 bade1|BATDEDRAFT_4893 crne|CNAG_07775T0 coim|CIMG_08031T0 mica|MCYG_02447T0 trru|TERG_05817T0 pytr|PTRT_12109 coci|CC1G_08581T0 sppu|SPPG_06397T0 blde|BDBG_09364T0 blde|BDBG_09366T0 boci|BC1T_00057 arbe|ARB…
all_1624	0	0	1	1	0	3	1	1	1	1	2	1	2	2	1	1	0	1	1	3	2	unre|URET_03382 usma|UM01942 sppu|SPPG_03577T0 trru|TERG_01454T0 coim|CIMG_08988T0 mica|MCYG_02918T0 fugr|FGSG_00218T0 phbl|estExt_Genewise1Plus.C_10155 necr|NCU09538T0 crne|CNAG_02980T0 pytr|PTRT_08779 coim|CIMG_09127T0 unre|URET_05177 hopo1|gm_asm86-1.150 hopo2|mkr_asm86-snap-1.19 mica|MCYG_02005T0 trru|TERG_04411T0 coci|CC1G_02037T0 fugr|FGSG_07437T0 blde|BDBG_01379T0 boci|BC1T_06320 arbe|ARB_…
all_1625	1	1	1	1	0	1	1	1	1	1	1	1	3	1	2	2	2	1	1	1	1	unre|URET_07630 usma|UM02412 sppu|SPPG_04290T0 trru|TERG_04706T0 coim|CIMG_07653T0 mica|MCYG_06115T0 fugr|FGSG_00442T0 pytr|PTRT_07976 necr|NCU02736T1 phbl|estExt_Genewise1Plus.C_20724 hopo2|gm_asm283-0.66 hopo1|gm_asm283-0.66 bade2|BDET_07258 bade1|BATDEDRAFT_27077 pugr|PGTT_14957 phbl|gw1.19.241.1 pugr|PGTT_14960 necr|NCU02736T0 coci|CC1G_07391T0 fugr|FGSG_12376T0 fugr|FGSG_11064T0 crne|CNAG_03…
all_1626	1	1	1	1	0	2	2	2	1	0	2	1	2	2	1	1	0	1	1	2	2	sppu|SPPG_04016T0 unre|URET_02397 trru|TERG_05894T0 coim|CIMG_08091T0 unre|URET_02366 mica|MCYG_02514T0 trru|TERG_05863T0 fugr|FGSG_00287T0 pytr|PTRT_07060 necr|NCU02107T0 coim|CIMG_08133T0 mica|MCYG_02544T0 phbl|fgenesh1_pm.12_#_9 bade1|BATDEDRAFT_87388 hopo2|gm_asm116-0.97 hopo1|gm_asm116-0.97 bade2|BDET_02424 crne|CNAG_01836T0 fugr|FGSG_07659T0 blde|BDBG_00691T0 blde|BDBG_08782T0 boci|BC1T_000…
all_1627	1	1	0	0	4	1	1	1	1	1	1	1	1	1	1	3	0	1	2	1	1	sppu|SPPG_00076T0 sppu|SPPG_03945T0 allma|AMAG_00526T0 allma|AMAG_02038T0 allma|AMAG_15047T0 allma|AMAG_11204T0 phbl|estExt_fgenesh1_pm.C_150015 phbl|fgenesh1_kg.6_#_206_#_2521_1_CBNA_CBNB_CBNC_CBNF unre|URET_01496 usma|UM04632 trru|TERG_01953T0 coim|CIMG_02222T0 necr|NCU00979T0 mica|MCYG_07701T0 crne|CNAG_05762T0 fugr|FGSG_05605T0 pytr|PTRT_07838 phbl|estExt_Genewise1Plus.C_120383 bade2|BDET_003…
all_1628	1	0	1	1	2	1	1	1	1	0	1	1	1	1	2	3	1	1	2	1	1	sppu|SPPG_00619T0 sppu|SPPG_01176T0 necr|NCU08627T0 necr|NCU08627T1 allma|AMAG_01186T0 allma|AMAG_05370T0 phbl|estExt_Genewise1Plus.C_80316 phbl|estExt_Genewise1Plus.C_80545 phbl|estExt_Genewise1.C_110307 unre|URET_01718 usma|UM02705 trru|TERG_06844T0 coim|CIMG_04499T0 mica|MCYG_05661T0 pytr|PTRT_10622 fugr|FGSG_00798T0 hopo1|gm_asm37-0.175 pugr|PGTT_02546 bade1|BATDEDRAFT_10024 crne|CNAG_01300T0…
all_1629	1	1	1	1	2	1	1	1	1	1	1	1	1	1	1	2	1	1	2	1	1	sppu|SPPG_00776T0 sppu|SPPG_04237T0 allma|AMAG_04367T0 allma|AMAG_16242T0 phbl|estExt_Genewise1.C_220263 phbl|estExt_Genewise1Plus.C_60551 unre|URET_01575 usma|UM05277 trru|TERG_02020T0 coim|CIMG_04320T0 mica|MCYG_07630T0 necr|NCU00502T0 fugr|FGSG_00373T0 pytr|PTRT_07578 pugr|PGTT_15044 crne|CNAG_01586T0 bade2|BDET_03110 bade1|BATDEDRAFT_14764 hopo1|gm_asm3-0.193 hopo2|mkr_asm3-aug-0.16 coci|CC1G…
all_1630	1	1	1	1	2	1	1	1	1	1	1	1	1	1	1	2	1	1	2	1	1	sppu|SPPG_01443T0 sppu|SPPG_05294T0 allma|AMAG_01180T0 allma|AMAG_05363T0 phbl|e_gw1.2.642.1 phbl|Phybl1.estExt_Genewise1.C_11054 unre|URET_05662 usma|UM01956 trru|TERG_04642T0 coim|CIMG_04235T0 mica|MCYG_01363T0 pytr|PTRT_03917 necr|NCU04307T0 fugr|FGSG_10319T0 pugr|PGTT_00155 hopo2|mkr_asm75-aug-0.13 hopo1|gm_asm75-0.142 bade2|BDET_00429 bade1|BATDEDRAFT_15366 crne|CNAG_06880T0 coci|CC1G_01701T…
all_1631	1	1	1	1	2	1	1	1	1	1	1	1	1	1	1	2	1	1	2	1	1	sppu|SPPG_03406T0 sppu|SPPG_04148T0 allma|AMAG_00403T0 allma|AMAG_01923T0 phbl|estExt_Genewise1.C_200277 phbl|estExt_Genewise1Plus.C_20855 unre|URET_03900 usma|UM04383 trru|TERG_04535T0 coim|CIMG_06537T0 mica|MCYG_01863T0 pytr|PTRT_09515 fugr|FGSG_06115T0 necr|NCU03800T0 crne|CNAG_03286T0 pugr|PGTT_07065 bade1|BATDEDRAFT_13905 bade2|BDET_06597 hopo1|gm_ctg02477-0.3 hopo2|mkr_ctg02477-snap-0.1 coc…
all_1632	6	17	0	0	0	0	0	0	0	0	0	0	0	0	0	0	0	0	2	0	0	sppu|SPPG_05490T0 sppu|SPPG_05716T0 bade2|BDET_01664 bade2|BDET_07515 bade2|BDET_06325 bade2|BDET_05922 bade2|BDET_01850 bade2|BDET_04622 bade2|BDET_02527 bade2|BDET_08681 bade2|BDET_03211 bade2|BDET_03877 bade2|BDET_07243 bade2|BDET_03600 bade2|BDET_01845 bade2|BDET_05598 bade2|BDET_08391 bade2|BDET_07679 bade2|BDET_06335 bade1|BATDEDRAFT_22619 bade1|BATDEDRAFT_27285 bade1|BATDEDRAFT_25790 bade1…
all_1633	1	1	1	1	2	1	1	1	1	1	3	1	1	1	1	1	1	1	1	1	1	coim|CIMG_00965T1 coim|CIMG_00965T2 coim|CIMG_00965T0 allma|AMAG_02836T0 allma|AMAG_14946T0 unre|URET_00917 usma|UM04768 sppu|SPPG_05664T0 trru|TERG_00680T0 mica|MCYG_00247T0 necr|NCU03992T0 fugr|FGSG_09862T0 pytr|PTRT_01881 phbl|Phybl1.estExt_Genewise1Plus.C_530075 crne|CNAG_04738T0 pugr|PGTT_04373 bade1|BATDEDRAFT_17565 bade2|BDET_07295 hopo1|gm_asm68-0.173 hopo2|mkr_asm68-snap-0.61 coci|CC1G_1…
all_1634	1	1	1	1	2	1	1	1	1	2	2	1	1	1	1	1	1	1	1	1	1	coim|CIMG_01473T0 coim|CIMG_01473T1 allma|AMAG_05211T0 allma|AMAG_16101T0 unre|URET_05122 usma|UM05645 sppu|SPPG_02112T0 trru|TERG_07174T0 phbl|Phybl1.fgeneshPB_pg.40__48 hopo1|gm_asm336-0.193 mica|MCYG_06430T0 fugr|FGSG_13906T0 necr|NCU05959T0 pytr|PTRT_06063 crne|CNAG_03306T0 bade1|BATDEDRAFT_34370 bade2|BDET_03752 pugr|PGTT_16392 hopo2|snap_msk_asm336-0.61 coci|CC1G_00207T0 coci|CC1G_10503T0 a…
all_1635	1	1	2	1	2	1	1	1	1	1	2	1	1	1	1	1	1	1	1	1	1	coim|CIMG_03048T0 coim|CIMG_03048T1 allma|AMAG_05878T0 allma|AMAG_09514T0 sppu|SPPG_03925T0 unre|URET_02904 trru|TERG_08135T0 mica|MCYG_00017T0 necr|NCU00376T0 bade1|BATDEDRAFT_12127 phbl|estExt_Genewise1.C_40017 bade2|BDET_02752 hopo2|aug_msk_asm224-0.140 pugr|PGTT_00391 hopo1|gm_asm224-0.155 crne|CNAG_03022T0 pytr|PTRT_10477 fugr|FGSG_05438T0 hopo1|gm_asm224-0.151 usma|UM02964 coci|CC1G_07063T0…
all_1636	1	1	1	1	3	1	1	1	1	1	2	1	1	1	1	1	1	1	1	1	1	coim|CIMG_04653T0 coim|CIMG_04653T1 allma|AMAG_00303T0 allma|AMAG_10863T0 allma|AMAG_17568T0 unre|URET_01851 usma|UM05241 sppu|SPPG_01758T0 trru|TERG_06292T0 mica|MCYG_05827T0 necr|NCU03042T0 fugr|FGSG_07051T0 pytr|PTRT_07986 phbl|estExt_Genewise1.C_240176 bade1|BATDEDRAFT_13627 bade2|BDET_07360 pugr|PGTT_10087 crne|CNAG_04444T0 hopo2|mkr_asm17-aug-0.6 hopo1|gm_asm17-0.230 coci|CC1G_00913T0 boci|…
all_1637	1	1	1	1	2	1	1	2	1	1	2	1	1	1	1	1	1	1	1	1	1	coim|CIMG_05513T0 coim|CIMG_05563T0 allma|AMAG_04364T0 allma|AMAG_16244T0 blde|BDBG_05110T0 blde|BDBG_06225T0 unre|URET_06208 usma|UM02498 sppu|SPPG_07016T0 trru|TERG_02602T0 mica|MCYG_08330T0 pytr|PTRT_01858 fugr|FGSG_09845T0 hopo2|gm_asm158-0.85 hopo1|gm_asm158-0.85 necr|NCU02408T0 phbl|Phybl1.estExt_fgeneshPB_pm.C_20033 crne|CNAG_03870T0 pugr|PGTT_07693 bade2|BDET_00419 bade1|BATDEDRAFT_18307 …
all_1638	1	1	1	1	2	1	1	1	1	1	2	1	1	1	1	2	1	1	1	1	1	coim|CIMG_06336T0 coim|CIMG_06336T1 allma|AMAG_01238T0 allma|AMAG_05427T0 unre|URET_04064 usma|UM04387 sppu|SPPG_02348T0 trru|TERG_04486T0 mica|MCYG_01916T0 hopo1|gm_asm56-0.89 hopo2|mkr_asm56-snap-0.27 pytr|PTRT_03657 necr|NCU06771T0 fugr|FGSG_01624T0 crne|CNAG_05137T0 pugr|PGTT_00340 phbl|estExt_Genewise1Plus.C_320005 bade1|BATDEDRAFT_29345 bade2|BDET_01245 phbl|estExt_Genewise1Plus.C_320077 co…
all_1639	1	1	1	1	2	1	1	1	1	1	2	1	1	1	1	2	1	1	1	1	1	coim|CIMG_06353T0 coim|CIMG_06353T1 allma|AMAG_05776T0 allma|AMAG_12254T0 phbl|estExt_Genewise1.C_200124 phbl|estExt_Genewise1Plus.C_90121 unre|URET_04045 usma|UM01233 sppu|SPPG_01536T0 trru|TERG_04469T0 mica|MCYG_01932T0 necr|NCU01439T0 fugr|FGSG_07468T0 pytr|PTRT_01007 crne|CNAG_00774T0 pugr|PGTT_03737 bade1|BATDEDRAFT_89518 hopo1|gm_asm200-0.28 bade2|BDET_06346 hopo2|mkr_asm200-snap-0.6 coci|C…
all_1640	1	1	1	1	2	1	1	1	1	1	2	1	1	1	1	2	1	1	1	1	1	coim|CIMG_06372T0 coim|CIMG_06372T1 allma|AMAG_06825T0 allma|AMAG_15996T0 phbl|estExt_fgenesh1_pm.C_400022 phbl|estExt_Genewise1Plus.C_160346 unre|URET_04029 usma|UM04192 sppu|SPPG_08754T0 trru|TERG_04446T0 mica|MCYG_01950T0 fugr|FGSG_06927T0 pytr|PTRT_00991 necr|NCU00410T0 bade2|BDET_00017 bade1|BATDEDRAFT_9205 pugr|PGTT_01908 hopo2|gm_asm305-0.111 hopo1|gm_asm305-0.111 crne|CNAG_02948T0 coci|CC…
all_1641	1	1	1	1	2	1	1	1	1	1	3	1	1	1	1	1	1	1	1	1	1	coim|CIMG_09582T0 coim|CIMG_09582T2 coim|CIMG_09582T1 allma|AMAG_08511T0 allma|AMAG_09923T0 unre|URET_04747 usma|UM04050 sppu|SPPG_05570T0 trru|TERG_01446T0 necr|NCU02325T0 pytr|PTRT_03130 mica|MCYG_02925T0 hopo2|gm_asm61-0.146 hopo1|gm_asm61-0.146 fugr|FGSG_10358T0 bade2|BDET_06819 bade1|BATDEDRAFT_90367 phbl|estExt_Genemark1.C_21117 pugr|PGTT_09837 crne|CNAG_01877T0 coci|CC1G_11893T0 arbe|ARB_0…
all_1642	1	1	2	0	2	1	1	1	1	0	2	0	1	1	2	4	1	1	1	1	1	coim|CIMG_11293T0 coim|CIMG_11293T1 necr|NCU03223T0 necr|NCU03223T1 allma|AMAG_03866T0 allma|AMAG_07027T0 phbl|estExt_fgenesh1_pm.C_30134 phbl|Phybl1.fgeneshPB_pm.16__11 phbl|estExt_Genewise1.C_370107 phbl|estExt_Genewise1.C_110034 sppu|SPPG_00744T0 trru|TERG_01942T0 unre|URET_01547 mica|MCYG_07710T0 pytr|PTRT_07792 fugr|FGSG_09402T0 pugr|PGTT_14829 bade1|BATDEDRAFT_18655 hopo1|gm_ctg10138-0.5 ba…
all_1643	1	1	3	0	2	1	1	1	1	1	1	1	1	1	1	2	1	1	1	1	1	hopo1|gm_asm96-0.139 hopo1|gm_ctg03339-0.0 allma|AMAG_01200T0 allma|AMAG_05386T0 phbl|estExt_Genemark1.C_80472 phbl|Genemark1.4650_g usma|UM04236 sppu|SPPG_03003T0 trru|TERG_02750T0 unre|URET_01049 coim|CIMG_01106T0 mica|MCYG_08646T0 pytr|PTRT_11370 bade2|BDET_00584 fugr|FGSG_01281T0 pugr|PGTT_06631 crne|CNAG_03187T0 necr|NCU11501T0 hopo1|gm_asm96-0.142 bade1|BATDEDRAFT_36414 coci|CC1G_03377T0 bo…
all_1644	2	2	5	2	8	0	0	0	0	0	0	0	0	0	0	0	6	0	0	0	0	hopo1|gm_asm23-0.100 hopo1|gm_asm23-0.90 pugr|PGTT_06964 pugr|PGTT_11129 pugr|PGTT_20344 pugr|PGTT_11123 pugr|PGTT_07820 pugr|PGTT_09102 allma|AMAG_00830T0 allma|AMAG_02334T0 allma|AMAG_02335T0 allma|AMAG_00831T0 allma|AMAG_02356T0 allma|AMAG_00850T0 allma|AMAG_02355T0 allma|AMAG_00851T0 hopo1|gm_ctg10287-0.4 hopo2|mkr_ctg10287-aug-0.0 hopo1|gm_asm339-0.32 hopo2|mkr_asm339-aug-0.2 hopo1|gm_asm23-…
all_1645	2	2	1	1	2	1	1	1	1	1	1	1	1	1	1	1	1	1	1	1	1	bade1|BATDEDRAFT_35513 bade1|BATDEDRAFT_18190 allma|AMAG_00742T0 allma|AMAG_02245T0 bade2|BDET_00092 bade2|BDET_05856 unre|URET_02221 usma|UM01401 sppu|SPPG_04301T0 trru|TERG_04760T0 coim|CIMG_07918T0 mica|MCYG_02214T0 fugr|FGSG_05844T0 necr|NCU07319T0 pytr|PTRT_03076 phbl|Phybl1.estExt_Genewise1.C_470001 pugr|PGTT_04454 crne|CNAG_04074T0 hopo1|gm_asm112-0.64 hopo2|mkr_asm112-aug-0.5 coci|CC1G_10…
all_1646	13	12	0	0	0	0	0	0	0	0	0	0	0	0	0	0	0	0	0	0	0	bade1|BATDEDRAFT_36778 bade1|BATDEDRAFT_36889 bade1|BATDEDRAFT_87954 bade1|BATDEDRAFT_24333 bade1|BATDEDRAFT_31422 bade1|BATDEDRAFT_89833 bade1|BATDEDRAFT_87953 bade1|BATDEDRAFT_91239 bade1|BATDEDRAFT_88318 bade1|BATDEDRAFT_37012 bade1|BATDEDRAFT_34850 bade1|BATDEDRAFT_87524 bade1|BATDEDRAFT_37407 bade2|BDET_02148 bade2|BDET_08787 bade2|BDET_06502 bade2|BDET_03882 bade2|BDET_02674 bade2|BDET_0259…
all_1647	2	2	1	1	2	1	1	1	1	1	1	1	1	1	1	1	1	1	1	1	1	bade1|BATDEDRAFT_23902 bade1|BATDEDRAFT_87819 allma|AMAG_16508T0 allma|AMAG_16732T0 bade2|BDET_02385 bade2|BDET_02393 unre|URET_02929 usma|UM04026 sppu|SPPG_07372T0 trru|TERG_08179T0 coim|CIMG_03019T0 mica|MCYG_08714T0 necr|NCU06428T0 fugr|FGSG_07294T0 pytr|PTRT_10328 hopo2|mkr_asm294-aug-0.20 hopo1|gm_asm294-0.219 pugr|PGTT_06748 crne|CNAG_05270T0 phbl|fgenesh1_pg.4_#_308 coci|CC1G_00392T0 arbe|…
all_1648	2	2	1	1	2	1	1	1	1	1	1	1	1	1	1	1	1	1	1	1	1	bade1|BATDEDRAFT_775 bade1|BATDEDRAFT_786 allma|AMAG_11077T0 allma|AMAG_16389T0 bade2|BDET_02295 bade2|BDET_02307 unre|URET_00384 usma|UM02997 sppu|SPPG_02633T0 trru|TERG_02317T0 coim|CIMG_00316T0 mica|MCYG_07984T0 necr|NCU08045T0 fugr|FGSG_05066T0 phbl|Phybl1.estExt_fgeneshPB_pg.C_100064 pytr|PTRT_09202 pugr|PGTT_07196 crne|CNAG_03139T0 hopo2|aug_msk_asm76-0.152 hopo1|gm_asm76-0.184 coci|CC1G_01…
all_1649	9	16	0	0	0	0	0	0	0	0	0	0	0	0	0	0	0	0	0	0	0	bade1|BATDEDRAFT_35065 bade1|BATDEDRAFT_22177 bade1|BATDEDRAFT_24123 bade1|BATDEDRAFT_89010 bade1|BATDEDRAFT_21132 bade1|BATDEDRAFT_86069 bade1|BATDEDRAFT_25053 bade1|BATDEDRAFT_25058 bade1|BATDEDRAFT_28802 bade2|BDET_00007 bade2|BDET_07886 bade2|BDET_03508 bade2|BDET_02134 bade2|BDET_02660 bade2|BDET_08108 bade2|BDET_05616 bade2|BDET_02182 bade2|BDET_03353 bade2|BDET_02672 bade2|BDET_05012 bade2…
all_1650	2	1	1	1	2	1	1	1	2	1	1	1	1	1	1	1	1	1	1	1	1	bade1|BATDEDRAFT_32601 bade1|BATDEDRAFT_30793 allma|AMAG_03323T0 allma|AMAG_04666T0 unre|URET_04243 usma|UM03444 sppu|SPPG_01902T0 trru|TERG_05720T0 coim|CIMG_06146T0 mica|MCYG_02368T0 fugr|FGSG_05316T0 necr|NCU08291T0 pytr|PTRT_10774 pugr|PGTT_08955 bade2|BDET_00110 crne|CNAG_05809T0 phbl|estExt_Genemark1.C_40465 hopo2|gm_ctg14775-0.4 hopo1|gm_ctg14775-0.4 coci|CC1G_01900T0 asni|ANID_07752T0 arb…
all_1651	2	2	1	2	2	1	1	1	1	1	1	1	1	1	1	1	0	1	1	1	1	bade1|BATDEDRAFT_86440 bade1|BATDEDRAFT_91975 allma|AMAG_12570T0 allma|AMAG_14527T0 unre|URET_06915 usma|UM04116 sppu|SPPG_08312T0 trru|TERG_00822T0 coim|CIMG_02024T0 mica|MCYG_01027T0 fugr|FGSG_10110T0 necr|NCU01397T0 pytr|PTRT_02611 bade2|BDET_07913 bade2|BDET_03509 phbl|estExt_Genewise1.C_40007 hopo2|mkr_asm169-snap-0.19 hopo1|gm_asm169-0.82 hopo2|mkr_asm169-snap-0.18 coci|CC1G_04285T0 crne|CN…
all_1652	2	2	1	1	2	1	1	1	1	1	1	1	1	1	1	1	1	1	1	1	1	bade1|BATDEDRAFT_15881 bade1|BATDEDRAFT_18836 allma|AMAG_12876T0 allma|AMAG_14231T0 bade2|BDET_03433 bade2|BDET_03451 unre|URET_00290 usma|UM05549 sppu|SPPG_08136T0 trru|TERG_01843T0 coim|CIMG_00185T0 mica|MCYG_07814T0 fugr|FGSG_09940T0 pytr|PTRT_05447 necr|NCU06666T0 phbl|estExt_Genewise1.C_40310 hopo2|mkr_asm191-snap-0.39 crne|CNAG_01539T0 pugr|PGTT_08561 hopo1|gm_asm191-0.181 coci|CC1G_06001T0…
all_1653	2	2	1	1	2	1	1	1	1	1	1	1	1	1	1	1	1	1	1	1	1	bade1|BATDEDRAFT_23005 bade1|BATDEDRAFT_86422 allma|AMAG_12527T0 allma|AMAG_14485T0 bade2|BDET_03434 bade2|BDET_03452 unre|URET_02505 usma|UM05216 sppu|SPPG_05467T0 coim|CIMG_13235T0 trru|TERG_06786T0 mica|MCYG_05606T0 pytr|PTRT_01632 fugr|FGSG_07520T0 necr|NCU08177T0 phbl|estExt_Genemark1.C_70191 crne|CNAG_06809T0 hopo1|gm_asm132-0.196 hopo2|gm_asm132-0.196 coci|CC1G_15684T0 pugr|PGTT_09638 blde…
all_1654	2	2	1	1	2	1	1	1	1	1	1	1	1	1	1	1	1	1	1	1	1	bade1|BATDEDRAFT_34585 bade1|BATDEDRAFT_19704 allma|AMAG_00492T0 allma|AMAG_02006T0 bade2|BDET_02571 bade2|BDET_04126 unre|URET_04751 usma|UM01023 sppu|SPPG_03938T0 trru|TERG_07503T0 coim|CIMG_09571T0 mica|MCYG_01283T0 fugr|FGSG_00969T0 necr|NCU02629T0 pytr|PTRT_03984 phbl|estExt_Genewise1Plus.C_270092 crne|CNAG_00700T0 hopo2|aug_msk_asm168-0.52 hopo1|gm_asm168-0.61 pugr|PGTT_13546 coci|CC1G_0836…
all_1655	2	2	1	1	2	1	1	1	1	1	1	1	1	1	1	1	1	1	1	1	1	bade1|BATDEDRAFT_34661 bade1|BATDEDRAFT_33013 allma|AMAG_11069T0 allma|AMAG_11685T0 bade2|BDET_04374 bade2|BDET_04376 unre|URET_02971 usma|UM03571 sppu|SPPG_01713T0 trru|TERG_01521T0 coim|CIMG_02874T0 mica|MCYG_07148T0 fugr|FGSG_05087T0 necr|NCU09732T0 pytr|PTRT_02670 crne|CNAG_02918T0 hopo2|mkr_asm262-aug-0.3 hopo1|gm_asm262-0.50 phbl|Phybl1.e_gw1.24.179.1 pugr|PGTT_16894 coci|CC1G_14616T0 boci|…
all_1656	2	2	0	0	0	1	1	1	3	1	1	2	2	2	1	1	1	1	0	2	1	bade1|BATDEDRAFT_10953 bade1|BATDEDRAFT_11164 bade2|BDET_05142 bade2|BDET_05190 coim|CIMG_04336T0 unre|URET_01586 trru|TERG_02005T0 mica|MCYG_07646T0 phbl|estExt_Genemark1.C_290020 pugr|PGTT_14885 crne|CNAG_05256T0 necr|NCU05169T0 pytr|PTRT_01932 fugr|FGSG_02881T0 coci|CC1G_09926T0 crne|CNAG_05015T0 fugr|FGSG_05695T0 trru|TERG_03449T0 mica|MCYG_02151T0 blde|BDBG_07107T0 boci|BC1T_01968 arbe|ARB_0…
all_1657	2	2	0	2	2	1	1	1	1	1	1	1	1	1	1	1	2	1	1	1	1	bade1|BATDEDRAFT_28613 bade1|BATDEDRAFT_29671 allma|AMAG_06627T0 allma|AMAG_12785T0 bade2|BDET_04220 bade2|BDET_06477 sppu|SPPG_06871T0 trru|TERG_06861T0 unre|URET_01699 coim|CIMG_04481T0 mica|MCYG_05677T0 fugr|FGSG_00930T0 necr|NCU03114T0 pytr|PTRT_10716 pugr|PGTT_17818 phbl|Phybl1.estExt_Genewise1.C_60429 crne|CNAG_01054T0 hopo2|mkr_asm209-snap-0.55 coci|CC1G_00223T0 hopo2|mkr_asm209-snap-0.56 …
all_1658	3	1	1	1	2	1	1	1	1	1	1	1	1	1	1	1	1	1	1	1	1	bade1|BATDEDRAFT_33585 bade1|BATDEDRAFT_17496 bade1|BATDEDRAFT_31001 allma|AMAG_01347T0 allma|AMAG_05542T0 unre|URET_02914 usma|UM03555 sppu|SPPG_04078T0 trru|TERG_00498T0 coim|CIMG_03037T0 mica|MCYG_00941T0 necr|NCU04648T0 fugr|FGSG_07398T0 pytr|PTRT_02392 phbl|estExt_fgenesh1_pm.C_410006 pugr|PGTT_00406 crne|CNAG_01912T0 bade2|BDET_07693 hopo2|gm_asm16-0.72 hopo1|gm_asm16-0.72 coci|CC1G_14836T0…
all_1659	1	1	2	1	0	2	2	1	0	3	1	0	1	2	1	0	0	1	2	2	1	coci|CC1G_00150T0 coci|CC1G_00159T0 coci|CC1G_14034T0 unre|URET_01870 sppu|SPPG_00625T0 usma|UM02213 trru|TERG_06276T0 sppu|SPPG_07159T0 trru|TERG_01875T0 coim|CIMG_04691T0 mica|MCYG_05838T0 pytr|PTRT_07303 necr|NCU01055T0 fugr|FGSG_12374T0 bade2|BDET_00818 hopo1|gm_asm276-0.29 hopo2|mkr_asm276-snap-0.5 bade1|BATDEDRAFT_36455 hopo1|gm_asm276-0.26 mica|MCYG_07781T0 blde|BDBG_04566T0 arbe|ARB_04439…
all_1660	1	1	1	2	2	1	1	1	1	2	1	1	1	1	1	2	1	1	1	1	1	coci|CC1G_01055T0 coci|CC1G_13860T0 allma|AMAG_11321T0 allma|AMAG_15166T0 sppu|SPPG_05144T0 unre|URET_05403 coim|CIMG_01682T0 mica|MCYG_03278T0 trru|TERG_01098T0 pytr|PTRT_02651 fugr|FGSG_02237T0 necr|NCU05939T0 phbl|e_gw1.27.29.1 bade1|BATDEDRAFT_9141 bade2|BDET_00025 hopo1|gm_asm305-0.113 pugr|PGTT_04896 hopo2|aug_msk_asm305-0.99 crne|CNAG_00693T0 phbl|estExt_Genewise1Plus.C_40014 asni|ANID_055…
all_1661	1	1	1	1	2	1	1	1	1	4	1	1	1	1	1	1	0	1	1	1	1	coci|CC1G_02318T0 coci|CC1G_05632T0 coci|CC1G_02465T0 coci|CC1G_08860T0 allma|AMAG_00137T0 allma|AMAG_10712T0 unre|URET_04382 usma|UM04771 sppu|SPPG_07462T0 trru|TERG_04093T0 coim|CIMG_05981T0 mica|MCYG_06863T0 pytr|PTRT_07437 necr|NCU07068T0 fugr|FGSG_02820T0 crne|CNAG_05812T0 phbl|gw1.19.17.1 bade2|BDET_08041 hopo1|gm_asm268-0.177 bade1|BATDEDRAFT_14293 hopo2|mkr_asm268-snap-0.37 blde|BDBG_0372…
all_1662	1	1	1	1	2	1	1	1	1	2	1	1	1	1	1	2	1	1	1	1	1	coci|CC1G_03119T0 coci|CC1G_03987T0 allma|AMAG_01808T0 allma|AMAG_04310T0 phbl|estExt_Genewise1Plus.C_280076 phbl|e_gw1.29.58.1 unre|URET_04240 usma|UM02398 sppu|SPPG_01579T0 trru|TERG_05717T0 coim|CIMG_06149T0 mica|MCYG_02365T0 pytr|PTRT_09579 necr|NCU08280T0 fugr|FGSG_06215T0 bade1|BATDEDRAFT_15336 bade2|BDET_00375 crne|CNAG_06829T0 hopo2|mkr_asm85-snap-0.75 hopo1|gm_asm85-0.206 pugr|PGTT_06567…
all_1663	0	0	0	0	5	1	1	1	2	2	1	1	1	1	1	3	1	1	0	1	1	coci|CC1G_04252T0 coci|CC1G_06961T0 allma|AMAG_00083T0 allma|AMAG_10642T0 allma|AMAG_00576T0 allma|AMAG_00577T0 allma|AMAG_02086T0 phbl|fgenesh1_pm.6_#_125 phbl|Phybl1.fgeneshPB_pm.45__1 phbl|e_gw1.11.305.1 unre|URET_05461 usma|UM01639 coim|CIMG_01753T0 trru|TERG_01127T0 mica|MCYG_03244T0 pytr|PTRT_06312 necr|NCU06871T0 fugr|FGSG_07946T0 crne|CNAG_06508T0 pugr|PGTT_00125 blde|BDBG_00352T0 arbe|AR…
all_1664	1	1	1	1	2	1	1	1	1	2	1	1	1	1	1	2	1	1	1	1	1	coci|CC1G_04695T0 coci|CC1G_07735T0 allma|AMAG_07521T0 allma|AMAG_16902T0 phbl|estExt_Genewise1.C_10434 phbl|fgenesh1_pg.34_#_53 unre|URET_04885 usma|UM04399 sppu|SPPG_05572T0 trru|TERG_05357T0 coim|CIMG_09429T0 mica|MCYG_03907T0 necr|NCU08561T0 pytr|PTRT_09289 fugr|FGSG_06566T0 crne|CNAG_02288T0 pugr|PGTT_08014 bade2|BDET_01070 bade1|BATDEDRAFT_15567 hopo1|gm_asm86-1.130 hopo2|mkr_asm86-snap-1.2…
all_1665	0	0	0	0	0	1	4	2	2	2	1	1	1	1	3	0	1	3	1	1	0	coci|CC1G_04862T0 coci|CC1G_04876T0 necr|NCU04674T0 necr|NCU09281T0 pytr|PTRT_02367 pytr|PTRT_05761 asni|ANID_00941T0 asni|ANID_07345T0 asni|ANID_08953T0 sppu|SPPG_00472T0 trru|TERG_08062T0 usma|UM02740 coim|CIMG_13675T0 mica|MCYG_00092T0 fugr|FGSG_03462T0 pugr|PGTT_01888 crne|CNAG_05471T0 necr|NCU02583T0 pytr|PTRT_04670 blde|BDBG_06556T0 boci|BC1T_12859 blde|BDBG_07558T0 boci|BC1T_11115 arbe|ARB…
all_1666	1	1	1	1	5	1	1	1	1	2	1	1	1	1	1	1	1	1	0	1	0	coci|CC1G_04964T0 coci|CC1G_10160T0 allma|AMAG_06045T0 allma|AMAG_09330T0 allma|AMAG_09329T0 allma|AMAG_16015T0 allma|AMAG_09172T0 coim|CIMG_11276T0 mica|MCYG_01329T0 trru|TERG_04605T0 necr|NCU04213T0 fugr|FGSG_10160T0 phbl|estExt_Genewise1.C_220123 pugr|PGTT_02389 usma|UM03008 pytr|PTRT_08925 crne|CNAG_06116T0 bade2|BDET_05329 hopo1|gm_asm170-0.139 hopo2|mkr_asm170-snap-0.46 bade1|BATDEDRAFT_727…
all_1667	1	1	1	1	2	1	1	1	1	2	1	1	1	1	1	2	1	1	1	1	1	coci|CC1G_05314T0 coci|CC1G_10890T0 allma|AMAG_00439T0 allma|AMAG_01961T0 phbl|estExt_Genewise1Plus.C_480008 phbl|Genemark1.641_g unre|URET_07190 usma|UM04429 sppu|SPPG_04184T0 trru|TERG_07457T0 coim|CIMG_03362T0 mica|MCYG_00374T0 pytr|PTRT_02478 necr|NCU06360T0 fugr|FGSG_09647T0 hopo2|gm_asm84-1.182 hopo1|gm_asm84-1.182 crne|CNAG_03812T0 bade2|BDET_00714 bade1|BATDEDRAFT_3086 pugr|PGTT_04370 bld…
all_1668	1	1	1	1	1	1	1	1	1	2	1	1	1	1	1	1	1	2	2	1	1	coci|CC1G_07089T0 coci|CC1G_10393T0 unre|URET_01578 usma|UM00271 sppu|SPPG_01627T0 trru|TERG_02016T0 coim|CIMG_04323T0 necr|NCU06436T0 pytr|PTRT_08218 fugr|FGSG_02519T0 mica|MCYG_07634T0 phbl|Phybl1.estExt_fgeneshPB_pg.C_210083 pugr|PGTT_06305 bade1|BATDEDRAFT_34892 bade2|BDET_02019 hopo2|mkr_asm42-aug-0.9 hopo1|gm_asm42-0.88 sppu|SPPG_00903T0 crne|CNAG_01601T0 allma|AMAG_05119T0 blde|BDBG_07124T…
all_1669	1	1	1	1	2	1	1	1	1	2	1	1	2	1	1	1	1	1	1	1	1	coci|CC1G_07605T0 coci|CC1G_08364T0 allma|AMAG_13331T0 allma|AMAG_16809T0 unre|URET_07804 usma|UM03662 sppu|SPPG_00074T0 trru|TERG_01703T0 crne|CNAG_00040T0 hopo2|mkr_asm69-aug-0.1 coim|CIMG_07469T0 mica|MCYG_07307T0 pytr|PTRT_08691 necr|NCU02624T0 fugr|FGSG_01000T0 phbl|estExt_Genemark1.C_20579 pugr|PGTT_07202 bade2|BDET_01895 bade1|BATDEDRAFT_33694 hopo1|gm_asm69-0.46 fugr|FGSG_11024T0 arbe|ARB…
all_1670	1	1	1	1	3	1	1	1	1	2	1	1	1	1	1	1	1	1	1	1	1	coci|CC1G_13601T0 coci|CC1G_13603T0 allma|AMAG_04576T0 allma|AMAG_15758T0 allma|AMAG_15759T0 unre|URET_05287 usma|UM01652 sppu|SPPG_06655T0 trru|TERG_07227T0 coim|CIMG_01542T0 mica|MCYG_06378T0 pytr|PTRT_02643 necr|NCU05620T0 fugr|FGSG_06417T0 phbl|gw1.40.67.1 bade2|BDET_02806 bade1|BATDEDRAFT_89128 crne|CNAG_05977T0 hopo2|mkr_asm74-snap-0.46 hopo1|gm_asm74-0.154 pugr|PGTT_15007 blde|BDBG_08839T0…
all_1671	1	1	1	1	2	1	1	1	1	1	1	1	1	1	2	2	1	1	1	1	1	necr|NCU00018T0 necr|NCU00018T1 allma|AMAG_06465T0 allma|AMAG_15492T0 phbl|estExt_Genewise1.C_300040 phbl|Phybl1.estExt_Genewise1Plus.C_130259 unre|URET_04902 usma|UM01056 sppu|SPPG_03075T0 trru|TERG_05378T0 coim|CIMG_09407T0 mica|MCYG_03927T0 pytr|PTRT_05837 fugr|FGSG_05530T0 bade2|BDET_07968 bade1|BATDEDRAFT_37479 hopo1|gm_asm228-0.63 pugr|PGTT_12706 crne|CNAG_04851T0 hopo2|mkr_asm228-snap-0.15…
all_1672	1	1	1	2	2	1	1	1	0	1	1	1	1	1	2	1	2	1	1	1	1	necr|NCU00034T0 necr|NCU00034T1 pugr|PGTT_17481 pugr|PGTT_18534 allma|AMAG_02677T0 allma|AMAG_06344T0 sppu|SPPG_04070T0 trru|TERG_03468T0 unre|URET_00813 coim|CIMG_00855T0 mica|MCYG_04407T0 fugr|FGSG_06689T0 pytr|PTRT_09692 bade2|BDET_03786 crne|CNAG_01592T0 bade1|BATDEDRAFT_15792 usma|UM01570 hopo1|gm_asm358-0.25 phbl|estExt_Genewise1.C_40318 hopo2|mkr_asm358-snap-0.2 hopo2|mkr_asm358-snap-0.4 c…
all_1673	1	1	1	1	4	1	1	1	1	0	1	1	1	1	2	1	1	1	1	1	1	necr|NCU01587T0 necr|NCU01587T1 allma|AMAG_08875T0 allma|AMAG_16320T0 allma|AMAG_13070T0 allma|AMAG_17206T0 unre|URET_04106 usma|UM04314 sppu|SPPG_08324T0 trru|TERG_04142T0 coim|CIMG_13032T0 mica|MCYG_06819T0 pytr|PTRT_01223 fugr|FGSG_06245T0 phbl|fgenesh1_pg.12_#_380 pugr|PGTT_12376 hopo2|gm_asm35-0.134 hopo1|gm_asm35-0.134 crne|CNAG_02991T0 bade2|BDET_05255 bade1|BATDEDRAFT_87998 blde|BDBG_0586…
all_1674	1	1	1	1	2	0	1	1	1	1	1	1	1	1	2	4	1	1	1	1	0	necr|NCU01966T0 necr|NCU01966T1 allma|AMAG_00213T0 allma|AMAG_10772T0 phbl|estExt_Genewise1Plus.C_20492 phbl|estExt_Genewise1Plus.C_50663 phbl|estExt_Genewise1Plus.C_260127 phbl|fgenesh1_pm.4_#_28 sppu|SPPG_04030T0 trru|TERG_02397T0 usma|UM04829 coim|CIMG_00397T0 mica|MCYG_08060T0 fugr|FGSG_08670T0 pytr|PTRT_07408 pugr|PGTT_08311 bade2|BDET_02209 hopo2|mkr_asm249-aug-0.2 crne|CNAG_03015T0 hopo1|g…
all_1675	0	0	0	0	4	1	1	1	1	2	1	2	1	1	2	2	1	1	1	1	1	necr|NCU02738T0 necr|NCU02738T1 allma|AMAG_00730T0 allma|AMAG_02233T0 allma|AMAG_00734T0 allma|AMAG_02237T0 crne|CNAG_00009T0 crne|CNAG_03152T0 phbl|fgenesh1_kg.2_#_146_#_2378_1_CBNA_CBNB_CBNC_CBNF phbl|Phybl1.estExt_Genewise1Plus.C_20623 unre|URET_07628 usma|UM06140 sppu|SPPG_03911T0 coim|CIMG_07655T0 trru|TERG_04708T0 mica|MCYG_06117T0 pytr|PTRT_08081 fugr|FGSG_00444T0 pugr|PGTT_12296 coci|CC1G…
all_1676	1	1	1	1	2	1	1	1	1	1	1	1	1	1	3	1	1	1	1	1	1	necr|NCU03768T0 necr|NCU03768T1 necr|NCU03768T2 allma|AMAG_06494T0 allma|AMAG_15466T0 unre|URET_03935 usma|UM01007 sppu|SPPG_01487T0 trru|TERG_07788T0 coim|CIMG_06486T0 mica|MCYG_01701T0 fugr|FGSG_07410T0 pytr|PTRT_09554 phbl|estExt_Genewise1Plus.C_160075 hopo2|gm_asm44-0.177 hopo1|gm_asm44-0.177 bade1|BATDEDRAFT_25909 bade2|BDET_06185 crne|CNAG_06008T0 pugr|PGTT_09319 coci|CC1G_01149T0 blde|BDBG…
all_1677	1	1	1	1	2	1	1	1	1	1	1	1	1	1	2	2	1	1	1	1	1	necr|NCU05269T0 necr|NCU05269T1 allma|AMAG_10944T0 allma|AMAG_11539T0 phbl|estExt_fgenesh1_pm.C_30100 phbl|Phybl1.estExt_Genewise1.C_510016 unre|URET_03621 usma|UM05918 sppu|SPPG_04820T0 trru|TERG_07658T0 coim|CIMG_06861T0 mica|MCYG_01240T0 fugr|FGSG_01950T0 pytr|PTRT_04937 crne|CNAG_06208T0 pugr|PGTT_06075 bade2|BDET_03724 bade1|BATDEDRAFT_9358 hopo2|gm_asm336-1.199 hopo1|gm_asm336-1.199 coci|CC…
all_1678	1	1	2	1	2	1	1	1	1	1	1	1	1	1	2	1	1	1	1	1	1	necr|NCU05429T0 necr|NCU05429T1 allma|AMAG_00200T0 allma|AMAG_10760T0 unre|URET_04110 usma|UM04470 sppu|SPPG_05916T0 trru|TERG_04144T0 coim|CIMG_06275T0 mica|MCYG_06817T0 pytr|PTRT_03703 fugr|FGSG_04313T0 crne|CNAG_00393T0 phbl|e_gw1.2.961.1 pugr|PGTT_17688 bade2|BDET_06958 bade1|BATDEDRAFT_26554 hopo2|mkr_asm233-aug-0.8 hopo1|gm_asm233-0.122 hopo1|gm_asm233-0.118 coci|CC1G_01359T0 asni|ANID_0231…
all_1679	1	1	1	1	2	1	1	1	1	1	1	1	1	1	2	2	1	1	1	1	1	necr|NCU05526T0 necr|NCU05526T1 allma|AMAG_10978T0 allma|AMAG_11578T0 phbl|estExt_Genewise1Plus.C_70310 phbl|Phybl1.e_gw1.2.1116.1 unre|URET_05150 usma|UM04115 sppu|SPPG_07461T0 trru|TERG_07127T0 coim|CIMG_09081T0 mica|MCYG_06471T0 pytr|PTRT_09175 fugr|FGSG_03993T0 crne|CNAG_00992T0 pugr|PGTT_01903 hopo2|gm_asm158-0.71 hopo1|gm_asm158-0.71 bade1|BATDEDRAFT_29157 bade2|BDET_00420 coci|CC1G_06438T0…
all_1680	1	1	1	1	2	1	1	1	1	1	1	1	1	1	2	2	1	1	1	1	1	necr|NCU08297T0 necr|NCU08297T1 allma|AMAG_01389T0 allma|AMAG_05588T0 phbl|estExt_fgenesh1_pg.C_40621 phbl|fgenesh1_pm.31_#_19 unre|URET_06390 usma|UM03735 sppu|SPPG_04916T0 trru|TERG_03608T0 coim|CIMG_05234T0 mica|MCYG_04247T0 fugr|FGSG_05315T0 pytr|PTRT_05200 pugr|PGTT_04248 crne|CNAG_05925T0 bade1|BATDEDRAFT_36444 hopo1|gm_asm143-0.173 hopo2|mkr_asm143-snap-0.27 bade2|BDET_00751 coci|CC1G_1027…
all_1681	0	0	0	0	0	0	0	0	0	0	0	0	0	0	0	0	25	0	0	0	0	pugr|PGTT_12199 pugr|PGTT_18649 pugr|PGTT_13003 pugr|PGTT_19970 pugr|PGTT_19608 pugr|PGTT_08057 pugr|PGTT_09801 pugr|PGTT_14309 pugr|PGTT_20086 pugr|PGTT_09825 pugr|PGTT_13755 pugr|PGTT_14232 pugr|PGTT_20267 pugr|PGTT_10924 pugr|PGTT_20268 pugr|PGTT_13665 pugr|PGTT_10386 pugr|PGTT_13783 pugr|PGTT_00703 pugr|PGTT_07450 pugr|PGTT_01394 pugr|PGTT_03005 pugr|PGTT_07451 pugr|PGTT_12046 pugr|PGTT_10385
all_1682	1	1	1	1	2	1	1	1	1	1	1	1	1	1	1	2	2	1	1	1	1	pugr|PGTT_00564 pugr|PGTT_04375 allma|AMAG_16502T0 allma|AMAG_16726T0 sppu|SPPG_02496T0 unre|URET_02320 trru|TERG_05813T0 usma|UM00566 coim|CIMG_13275T0 mica|MCYG_02449T0 pytr|PTRT_07414 fugr|FGSG_11742T0 necr|NCU02083T0 phbl|gw1.6.468.1 bade2|BDET_05758 crne|CNAG_01209T0 hopo2|mkr_asm274-snap-0.61 bade1|BATDEDRAFT_17199 hopo1|gm_asm274-0.226 coci|CC1G_13729T0 phbl|gw1.22.173.1 blde|BDBG_09377T0 …
all_1683	1	1	0	2	2	1	1	1	1	1	1	2	1	1	1	2	2	1	0	1	1	pugr|PGTT_01138 pugr|PGTT_12697 allma|AMAG_03912T0 allma|AMAG_17173T0 crne|CNAG_03393T0 crne|CNAG_04274T0 phbl|Genemark1.14281_g phbl|Phybl1.fgeneshPB_pg.2__696 coim|CIMG_03211T0 mica|MCYG_06526T0 trru|TERG_07060T0 necr|NCU00580T0 pytr|PTRT_10221 fugr|FGSG_08585T0 unre|URET_07069 usma|UM00334 hopo2|mkr_asm160-aug-0.2 bade1|BATDEDRAFT_90581 bade2|BDET_06918 hopo2|mkr_asm160-snap-0.7 coci|CC1G_0442…
all_1684	1	1	1	1	2	1	1	1	1	1	1	1	1	1	1	2	2	1	1	1	1	pugr|PGTT_01616 pugr|PGTT_02630 allma|AMAG_03897T0 allma|AMAG_07066T0 unre|URET_07786 usma|UM04195 sppu|SPPG_06712T0 trru|TERG_01747T0 coim|CIMG_07499T0 mica|MCYG_07347T0 necr|NCU02812T0 phbl|Phybl1.e_gw1.39.102.1 fugr|FGSG_13064T0 hopo1|gm_asm304-0.7 hopo2|mkr_asm304-aug-0.0 crne|CNAG_05935T0 pytr|PTRT_08724 bade2|BDET_02829 bade1|BATDEDRAFT_12061 coci|CC1G_11766T0 phbl|estExt_Genewise1.C_390037…
all_1685	1	1	1	1	2	1	1	1	2	1	1	1	1	1	1	1	2	1	1	1	1	pugr|PGTT_01857 pugr|PGTT_09793 allma|AMAG_00625T0 allma|AMAG_02135T0 unre|URET_02254 usma|UM06295 sppu|SPPG_04633T0 trru|TERG_04845T0 coim|CIMG_07963T0 mica|MCYG_02130T0 fugr|FGSG_05545T0 necr|NCU00193T0 pytr|PTRT_04123 phbl|Genemark1.11266_g hopo1|gm_asm339-0.35 hopo2|mkr_asm339-aug-0.5 crne|CNAG_02892T0 bade2|BDET_02333 bade1|BATDEDRAFT_23949 coci|CC1G_13869T0 asni|ANID_01811T0 blde|BDBG_07340…
all_1686	1	1	1	1	2	1	1	1	1	1	1	1	1	1	1	1	2	1	2	1	1	pugr|PGTT_01983 pugr|PGTT_03382 allma|AMAG_07489T0 allma|AMAG_08383T0 unre|URET_01548 usma|UM02619 sppu|SPPG_05960T0 trru|TERG_01941T0 coim|CIMG_04294T0 mica|MCYG_07711T0 fugr|FGSG_09406T0 necr|NCU02052T0 pytr|PTRT_07786 phbl|e_gw1.19.264.1 crne|CNAG_03273T0 bade2|BDET_03584 hopo1|gm_asm87-0.117 bade1|BATDEDRAFT_86202 hopo2|mkr_asm87-aug-0.2 coci|CC1G_00481T0 sppu|SPPG_05959T0 arbe|ARB_06452 blde…
all_1687	1	1	1	2	2	1	1	1	1	1	1	1	1	1	1	1	2	1	1	1	1	pugr|PGTT_02017 pugr|PGTT_19378 allma|AMAG_01301T0 allma|AMAG_05489T0 coim|CIMG_04698T0 unre|URET_01873 mica|MCYG_05843T0 trru|TERG_06271T0 necr|NCU00045T0 fugr|FGSG_07232T0 pytr|PTRT_07267 phbl|estExt_Genewise1.C_450023 hopo1|gm_asm118-0.149 bade2|BDET_07428 hopo2|snap_msk_asm118-0.83 usma|UM06029 sppu|SPPG_01085T0 bade1|BATDEDRAFT_27217 hopo2|mkr_asm118-snap-0.19 coci|CC1G_04032T0 crne|CNAG_057…
all_1688	1	1	1	2	2	1	1	1	1	1	1	1	1	1	1	1	2	1	1	1	1	pugr|PGTT_02237 pugr|PGTT_19759 allma|AMAG_01318T0 allma|AMAG_05509T0 unre|URET_06415 usma|UM06274 sppu|SPPG_04049T0 trru|TERG_03479T0 coim|CIMG_05205T0 mica|MCYG_04392T0 pytr|PTRT_06170 fugr|FGSG_01571T0 necr|NCU06809T0 phbl|gw1.1.911.1 crne|CNAG_03697T0 bade2|BDET_00349 bade1|BATDEDRAFT_84613 hopo1|gm_asm219-0.149 hopo2|mkr_asm219-snap-0.46 hopo2|snap_asm219-0.221 coci|CC1G_04482T0 arbe|ARB_048…
all_1689	1	1	1	1	4	1	1	1	1	1	1	1	1	1	1	0	2	1	1	1	1	pugr|PGTT_02286 pugr|PGTT_02295 allma|AMAG_07126T0 allma|AMAG_08036T0 allma|AMAG_12421T0 allma|AMAG_14399T0 unre|URET_02211 usma|UM00314 sppu|SPPG_01080T0 trru|TERG_03085T0 coim|CIMG_07894T0 necr|NCU07839T0 pytr|PTRT_08590 mica|MCYG_04800T0 fugr|FGSG_12302T0 crne|CNAG_07676T0 bade1|BATDEDRAFT_29115 bade2|BDET_00233 hopo2|mkr_asm49-snap-1.58 hopo1|gm_asm49-1.196 coci|CC1G_14381T0 blde|BDBG_09240T0…
all_1690	2	2	2	1	2	0	0	0	1	1	0	2	1	0	1	2	5	1	1	0	0	pugr|PGTT_02922 pugr|PGTT_10344 pugr|PGTT_12425 pugr|PGTT_10352 pugr|PGTT_12424 allma|AMAG_00509T0 allma|AMAG_02021T0 crne|CNAG_05981T0 crne|CNAG_07582T0 phbl|fgenesh1_pg.4_#_174 phbl|Phybl1.fgeneshPB_pg.2__830 sppu|SPPG_05221T0 usma|UM03100 hopo1|gm_ctg11123-0.1 hopo2|mkr_ctg11122-snap-0.0 hopo1|gm_asm228-0.59 bade2|BDET_08514 bade1|BATDEDRAFT_88754 bade2|BDET_04682 bade1|BATDEDRAFT_28204 coci|C…
all_1691	0	0	0	0	0	0	0	0	0	0	0	0	0	0	0	0	25	0	0	0	0	pugr|PGTT_10968 pugr|PGTT_00296 pugr|PGTT_01620 pugr|PGTT_10387 pugr|PGTT_00555 pugr|PGTT_04398 pugr|PGTT_02114 pugr|PGTT_16716 pugr|PGTT_14168 pugr|PGTT_06988 pugr|PGTT_04977 pugr|PGTT_02708 pugr|PGTT_16134 pugr|PGTT_04830 pugr|PGTT_06785 pugr|PGTT_20441 pugr|PGTT_12816 pugr|PGTT_05386 pugr|PGTT_09158 pugr|PGTT_08488 pugr|PGTT_11579 pugr|PGTT_08004 pugr|PGTT_11321 pugr|PGTT_09068 pugr|PGTT_17251
all_1692	0	0	0	0	0	2	1	2	1	1	2	2	2	2	1	0	3	1	0	2	2	pugr|PGTT_06341 pugr|PGTT_14871 pugr|PGTT_14890 unre|URET_07198 coim|CIMG_01692T0 mica|MCYG_03860T0 fugr|FGSG_07632T0 trru|TERG_05309T0 pytr|PTRT_09103 coim|CIMG_05535T0 unre|URET_06186 mica|MCYG_08344T0 trru|TERG_02616T0 crne|CNAG_06758T0 coci|CC1G_04071T0 fugr|FGSG_00593T0 crne|CNAG_03707T0 necr|NCU04418T0 usma|UM05034 blde|BDBG_01212T0 blde|BDBG_05095T0 boci|BC1T_13042 arbe|ARB_02537 asni|ANID…
all_1693	1	1	2	1	1	1	1	1	1	1	1	1	1	1	1	2	3	1	0	1	1	pugr|PGTT_06549 pugr|PGTT_19293 pugr|PGTT_01532 unre|URET_07340 usma|UM03195 coim|CIMG_11147T0 mica|MCYG_00721T0 trru|TERG_00272T0 pytr|PTRT_08298 fugr|FGSG_00467T0 necr|NCU11252T0 bade2|BDET_06490 bade1|BATDEDRAFT_27543 hopo2|mkr_ctg18371-snap-0.1 hopo1|gm_asm108-0.194 phbl|fgenesh1_pg.4_#_662 hopo1|gm_ctg18371-0.5 coci|CC1G_04270T0 allma|AMAG_09365T0 phbl|fgenesh1_pg.2_#_635 crne|CNAG_05901T0 b…
all_1694	0	1	1	1	4	1	1	1	1	1	1	1	1	1	1	1	2	1	1	1	1	pugr|PGTT_06558 pugr|PGTT_06888 allma|AMAG_05840T0 allma|AMAG_12188T0 allma|AMAG_08749T0 allma|AMAG_10172T0 unre|URET_04021 usma|UM03784 sppu|SPPG_07853T0 coim|CIMG_06382T0 mica|MCYG_01966T0 trru|TERG_04435T0 pytr|PTRT_01016 fugr|FGSG_01665T0 necr|NCU08741T0 bade2|BDET_07567 hopo1|gm_asm41-0.71 crne|CNAG_00073T0 hopo2|snap_msk_asm41-0.47 coci|CC1G_05176T0 asni|ANID_08071T0 arbe|ARB_00865 boci|BC1…
all_1695	1	1	1	2	2	1	1	1	1	1	1	1	1	1	1	0	4	1	1	1	1	pugr|PGTT_06986 pugr|PGTT_07881 pugr|PGTT_06996 pugr|PGTT_06985 allma|AMAG_06164T0 allma|AMAG_09209T0 sppu|SPPG_05754T0 trru|TERG_00283T0 unre|URET_07350 coim|CIMG_03564T0 mica|MCYG_00731T0 necr|NCU03899T0 fugr|FGSG_09262T0 pytr|PTRT_08450 bade1|BATDEDRAFT_90028 bade2|BDET_05820 hopo1|gm_asm58-1.165 crne|CNAG_07635T0 hopo2|mkr_asm58-snap-1.37 hopo2|mkr_asm58-snap-1.38 coci|CC1G_03834T0 arbe|ARB_0…
all_1696	1	1	1	1	2	1	1	1	1	1	1	1	1	1	1	2	2	1	1	1	1	pugr|PGTT_07502 pugr|PGTT_12526 allma|AMAG_07180T0 allma|AMAG_08089T0 phbl|estExt_Genewise1Plus.C_230255 phbl|e_gw1.3.155.1 unre|URET_06529 usma|UM04240 sppu|SPPG_02515T0 trru|TERG_04926T0 coim|CIMG_05032T0 fugr|FGSG_09576T0 necr|NCU07701T0 mica|MCYG_03498T0 pytr|PTRT_05050 crne|CNAG_05628T0 bade2|BDET_00990 hopo1|gm_asm264-0.195 bade1|BATDEDRAFT_8359 hopo2|mkr_asm264-aug-0.13 coci|CC1G_07748T0 a…
all_1697	1	1	1	1	2	1	1	1	2	1	1	1	1	1	1	1	2	1	1	1	1	pugr|PGTT_07527 pugr|PGTT_12505 allma|AMAG_14371T0 allma|AMAG_15794T0 boci|BC1T_00207 boci|BC1T_00210 unre|URET_07829 usma|UM01551 sppu|SPPG_00740T0 trru|TERG_01669T0 coim|CIMG_07265T0 mica|MCYG_07273T0 fugr|FGSG_05728T0 necr|NCU00777T0 pytr|PTRT_02839 phbl|e_gw1.2.1281.1 bade2|BDET_04344 crne|CNAG_00259T0 bade1|BATDEDRAFT_86964 hopo2|gm_asm375-0.160 hopo1|gm_asm375-0.160 coci|CC1G_01180T0 arbe|A…
all_1698	2	1	1	1	2	1	1	1	1	1	1	1	1	1	1	1	2	1	1	1	1	pugr|PGTT_09389 pugr|PGTT_16266 allma|AMAG_07919T0 allma|AMAG_09577T0 unre|URET_05132 usma|UM05221 sppu|SPPG_07884T0 trru|TERG_07162T0 coim|CIMG_01464T0 mica|MCYG_06444T0 pytr|PTRT_05579 necr|NCU01571T0 fugr|FGSG_10730T0 crne|CNAG_06369T0 phbl|fgenesh1_pg.6_#_582 hopo1|gm_asm232-0.128 bade2|BDET_00291 bade1|BATDEDRAFT_8821 hopo2|aug_msk_asm232-0.99 bade1|BATDEDRAFT_21391 coci|CC1G_05130T0 asni|AN…
all_1699	1	1	1	1	2	1	1	1	1	1	1	1	1	1	1	2	2	1	1	1	1	pugr|PGTT_09458 pugr|PGTT_09471 allma|AMAG_06006T0 allma|AMAG_09375T0 phbl|estExt_Genewise1.C_100307 phbl|e_gw1.3.631.1 unre|URET_02845 usma|UM00867 sppu|SPPG_08138T0 trru|TERG_08108T0 coim|CIMG_03113T0 mica|MCYG_00040T0 pytr|PTRT_10504 necr|NCU06431T0 fugr|FGSG_07291T0 hopo2|aug_msk_asm248-0.77 hopo1|gm_asm248-0.93 bade2|BDET_01230 bade1|BATDEDRAFT_8648 crne|CNAG_01951T0 coci|CC1G_11854T0 asni|A…
all_1700	1	1	1	2	2	1	1	1	1	1	1	1	1	1	1	1	2	1	1	1	1	pugr|PGTT_10027 pugr|PGTT_12121 allma|AMAG_01490T0 allma|AMAG_03983T0 unre|URET_06774 usma|UM03827 sppu|SPPG_02335T0 coim|CIMG_04738T0 mica|MCYG_05762T0 pytr|PTRT_07768 fugr|FGSG_00436T0 trru|TERG_06950T0 hopo1|gm_asm73-0.170 bade2|BDET_04944 hopo2|mkr_asm73-snap-0.58 phbl|gw1.23.323.1 necr|NCU02748T0 bade1|BATDEDRAFT_88532 hopo2|mkr_asm73-snap-0.59 coci|CC1G_03677T0 boci|BC1T_15433 crne|CNAG_060…
all_1701	1	1	1	1	2	1	2	1	1	1	1	1	1	1	1	1	2	1	1	1	1	pugr|PGTT_10647 pugr|PGTT_19622 allma|AMAG_11268T0 allma|AMAG_15108T0 unre|URET_06412 usma|UM02001 sppu|SPPG_04276T0 trru|TERG_03476T0 coim|CIMG_05209T0 mica|MCYG_04395T0 pytr|PTRT_06040 necr|NCU05419T0 fugr|FGSG_00638T0 hopo2|mkr_asm56-aug-0.7 hopo1|gm_asm56-0.88 bade2|BDET_01243 bade1|BATDEDRAFT_34231 phbl|estExt_Genewise1.C_10750 crne|CNAG_03067T0 coci|CC1G_15525T0 boci|BC1T_04231 blde|BDBG_05…
all_1702	1	1	1	1	2	1	1	1	2	1	1	1	1	1	1	1	2	1	1	1	1	pugr|PGTT_11332 pugr|PGTT_19886 allma|AMAG_09037T0 allma|AMAG_12009T0 boci|BC1T_15062 boci|BC1T_16340 unre|URET_04520 usma|UM04239 sppu|SPPG_03922T0 trru|TERG_00155T0 coim|CIMG_05778T0 mica|MCYG_00610T0 pytr|PTRT_05711 fugr|FGSG_08655T0 necr|NCU07437T0 phbl|e_gw1.1.1418.1 hopo2|gm_asm96-0.150 hopo1|gm_asm96-0.150 bade2|BDET_08553 bade1|BATDEDRAFT_6504 crne|CNAG_05455T0 coci|CC1G_06281T0 blde|BDBG…
all_1703	1	1	1	2	2	1	1	1	1	1	1	1	1	1	1	1	2	1	1	1	1	pugr|PGTT_12665 pugr|PGTT_20272 allma|AMAG_03722T0 allma|AMAG_06865T0 unre|URET_04663 usma|UM02653 sppu|SPPG_03836T0 trru|TERG_01453T0 coim|CIMG_09741T0 mica|MCYG_02919T0 pytr|PTRT_09066 fugr|FGSG_01640T0 necr|NCU03503T0 bade1|BATDEDRAFT_8038 phbl|estExt_Genewise1Plus.C_30244 hopo1|gm_asm346-0.99 crne|CNAG_00926T0 bade2|BDET_00984 hopo2|mkr_asm346-snap-0.22 coci|CC1G_04804T0 arbe|ARB_02714 boci|B…
all_1704	1	1	1	1	2	1	1	1	1	1	1	1	1	1	1	2	2	1	1	1	1	pugr|PGTT_14391 pugr|PGTT_14394 allma|AMAG_13032T0 allma|AMAG_14077T0 phbl|estExt_Genewise1Plus.C_200111 phbl|estExt_Genewise1Plus.C_20637 unre|URET_04376 usma|UM04332 sppu|SPPG_05577T0 trru|TERG_04087T0 coim|CIMG_05987T0 mica|MCYG_06869T0 fugr|FGSG_05133T0 necr|NCU03732T0 pytr|PTRT_00958 bade1|BATDEDRAFT_36859 bade2|BDET_02056 hopo2|gm_asm201-0.147 hopo1|gm_asm201-0.147 crne|CNAG_06106T0 coci|CC…
all_1705	1	1	1	1	2	2	1	1	1	1	1	1	1	1	1	1	2	1	1	1	1	pugr|PGTT_15352 pugr|PGTT_16520 allma|AMAG_01366T0 allma|AMAG_05564T0 unre|URET_02506 usma|UM00964 sppu|SPPG_03136T0 trru|TERG_06783T0 coim|CIMG_08333T0 mica|MCYG_05601T0 fugr|FGSG_01386T0 necr|NCU02546T0 pytr|PTRT_06871 phbl|gw1.30.135.1 bade2|BDET_01989 bade1|BATDEDRAFT_19365 crne|CNAG_07413T0 hopo1|gm_asm114-0.76 hopo2|mkr_asm114-snap-0.7 coci|CC1G_00617T0 blde|BDBG_00551T0 boci|BC1T_01267 asn…
all_1706	1	1	1	1	2	1	1	1	1	1	1	1	1	1	1	2	2	1	1	1	1	pugr|PGTT_15366 pugr|PGTT_16535 allma|AMAG_04472T0 allma|AMAG_16140T0 phbl|estExt_Genemark1.C_130255 phbl|estExt_Genewise1.C_230236 unre|URET_02367 usma|UM06377 sppu|SPPG_01534T0 trru|TERG_05864T0 coim|CIMG_08092T0 mica|MCYG_02515T0 fugr|FGSG_00286T0 pytr|PTRT_07461 necr|NCU02076T0 hopo1|gm_asm103-0.56 crne|CNAG_01833T0 bade1|BATDEDRAFT_25777 hopo2|mkr_asm103-aug-0.5 bade2|BDET_06343 coci|CC1G_06…
all_1707	1	1	1	1	2	1	1	1	1	1	1	1	1	1	1	2	2	1	1	1	1	pugr|PGTT_15528 pugr|PGTT_15532 allma|AMAG_05694T0 allma|AMAG_09667T0 phbl|estExt_Genemark1.C_40456 phbl|estExt_Genewise1Plus.C_60420 unre|URET_00367 usma|UM01222 sppu|SPPG_05994T0 trru|TERG_02287T0 coim|CIMG_00294T0 mica|MCYG_07942T0 pytr|PTRT_00684 necr|NCU01564T0 fugr|FGSG_04356T0 bade2|BDET_03622 crne|CNAG_01482T0 hopo1|gm_asm190-0.88 bade1|BATDEDRAFT_9761 hopo2|snap_msk_asm190-0.46 coci|CC1G…
all_1708	1	1	1	1	2	1	1	1	1	1	1	1	1	1	1	2	2	1	1	1	1	pugr|PGTT_17464 pugr|PGTT_18515 allma|AMAG_03688T0 allma|AMAG_06835T0 phbl|estExt_Genewise1Plus.C_80156 phbl|e_gw1.25.255.1 unre|URET_05021 usma|UM06318 sppu|SPPG_03473T0 trru|TERG_08478T0 coim|CIMG_09272T0 mica|MCYG_05063T0 pytr|PTRT_05913 bade2|BDET_04774 hopo2|mkr_asm17-aug-0.20 bade1|BATDEDRAFT_11546 hopo1|gm_asm17-0.206 crne|CNAG_03448T0 fugr|FGSG_06096T0 necr|NCU01468T0 coci|CC1G_00020T0 bo…
all_1709	1	1	1	1	2	1	1	1	1	1	1	1	1	1	1	2	2	1	1	1	1	pugr|PGTT_17488 pugr|PGTT_18546 allma|AMAG_07773T0 allma|AMAG_09726T0 phbl|e_gw1.20.263.1 phbl|gw1.16.295.1 unre|URET_04454 usma|UM04826 sppu|SPPG_07238T0 trru|TERG_03898T0 coim|CIMG_05891T0 mica|MCYG_07040T0 necr|NCU07188T0 fugr|FGSG_04473T0 pytr|PTRT_09739 crne|CNAG_00569T0 bade1|BATDEDRAFT_30090 bade2|BDET_04554 hopo1|gm_asm89-0.81 hopo2|mkr_asm89-snap-0.20 coci|CC1G_00191T0 boci|BC1T_13821 ar…
all_1710	1	1	1	1	2	1	1	1	1	1	1	1	1	1	1	1	3	1	1	1	1	pugr|PGTT_18367 pugr|PGTT_20311 pugr|PGTT_20124 allma|AMAG_01259T0 allma|AMAG_05450T0 unre|URET_02253 usma|UM03169 sppu|SPPG_04667T0 trru|TERG_04846T0 coim|CIMG_07962T0 mica|MCYG_02129T0 pytr|PTRT_02996 fugr|FGSG_05546T0 necr|NCU00194T0 phbl|estExt_Genemark1.C_230147 bade1|BATDEDRAFT_20895 crne|CNAG_05134T0 hopo2|gm_asm58-0.183 hopo1|gm_asm58-0.183 bade2|BDET_07903 coci|CC1G_01630T0 asni|ANID_018…
all_1711	1	1	2	1	2	1	1	1	1	1	1	1	1	1	1	1	2	1	1	1	1	pugr|PGTT_18987 pugr|PGTT_20262 allma|AMAG_02827T0 allma|AMAG_14936T0 unre|URET_01920 usma|UM02211 sppu|SPPG_01314T0 trru|TERG_07563T0 coim|CIMG_04051T0 mica|MCYG_01149T0 pytr|PTRT_04333 fugr|FGSG_10482T0 necr|NCU08151T0 phbl|e_gw1.3.786.1 crne|CNAG_00810T0 bade2|BDET_02942 bade1|BATDEDRAFT_89257 hopo2|mkr_asm143-aug-0.16 hopo1|gm_asm143-0.166 hopo1|gm_asm143-0.183 coci|CC1G_05202T0 boci|BC1T_162…
all_1712	1	1	1	1	2	0	1	1	1	1	1	1	1	1	1	3	2	1	1	1	1	pugr|PGTT_19079 pugr|PGTT_19590 allma|AMAG_05221T0 allma|AMAG_16114T0 phbl|estExt_Genewise1.C_20904 phbl|estExt_Genewise1Plus.C_80084 phbl|estExt_Genewise1.C_200289 unre|URET_04879 usma|UM02518 sppu|SPPG_05030T0 trru|TERG_05345T0 coim|CIMG_09435T0 pytr|PTRT_05398 fugr|FGSG_06757T0 mica|MCYG_03892T0 necr|NCU07562T0 hopo1|gm_asm114-0.75 bade2|BDET_01998 bade1|BATDEDRAFT_87597 hopo2|mkr_asm114-snap-…
all_1713	1	1	1	1	2	1	1	1	1	1	1	2	2	1	1	1	1	1	1	1	1	fugr|FGSG_00490T0 fugr|FGSG_01826T0 allma|AMAG_02704T0 allma|AMAG_06318T0 unre|URET_00620 usma|UM00214 sppu|SPPG_03763T0 trru|TERG_07526T0 coim|CIMG_00614T0 mica|MCYG_01114T0 pytr|PTRT_07999 necr|NCU09266T0 bade2|BDET_00348 bade1|BATDEDRAFT_8649 hopo1|gm_asm131-0.77 hopo2|mkr_asm131-aug-0.3 phbl|estExt_Genewise1.C_30601 pugr|PGTT_05046 crne|CNAG_04351T0 coci|CC1G_01738T0 blde|BDBG_02249T0 boci|BC…
all_1714	1	1	1	1	2	1	1	1	1	1	1	1	2	1	1	1	1	2	1	1	1	fugr|FGSG_01501T0 fugr|FGSG_08188T0 allma|AMAG_06133T0 allma|AMAG_09247T0 pytr|PTRT_04777 pytr|PTRT_11799 unre|URET_00604 usma|UM00227 sppu|SPPG_06020T0 trru|TERG_07545T0 coim|CIMG_00592T0 mica|MCYG_01132T0 necr|NCU08341T0 pugr|PGTT_15764 phbl|estExt_fgenesh1_pg.C_110088 bade1|BATDEDRAFT_330 crne|CNAG_06415T0 bade2|BDET_05104 hopo1|gm_asm249-0.52 hopo2|snap_msk_asm215-0.41 coci|CC1G_00830T0 boci|…
all_1715	2	2	2	2	2	1	0	0	1	0	0	2	2	1	1	2	1	1	1	1	0	fugr|FGSG_02143T0 fugr|FGSG_05160T0 allma|AMAG_01416T0 allma|AMAG_05621T0 crne|CNAG_02959T0 crne|CNAG_06242T0 phbl|Phybl1.estExt_Genewise1.C_240061 phbl|Phybl1.estExt_Genewise1.C_30066 sppu|SPPG_05712T0 trru|TERG_08090T0 usma|UM00106 hopo1|gm_asm81-0.171 hopo2|mkr_asm81-aug-0.11 bade2|BDET_02159 pytr|PTRT_10370 mica|MCYG_00059T0 pugr|PGTT_10840 hopo1|gm_ctg09328-0.4 hopo2|mkr_ctg09328-aug-0.0 bad…
all_1716	1	1	1	1	2	1	2	1	1	1	1	1	2	1	1	1	1	1	1	1	1	fugr|FGSG_03951T0 fugr|FGSG_05593T0 allma|AMAG_12428T0 allma|AMAG_14406T0 unre|URET_07726 usma|UM01070 sppu|SPPG_03802T0 trru|TERG_02250T0 coim|CIMG_07553T0 mica|MCYG_07370T0 necr|NCU07859T0 pytr|PTRT_08787 crne|CNAG_01475T0 pugr|PGTT_13395 phbl|estExt_Genewise1.C_410076 hopo1|gm_asm191-0.175 hopo2|mkr_asm191-aug-0.19 bade2|BDET_03413 bade1|BATDEDRAFT_18849 coci|CC1G_02451T0 boci|BC1T_09415 arbe|…
all_1717	1	1	1	1	3	1	1	1	1	1	1	1	1	1	1	2	1	1	1	1	1	allma|AMAG_00126T0 allma|AMAG_10688T0 sppu|SPPG_03870T0 usma|UM04733 trru|TERG_04747T0 unre|URET_02448 coim|CIMG_08198T0 pytr|PTRT_11126 mica|MCYG_02226T0 necr|NCU04388T0 fugr|FGSG_09586T0 hopo1|gm_asm133-0.201 bade2|BDET_00416 bade1|BATDEDRAFT_6489 pugr|PGTT_07000 hopo2|mkr_asm133-aug-0.3 crne|CNAG_07442T0 phbl|fgenesh1_pg.27_#_157 coci|CC1G_06773T0 phbl|Genemark1.753_g arbe|ARB_01325 boci|BC1T_…
all_1718	1	1	1	1	4	1	1	1	1	1	1	1	1	1	1	1	1	1	1	1	1	allma|AMAG_00138T0 allma|AMAG_10711T0 allma|AMAG_00141T0 allma|AMAG_10704T0 unre|URET_05565 usma|UM06034 sppu|SPPG_08469T0 trru|TERG_04592T0 coim|CIMG_04126T0 mica|MCYG_01318T0 pytr|PTRT_04371 necr|NCU04306T0 fugr|FGSG_10320T0 bade2|BDET_05265 bade1|BATDEDRAFT_36909 hopo1|gm_asm35-0.125 hopo2|mkr_asm35-snap-0.29 pugr|PGTT_16374 phbl|estExt_Genemark1.C_20024 crne|CNAG_03289T0 coci|CC1G_13721T0 asn…
all_1719	1	1	1	1	2	1	1	1	1	1	1	1	1	1	1	3	1	1	1	1	1	allma|AMAG_00314T0 allma|AMAG_10880T0 phbl|estExt_fgenesh1_pg.C_220104 phbl|estExt_Genewise1.C_30116 phbl|e_gw1.5.488.1 unre|URET_04266 usma|UM00935 sppu|SPPG_06734T0 trru|TERG_04007T0 coim|CIMG_06116T0 mica|MCYG_06948T0 pytr|PTRT_02198 fugr|FGSG_08728T0 necr|NCU00681T0 crne|CNAG_04720T0 bade1|BATDEDRAFT_91657 bade2|BDET_01869 hopo2|gm_asm7-0.180 hopo1|gm_asm7-0.180 pugr|PGTT_04026 coci|CC1G_0835…
all_1720	1	1	2	2	2	1	1	1	1	1	1	1	1	1	1	1	1	1	1	1	1	allma|AMAG_00343T0 allma|AMAG_01863T0 unre|URET_03948 usma|UM05162 sppu|SPPG_06063T0 trru|TERG_07885T0 coim|CIMG_06470T0 mica|MCYG_01603T0 pytr|PTRT_10920 necr|NCU08685T0 fugr|FGSG_09440T0 phbl|estExt_Genewise1Plus.C_430061 crne|CNAG_04192T0 bade1|BATDEDRAFT_17291 bade2|BDET_05627 pugr|PGTT_17799 hopo2|gm_asm85-0.182 hopo1|gm_asm85-0.182 hopo1|gm_ctg00845-0.4 hopo2|snap_msk_ctg00845-0.2 coci|CC1G…
all_1721	1	1	1	1	4	1	1	1	1	1	1	1	1	1	1	1	1	1	1	1	1	allma|AMAG_00383T0 allma|AMAG_01904T0 allma|AMAG_12657T0 allma|AMAG_14622T0 unre|URET_06978 usma|UM02091 sppu|SPPG_02219T0 trru|TERG_02680T0 coim|CIMG_02100T0 mica|MCYG_08393T0 fugr|FGSG_04578T0 necr|NCU06721T0 pytr|PTRT_01603 pugr|PGTT_15540 phbl|e_gw1.27.78.1 crne|CNAG_07546T0 bade1|BATDEDRAFT_85755 bade2|BDET_00394 hopo2|mkr_asm77-snap-0.7 hopo1|gm_asm77-0.88 coci|CC1G_09907T0 arbe|ARB_03505 a…
all_1722	1	1	1	2	2	1	1	1	1	1	1	1	1	1	1	1	1	1	2	1	1	allma|AMAG_00399T0 allma|AMAG_01918T0 sppu|SPPG_05514T0 usma|UM05860 trru|TERG_01662T0 unre|URET_07834 coim|CIMG_07271T0 mica|MCYG_07266T0 pytr|PTRT_02792 necr|NCU07365T0 fugr|FGSG_01200T0 phbl|estExt_Genewise1Plus.C_190059 crne|CNAG_01957T0 hopo1|gm_asm182-0.132 bade1|BATDEDRAFT_16747 pugr|PGTT_18823 bade2|BDET_02577 hopo2|snap_msk_asm182-0.97 hopo2|mkr_asm182-aug-0.0 coci|CC1G_02733T0 boci|BC1T…
all_1723	1	1	1	1	2	1	2	1	1	1	1	2	1	1	1	1	1	1	1	1	1	allma|AMAG_00420T0 allma|AMAG_01941T0 unre|URET_00665 usma|UM02630 sppu|SPPG_05414T0 trru|TERG_05058T0 coim|CIMG_00667T0 mica|MCYG_03631T0 pytr|PTRT_09059 necr|NCU08029T0 fugr|FGSG_04272T0 phbl|fgenesh1_pm.3_#_22 pugr|PGTT_17201 bade2|BDET_00845 bade1|BATDEDRAFT_4481 hopo2|mkr_asm183-aug-0.5 hopo1|gm_asm183-0.59 crne|CNAG_01900T0 coci|CC1G_12963T0 asni|ANID_00193T0 crne|CNAG_01901T0 arbe|ARB_0301…
all_1724	1	1	1	1	4	1	1	1	1	1	1	1	1	1	1	1	1	1	1	1	1	allma|AMAG_00527T0 allma|AMAG_02039T0 allma|AMAG_02040T0 allma|AMAG_00528T0 unre|URET_03772 usma|UM00936 sppu|SPPG_04640T0 trru|TERG_04344T0 coim|CIMG_06667T0 mica|MCYG_02060T0 pytr|PTRT_11031 necr|NCU03804T0 fugr|FGSG_06103T0 crne|CNAG_04796T0 phbl|estExt_Genemark1.C_10412 hopo2|gm_asm248-0.94 hopo1|gm_asm248-0.94 bade1|BATDEDRAFT_18600 bade2|BDET_01222 pugr|PGTT_14891 coci|CC1G_05539T0 asni|ANI…
all_1725	1	1	2	2	2	1	1	1	1	1	1	1	1	1	1	1	1	1	1	1	1	allma|AMAG_00606T0 allma|AMAG_02116T0 unre|URET_03642 usma|UM00710 sppu|SPPG_07153T0 coim|CIMG_06835T0 mica|MCYG_01669T0 trru|TERG_07815T0 necr|NCU07698T0 fugr|FGSG_09579T0 pytr|PTRT_05172 phbl|estExt_Genewise1Plus.C_70385 pugr|PGTT_05947 crne|CNAG_00736T0 hopo1|gm_asm50-0.129 bade2|BDET_08144 bade1|BATDEDRAFT_92165 hopo1|gm_asm50-0.125 hopo2|snap_msk_asm50-0.60 hopo2|snap_msk_asm50-0.58 coci|CC1…
all_1726	1	1	1	1	2	1	1	1	1	1	1	1	1	1	1	3	1	1	1	1	1	allma|AMAG_00643T0 allma|AMAG_02154T0 phbl|estExt_fgenesh1_pg.C_10201 phbl|estExt_fgenesh1_pg.C_220187 phbl|fgenesh1_kg.1_#_217_#_2007_1_CBNA_CBNB_CBNC_CBNF unre|URET_01778 usma|UM02773 sppu|SPPG_05493T0 trru|TERG_06218T0 coim|CIMG_04572T0 mica|MCYG_05894T0 necr|NCU07857T0 fugr|FGSG_04149T0 pytr|PTRT_10319 bade2|BDET_03418 bade1|BATDEDRAFT_86291 hopo2|aug_msk_asm191-0.137 hopo1|gm_asm191-0.165 pu…
all_1727	1	1	1	1	2	1	1	1	1	1	1	1	1	1	1	3	1	1	1	1	1	allma|AMAG_00645T0 allma|AMAG_02156T0 phbl|e_gw1.12.389.1 phbl|e_gw1.13.220.1 unre|URET_00626 usma|UM03920 sppu|SPPG_01594T0 trru|TERG_07515T0 coim|CIMG_00623T0 mica|MCYG_01102T0 fugr|FGSG_09157T0 necr|NCU03218T0 pytr|PTRT_07793 crne|CNAG_01554T0 pugr|PGTT_15875 phbl|estExt_Genemark1.C_420033 hopo1|gm_asm57-0.61 bade2|BDET_07125 bade1|BATDEDRAFT_35712 hopo2|mkr_asm57-aug-0.6 coci|CC1G_01822T0 bld…
all_1728	1	1	1	1	2	1	1	1	1	1	1	1	1	1	1	3	1	1	1	1	1	allma|AMAG_00692T0 allma|AMAG_02192T0 phbl|estExt_Genewise1Plus.C_10853 phbl|e_gw1.14.36.1 phbl|Genemark1.6482_g unre|URET_01694 usma|UM05498 sppu|SPPG_01775T0 trru|TERG_06864T0 coim|CIMG_04477T0 necr|NCU03258T0 fugr|FGSG_06861T0 pytr|PTRT_10688 mica|MCYG_05680T0 bade2|BDET_05475 bade1|BATDEDRAFT_88099 hopo1|gm_asm10-0.223 pugr|PGTT_00986 crne|CNAG_02139T0 hopo2|snap_msk_asm10-0.99 coci|CC1G_0864…
all_1729	1	1	1	1	4	1	1	1	1	1	1	1	1	1	1	2	0	1	1	1	1	allma|AMAG_00702T0 allma|AMAG_02203T0 allma|AMAG_01217T0 allma|AMAG_05405T0 phbl|fgenesh1_pg.34_#_104 phbl|Phybl1.estExt_Genewise1.C_20869 unre|URET_04579 usma|UM04967 sppu|SPPG_02439T0 trru|TERG_01359T0 coim|CIMG_09601T0 mica|MCYG_02996T0 pytr|PTRT_05457 necr|NCU01328T0 fugr|FGSG_09998T0 crne|CNAG_07445T0 bade1|BATDEDRAFT_88683 bade2|BDET_04580 hopo1|gm_asm205-0.115 hopo2|mkr_asm205-snap-0.18 co…
all_1730	1	1	1	1	2	1	2	1	1	0	1	2	1	1	1	3	0	1	1	1	1	allma|AMAG_00720T0 allma|AMAG_02223T0 phbl|Phybl1.estExt_Genewise1.C_90133 phbl|Phybl1.estExt_Genewise1Plus.C_240005 phbl|estExt_fgenesh1_pg.C_70357 unre|URET_06029 usma|UM00555 sppu|SPPG_08029T0 trru|TERG_06682T0 coim|CIMG_09984T0 mica|MCYG_05505T0 fugr|FGSG_05023T0 pytr|PTRT_02795 necr|NCU00742T0 bade1|BATDEDRAFT_84716 crne|CNAG_00121T0 bade2|BDET_00568 hopo2|gm_asm96-0.122 hopo1|gm_asm96-0.122…
all_1731	1	1	1	2	2	1	1	1	2	1	1	1	1	1	1	2	1	1	1	1	1	allma|AMAG_00773T0 allma|AMAG_02275T0 phbl|estExt_Genemark1.C_130272 phbl|Phybl1.fgeneshPB_pm.26__4 sppu|SPPG_05933T0 trru|TERG_07275T0 unre|URET_05306 coim|CIMG_01585T0 mica|MCYG_06332T0 pytr|PTRT_02662 necr|NCU05837T0 fugr|FGSG_10530T0 crne|CNAG_01722T0 pugr|PGTT_07937 bade1|BATDEDRAFT_35024 bade2|BDET_05485 hopo1|gm_asm10-0.216 hopo2|snap_msk_asm10-0.160 hopo2|mkr_asm10-aug-0.11 coci|CC1G_1130…
all_1732	1	1	1	1	4	1	1	1	1	1	1	1	1	1	1	1	1	1	1	1	1	allma|AMAG_00843T0 allma|AMAG_02348T0 allma|AMAG_04219T0 allma|AMAG_01729T0 unre|URET_03968 usma|UM02856 sppu|SPPG_07794T0 trru|TERG_07746T0 coim|CIMG_06449T0 mica|MCYG_01784T0 pytr|PTRT_09551 fugr|FGSG_07171T0 bade2|BDET_07730 bade1|BATDEDRAFT_20488 phbl|estExt_Genewise1.C_250205 hopo2|mkr_asm231-aug-0.10 hopo1|gm_asm231-0.103 necr|NCU04101T0 crne|CNAG_01561T0 pugr|PGTT_16959 coci|CC1G_01157T0 a…
all_1733	1	1	1	2	2	1	2	1	1	1	1	1	1	1	1	1	1	1	1	1	1	allma|AMAG_00872T0 allma|AMAG_02377T0 unre|URET_06722 usma|UM06422 sppu|SPPG_05002T0 trru|TERG_06155T0 coim|CIMG_04793T0 mica|MCYG_05953T0 pytr|PTRT_07950 fugr|FGSG_11754T0 necr|NCU00513T0 phbl|estExt_Genewise1.C_60540 pugr|PGTT_11746 bade1|BATDEDRAFT_87119 crne|CNAG_02295T0 bade2|BDET_04186 hopo2|mkr_ctg07174-snap-0.2 hopo1|gm_ctg07174-0.11 hopo2|snap_msk_ctg07174-0.5 coci|CC1G_06893T0 asni|ANID…
all_1734	1	1	1	1	2	1	1	1	1	1	1	1	1	1	1	3	1	1	1	1	1	allma|AMAG_00910T0 allma|AMAG_02418T0 phbl|estExt_Genewise1Plus.C_20361 phbl|estExt_Genewise1Plus.C_60254 phbl|estExt_fgenesh1_pm.C_40028 unre|URET_06569 usma|UM04759 sppu|SPPG_08373T0 trru|TERG_04770T0 coim|CIMG_11449T0 pytr|PTRT_06212 necr|NCU01540T0 fugr|FGSG_12273T0 bade1|BATDEDRAFT_34161 bade2|BDET_01049 mica|MCYG_02205T0 hopo1|gm_asm86-2.113 crne|CNAG_02180T0 pugr|PGTT_11800 hopo2|aug_msk_a…
all_1735	1	1	1	1	3	1	1	1	1	1	1	1	1	1	1	2	1	1	1	1	1	allma|AMAG_00933T0 allma|AMAG_02428T0 allma|AMAG_01695T0 phbl|estExt_Genewise1.C_10720 phbl|estExt_Genewise1.C_210130 unre|URET_02265 usma|UM00756 sppu|SPPG_06519T0 trru|TERG_04834T0 coim|CIMG_07979T0 mica|MCYG_02140T0 pytr|PTRT_11179 fugr|FGSG_06166T0 necr|NCU05288T0 pugr|PGTT_07862 bade1|BATDEDRAFT_16919 crne|CNAG_03591T0 bade2|BDET_02940 hopo2|mkr_asm143-snap-0.31 hopo1|gm_asm143-0.176 coci|CC…
all_1736	1	1	1	0	2	1	1	1	1	1	1	1	1	1	1	4	1	1	1	1	1	allma|AMAG_00949T0 allma|AMAG_02460T0 phbl|fgenesh1_pg.13_#_3 phbl|Phybl1.fgeneshPB_pg.29__56 phbl|Phybl1.gw1.17.308.1 phbl|gw1.21.280.1 unre|URET_00946 usma|UM01373 sppu|SPPG_02777T0 trru|TERG_03271T0 coim|CIMG_00995T0 mica|MCYG_04659T0 pytr|PTRT_01902 necr|NCU02834T0 fugr|FGSG_07070T0 hopo1|gm_asm36-0.104 bade1|BATDEDRAFT_23459 crne|CNAG_02819T0 pugr|PGTT_00017 bade2|BDET_04171 coci|CC1G_01433T…
all_1737	1	2	1	1	2	1	1	1	1	1	1	1	1	1	1	2	1	1	1	1	1	allma|AMAG_01110T0 allma|AMAG_05292T0 phbl|fgenesh1_pg.27_#_116 phbl|Genemark1.14817_g unre|URET_06315 usma|UM00803 sppu|SPPG_04297T0 trru|TERG_03715T0 coim|CIMG_05400T0 mica|MCYG_04139T0 fugr|FGSG_05456T0 pytr|PTRT_09273 necr|NCU06473T0 bade1|BATDEDRAFT_3584 hopo2|mkr_asm242-aug-1.13 bade2|BDET_01403 hopo1|gm_asm242-1.97 crne|CNAG_02221T0 bade2|BDET_01402 coci|CC1G_02991T0 pugr|PGTT_11997 asni|A…
all_1738	1	1	1	1	2	1	1	1	1	1	1	1	1	1	1	3	1	1	1	1	1	allma|AMAG_01142T0 allma|AMAG_05324T0 phbl|e_gw1.13.161.1 phbl|Phybl1.e_gw1.4.41.1 phbl|e_gw1.2.912.1 unre|URET_05431 usma|UM03209 sppu|SPPG_02707T0 trru|TERG_01140T0 coim|CIMG_01714T0 mica|MCYG_03234T0 necr|NCU02391T0 fugr|FGSG_06384T0 pytr|PTRT_01772 crne|CNAG_06773T0 pugr|PGTT_14995 bade2|BDET_03497 bade1|BATDEDRAFT_18815 hopo2|gm_asm169-0.79 hopo1|gm_asm169-0.79 coci|CC1G_03572T0 blde|BDBG_00…
all_1739	1	1	1	1	2	1	1	1	1	1	1	1	1	1	1	1	2	1	1	1	1	allma|AMAG_01195T0 allma|AMAG_05380T0 usma|UM03519 usma|UM06393 unre|URET_04379 sppu|SPPG_02378T0 trru|TERG_04090T0 coim|CIMG_05984T0 mica|MCYG_06866T0 pytr|PTRT_01268 necr|NCU06702T0 fugr|FGSG_07419T0 pugr|PGTT_13132 phbl|Phybl1.estExt_Genewise1Plus.C_20184 crne|CNAG_06646T0 bade2|BDET_07310 bade1|BATDEDRAFT_91085 hopo2|gm_asm325-0.35 hopo1|gm_asm325-0.35 coci|CC1G_11223T0 pugr|PGTT_03846 asni|A…
all_1740	1	1	1	1	2	1	1	1	1	1	1	1	1	1	1	4	1	1	1	1	0	allma|AMAG_01274T0 allma|AMAG_05464T0 phbl|estExt_Genemark1.C_20212 phbl|Phybl1.estExt_Genewise1Plus.C_180011 phbl|fgenesh1_kg.19_#_64_#_1837_1_CBNA_CBNB_CBNC_CBNF phbl|estExt_Genewise1Plus.C_180044 sppu|SPPG_07902T0 trru|TERG_06172T0 usma|UM02409 coim|CIMG_04811T0 pytr|PTRT_06264 necr|NCU01317T0 mica|MCYG_05940T0 fugr|FGSG_12028T0 crne|CNAG_01480T0 pugr|PGTT_14971 bade2|BDET_07742 bade1|BATDEDRA…
all_1741	1	1	1	2	2	1	1	1	2	1	1	1	1	1	1	1	1	1	1	1	1	allma|AMAG_01315T0 allma|AMAG_05504T0 boci|BC1T_07786 boci|BC1T_07787 unre|URET_01431 usma|UM05324 sppu|SPPG_07975T0 trru|TERG_02098T0 coim|CIMG_02313T0 mica|MCYG_07539T0 pytr|PTRT_08108 necr|NCU02669T0 fugr|FGSG_00615T0 pugr|PGTT_16686 crne|CNAG_02223T0 phbl|Phybl1.e_gw1.11.4.1 hopo1|gm_asm166-0.156 bade2|BDET_06886 bade1|BATDEDRAFT_35641 hopo2|mkr_asm166-snap-0.37 hopo2|mkr_asm166-snap-0.38 coc…
all_1742	1	1	2	1	3	1	1	1	1	1	1	1	1	1	1	1	1	1	1	1	1	allma|AMAG_01392T0 allma|AMAG_05593T0 allma|AMAG_05591T0 sppu|SPPG_02866T0 trru|TERG_03141T0 unre|URET_02171 usma|UM06379 coim|CIMG_07847T0 mica|MCYG_04574T0 pytr|PTRT_11102 fugr|FGSG_05666T0 necr|NCU06966T0 crne|CNAG_03984T0 bade2|BDET_02029 bade1|BATDEDRAFT_24204 phbl|Genemark1.229_g hopo1|gm_ctg06201-0.4 pugr|PGTT_08591 hopo2|gm_asm29-0.39 hopo1|gm_asm29-0.39 coci|CC1G_04988T0 asni|ANID_06040T…
all_1743	1	1	1	1	4	1	1	1	1	1	1	1	1	1	1	1	1	1	1	1	1	allma|AMAG_01413T0 allma|AMAG_05618T0 allma|AMAG_12747T0 allma|AMAG_06589T0 unre|URET_02353 usma|UM01521 sppu|SPPG_03995T0 trru|TERG_05884T0 coim|CIMG_08074T0 mica|MCYG_02534T0 fugr|FGSG_09577T0 necr|NCU04323T0 pugr|PGTT_18685 crne|CNAG_00734T0 hopo1|gm_asm344-0.50 bade2|BDET_05219 bade1|BATDEDRAFT_87985 pytr|PTRT_02281 phbl|estExt_Genewise1.C_180135 hopo2|mkr_asm344-snap-0.12 coci|CC1G_00036T0 b…
all_1744	1	1	1	1	2	1	1	1	1	1	1	1	1	1	1	3	1	1	1	1	1	allma|AMAG_01549T0 allma|AMAG_04046T0 phbl|estExt_Genemark1.C_10163 phbl|gw1.2.862.1 phbl|estExt_Genemark1.C_40149 unre|URET_07356 usma|UM05540 sppu|SPPG_07838T0 trru|TERG_00290T0 coim|CIMG_03576T0 mica|MCYG_00738T0 pytr|PTRT_08402 fugr|FGSG_08474T0 necr|NCU04766T0 bade2|BDET_07705 bade1|BATDEDRAFT_35788 hopo2|gm_asm16-0.76 hopo1|gm_asm16-0.76 crne|CNAG_02936T0 pugr|PGTT_06508 coci|CC1G_05143T0 a…
all_1745	1	1	1	1	2	1	1	1	1	1	1	1	1	1	1	2	1	2	1	1	1	allma|AMAG_01568T0 allma|AMAG_04064T0 phbl|estExt_Genewise1.C_170145 phbl|estExt_Genewise1.C_21059 unre|URET_05898 usma|UM02276 sppu|SPPG_00089T0 trru|TERG_07944T0 coim|CIMG_06963T0 mica|MCYG_01541T0 necr|NCU02707T0 pytr|PTRT_08883 fugr|FGSG_01016T0 pugr|PGTT_00074 crne|CNAG_02234T0 hopo1|gm_asm381-0.75 hopo2|mkr_asm381-aug-0.0 bade1|BATDEDRAFT_20241 bade2|BDET_05651 pytr|PTRT_01594 coci|CC1G_003…
all_1746	1	1	1	1	4	1	1	1	1	1	1	1	1	1	1	1	1	1	1	1	1	allma|AMAG_01663T0 allma|AMAG_04158T0 allma|AMAG_02575T0 allma|AMAG_17478T0 unre|URET_03295 usma|UM06172 sppu|SPPG_07897T0 trru|TERG_06393T0 coim|CIMG_02415T0 mica|MCYG_05220T0 fugr|FGSG_01890T0 pytr|PTRT_10799 necr|NCU04119T0 phbl|estExt_Genewise1.C_250203 bade1|BATDEDRAFT_26894 hopo2|mkr_asm16-aug-0.4 pugr|PGTT_00260 crne|CNAG_04959T0 hopo1|gm_asm16-0.66 bade2|BDET_07685 coci|CC1G_01893T0 boci|…
all_1747	1	1	1	1	2	1	1	1	1	1	1	1	1	1	1	3	1	1	1	1	1	allma|AMAG_01686T0 allma|AMAG_04179T0 phbl|fgenesh1_kg.17_#_59_#_3043_1_CBNA_CBNB_CBNC_CBNF phbl|fgenesh1_kg.2_#_201_#_3043_1_CBNA_CBNB_CBNC_CBNF phbl|estExt_Genewise1.C_200293 sppu|SPPG_05257T0 trru|TERG_05236T0 usma|UM00746 unre|URET_03409 coim|CIMG_08963T0 mica|MCYG_03793T0 pytr|PTRT_00466 necr|NCU10498T0 fugr|FGSG_01021T0 crne|CNAG_00771T0 pugr|PGTT_13362 bade2|BDET_06143 bade1|BATDEDRAFT_259…
all_1748	1	1	1	1	2	1	1	1	1	1	1	1	1	1	2	1	1	1	1	1	2	allma|AMAG_01708T0 allma|AMAG_04198T0 unre|URET_07071 usma|UM03729 sppu|SPPG_08414T0 trru|TERG_00611T0 coim|CIMG_03213T0 mica|MCYG_00176T0 crne|CNAG_00590T0 bade1|BATDEDRAFT_34218 phbl|Phybl1.estExt_fgeneshPB_pg.C_570015 hopo1|gm_asm218-0.102 bade2|BDET_01199 pugr|PGTT_06012 hopo2|mkr_asm218-aug-0.5 fugr|FGSG_05195T0 necr|NCU01210T0 pytr|PTRT_03736 coci|CC1G_01849T0 necr|NCU06714T0 blde|BDBG_0775…
all_1749	1	1	0	1	7	1	1	1	1	1	1	0	1	1	1	1	1	1	1	1	1	allma|AMAG_01775T0 allma|AMAG_14609T0 allma|AMAG_04273T0 allma|AMAG_07138T0 allma|AMAG_12645T0 allma|AMAG_07137T0 allma|AMAG_08045T0 sppu|SPPG_03284T0 unre|URET_02545 trru|TERG_08519T0 coim|CIMG_08466T0 mica|MCYG_03719T0 pytr|PTRT_08486 necr|NCU00655T0 fugr|FGSG_08521T0 phbl|Phybl1.e_gw1.23.200.1 bade1|BATDEDRAFT_8454 bade2|BDET_00753 hopo2|mkr_asm143-aug-0.4 pugr|PGTT_02130 coci|CC1G_14862T0 asn…
all_1750	0	0	1	0	6	1	1	1	1	0	1	1	1	1	1	3	1	1	1	1	1	allma|AMAG_11015T0 allma|AMAG_11627T0 allma|AMAG_11958T0 allma|AMAG_09086T0 allma|AMAG_09085T0 allma|AMAG_11959T0 phbl|estExt_Genemark1.C_30515 phbl|estExt_Genewise1.C_60091 unre|URET_00176 usma|UM01653 sppu|SPPG_03848T0 trru|TERG_00001T0 coim|CIMG_00064T0 mica|MCYG_00466T0 fugr|FGSG_04487T0 pytr|PTRT_09740 necr|NCU07169T0 crne|CNAG_01059T0 pugr|PGTT_03997 hopo1|gm_ctg09903-0.2 boci|BC1T_13828 ph…
all_1751	1	1	2	1	2	1	2	1	1	1	1	1	1	1	1	1	1	1	1	1	1	allma|AMAG_02590T0 allma|AMAG_06443T0 unre|URET_01716 usma|UM02566 sppu|SPPG_04051T0 trru|TERG_06846T0 coim|CIMG_04496T0 mica|MCYG_05663T0 pytr|PTRT_10269 necr|NCU03117T0 fugr|FGSG_00861T0 phbl|Phybl1.estExt_fgeneshPB_pm.C_630012 crne|CNAG_00441T0 bade2|BDET_06257 bade1|BATDEDRAFT_12346 pugr|PGTT_08884 hopo2|mkr_asm24-aug-0.4 hopo1|gm_asm24-0.100 hopo1|gm_asm24-0.92 coci|CC1G_09717T0 asni|ANID_11…
all_1752	1	1	1	1	4	1	1	1	1	1	1	1	1	1	1	1	1	1	1	1	1	allma|AMAG_02641T0 allma|AMAG_06390T0 allma|AMAG_08580T0 allma|AMAG_10004T0 unre|URET_04306 usma|UM03425 sppu|SPPG_07000T0 trru|TERG_03961T0 coim|CIMG_06070T0 mica|MCYG_06993T0 necr|NCU07001T0 fugr|FGSG_05658T0 pytr|PTRT_09712 phbl|fgenesh1_kg.9_#_28_#_3144_1_CBNA_CBNB_CBNC_CBNF hopo2|aug_msk_asm59-0.45 hopo1|gm_asm59-0.55 crne|CNAG_05122T0 bade1|BATDEDRAFT_30250 bade2|BDET_06277 pugr|PGTT_03731 …
all_1753	1	1	1	1	4	1	1	1	1	1	1	1	1	1	1	1	1	1	1	1	1	allma|AMAG_02674T0 allma|AMAG_06361T0 allma|AMAG_12061T0 allma|AMAG_08975T0 unre|URET_02983 usma|UM00520 sppu|SPPG_02826T0 trru|TERG_01483T0 coim|CIMG_12617T0 mica|MCYG_07119T0 fugr|FGSG_09591T0 pytr|PTRT_11681 necr|NCU04379T0 crne|CNAG_03370T0 pugr|PGTT_09250 phbl|estExt_Genewise1Plus.C_21131 hopo1|gm_asm10-0.222 bade2|BDET_00521 bade1|BATDEDRAFT_84696 hopo2|mkr_asm10-snap-0.67 coci|CC1G_00209T0…
all_1754	1	1	1	0	4	1	1	1	1	1	1	1	1	1	1	2	1	1	1	1	1	allma|AMAG_02760T0 allma|AMAG_06268T0 allma|AMAG_09075T0 allma|AMAG_11972T0 phbl|estExt_Genewise1Plus.C_160123 phbl|e_gw1.22.271.1 unre|URET_04828 usma|UM01641 sppu|SPPG_06769T0 trru|TERG_05298T0 coim|CIMG_09487T0 mica|MCYG_03849T0 necr|NCU01305T0 pytr|PTRT_09936 fugr|FGSG_13084T0 pugr|PGTT_03114 bade2|BDET_00119 hopo1|gm_asm195-0.156 bade1|BATDEDRAFT_3368 coci|CC1G_10517T0 crne|CNAG_06658T0 blde…
all_1755	1	1	2	2	2	1	1	1	1	1	1	1	1	1	1	1	1	1	1	1	1	allma|AMAG_02810T0 allma|AMAG_14913T0 sppu|SPPG_06600T0 usma|UM04869 trru|TERG_01115T0 unre|URET_05446 coim|CIMG_01737T0 mica|MCYG_03257T0 pytr|PTRT_01826 necr|NCU02414T0 fugr|FGSG_06358T0 phbl|e_gw1.25.220.1 bade1|BATDEDRAFT_85798 bade2|BDET_00585 crne|CNAG_00527T0 hopo1|gm_asm96-0.140 hopo2|mkr_asm96-snap-0.27 hopo1|gm_asm96-0.126 hopo2|snap_msk_asm96-0.88 pugr|PGTT_02668 coci|CC1G_11926T0 asni…
all_1756	1	1	2	2	2	1	1	1	1	1	1	1	1	1	1	1	1	1	1	1	1	allma|AMAG_02829T0 allma|AMAG_14938T0 unre|URET_05411 usma|UM05108 sppu|SPPG_06628T0 trru|TERG_01112T0 coim|CIMG_01697T0 mica|MCYG_03260T0 fugr|FGSG_06009T0 necr|NCU09463T0 pytr|PTRT_06096 phbl|estExt_Genewise1Plus.C_170014 crne|CNAG_06123T0 pugr|PGTT_05585 bade1|BATDEDRAFT_15609 bade2|BDET_01134 hopo2|mkr_asm235-aug-0.1 hopo1|gm_asm235-0.67 hopo1|gm_asm235-0.61 hopo2|snap_msk_asm235-0.24 coci|CC…
all_1757	1	1	1	2	2	1	1	1	2	1	1	1	1	1	1	1	1	1	1	1	1	allma|AMAG_02895T0 allma|AMAG_14998T0 unre|URET_00327 usma|UM01033 sppu|SPPG_07143T0 trru|TERG_01803T0 coim|CIMG_00240T0 mica|MCYG_07856T0 fugr|FGSG_05306T0 necr|NCU06626T0 pytr|PTRT_09065 phbl|estExt_Genemark1.C_240145 bade1|BATDEDRAFT_85050 crne|CNAG_02680T0 hopo1|gm_asm248-0.88 bade2|BDET_01279 hopo2|mkr_asm248-snap-0.17 pugr|PGTT_15709 hopo2|mkr_asm248-aug-0.4 coci|CC1G_08691T0 blde|BDBG_0652…
all_1758	1	1	1	1	4	1	1	1	1	1	1	1	1	1	1	1	1	1	1	1	1	allma|AMAG_02959T0 allma|AMAG_10242T0 allma|AMAG_14337T0 allma|AMAG_15823T0 sppu|SPPG_06193T0 unre|URET_02375 trru|TERG_05870T0 usma|UM04725 coim|CIMG_13268T0 mica|MCYG_02521T0 necr|NCU00927T0 pytr|PTRT_07316 fugr|FGSG_00697T0 crne|CNAG_03453T0 bade1|BATDEDRAFT_12340 phbl|gw1.21.66.1 bade2|BDET_06300 hopo1|gm_asm99-0.137 hopo2|mkr_asm99-aug-0.1 pugr|PGTT_11825 coci|CC1G_04228T0 asni|ANID_03363T0 …
all_1759	1	1	2	2	2	1	1	1	1	1	1	1	1	1	1	1	1	1	1	1	1	allma|AMAG_02999T0 allma|AMAG_10278T0 boci|BC1T_13345 unre|URET_00173 usma|UM01445 sppu|SPPG_06064T0 trru|TERG_07369T0 coim|CIMG_00047T0 mica|MCYG_00457T0 pytr|PTRT_01863 fugr|FGSG_02622T0 necr|NCU04327T0 crne|CNAG_03341T0 pugr|PGTT_15535 phbl|fgenesh1_pm.3_#_165 bade2|BDET_04395 bade1|BATDEDRAFT_19082 hopo1|gm_asm85-0.200 hopo2|mkr_asm85-snap-0.46 hopo2|mkr_asm85-snap-0.45 hopo1|gm_asm85-0.201 c…
all_1760	1	1	1	1	2	1	1	1	2	1	1	1	1	1	1	2	1	1	1	1	1	allma|AMAG_03005T0 allma|AMAG_10284T0 phbl|fgenesh1_pm.19_#_58 phbl|Phybl1.fgeneshPB_pg.18__13 boci|BC1T_16079 boci|BC1T_16081 unre|URET_06845 usma|UM06233 sppu|SPPG_00331T0 trru|TERG_00962T0 coim|CIMG_01897T0 mica|MCYG_03409T0 pytr|PTRT_06328 fugr|FGSG_10940T0 pugr|PGTT_06555 necr|NCU06943T0 bade2|BDET_00735 crne|CNAG_02209T0 bade1|BATDEDRAFT_32692 hopo2|gm_asm14-0.28 hopo1|gm_asm14-0.28 coci|CC…
all_1761	1	1	1	2	2	1	1	1	1	1	1	1	1	1	1	2	1	1	1	1	1	allma|AMAG_03025T0 allma|AMAG_10306T0 unre|URET_00993 usma|UM00207 sppu|SPPG_06245T0 trru|TERG_03332T0 coim|CIMG_01046T0 mica|MCYG_04732T0 fugr|FGSG_09323T0 necr|NCU07478T0 pytr|PTRT_03218 hopo1|gm_asm276-0.25 phbl|gw1.48.9.1 bade1|BATDEDRAFT_21867 pugr|PGTT_01688 hopo2|mkr_asm276-snap-0.10 bade2|BDET_00821 coci|CC1G_06755T0 crne|CNAG_05296T0 boci|BC1T_01725 asni|ANID_06087T0 arbe|ARB_05005 blde|…
all_1762	1	0	1	1	4	1	1	1	1	1	1	1	1	1	1	2	1	1	1	1	1	allma|AMAG_03057T0 allma|AMAG_10334T0 allma|AMAG_05977T0 allma|AMAG_09406T0 phbl|estExt_fgenesh1_pg.C_220198 phbl|estExt_Genewise1Plus.C_140086 unre|URET_05562 usma|UM05662 sppu|SPPG_08315T0 trru|TERG_04594T0 coim|CIMG_04122T0 mica|MCYG_01320T0 necr|NCU11655T0 fugr|FGSG_09933T0 pytr|PTRT_04373 pugr|PGTT_11110 crne|CNAG_02974T0 bade1|BATDEDRAFT_33174 hopo2|gm_asm47-0.137 hopo1|gm_asm47-0.137 coci|…
all_1763	1	1	1	1	4	1	1	1	1	1	1	1	1	1	1	1	1	1	1	1	1	allma|AMAG_03066T0 allma|AMAG_10341T0 allma|AMAG_09405T0 allma|AMAG_05978T0 unre|URET_05566 usma|UM02651 sppu|SPPG_05546T0 trru|TERG_07638T0 coim|CIMG_13770T0 mica|MCYG_01222T0 fugr|FGSG_10374T0 pytr|PTRT_03930 necr|NCU08927T0 pugr|PGTT_07554 crne|CNAG_00644T0 bade2|BDET_04812 bade1|BATDEDRAFT_3349 hopo2|gm_asm114-0.71 hopo1|gm_asm114-0.71 phbl|estExt_Genewise1.C_300033 coci|CC1G_05513T0 boci|BC1…
all_1764	1	1	1	1	4	1	1	1	1	1	1	1	1	1	1	1	1	1	1	1	1	allma|AMAG_03098T0 allma|AMAG_10369T0 allma|AMAG_09374T0 allma|AMAG_06007T0 unre|URET_00365 usma|UM06188 sppu|SPPG_04797T0 trru|TERG_02285T0 coim|CIMG_10518T0 mica|MCYG_07939T0 pytr|PTRT_08990 necr|NCU04370T0 fugr|FGSG_09689T0 phbl|Phybl1.estExt_Genewise1.C_50312 crne|CNAG_00136T0 bade1|BATDEDRAFT_19117 bade2|BDET_04460 hopo1|gm_asm259-0.183 hopo2|mkr_asm259-snap-0.25 pugr|PGTT_07941 coci|CC1G_14…
all_1765	2	2	1	1	2	1	1	1	1	1	1	1	1	1	1	1	1	1	2	1	0	allma|AMAG_03193T0 allma|AMAG_10478T0 usma|UM00807 sppu|SPPG_01120T0 trru|TERG_06343T0 coim|CIMG_09202T0 mica|MCYG_05162T0 necr|NCU08034T0 fugr|FGSG_04286T0 pytr|PTRT_08983 phbl|Phybl1.e_gw1.13.286.1 bade2|BDET_00730 bade1|BATDEDRAFT_84797 hopo1|gm_asm131-0.83 crne|CNAG_06288T0 pugr|PGTT_09691 hopo2|mkr_asm131-aug-0.1 bade2|BDET_00728 sppu|SPPG_07577T0 bade1|BATDEDRAFT_85445 coci|CC1G_09998T0 boc…
all_1766	1	1	1	1	2	2	1	1	1	1	1	1	1	1	1	2	1	1	1	1	1	allma|AMAG_03360T0 allma|AMAG_04703T0 phbl|estExt_Genewise1.C_10278 phbl|fgenesh1_pm.6_#_69 unre|URET_02031 usma|UM02960 sppu|SPPG_01197T0 trru|TERG_00460T0 coim|CIMG_03905T0 mica|MCYG_00910T0 pytr|PTRT_00048 fugr|FGSG_05430T0 necr|NCU00488T0 hopo1|gm_asm78-0.108 bade1|BATDEDRAFT_20637 pugr|PGTT_07885 crne|CNAG_07914T0 bade2|BDET_06670 hopo2|mkr_asm78-snap-0.29 coci|CC1G_11311T0 boci|BC1T_10188 b…
all_1767	1	1	1	1	4	1	1	1	1	1	1	1	1	1	1	1	1	1	1	1	1	allma|AMAG_03368T0 allma|AMAG_04695T0 allma|AMAG_15652T0 allma|AMAG_16692T0 unre|URET_05052 usma|UM02559 sppu|SPPG_04749T0 trru|TERG_06319T0 coim|CIMG_09230T0 pytr|PTRT_10017 fugr|FGSG_04107T0 mica|MCYG_05132T0 necr|NCU00443T0 crne|CNAG_00065T0 phbl|e_gw1.5.778.1 hopo2|aug_msk_asm192-0.45 hopo1|gm_asm192-0.56 bade2|BDET_02033 bade1|BATDEDRAFT_16386 pugr|PGTT_11386 coci|CC1G_00033T0 arbe|ARB_04397…
all_1768	1	1	1	2	2	1	1	1	1	1	1	1	1	1	1	2	1	1	1	1	1	allma|AMAG_03400T0 allma|AMAG_04716T0 phbl|fgenesh1_pm.21_#_22 phbl|Phybl1.fgeneshPB_pm.34__12 unre|URET_06803 usma|UM04325 sppu|SPPG_08309T0 trru|TERG_04586T0 coim|CIMG_04098T0 mica|MCYG_01312T0 pytr|PTRT_04114 fugr|FGSG_05174T0 necr|NCU03539T0 crne|CNAG_02208T0 bade2|BDET_05283 bade1|BATDEDRAFT_16482 pugr|PGTT_11083 hopo1|gm_asm170-0.161 hopo2|mkr_asm170-snap-0.31 hopo2|mkr_asm170-snap-0.32 coc…
all_1769	1	1	0	0	4	1	1	1	1	1	1	2	1	1	1	2	1	1	1	1	1	allma|AMAG_03487T0 allma|AMAG_04808T0 allma|AMAG_03877T0 allma|AMAG_07039T0 crne|CNAG_01527T0 crne|CNAG_01528T0 phbl|Genemark1.2266_g phbl|Phybl1.estExt_fgeneshPB_pg.C_300098 unre|URET_00509 usma|UM06281 sppu|SPPG_00381T0 coim|CIMG_00470T0 mica|MCYG_08122T0 pytr|PTRT_07011 trru|TERG_02459T0 fugr|FGSG_09431T0 necr|NCU08094T0 bade1|BATDEDRAFT_23456 bade2|BDET_04168 pugr|PGTT_17691 coci|CC1G_04694T0…
all_1770	1	1	1	1	4	1	1	1	1	1	1	1	1	1	1	1	1	1	1	1	1	allma|AMAG_03503T0 allma|AMAG_04824T0 allma|AMAG_07037T0 allma|AMAG_03875T0 unre|URET_06457 usma|UM02708 sppu|SPPG_04795T0 trru|TERG_03528T0 coim|CIMG_05096T0 necr|NCU01808T0 pytr|PTRT_05614 crne|CNAG_00716T0 fugr|FGSG_10881T0 phbl|Phybl1.estExt_fgeneshPB_pg.C_80424 bade2|BDET_06950 bade1|BATDEDRAFT_90672 pugr|PGTT_02695 hopo1|gm_asm254-0.29 hopo2|mkr_asm254-aug-0.0 coci|CC1G_10735T0 arbe|ARB_048…
all_1771	1	1	1	1	3	1	1	1	1	1	1	1	1	1	1	2	1	1	1	1	1	allma|AMAG_03598T0 allma|AMAG_04918T0 allma|AMAG_04591T0 unre|URET_01926 usma|UM00274 sppu|SPPG_02408T0 trru|TERG_07575T0 coim|CIMG_04038T0 mica|MCYG_01157T0 pytr|PTRT_04421 fugr|FGSG_10066T0 necr|NCU04005T0 pugr|PGTT_01096 crne|CNAG_00556T0 phbl|fgenesh1_pg.8_#_301 hopo1|gm_asm235-0.66 bade2|BDET_01138 bade1|BATDEDRAFT_84994 hopo2|mkr_asm235-snap-0.20 phbl|e_gw1.15.230.1 coci|CC1G_01170T0 asni|A…
all_1772	1	1	1	2	2	1	1	1	1	1	1	1	1	1	1	2	1	1	1	1	1	allma|AMAG_03618T0 allma|AMAG_04938T0 phbl|e_gw1.22.246.1 phbl|gw1.4.234.1 sppu|SPPG_02090T0 usma|UM00880 coim|CIMG_13670T0 unre|URET_02911 trru|TERG_08142T0 pytr|PTRT_10156 fugr|FGSG_07217T0 necr|NCU00065T0 mica|MCYG_00011T0 bade1|BATDEDRAFT_13578 bade2|BDET_07272 hopo2|mkr_asm175-snap-0.18 hopo1|gm_asm175-0.83 hopo2|mkr_asm175-snap-0.16 pugr|PGTT_13906 coci|CC1G_11414T0 crne|CNAG_00429T0 blde|B…
all_1773	1	1	1	1	2	1	1	1	1	1	1	1	1	1	1	3	1	1	1	1	1	allma|AMAG_03634T0 allma|AMAG_04955T0 phbl|e_gw1.5.282.1 phbl|fgenesh1_pm.4_#_73 phbl|estExt_Genewise1Plus.C_80168 unre|URET_04440 usma|UM04634 sppu|SPPG_07636T0 trru|TERG_03880T0 coim|CIMG_05906T0 mica|MCYG_07053T0 necr|NCU04331T0 pytr|PTRT_09868 fugr|FGSG_10010T0 pugr|PGTT_16403 crne|CNAG_02928T0 hopo1|gm_asm66-1.140 bade2|BDET_01522 bade1|BATDEDRAFT_29395 hopo2|snap_msk_asm66-1.65 coci|CC1G_00…
all_1774	1	1	2	1	2	2	2	1	1	1	1	1	1	1	1	1	1	1	1	1	1	allma|AMAG_03650T0 allma|AMAG_04968T0 sppu|SPPG_06326T0 trru|TERG_04258T0 unre|URET_03953 coim|CIMG_06465T0 mica|MCYG_06713T0 pytr|PTRT_10896 necr|NCU01379T0 fugr|FGSG_06089T0 phbl|Phybl1.estExt_Genewise1Plus.C_30138 bade1|BATDEDRAFT_12558 bade2|BDET_05746 pugr|PGTT_02544 hopo2|aug_msk_asm210-0.118 hopo1|gm_asm210-0.165 crne|CNAG_07377T0 hopo1|gm_asm210-0.164 coci|CC1G_00331T0 asni|ANID_08000T0 b…
all_1775	1	1	2	2	2	1	1	1	1	1	1	1	1	1	1	1	1	1	1	1	1	allma|AMAG_03730T0 allma|AMAG_06873T0 unre|URET_05452 usma|UM06136 sppu|SPPG_00803T0 trru|TERG_01121T0 coim|CIMG_01744T0 mica|MCYG_03251T0 pytr|PTRT_01867 necr|NCU02421T0 fugr|FGSG_09850T0 bade1|BATDEDRAFT_84840 phbl|estExt_Genemark1.C_310151 crne|CNAG_05385T0 pugr|PGTT_00886 bade2|BDET_00813 hopo1|gm_asm6-0.221 hopo2|mkr_asm6-snap-0.73 hopo2|mkr_asm6-snap-0.72 hopo1|gm_asm6-0.224 coci|CC1G_15335…
all_1776	1	1	1	1	2	1	1	1	1	1	1	1	1	1	1	2	1	1	2	1	1	allma|AMAG_03748T0 allma|AMAG_06895T0 phbl|fgenesh1_pg.11_#_354 phbl|Phybl1.estExt_fgeneshPB_pm.C_200016 unre|URET_05293 usma|UM02715 sppu|SPPG_02526T0 trru|TERG_07213T0 sppu|SPPG_04269T0 coim|CIMG_01533T0 mica|MCYG_06391T0 pytr|PTRT_02423 necr|NCU04796T0 fugr|FGSG_09503T0 crne|CNAG_00490T0 pugr|PGTT_11395 bade2|BDET_06829 bade1|BATDEDRAFT_37225 hopo1|gm_asm123-0.190 hopo2|snap_msk_asm123-0.73 co…
all_1777	1	1	1	0	2	1	1	1	1	1	1	1	1	1	1	4	1	1	1	1	1	allma|AMAG_03795T0 allma|AMAG_06949T0 phbl|estExt_fgenesh1_pm.C_190072 phbl|Phybl1.gw1.2.227.1 unre|URET_01726 usma|UM02121 coim|CIMG_04514T0 mica|MCYG_05654T0 trru|TERG_06836T0 pytr|PTRT_10706 necr|NCU09212T0 fugr|FGSG_00786T0 crne|CNAG_00130T0 pugr|PGTT_12918 hopo1|gm_asm192-0.60 phbl|Phybl1.gw1.5.112.1 bade1|BATDEDRAFT_16393 bade2|BDET_02022 sppu|SPPG_02873T0 coci|CC1G_14667T0 blde|BDBG_04766T…
all_1778	1	1	2	3	2	0	1	1	1	1	1	1	1	1	1	1	1	1	1	1	1	allma|AMAG_03804T0 allma|AMAG_06958T0 unre|URET_06554 usma|UM01543 sppu|SPPG_08323T0 trru|TERG_04896T0 coim|CIMG_04997T0 mica|MCYG_03467T0 necr|NCU05273T0 pytr|PTRT_05083 fugr|FGSG_01954T0 phbl|fgenesh1_pg.26_#_178 bade1|BATDEDRAFT_87999 bade2|BDET_05256 hopo1|gm_asm35-0.143 crne|CNAG_03324T0 pugr|PGTT_09723 hopo2|mkr_asm35-snap-0.18 hopo1|gm_asm35-0.140 hopo2|mkr_asm35-snap-0.22 hopo2|mkr_asm35-…
all_1779	1	1	1	0	4	1	1	1	1	1	1	1	1	1	1	2	1	1	1	1	1	allma|AMAG_05100T0 allma|AMAG_11807T0 allma|AMAG_10894T0 allma|AMAG_11489T0 phbl|estExt_Genemark1.C_40622 phbl|estExt_Genemark1.C_70399 unre|URET_07109 usma|UM02396 sppu|SPPG_01750T0 trru|TERG_07103T0 coim|CIMG_03261T0 mica|MCYG_06488T0 necr|NCU02599T0 fugr|FGSG_00898T0 pytr|PTRT_04452 pugr|PGTT_04796 crne|CNAG_01307T0 bade1|BATDEDRAFT_13702 bade2|BDET_06690 hopo1|gm_asm156-0.136 coci|CC1G_01663T…
all_1780	1	1	1	1	2	1	1	1	1	1	1	1	1	1	1	3	1	1	1	1	1	allma|AMAG_05104T0 allma|AMAG_11803T0 phbl|estExt_Genewise1.C_10822 phbl|fgenesh1_kg.13_#_2_#_1567_1_CBNA_CBNB_CBNC_CBNF phbl|estExt_Genewise1Plus.C_50614 unre|URET_03921 usma|UM02898 sppu|SPPG_03868T0 trru|TERG_04506T0 coim|CIMG_06503T0 pytr|PTRT_00211 fugr|FGSG_07186T0 necr|NCU03757T0 pugr|PGTT_07551 crne|CNAG_04762T0 bade2|BDET_06794 bade1|BATDEDRAFT_17297 hopo2|mkr_asm137-aug-0.0 hopo1|gm_asm…
all_1781	1	1	1	1	2	1	1	1	1	1	1	2	1	1	1	2	1	1	1	1	1	allma|AMAG_05163T0 allma|AMAG_16053T0 crne|CNAG_03230T0 crne|CNAG_03233T0 unre|URET_01996 usma|UM01631 sppu|SPPG_01588T0 trru|TERG_00418T0 coim|CIMG_13751T0 mica|MCYG_00865T0 pytr|PTRT_00279 fugr|FGSG_12726T0 necr|NCU00024T0 pugr|PGTT_14800 bade1|BATDEDRAFT_16398 bade2|BDET_02002 phbl|e_gw1.3.1010.1 hopo1|gm_asm297-0.43 hopo2|mkr_asm297-snap-0.11 phbl|e_gw1.5.378.1 coci|CC1G_04432T0 boci|BC1T_117…
all_1782	1	1	1	1	4	1	1	1	1	1	1	1	1	1	1	1	1	1	1	1	1	allma|AMAG_05741T0 allma|AMAG_10033T0 allma|AMAG_08603T0 allma|AMAG_12292T0 unre|URET_00700 usma|UM06360 sppu|SPPG_04453T0 trru|TERG_05039T0 coim|CIMG_00710T0 mica|MCYG_03611T0 pytr|PTRT_10071 fugr|FGSG_10001T0 phbl|Phybl1.fgeneshPB_pg.1__467 necr|NCU01331T0 pugr|PGTT_02868 bade2|BDET_06954 bade1|BATDEDRAFT_90576 crne|CNAG_03435T0 hopo2|gm_ctg03660-0.0 hopo1|gm_ctg03660-0.0 coci|CC1G_01038T0 blde…
all_1783	1	1	1	2	2	1	1	1	2	1	1	1	1	1	1	1	1	1	1	1	1	allma|AMAG_05783T0 allma|AMAG_12249T0 unre|URET_01280 usma|UM05673 sppu|SPPG_03541T0 trru|TERG_00093T0 coim|CIMG_01357T0 mica|MCYG_00551T0 necr|NCU09864T0 fugr|FGSG_09240T0 pytr|PTRT_01563 hopo1|gm_asm6-1.169 bade2|BDET_00783 bade1|BATDEDRAFT_9167 phbl|fgenesh1_pm.22_#_11 hopo2|mkr_asm6-snap-1.43 pugr|PGTT_08556 crne|CNAG_02284T0 coci|CC1G_02992T0 arbe|ARB_01968 asni|ANID_01726T0 blde|BDBG_02073T…
all_1784	1	1	1	1	4	1	1	1	2	1	1	1	1	1	1	0	1	1	1	1	1	allma|AMAG_05838T0 allma|AMAG_12190T0 allma|AMAG_15312T0 allma|AMAG_14843T0 unre|URET_07218 usma|UM06164 sppu|SPPG_07392T0 trru|TERG_03082T0 coim|CIMG_03392T0 mica|MCYG_04846T0 fugr|FGSG_10716T0 necr|NCU01643T0 pytr|PTRT_01514 pugr|PGTT_05665 crne|CNAG_05797T0 hopo2|mkr_asm323-snap-0.8 hopo1|gm_asm323-0.23 bade2|BDET_07263 bade1|BATDEDRAFT_91231 coci|CC1G_00019T0 asni|ANID_00707T0 boci|BC1T_13389…
all_1785	1	1	1	1	4	1	1	1	1	1	1	1	1	1	1	1	1	1	1	1	1	allma|AMAG_05862T0 allma|AMAG_12167T0 allma|AMAG_10182T0 allma|AMAG_08758T0 unre|URET_04952 usma|UM03299 sppu|SPPG_01012T0 trru|TERG_08498T0 coim|CIMG_09361T0 mica|MCYG_03964T0 pytr|PTRT_05755 fugr|FGSG_06702T0 necr|NCU07550T0 phbl|fgenesh1_kg.19_#_21_#_313_1_CBNA_CBNB_CBNC_CBNF crne|CNAG_02035T0 pugr|PGTT_00038 bade1|BATDEDRAFT_90075 bade2|BDET_05736 hopo2|mkr_asm274-aug-0.11 hopo1|gm_asm274-0.2…
all_1786	1	2	1	1	2	1	1	1	2	1	1	1	1	1	1	1	1	1	1	1	1	allma|AMAG_05926T0 allma|AMAG_09459T0 unre|URET_01167 usma|UM06348 sppu|SPPG_07662T0 trru|TERG_03043T0 coim|CIMG_01237T0 mica|MCYG_04884T0 pytr|PTRT_06616 fugr|FGSG_09491T0 necr|NCU03897T0 crne|CNAG_04327T0 phbl|Phybl1.estExt_fgeneshPB_pg.C_80110 pugr|PGTT_10146 bade1|BATDEDRAFT_36186 hopo2|gm_asm194-0.18 hopo1|gm_asm194-0.18 bade2|BDET_08531 coci|CC1G_01975T0 boci|BC1T_05002 arbe|ARB_05260 asni|…
all_1787	1	1	1	1	2	1	1	1	1	1	1	1	2	1	2	1	1	1	1	1	1	allma|AMAG_06111T0 allma|AMAG_09268T0 unre|URET_05356 usma|UM03971 sppu|SPPG_00095T0 trru|TERG_07321T0 coim|CIMG_01633T0 mica|MCYG_06285T0 necr|NCU02702T0 fugr|FGSG_01018T0 pytr|PTRT_11400 phbl|e_gw1.14.156.1 pugr|PGTT_17060 crne|CNAG_03048T0 bade1|BATDEDRAFT_22554 bade2|BDET_01609 hopo2|mkr_asm125-aug-0.5 hopo1|gm_asm125-0.126 necr|NCU07626T0 coci|CC1G_02274T0 fugr|FGSG_03779T0 asni|ANID_03641T0…
all_1788	1	1	1	1	4	1	1	1	0	1	1	1	1	1	1	3	1	1	1	1	0	allma|AMAG_06166T0 allma|AMAG_09207T0 allma|AMAG_06195T0 allma|AMAG_11714T0 phbl|estExt_Genewise1Plus.C_60530 phbl|Phybl1.estExt_fgeneshPB_pg.C_10710 phbl|estExt_fgenesh1_pm.C_370016 sppu|SPPG_00048T0 trru|TERG_07385T0 usma|UM00246 coim|CIMG_04018T0 fugr|FGSG_10368T0 necr|NCU08960T0 pytr|PTRT_04172 mica|MCYG_00442T0 pugr|PGTT_15249 crne|CNAG_00655T0 bade2|BDET_05313 bade1|BATDEDRAFT_10993 hopo2|m…
all_1789	1	1	1	1	4	1	1	1	1	1	1	1	1	1	1	1	1	1	1	1	1	allma|AMAG_06197T0 allma|AMAG_11716T0 allma|AMAG_09055T0 allma|AMAG_11992T0 unre|URET_01448 usma|UM04622 sppu|SPPG_07447T0 trru|TERG_01905T0 coim|CIMG_02288T0 mica|MCYG_07746T0 pytr|PTRT_08116 fugr|FGSG_01371T0 necr|NCU02979T0 bade2|BDET_00261 phbl|estExt_fgenesh1_pm.C_40087 bade1|BATDEDRAFT_599 hopo1|gm_asm112-0.60 pugr|PGTT_02391 hopo2|mkr_asm112-aug-0.3 crne|CNAG_07524T0 coci|CC1G_03349T0 blde…
all_1790	1	1	3	1	2	1	1	1	1	1	1	1	1	1	1	1	1	1	1	1	1	allma|AMAG_06215T0 allma|AMAG_11737T0 unre|URET_07591 usma|UM04173 sppu|SPPG_03173T0 trru|TERG_06007T0 coim|CIMG_07699T0 mica|MCYG_06094T0 fugr|FGSG_07939T0 necr|NCU10066T0 phbl|estExt_fgenesh1_pm.C_40045 crne|CNAG_03554T0 pugr|PGTT_15067 bade1|BATDEDRAFT_32736 bade2|BDET_01010 pytr|PTRT_02000 hopo2|aug_asm264-0.316 hopo1|gm_asm264-0.214 hopo1|gm_asm264-0.212 hopo1|gm_asm264-0.226 coci|CC1G_07680…
all_1791	1	1	1	1	4	1	1	1	1	1	1	1	1	1	1	1	1	1	1	1	1	allma|AMAG_06216T0 allma|AMAG_11739T0 allma|AMAG_11751T0 allma|AMAG_06228T0 unre|URET_00283 usma|UM03765 sppu|SPPG_01786T0 trru|TERG_00623T0 coim|CIMG_00178T0 mica|MCYG_00188T0 pytr|PTRT_10024 necr|NCU01160T0 fugr|FGSG_10087T0 phbl|Phybl1.estExt_fgeneshPB_pg.C_120341 pugr|PGTT_19040 hopo1|gm_asm254-0.32 bade2|BDET_06952 bade1|BATDEDRAFT_13134 crne|CNAG_04362T0 hopo2|mkr_asm254-snap-0.10 coci|CC1G…
all_1792	1	1	1	1	2	1	1	1	2	1	1	2	1	1	1	1	1	1	1	1	1	allma|AMAG_06230T0 allma|AMAG_11753T0 crne|CNAG_00909T0 crne|CNAG_07348T0 boci|BC1T_10601 boci|BC1T_16316 unre|URET_05657 usma|UM05916 sppu|SPPG_07269T0 trru|TERG_04637T0 coim|CIMG_04231T0 mica|MCYG_01358T0 pytr|PTRT_04186 necr|NCU04237T0 fugr|FGSG_04568T0 pugr|PGTT_00769 phbl|Phybl1.estExt_fgeneshPB_pg.C_50415 bade1|BATDEDRAFT_33781 hopo2|gm_asm50-0.111 hopo1|gm_asm50-0.111 bade2|BDET_08141 coci…
all_1793	2	1	1	1	2	1	1	1	1	2	1	1	1	1	1	1	1	1	1	1	1	allma|AMAG_06511T0 allma|AMAG_15444T0 sppu|SPPG_02632T0 unre|URET_03762 trru|TERG_04330T0 usma|UM02448 coim|CIMG_06681T0 mica|MCYG_02083T0 pytr|PTRT_00337 necr|NCU00614T0 fugr|FGSG_00261T0 hopo1|gm_asm271-0.68 hopo2|mkr_asm271-snap-0.20 bade1|BATDEDRAFT_89083 bade2|BDET_02724 phbl|Phybl1.estExt_fgeneshPB_pg.C_660027 bade1|BATDEDRAFT_89405 pugr|PGTT_09385 coci|CC1G_15332T0 coci|CC1G_15333T0 crne|C…
all_1794	2	2	1	1	3	1	1	1	1	1	1	1	1	1	1	0	0	1	2	1	1	allma|AMAG_06542T0 allma|AMAG_15410T0 unre|URET_05094 usma|UM00910 sppu|SPPG_04198T0 trru|TERG_07196T0 coim|CIMG_01502T0 mica|MCYG_06407T0 pytr|PTRT_01557 bade2|BDET_05216 bade1|BATDEDRAFT_87987 crne|CNAG_05655T0 necr|NCU09871T0 hopo1|gm_asm2-0.68 bade2|BDET_05217 hopo2|mkr_asm2-aug-0.5 bade1|BATDEDRAFT_88360 sppu|SPPG_02768T0 coci|CC1G_00652T0 fugr|FGSG_08486T0 allma|AMAG_11082T0 boci|BC1T_00791…
all_1795	1	1	1	1	4	1	1	1	1	1	1	1	1	1	1	1	1	1	1	1	1	allma|AMAG_06552T0 allma|AMAG_15413T0 allma|AMAG_08862T0 allma|AMAG_16336T0 unre|URET_02085 usma|UM00660 sppu|SPPG_03659T0 trru|TERG_00390T0 coim|CIMG_03838T0 mica|MCYG_00840T0 pytr|PTRT_00081 fugr|FGSG_01893T0 necr|NCU04121T0 pugr|PGTT_17322 phbl|estExt_fgenesh1_pg.C_20845 crne|CNAG_07318T0 hopo1|gm_asm333-0.80 bade1|BATDEDRAFT_10287 bade2|BDET_04294 hopo2|mkr_asm333-snap-0.21 coci|CC1G_00914T0 …
all_1796	0	1	1	1	3	1	2	1	1	1	1	1	2	1	2	2	0	1	1	1	1	allma|AMAG_06610T0 allma|AMAG_12762T0 allma|AMAG_12770T0 unre|URET_00617 sppu|SPPG_06676T0 trru|TERG_07529T0 coim|CIMG_00609T0 mica|MCYG_01117T0 necr|NCU04137T0 fugr|FGSG_02011T0 pytr|PTRT_07360 crne|CNAG_01315T0 hopo1|gm_asm264-1.94 hopo2|mkr_asm264-snap-1.10 phbl|fgenesh1_kg.22_#_90_#_3312_1_CBNA_CBNB_CBNC_CBNF bade2|BDET_01000 coci|CC1G_00891T0 phbl|e_gw1.22.139.1 necr|NCU09652T0 fugr|FGSG_138…
all_1797	1	1	1	1	2	1	1	1	1	1	1	1	1	1	1	2	1	1	2	1	1	allma|AMAG_07210T0 allma|AMAG_08123T0 phbl|estExt_Genewise1.C_20662 phbl|gw1.6.138.1 unre|URET_07301 usma|UM04608 sppu|SPPG_00172T0 trru|TERG_00187T0 coim|CIMG_03503T0 mica|MCYG_00644T0 pytr|PTRT_02513 necr|NCU01784T0 fugr|FGSG_10837T0 bade2|BDET_05375 crne|CNAG_07776T0 bade1|BATDEDRAFT_3084 hopo1|gm_asm23-0.88 hopo2|aug_msk_asm23-0.76 pugr|PGTT_09575 coci|CC1G_11018T0 asni|ANID_03170T0 blde|BDBG…
all_1798	1	1	1	1	2	1	1	1	1	1	1	1	1	1	1	3	1	1	1	1	1	allma|AMAG_07275T0 allma|AMAG_08181T0 phbl|estExt_Genewise1Plus.C_20563 phbl|e_gw1.7.312.1 phbl|e_gw1.19.303.1 coim|CIMG_05427T0 unre|URET_06294 mica|MCYG_04116T0 pytr|PTRT_06159 fugr|FGSG_12901T0 bade1|BATDEDRAFT_88102 hopo1|gm_asm10-0.215 hopo2|mkr_asm10-snap-0.68 bade2|BDET_05478 sppu|SPPG_01774T0 usma|UM05501 necr|NCU06842T0 trru|TERG_03736T0 pugr|PGTT_14055 coci|CC1G_08637T0 boci|BC1T_16179 …
all_1799	0	0	0	0	6	1	1	1	2	1	1	1	1	1	1	3	1	1	0	1	1	allma|AMAG_07472T0 allma|AMAG_08367T0 allma|AMAG_12395T0 allma|AMAG_14046T0 allma|AMAG_07500T0 allma|AMAG_08394T0 phbl|estExt_Genemark1.C_200138 phbl|Phybl1.fgeneshPB_pg.33__95 unre|URET_05900 usma|UM05458 coim|CIMG_06961T0 trru|TERG_07942T0 mica|MCYG_01543T0 pytr|PTRT_00762 necr|NCU02762T0 fugr|FGSG_01364T0 crne|CNAG_01208T0 phbl|Genemark1.9311_g pugr|PGTT_08171 coci|CC1G_12231T0 arbe|ARB_02814 …
all_1800	1	1	1	1	3	1	1	1	1	1	1	1	1	1	1	2	1	1	1	1	1	allma|AMAG_07605T0 allma|AMAG_16976T0 allma|AMAG_16978T0 phbl|fgenesh1_pg.2_#_997 phbl|Phybl1.estExt_fgeneshPB_pg.C_250212 unre|URET_00465 usma|UM04582 sppu|SPPG_01531T0 trru|TERG_02422T0 coim|CIMG_00419T0 mica|MCYG_08086T0 necr|NCU00553T0 fugr|FGSG_08638T0 pytr|PTRT_07340 crne|CNAG_05838T0 bade1|BATDEDRAFT_24929 bade2|BDET_04888 pugr|PGTT_14372 hopo2|mkr_asm100-snap-1.11 hopo1|gm_asm100-1.101 co…
all_1801	1	1	1	1	2	1	1	1	1	1	1	1	1	1	1	2	1	1	1	1	2	allma|AMAG_07632T0 allma|AMAG_09877T0 phbl|estExt_Genewise1.C_130131 phbl|fgenesh1_pm.3_#_134 sppu|SPPG_07555T0 usma|UM03502 trru|TERG_00771T0 coim|CIMG_03430T0 mica|MCYG_00339T0 pytr|PTRT_01471 necr|NCU09594T0 fugr|FGSG_04384T0 unre|URET_07249 crne|CNAG_06763T0 pugr|PGTT_13508 bade2|BDET_02984 bade1|BATDEDRAFT_12060 hopo2|mkr_asm71-aug-0.9 hopo1|gm_asm71-0.178 coci|CC1G_01802T0 unre|URET_07250 b…
all_1802	1	1	1	1	3	1	1	1	2	1	1	1	1	1	1	1	1	1	1	1	1	allma|AMAG_07680T0 allma|AMAG_09824T0 allma|AMAG_14025T0 unre|URET_05235 usma|UM04793 sppu|SPPG_03153T0 trru|TERG_06354T0 coim|CIMG_09188T0 mica|MCYG_05173T0 necr|NCU04337T0 fugr|FGSG_05072T0 pytr|PTRT_09005 phbl|estExt_Genewise1.C_20836 pugr|PGTT_08466 crne|CNAG_00356T0 bade2|BDET_06367 bade1|BATDEDRAFT_89507 hopo1|gm_asm39-0.183 hopo2|aug_asm39-0.316 coci|CC1G_06380T0 blde|BDBG_04403T0 asni|ANI…
all_1803	0	1	1	1	4	1	1	1	1	1	1	1	1	1	1	2	1	1	1	1	1	allma|AMAG_07762T0 allma|AMAG_09737T0 allma|AMAG_14018T0 allma|AMAG_13575T0 unre|URET_01158 usma|UM05408 sppu|SPPG_04151T0 coim|CIMG_01227T0 trru|TERG_03036T0 mica|MCYG_04891T0 pytr|PTRT_06716 fugr|FGSG_08544T0 phbl|estExt_Genewise1Plus.C_10950 bade2|BDET_06184 hopo1|gm_asm44-0.160 hopo2|mkr_asm44-snap-0.56 pugr|PGTT_02021 coci|CC1G_00775T0 necr|NCU04014T0 crne|CNAG_00757T0 blde|BDBG_02133T0 arbe…
all_1804	1	1	1	1	4	1	1	1	1	1	1	1	1	1	1	1	1	1	1	1	1	allma|AMAG_07763T0 allma|AMAG_09734T0 allma|AMAG_13596T0 allma|AMAG_13345T0 unre|URET_06646 usma|UM06376 sppu|SPPG_00660T0 trru|TERG_05753T0 coim|CIMG_04905T0 mica|MCYG_02400T0 necr|NCU11181T0 fugr|FGSG_06646T0 crne|CNAG_03853T0 phbl|estExt_Genewise1.C_370025 pugr|PGTT_01420 bade1|BATDEDRAFT_86316 pytr|PTRT_05692 hopo1|gm_asm153-0.51 bade2|BDET_03341 hopo2|mkr_asm153-aug-0.5 coci|CC1G_01040T0 bld…
all_1805	1	1	1	1	4	1	1	1	1	1	1	1	1	1	1	2	1	1	1	1	0	allma|AMAG_07844T0 allma|AMAG_09647T0 allma|AMAG_11316T0 allma|AMAG_15157T0 sppu|SPPG_08746T0 usma|UM03845 trru|TERG_07018T0 coim|CIMG_03134T0 mica|MCYG_06571T0 pytr|PTRT_04457 fugr|FGSG_00743T0 necr|NCU03031T0 pugr|PGTT_10911 crne|CNAG_06723T0 phbl|Phybl1.e_gw1.16.169.1 hopo2|gm_asm86-0.173 hopo1|gm_asm86-0.173 bade2|BDET_01110 bade1|BATDEDRAFT_8067 phbl|Phybl1.e_gw1.4.843.1 coci|CC1G_02650T0 bo…
all_1806	2	1	1	1	2	1	1	1	1	1	1	1	1	1	1	2	1	1	1	1	1	allma|AMAG_08523T0 allma|AMAG_09937T0 phbl|estExt_fgenesh1_pm.C_130038 phbl|gw1.8.54.1 unre|URET_00914 usma|UM04250 sppu|SPPG_08778T0 trru|TERG_00699T0 coim|CIMG_00944T0 pytr|PTRT_03400 necr|NCU08218T0 fugr|FGSG_06542T0 mica|MCYG_00268T0 crne|CNAG_00436T0 hopo1|gm_asm17-0.225 hopo2|mkr_asm17-aug-0.16 bade2|BDET_04770 bade1|BATDEDRAFT_6768 pugr|PGTT_07155 bade1|BATDEDRAFT_6965 coci|CC1G_01603T0 ar…
all_1807	1	1	1	1	2	1	1	1	1	1	1	1	1	1	1	3	1	1	1	1	1	allma|AMAG_08565T0 allma|AMAG_09987T0 phbl|estExt_Genemark1.C_130242 phbl|fgenesh1_kg.11_#_10_#_1696_1_CBNA_CBNB_CBNC_CBNF phbl|estExt_Genewise1.C_230238 unre|URET_05113 usma|UM00659 sppu|SPPG_08073T0 trru|TERG_07182T0 coim|CIMG_01482T0 mica|MCYG_06420T0 fugr|FGSG_00634T0 necr|NCU08502T0 pytr|PTRT_05577 bade1|BATDEDRAFT_19235 bade2|BDET_02304 pugr|PGTT_11036 crne|CNAG_01152T0 hopo2|mkr_asm347-aug…
all_1808	1	1	2	2	2	1	1	1	1	1	1	1	1	1	1	1	1	1	1	1	1	allma|AMAG_08606T0 allma|AMAG_10030T0 unre|URET_05359 usma|UM00539 sppu|SPPG_06184T0 trru|TERG_07323T0 coim|CIMG_01636T0 mica|MCYG_06281T0 necr|NCU05634T0 fugr|FGSG_13549T0 pytr|PTRT_00823 phbl|Genemark1.3146_g pugr|PGTT_16037 bade1|BATDEDRAFT_25068 crne|CNAG_00787T0 hopo2|mkr_asm340-aug-0.4 hopo1|gm_asm340-0.43 hopo1|gm_asm9-0.152 hopo2|mkr_asm9-snap-0.35 bade2|BDET_04731 coci|CC1G_07939T0 blde|…
all_1809	1	1	1	1	2	1	1	1	1	0	1	1	1	1	1	4	1	1	1	1	1	allma|AMAG_08610T0 allma|AMAG_10026T0 phbl|estExt_Genewise1.C_20939 phbl|estExt_Genewise1Plus.C_21198 phbl|gw1.29.145.1 phbl|gw1.8.229.1 unre|URET_07051 usma|UM05990 sppu|SPPG_00418T0 trru|TERG_07002T0 coim|CIMG_03194T0 fugr|FGSG_01871T0 necr|NCU03703T0 mica|MCYG_06588T0 pytr|PTRT_10446 bade2|BDET_06583 bade1|BATDEDRAFT_91420 hopo2|mkr_asm216-aug-0.11 hopo1|gm_asm216-0.204 pugr|PGTT_14988 crne|CN…
all_1810	1	1	1	1	4	0	2	1	1	1	0	1	1	0	1	3	1	1	3	0	0	allma|AMAG_08669T0 allma|AMAG_10103T0 phbl|Phybl1.estExt_fgeneshPB_pg.C_30018 phbl|Phybl1.estExt_fgeneshPB_pg.C_80359 phbl|estExt_Genemark1.C_430057 asni|ANID_03435T0 asni|ANID_03436T0 allma|AMAG_08668T0 sppu|SPPG_02644T0 usma|UM03180 hopo1|gm_asm44-0.162 hopo2|aug_msk_asm44-0.131 bade2|BDET_06214 bade1|BATDEDRAFT_89908 sppu|SPPG_07561T0 coci|CC1G_08609T0 necr|NCU02356T0 pytr|PTRT_03234 pugr|PGTT…
all_1811	1	1	1	1	2	1	1	1	1	1	1	1	1	1	1	4	1	1	1	1	1	allma|AMAG_08971T0 allma|AMAG_12066T0 phbl|Phybl1.e_gw1.3.720.1 phbl|Phybl1.e_gw1.6.362.1 phbl|estExt_Genewise1Plus.C_140323 phbl|Phybl1.e_gw1.12.208.1 coim|CIMG_00136T0 unre|URET_00241 trru|TERG_00601T0 mica|MCYG_00164T0 fugr|FGSG_10095T0 pytr|PTRT_09856 necr|NCU06638T0 bade2|BDET_06989 bade1|BATDEDRAFT_12882 hopo1|gm_asm201-0.149 hopo2|mkr_asm201-snap-0.42 sppu|SPPG_05861T0 pugr|PGTT_10743 coci…
all_1812	1	1	1	1	4	1	1	1	1	1	1	1	1	1	1	1	1	1	1	1	1	allma|AMAG_11330T0 allma|AMAG_15175T0 allma|AMAG_14237T0 allma|AMAG_12870T0 unre|URET_03910 usma|UM06446 sppu|SPPG_01175T0 trru|TERG_04519T0 coim|CIMG_06516T0 mica|MCYG_01874T0 pytr|PTRT_10930 phbl|e_gw1.10.203.1 necr|NCU07774T0 fugr|FGSG_05854T0 bade2|BDET_01270 bade1|BATDEDRAFT_9124 crne|CNAG_04010T0 hopo2|gm_asm218-0.112 hopo1|gm_asm218-0.112 pugr|PGTT_19999 coci|CC1G_14672T0 boci|BC1T_07979 b…
all_1813	2	0	2	2	2	1	1	1	1	1	1	1	1	0	1	1	1	2	1	1	1	allma|AMAG_11338T0 allma|AMAG_15183T0 unre|URET_04157 usma|UM06059 sppu|SPPG_05639T0 trru|TERG_04194T0 coim|CIMG_06229T0 necr|NCU07741T0 fugr|FGSG_02071T0 pytr|PTRT_01295 phbl|estExt_Genewise1.C_240289 pugr|PGTT_05266 bade1|BATDEDRAFT_23875 hopo1|gm_asm326-0.60 hopo2|mkr_asm17-aug-0.22 crne|CNAG_03806T0 hopo2|mkr_asm326-snap-0.8 pytr|PTRT_11687 hopo1|gm_asm17-0.226 bade1|BATDEDRAFT_31859 coci|CC1…
all_1814	1	1	1	1	2	1	1	1	2	1	1	1	1	1	1	2	1	1	1	1	1	allma|AMAG_11358T0 allma|AMAG_13818T0 phbl|estExt_fgenesh1_pm.C_50122 phbl|estExt_Genewise1.C_160201 unre|URET_04191 usma|UM05188 sppu|SPPG_01095T0 trru|TERG_07764T0 coim|CIMG_06191T0 mica|MCYG_01726T0 necr|NCU08897T0 pytr|PTRT_05458 fugr|FGSG_09016T0 crne|CNAG_06998T0 bade2|BDET_00235 bade1|BATDEDRAFT_8861 pugr|PGTT_09138 hopo2|aug_msk_asm49-1.147 hopo1|gm_asm49-1.187 coci|CC1G_03157T0 asni|ANID…
all_1815	1	1	1	1	2	1	1	1	1	1	1	1	1	1	1	3	1	1	1	1	1	allma|AMAG_11405T0 allma|AMAG_13864T0 phbl|estExt_fgenesh1_pm.C_290037 phbl|Phybl1.fgeneshPB_pg.2__459 unre|URET_03139 usma|UM00560 sppu|SPPG_04859T0 trru|TERG_06426T0 coim|CIMG_02613T0 mica|MCYG_05251T0 necr|NCU04185T0 pytr|PTRT_01244 fugr|FGSG_07329T0 crne|CNAG_06730T0 bade1|BATDEDRAFT_20902 hopo2|mkr_asm307-aug-0.16 pugr|PGTT_01413 hopo1|gm_asm307-0.159 bade2|BDET_08278 coci|CC1G_03802T0 phbl|…
all_1816	1	1	1	1	2	1	1	1	1	1	1	2	1	1	1	2	1	1	1	1	1	allma|AMAG_12131T0 allma|AMAG_13202T0 crne|CNAG_06101T0 crne|CNAG_06102T0 phbl|estExt_Genewise1Plus.C_230201 phbl|Phybl1.fgeneshPB_pm.57__4 unre|URET_02009 usma|UM00919 sppu|SPPG_08669T0 trru|TERG_00435T0 coim|CIMG_03931T0 mica|MCYG_00882T0 pytr|PTRT_03753 necr|NCU09477T0 fugr|FGSG_06021T0 bade2|BDET_00873 hopo1|gm_asm301-0.128 bade1|BATDEDRAFT_21913 pugr|PGTT_14813 hopo2|mkr_asm301-aug-0.1 coci|…
all_1817	1	1	0	1	2	1	2	1	1	1	1	1	2	1	2	0	0	2	2	1	1	allma|AMAG_12387T0 allma|AMAG_15653T0 unre|URET_04495 usma|UM02865 sppu|SPPG_01316T0 trru|TERG_02847T0 coim|CIMG_05852T0 pytr|PTRT_06147 fugr|FGSG_12563T0 mica|MCYG_08538T0 necr|NCU00695T0 bade2|BDET_06566 bade1|BATDEDRAFT_91430 hopo2|mkr_asm310-snap-0.11 coci|CC1G_05192T0 crne|CNAG_02685T0 sppu|SPPG_01918T0 necr|NCU05069T0 pytr|PTRT_01677 fugr|FGSG_02329T0 blde|BDBG_06929T0 boci|BC1T_09860 arbe|…
all_1818	2	2	1	1	2	1	1	1	1	1	1	1	1	1	1	1	1	1	1	1	1	allma|AMAG_12437T0 allma|AMAG_14413T0 bade2|BDET_02324 bade2|BDET_02327 sppu|SPPG_02291T0 usma|UM01119 trru|TERG_04039T0 coim|CIMG_02799T0 unre|URET_03033 pytr|PTRT_01169 fugr|FGSG_06093T0 necr|NCU01300T0 mica|MCYG_06915T0 phbl|estExt_Genewise1Plus.C_10062 bade1|BATDEDRAFT_10598 bade1|BATDEDRAFT_10873 crne|CNAG_05509T0 pugr|PGTT_08188 hopo2|mkr_asm221-snap-0.10 hopo1|gm_asm221-0.68 coci|CC1G_0510…
all_1819	1	1	2	2	2	1	1	1	1	1	1	1	1	1	1	1	2	0	1	1	1	allma|AMAG_12442T0 allma|AMAG_14418T0 unre|URET_07807 usma|UM02595 sppu|SPPG_00130T0 trru|TERG_01700T0 coim|CIMG_07466T0 mica|MCYG_07304T0 fugr|FGSG_01243T0 necr|NCU03298T0 crne|CNAG_01532T0 bade2|BDET_04139 bade1|BATDEDRAFT_23429 phbl|gw1.11.319.1 hopo1|gm_asm111-0.150 hopo2|gm_asm111-0.154 hopo2|snap_msk_asm111-0.65 hopo1|gm_asm111-0.154 pugr|PGTT_10281 coci|CC1G_00178T0 arbe|ARB_00953 asni|ANI…
all_1820	1	1	1	1	2	1	1	1	1	1	1	1	1	1	1	3	1	1	1	1	1	allma|AMAG_12532T0 allma|AMAG_14492T0 phbl|fgenesh1_pg.12_#_85 phbl|Phybl1.estExt_Genewise1Plus.C_110163 phbl|fgenesh1_pm.23_#_43 unre|URET_02033 usma|UM02956 sppu|SPPG_07795T0 trru|TERG_00462T0 coim|CIMG_03903T0 mica|MCYG_00912T0 pytr|PTRT_00062 necr|NCU00489T0 fugr|FGSG_05433T0 bade2|BDET_06672 bade1|BATDEDRAFT_91509 pugr|PGTT_18911 hopo2|gm_asm121-0.46 hopo1|gm_asm121-0.46 crne|CNAG_00116T0 co…
all_1821	1	2	1	1	2	1	1	1	1	1	1	1	1	1	1	2	1	1	1	1	1	allma|AMAG_12626T0 allma|AMAG_17502T0 bade2|BDET_00533 bade2|BDET_00534 phbl|estExt_Genewise1Plus.C_20088 phbl|Phybl1.estExt_Genewise1Plus.C_470020 unre|URET_06295 usma|UM03846 sppu|SPPG_01796T0 trru|TERG_03738T0 coim|CIMG_05425T0 mica|MCYG_04114T0 pytr|PTRT_08111 necr|NCU06843T0 fugr|FGSG_06289T0 pugr|PGTT_10247 crne|CNAG_01884T0 hopo2|mkr_asm5-aug-0.16 hopo1|gm_asm5-0.151 bade1|BATDEDRAFT_29178…
all_1822	1	1	2	2	2	1	1	1	1	1	1	1	1	1	1	1	1	1	1	1	1	allma|AMAG_12678T0 allma|AMAG_14639T0 unre|URET_05546 usma|UM01495 sppu|SPPG_02063T0 trru|TERG_07644T0 coim|CIMG_04105T0 mica|MCYG_01228T0 pytr|PTRT_04399 fugr|FGSG_10295T0 necr|NCU08941T0 phbl|fgenesh1_pg.2_#_958 bade1|BATDEDRAFT_10713 crne|CNAG_00825T0 hopo1|gm_asm116-0.96 pugr|PGTT_10984 hopo2|mkr_asm116-aug-0.6 bade2|BDET_02435 hopo1|gm_ctg02715-0.9 hopo2|mkr_ctg02715-aug-0.0 coci|CC1G_15051T…
all_1823	1	1	1	1	2	1	1	1	1	1	1	1	1	1	1	3	1	1	1	1	1	allma|AMAG_12910T0 allma|AMAG_14194T0 phbl|fgenesh1_pg.11_#_283 phbl|Phybl1.fgeneshPB_kg.11__7__4338381
all_1824	1	1	2	1	2	1	1	1	1	1	1	1	1	1	1	2	1	1	1	1	1	allma|AMAG_12941T0 allma|AMAG_14162T0 phbl|gw1.30.100.1 phbl|Phybl1.estExt_Genewise1.C_110270 unre|URET_04333 usma|UM01183 sppu|SPPG_01617T0 trru|TERG_04030T0 coim|CIMG_06043T0 fugr|FGSG_07306T0 necr|NCU06488T0 pytr|PTRT_01137 bade1|BATDEDRAFT_183 bade2|BDET_02123 crne|CNAG_01863T0 hopo2|aug_msk_asm296-0.30 pugr|PGTT_08738 hopo1|gm_asm296-0.40 mica|MCYG_06924T0 hopo1|gm_asm296-0.43 coci|CC1G_0863…
all_1825	0	0	1	1	2	0	1	1	1	1	1	1	2	1	1	1	1	3	1	1	1	allma|AMAG_12964T0 allma|AMAG_14143T0 unre|URET_06979 usma|UM02365 sppu|SPPG_03202T0 trru|TERG_02681T0 coim|CIMG_02101T0 mica|MCYG_08394T0 pytr|PTRT_06333 necr|NCU05075T0 fugr|FGSG_07875T0 crne|CNAG_06420T0 pugr|PGTT_15068 phbl|Phybl1.e_gw1.3.332.1 hopo1|gm_ctg03432-0.13 hopo2|mkr_ctg03432-snap-0.0 usma|UM05079 coci|CC1G_08730T0 fugr|FGSG_03930T0 pytr|PTRT_03454 asni|ANID_03461T0 boci|BC1T_00904 …
all_1826	1	1	1	1	2	2	1	1	1	1	1	1	1	1	1	1	2	1	1	1	1	allma|AMAG_13142T0 allma|AMAG_17328T0 unre|URET_03915 usma|UM02662 sppu|SPPG_08020T0 trru|TERG_04513T0 coim|CIMG_06509T0 mica|MCYG_01880T0 necr|NCU03794T0 pytr|PTRT_09442 fugr|FGSG_07379T0 phbl|Genemark1.3379_g crne|CNAG_03124T0 bade2|BDET_00936 bade1|BATDEDRAFT_29274 hopo1|gm_asm73-0.181 pugr|PGTT_02356 hopo2|mkr_asm73-snap-0.25 coci|CC1G_03596T0 blde|BDBG_01417T0 asni|ANID_08183T0 arbe|ARB_0688…
all_1827	1	1	1	1	2	1	2	1	1	1	1	0	3	1	1	1	0	2	1	1	1	allma|AMAG_13286T0 allma|AMAG_16856T0 unre|URET_01238 usma|UM01425 sppu|SPPG_06315T0 trru|TERG_00068T0 coim|CIMG_01312T0 mica|MCYG_00526T0 pytr|PTRT_00880 fugr|FGSG_06450T0 necr|NCU05499T0 phbl|fgenesh1_pm.16_#_49 hopo1|gm_asm307-0.146 bade2|BDET_08266 bade1|BATDEDRAFT_20910 hopo2|mkr_asm307-snap-0.30 coci|CC1G_06174T0 pytr|PTRT_11386 fugr|FGSG_02347T0 fugr|FGSG_08358T0 arbe|ARB_01940 asni|ANID_0…
all_1828	1	1	2	2	2	1	1	1	1	1	1	1	1	1	1	1	1	1	1	1	1	allma|AMAG_13319T0 allma|AMAG_16822T0 unre|URET_03969 usma|UM00621 sppu|SPPG_03287T0 trru|TERG_07747T0 coim|CIMG_06447T0 mica|MCYG_01783T0 pytr|PTRT_10878 necr|NCU01207T0 fugr|FGSG_07004T0 pugr|PGTT_15754 crne|CNAG_02326T0 bade1|BATDEDRAFT_90846 phbl|estExt_Genewise1.C_310037 bade2|BDET_07779 hopo2|gm_asm231-0.102 hopo1|gm_asm231-0.102 hopo1|gm_ctg03998-0.4 hopo2|mkr_ctg03998-snap-0.1 coci|CC1G_0…
all_1829	2	1	1	1	2	1	1	1	1	1	1	1	1	1	1	1	1	1	1	1	1	allma|AMAG_13435T0 allma|AMAG_13682T0 usma|UM03892 usma|UM06516 unre|URET_06347 sppu|SPPG_00386T0 trru|TERG_03666T0 coim|CIMG_05359T0 mica|MCYG_04185T0 fugr|FGSG_02752T0 necr|NCU07070T0 pytr|PTRT_02231 phbl|fgenesh1_pm.9_#_57 bade2|BDET_02447 bade1|BATDEDRAFT_16201 pugr|PGTT_10136 hopo1|gm_asm106-0.172 hopo2|mkr_asm106-snap-0.36 bade1|BATDEDRAFT_87811 coci|CC1G_05708T0 crne|CNAG_06206T0 blde|BDBG…
all_1830	2	2	2	0	2	1	1	1	1	1	1	1	1	1	1	1	1	1	1	1	1	allma|AMAG_13971T0 allma|AMAG_17251T0 unre|URET_01943 usma|UM01286 sppu|SPPG_08701T0 trru|TERG_07388T0 coim|CIMG_04022T0 mica|MCYG_00439T0 pytr|PTRT_04379 fugr|FGSG_05205T0 necr|NCU01767T0 pugr|PGTT_10677 hopo1|gm_asm297-0.49 crne|CNAG_00427T0 bade2|BDET_02356 bade1|BATDEDRAFT_34770 phbl|estExt_Genemark1.C_160260 hopo1|gm_asm236-0.170 bade2|BDET_04539 bade1|BATDEDRAFT_36995 coci|CC1G_01347T0 asni…
all_1831	1	1	1	1	2	1	1	1	1	1	1	1	1	1	1	3	1	1	1	1	1	allma|AMAG_14783T0 allma|AMAG_15250T0 phbl|estExt_Genewise1Plus.C_60425 phbl|Phybl1.fgeneshPB_pg.1__65 unre|URET_00345 usma|UM06104 sppu|SPPG_07383T0 trru|TERG_01764T0 coim|CIMG_00266T0 mica|MCYG_07898T0 pytr|PTRT_08889 fugr|FGSG_02479T0 necr|NCU05234T0 bade1|BATDEDRAFT_20546 pugr|PGTT_15757 crne|CNAG_06049T0 hopo1|gm_asm10-1.64 bade2|BDET_07332 hopo2|mkr_asm10-aug-1.2 phbl|Phybl1.mel_e_gw1.2.708…
all_1832	1	1	1	1	2	1	1	1	1	1	1	1	1	1	1	2	1	1	2	1	1	allma|AMAG_15566T0 allma|AMAG_16608T0 unre|URET_00783 usma|UM05674 sppu|SPPG_07803T0 trru|TERG_03407T0 coim|CIMG_00821T0 mica|MCYG_04487T0 pytr|PTRT_10806 necr|NCU00030T0 fugr|FGSG_06686T0 phbl|estExt_Genewise1Plus.C_120088 crne|CNAG_02204T0 pugr|PGTT_09333 hopo1|gm_asm58-0.184 bade2|BDET_07905 bade1|BATDEDRAFT_30800 hopo2|mkr_asm58-snap-0.55 coci|CC1G_05142T0 sppu|SPPG_07640T0 boci|BC1T_10418 ar…
all_1833	1	1	1	1	2	1	1	1	1	1	1	1	1	1	1	3	1	1	1	1	1	allma|AMAG_15667T0 allma|AMAG_17080T0 phbl|estExt_Genewise1Plus.C_30723 phbl|e_gw1.33.74.1 phbl|estExt_fgenesh1_pm.C_230045 unre|URET_06880 usma|UM00949 sppu|SPPG_03837T0 trru|TERG_00925T0 coim|CIMG_01946T0 mica|MCYG_03443T0 pytr|PTRT_11621 fugr|FGSG_00355T0 necr|NCU06122T0 crne|CNAG_06929T0 pugr|PGTT_06199 bade1|BATDEDRAFT_18255 hopo1|gm_asm219-0.164 bade2|BDET_00316 hopo2|mkr_asm219-aug-0.18 co…
all_1834	1	1	2	2	2	1	1	1	1	1	1	1	1	1	1	1	1	1	1	1	1	allma|AMAG_16482T0 allma|AMAG_16705T0 unre|URET_06534 usma|UM03837 sppu|SPPG_05688T0 trru|TERG_04920T0 coim|CIMG_13410T0 mica|MCYG_03492T0 fugr|FGSG_06181T0 necr|NCU05266T0 pytr|PTRT_05275 pugr|PGTT_15102 phbl|gw1.9.294.1 bade1|BATDEDRAFT_27106 hopo1|gm_asm68-0.197 hopo2|mkr_asm68-snap-0.57 hopo1|gm_asm68-0.186 hopo2|gm_asm68-0.186 bade2|BDET_07300 coci|CC1G_08632T0 crne|CNAG_00635T0 asni|ANID_10…
all_1835	2	3	1	0	1	1	1	1	1	1	1	1	1	1	1	2	1	1	1	1	1	bade2|BDET_00152 bade2|BDET_00153 phbl|estExt_fgenesh1_pm.C_210027 phbl|Phybl1.e_gw1.2.1120.1 unre|URET_06906 usma|UM00421 sppu|SPPG_07146T0 trru|TERG_00832T0 coim|CIMG_01981T0 mica|MCYG_01018T0 fugr|FGSG_10313T0 necr|NCU11376T0 pytr|PTRT_02565 pugr|PGTT_16812 crne|CNAG_04514T0 hopo1|gm_ctg10360-0.13 bade1|BATDEDRAFT_33909 bade2|BDET_00154 bade1|BATDEDRAFT_7947 coci|CC1G_02007T0 allma|AMAG_04549T…
all_1836	0	0	0	0	0	0	0	0	0	0	0	0	0	0	0	0	0	25	0	0	0	pytr|PTRT_00559 pytr|PTRT_12006 pytr|PTRT_11779 pytr|PTRT_11535 pytr|PTRT_10531 pytr|PTRT_10416 pytr|PTRT_08571 pytr|PTRT_08245 pytr|PTRT_08022 pytr|PTRT_06765 pytr|PTRT_05850 pytr|PTRT_05574 pytr|PTRT_05395 pytr|PTRT_05291 pytr|PTRT_04981 pytr|PTRT_04852 pytr|PTRT_03978 pytr|PTRT_03510 pytr|PTRT_02306 pytr|PTRT_01743 pytr|PTRT_03547 pytr|PTRT_11844 pytr|PTRT_08268 pytr|PTRT_04674 pytr|PTRT_03457
all_1837	1	1	0	1	2	1	1	1	2	0	1	1	1	1	1	6	0	1	0	1	1	phbl|e_gw1.2.565.1 phbl|Phybl1.e_gw1.23.222.1 phbl|Phybl1.gw1.63.31.1 phbl|gw1.5.333.1 phbl|estExt_Genewise1Plus.C_70402 phbl|estExt_Genemark1.C_210019 boci|BC1T_08274 boci|BC1T_08275 coim|CIMG_07531T0 mica|MCYG_07407T0 pytr|PTRT_02903 fugr|FGSG_05630T0 unre|URET_07754 bade2|BDET_00717 bade1|BATDEDRAFT_21775 necr|NCU09288T0 trru|TERG_02220T0 hopo2|mkr_asm84-snap-1.25 allma|AMAG_08925T0 allma|AMAG…
all_1838	1	1	1	1	1	1	1	1	1	1	1	1	1	1	1	4	1	1	1	1	1	phbl|estExt_Genewise1Plus.C_30088 phbl|gw1.47.8.1 phbl|gw1.9.303.1 phbl|estExt_Genemark1.C_150093 unre|URET_04759 usma|UM04080 sppu|SPPG_02663T0 trru|TERG_01568T0 coim|CIMG_09563T0 mica|MCYG_06133T0 necr|NCU01369T0 pytr|PTRT_02942 fugr|FGSG_06804T0 pugr|PGTT_11016 crne|CNAG_00809T0 hopo1|gm_asm31-0.25 hopo2|mkr_asm31-snap-0.7 bade2|BDET_06269 bade1|BATDEDRAFT_35392 coci|CC1G_08317T0 allma|AMAG_06…
all_1839	1	1	1	1	1	1	1	1	1	1	1	1	1	2	1	3	1	1	1	1	1	phbl|e_gw1.3.730.1 phbl|gw1.5.512.1 phbl|gw1.6.585.1 unre|URET_06359 usma|UM04853 sppu|SPPG_03962T0 coim|CIMG_05271T0 trru|TERG_03645T0 mica|MCYG_04203T0 pytr|PTRT_00343 necr|NCU08563T0 fugr|FGSG_12943T0 bade2|BDET_05418 bade1|BATDEDRAFT_1302 crne|CNAG_05773T0 pugr|PGTT_09562 hopo1|gm_asm214-0.102 hopo2|mkr_asm214-snap-0.31 mica|MCYG_02917T0 coci|CC1G_03801T0 arbe|ARB_04727 allma|AMAG_13549T0 bld…
all_1840	1	1	1	1	2	1	1	1	1	1	1	1	1	1	1	3	1	1	1	1	1	phbl|estExt_Genemark1.C_60670 phbl|estExt_Genewise1Plus.C_80124 phbl|estExt_fgenesh1_pg.C_370098 unre|URET_04338 usma|UM06220 sppu|SPPG_03486T0 trru|TERG_04033T0 coim|CIMG_06034T0 mica|MCYG_06921T0 necr|NCU00413T0 fugr|FGSG_06931T0 pytr|PTRT_10205 bade2|BDET_03460 bade1|BATDEDRAFT_32888 pugr|PGTT_08841 hopo2|mkr_asm49-aug-1.3 hopo1|gm_asm49-1.202 crne|CNAG_05232T0 coci|CC1G_09955T0 allma|AMAG_050…
all_1841	0	0	0	0	0	1	2	1	2	0	2	2	4	1	4	2	0	1	0	1	1	phbl|e_gw1.16.207.1 phbl|gw1.21.16.1 unre|URET_01603 usma|UM05077 coim|CIMG_01488T0 necr|NCU05207T0 fugr|FGSG_04799T0 crne|CNAG_02050T0 coim|CIMG_09822T0 necr|NCU00875T0 fugr|FGSG_10579T0 trru|TERG_04280T0 pytr|PTRT_07720 fugr|FGSG_12141T0 necr|NCU04886T0 necr|NCU07938T0 fugr|FGSG_09737T0 crne|CNAG_03215T0 boci|BC1T_09037 blde|BDBG_09303T0 mica|MCYG_06685T0 arbe|ARB_06932 asni|ANID_05628T0 asni|A…
all_1842	1	1	2	2	0	1	1	0	2	1	1	1	2	1	1	0	1	2	1	1	1	usma|UM02241 usma|UM06325 unre|URET_07517 sppu|SPPG_02081T0 trru|TERG_00370T0 coim|CIMG_03767T0 mica|MCYG_00822T0 pytr|PTRT_00021 necr|NCU04109T0 fugr|FGSG_02000T0 hopo1|gm_asm332-0.52 bade1|BATDEDRAFT_92321 crne|CNAG_04110T0 bade2|BDET_08516 hopo2|aug_msk_asm332-0.41 pugr|PGTT_01887 hopo1|gm_ctg05844-0.17 hopo2|mkr_ctg05844-aug-0.1 pytr|PTRT_00333 coci|CC1G_00666T0 fugr|FGSG_09279T0 arbe|ARB_055…
all_1843	1	1	1	1	0	1	3	1	1	1	1	2	2	1	1	1	0	2	1	1	1	asni|ANID_00672T0 asni|ANID_06028T0 unre|URET_03072 usma|UM02592 sppu|SPPG_05586T0 trru|TERG_05949T0 coim|CIMG_02694T0 mica|MCYG_02244T0 pytr|PTRT_11151 necr|NCU11370T0 fugr|FGSG_01938T0 bade2|BDET_00170 phbl|estExt_Genewise1.C_80359 bade1|BATDEDRAFT_33913 crne|CNAG_00275T0 hopo2|mkr_ctg01156-snap-0.2 hopo1|gm_ctg01156-0.7 pytr|PTRT_00887 coci|CC1G_13723T0 crne|CNAG_01492T0 fugr|FGSG_07882T0 blde…
all_1844	0	0	0	0	0	0	0	0	0	25	0	0	0	0	0	0	0	0	0	0	0	coci|CC1G_07254T0 coci|CC1G_10218T0 coci|CC1G_09747T0 coci|CC1G_12707T0 coci|CC1G_13146T0 coci|CC1G_02773T0 coci|CC1G_13317T0 coci|CC1G_13284T0 coci|CC1G_09453T0 coci|CC1G_11680T0 coci|CC1G_07037T0 coci|CC1G_10664T0 coci|CC1G_10227T0 coci|CC1G_13090T0 coci|CC1G_12552T0 coci|CC1G_13110T0 coci|CC1G_12001T0 coci|CC1G_10129T0 coci|CC1G_12616T0 coci|CC1G_04138T0 coci|CC1G_10773T0 coci|CC1G_12891T0 coc…
all_1845	0	0	0	0	0	0	0	0	0	0	0	0	0	0	0	0	25	0	0	0	0	pugr|PGTT_12114 pugr|PGTT_02434 pugr|PGTT_04470 pugr|PGTT_09308 pugr|PGTT_20493 pugr|PGTT_07557 pugr|PGTT_15574 pugr|PGTT_09357 pugr|PGTT_16264 pugr|PGTT_14301 pugr|PGTT_09954 pugr|PGTT_16865 pugr|PGTT_10152 pugr|PGTT_08385 pugr|PGTT_04284 pugr|PGTT_17858 pugr|PGTT_04612 pugr|PGTT_08363 pugr|PGTT_06728 pugr|PGTT_09955 pugr|PGTT_02764 pugr|PGTT_17860 pugr|PGTT_14169 pugr|PGTT_15591 pugr|PGTT_08360
all_1846	0	0	0	0	0	0	0	0	0	0	0	0	0	0	0	0	25	0	0	0	0	pugr|PGTT_00380 pugr|PGTT_03612 pugr|PGTT_15017 pugr|PGTT_01912 pugr|PGTT_05294 pugr|PGTT_13272 pugr|PGTT_17080 pugr|PGTT_18272 pugr|PGTT_13568 pugr|PGTT_16745 pugr|PGTT_04953 pugr|PGTT_13968 pugr|PGTT_02907 pugr|PGTT_13710 pugr|PGTT_18520 pugr|PGTT_13139 pugr|PGTT_11117 pugr|PGTT_05771 pugr|PGTT_13044 pugr|PGTT_12405 pugr|PGTT_05788 pugr|PGTT_15391 pugr|PGTT_09995 pugr|PGTT_12705 pugr|PGTT_18821
all_1847	0	0	0	0	0	0	0	0	0	0	0	0	0	0	0	0	0	25	0	0	0	pytr|PTRT_00560 pytr|PTRT_12007 pytr|PTRT_11843 pytr|PTRT_10530 pytr|PTRT_06766 pytr|PTRT_05573 pytr|PTRT_05394 pytr|PTRT_05257 pytr|PTRT_04675 pytr|PTRT_03979 pytr|PTRT_03548 pytr|PTRT_03458 pytr|PTRT_01742 pytr|PTRT_08023 pytr|PTRT_05292 pytr|PTRT_04982 pytr|PTRT_08269 pytr|PTRT_10417 pytr|PTRT_03509 pytr|PTRT_11534 pytr|PTRT_08246 pytr|PTRT_11780 pytr|PTRT_02307 pytr|PTRT_12167 pytr|PTRT_08570
all_1848	1	2	2	1	1	1	1	1	1	1	1	1	1	1	1	2	1	1	1	1	1	unre|URET_01157 usma|UM03862 sppu|SPPG_04145T0 trru|TERG_03035T0 coim|CIMG_12799T0 mica|MCYG_04892T0 fugr|FGSG_08545T0 necr|NCU04015T0 pytr|PTRT_06717 phbl|estExt_Genemark1.C_220221 bade1|BATDEDRAFT_34756 crne|CNAG_02167T0 hopo2|aug_msk_asm294-0.172 hopo1|gm_asm294-0.200 bade2|BDET_02395 hopo1|gm_asm294-0.182 bade2|BDET_02396 pugr|PGTT_08510 coci|CC1G_13193T0 allma|AMAG_07518T0 phbl|e_gw1.5.823.1…
all_1849	2	1	2	1	1	1	1	1	2	1	1	1	1	1	1	1	0	1	2	1	1	sppu|SPPG_04367T0 trru|TERG_01345T0 coim|CIMG_09617T0 unre|URET_04580 mica|MCYG_03015T0 fugr|FGSG_10307T0 necr|NCU08945T0 pytr|PTRT_10039 bade1|BATDEDRAFT_87676 hopo2|mkr_asm68-snap-0.55 hopo1|gm_asm68-0.189 phbl|estExt_Genemark1.C_10488 bade1|BATDEDRAFT_87677 bade2|BDET_02121 hopo1|gm_asm296-0.38 sppu|SPPG_05214T0 usma|UM03695 coci|CC1G_00387T0 crne|CNAG_03034T0 allma|AMAG_13502T0 blde|BDBG_0788…
all_1850	0	0	0	0	0	1	3	1	2	2	1	1	2	1	2	2	1	2	1	1	1	sppu|SPPG_07056T0 trru|TERG_04545T0 unre|URET_03890 coim|CIMG_06549T0 mica|MCYG_01852T0 fugr|FGSG_00712T0 pytr|PTRT_09494 necr|NCU03755T0 phbl|estExt_Genemark1.C_120297 crne|CNAG_00541T0 pugr|PGTT_16419 necr|NCU07821T0 coci|CC1G_02430T0 coci|CC1G_05796T0 phbl|estExt_fgenesh1_pg.C_20057 pytr|PTRT_06691 fugr|FGSG_07189T0 blde|BDBG_01375T0 usma|UM01540 arbe|ARB_06855 asni|ANID_08206T0 asni|ANID_0219…
all_1851	1	1	2	2	1	1	1	1	1	1	1	1	1	2	1	1	1	1	1	1	1	coim|CIMG_05797T0 unre|URET_04516 trru|TERG_00147T0 mica|MCYG_00602T0 necr|NCU02036T0 pytr|PTRT_05356 fugr|FGSG_08650T0 phbl|e_gw1.5.87.1 hopo1|gm_asm35-0.127 hopo2|mkr_asm35-snap-0.40 sppu|SPPG_08295T0 pugr|PGTT_00726 usma|UM02781 hopo1|gm_asm35-0.129 hopo2|gm_asm35-0.129 bade2|BDET_05302 bade1|BATDEDRAFT_24512 coci|CC1G_02924T0 crne|CNAG_05527T0 allma|AMAG_15807T0 blde|BDBG_06899T0 boci|BC1T_15…
all_1852	0	0	0	0	0	2	2	1	2	0	1	0	4	1	1	0	0	3	0	1	6	unre|URET_02283 unre|URET_07234 unre|URET_02284 unre|URET_07235 unre|URET_03352 unre|URET_03873 fugr|FGSG_11268T0 fugr|FGSG_13253T0 fugr|FGSG_13252T0 pytr|PTRT_02599 pytr|PTRT_06844 asni|ANID_07637T0 asni|ANID_09200T0 coim|CIMG_13278T0 mica|MCYG_00126T0 trru|TERG_00562T0 necr|NCU06294T0 pytr|PTRT_01570 fugr|FGSG_00055T0 blde|BDBG_08746T0 boci|BC1T_10480 arbe|ARB_05712 boci|BC1T_04068 arbe|ARB_057…
all_1853	1	1	1	1	2	1	1	1	1	1	1	0	1	1	1	2	1	1	2	1	1	sppu|SPPG_00051T0 sppu|SPPG_00975T0 allma|AMAG_00532T0 allma|AMAG_02044T0 phbl|estExt_Genewise1Plus.C_150121 phbl|gw1.19.54.1 trru|TERG_04465T0 coim|CIMG_06354T0 mica|MCYG_01933T0 unre|URET_04044 necr|NCU01435T0 pytr|PTRT_00641 fugr|FGSG_07409T0 usma|UM04950 bade2|BDET_04387 bade1|BATDEDRAFT_10265 hopo1|gm_asm211-0.10 pugr|PGTT_10429 hopo2|mkr_asm211-snap-0.3 coci|CC1G_11325T0 asni|ANID_08865T0 b…
all_1854	1	1	1	1	2	1	1	1	0	1	1	1	1	1	1	2	1	1	2	1	1	sppu|SPPG_00645T0 sppu|SPPG_04327T0 allma|AMAG_06225T0 allma|AMAG_11748T0 phbl|estExt_Genewise1Plus.C_90258 phbl|Phybl1.fgeneshPB_pg.1__337 unre|URET_06717 usma|UM01103 trru|TERG_06157T0 coim|CIMG_04799T0 mica|MCYG_05951T0 pytr|PTRT_07157 fugr|FGSG_12955T0 necr|NCU00385T0 pugr|PGTT_09048 bade2|BDET_05631 bade1|BATDEDRAFT_90133 hopo1|gm_asm85-0.195 crne|CNAG_06767T0 hopo2|mkr_asm85-snap-0.66 coci|…
all_1855	1	1	1	0	2	1	1	1	1	2	1	1	1	1	1	1	1	1	2	1	1	sppu|SPPG_01238T0 sppu|SPPG_05644T0 coci|CC1G_06414T0 coci|CC1G_14653T0 allma|AMAG_07398T0 allma|AMAG_08298T0 trru|TERG_01050T0 unre|URET_05486 usma|UM03045 coim|CIMG_01786T0 mica|MCYG_03323T0 necr|NCU05077T0 fugr|FGSG_07873T0 pytr|PTRT_03243 phbl|fgenesh1_kg.20_#_39_#_1670_1_CBNA_CBNB_CBNC_CBNF bade2|BDET_06221 bade1|BATDEDRAFT_89747 hopo1|gm_asm4-0.171 pugr|PGTT_05429 crne|CNAG_06167T0 asni|ANI…
all_1856	0	0	1	1	2	1	3	1	2	1	1	0	2	1	1	1	0	1	2	1	1	sppu|SPPG_01729T0 sppu|SPPG_03267T0 allma|AMAG_09082T0 allma|AMAG_11963T0 unre|URET_03517 usma|UM01599 trru|TERG_01233T0 coim|CIMG_10208T0 mica|MCYG_03125T0 necr|NCU00299T0 fugr|FGSG_05551T0 pytr|PTRT_06950 hopo1|gm_asm236-0.151 phbl|fgenesh1_pg.8_#_398 hopo2|mkr_asm236-snap-0.16 coci|CC1G_04287T0 fugr|FGSG_06459T0 asni|ANID_10841T0 arbe|ARB_07597 blde|BDBG_05266T0 boci|BC1T_10889 asni|ANID_01078…
all_1857	1	1	1	1	2	1	1	1	1	1	1	1	1	1	1	1	1	1	2	1	1	sppu|SPPG_02843T0 sppu|SPPG_06082T0 allma|AMAG_13357T0 allma|AMAG_13609T0 unre|URET_01537 usma|UM01180 trru|TERG_01918T0 coim|CIMG_02160T0 mica|MCYG_07742T0 pytr|PTRT_07616 necr|NCU03124T0 fugr|FGSG_00677T0 phbl|Phybl1.estExt_Genewise1Plus.C_20818 crne|CNAG_05694T0 bade2|BDET_08101 pugr|PGTT_15089 bade1|BATDEDRAFT_20828 hopo2|mkr_asm76-aug-0.9 hopo1|gm_asm76-0.180 coci|CC1G_04406T0 asni|ANID_0148…
all_1858	1	1	1	1	2	1	1	1	1	1	1	1	1	1	1	1	1	1	2	1	1	sppu|SPPG_03249T0 sppu|SPPG_04617T0 allma|AMAG_00036T0 allma|AMAG_10588T0 unre|URET_06491 usma|UM03919 trru|TERG_03570T0 coim|CIMG_05063T0 mica|MCYG_04284T0 pytr|PTRT_05015 fugr|FGSG_05314T0 necr|NCU05313T0 phbl|estExt_fgenesh1_pg.C_220109 hopo1|gm_ctg05416-0.6 pugr|PGTT_12616 crne|CNAG_02519T0 bade2|BDET_03813 bade1|BATDEDRAFT_86109 hopo2|mkr_ctg05416-aug-0.0 coci|CC1G_09031T0 boci|BC1T_12585 bl…
all_1859	1	1	1	1	2	1	1	1	1	0	1	0	1	1	1	3	1	1	2	1	1	sppu|SPPG_04045T0 sppu|SPPG_07522T0 allma|AMAG_11193T0 allma|AMAG_15035T0 phbl|estExt_Genewise1Plus.C_130028 phbl|e_gw1.18.64.1 phbl|e_gw1.2.162.1 unre|URET_02726 trru|TERG_05484T0 coim|CIMG_08838T0 mica|MCYG_02690T0 necr|NCU02287T0 fugr|FGSG_10790T0 pytr|PTRT_07045 hopo2|gm_asm125-0.132 hopo1|gm_asm125-0.132 bade1|BATDEDRAFT_15770 bade2|BDET_01614 pugr|PGTT_05200 usma|UM03780 asni|ANID_01699T0 b…
all_1860	1	0	1	0	2	1	1	1	1	2	1	1	1	1	2	1	0	1	3	1	1	sppu|SPPG_07666T0 sppu|SPPG_08404T0 coci|CC1G_03463T0 coci|CC1G_10695T0 allma|AMAG_06144T0 allma|AMAG_09234T0 unre|URET_00996 usma|UM02774 trru|TERG_03339T0 coim|CIMG_01051T0 mica|MCYG_04745T0 pytr|PTRT_11607 fugr|FGSG_01342T0 necr|NCU07953T0 crne|CNAG_00162T0 bade1|BATDEDRAFT_32033 phbl|Phybl1.e_gw1.4.315.1 hopo1|gm_asm279-0.72 sppu|SPPG_05947T0 necr|NCU04874T0 boci|BC1T_05703 arbe|ARB_04999 asn…
all_1861	0	0	0	0	0	2	3	0	2	1	1	1	3	2	0	1	1	1	2	2	1	sppu|SPPG_07741T0 sppu|SPPG_08250T0 unre|URET_00198 usma|UM05676 coim|CIMG_00094T0 mica|MCYG_03596T0 trru|TERG_05031T0 fugr|FGSG_13587T0 pytr|PTRT_03058 phbl|Phybl1.fgeneshPB_pg.2__462 crne|CNAG_01865T0 pugr|PGTT_19066 coci|CC1G_12130T0 mica|MCYG_03506T0 fugr|FGSG_05184T0 trru|TERG_04934T0 fugr|FGSG_07606T0 arbe|ARB_02992 asni|ANID_03704T0 arbe|ARB_03841 asni|ANID_02564T0 boci|BC1T_04418 asni|ANI…
all_1862	1	1	1	1	2	1	1	1	1	1	2	1	1	1	1	1	1	1	1	1	1	coim|CIMG_02147T0 coim|CIMG_02147T1 allma|AMAG_08463T0 allma|AMAG_17042T0 unre|URET_01545 usma|UM05219 sppu|SPPG_02717T0 trru|TERG_02040T0 bade2|BDET_05333 mica|MCYG_07592T0 pytr|PTRT_07662 necr|NCU02074T0 fugr|FGSG_04911T0 bade1|BATDEDRAFT_1805 hopo1|gm_asm170-0.150 hopo2|mkr_asm170-aug-0.12 pugr|PGTT_09233 phbl|estExt_fgenesh1_pg.C_180237 crne|CNAG_03176T0 coci|CC1G_04536T0 asni|ANID_01510T0 bo…
all_1863	1	1	1	1	1	1	1	1	1	1	2	1	1	1	1	3	1	1	1	1	1	coim|CIMG_02148T0 coim|CIMG_02148T1 phbl|estExt_Genewise1.C_80289 phbl|e_gw1.19.73.1 phbl|fgenesh1_pg.19_#_252 sppu|SPPG_01425T0 trru|TERG_02047T0 unre|URET_01546 mica|MCYG_07583T0 necr|NCU02565T0 fugr|FGSG_00905T0 pytr|PTRT_07972 bade2|BDET_02652 bade1|BATDEDRAFT_11879 crne|CNAG_02824T0 hopo2|mkr_asm291-aug-0.7 pugr|PGTT_12996 hopo1|gm_asm291-0.66 coci|CC1G_08994T0 allma|AMAG_06749T0 boci|BC1T_1…
all_1864	1	1	1	1	2	1	1	1	1	1	2	1	1	1	1	1	1	1	1	1	1	coim|CIMG_03531T0 coim|CIMG_03531T1 allma|AMAG_12145T0 allma|AMAG_13188T0 unre|URET_07327 usma|UM05900 sppu|SPPG_03622T0 trru|TERG_00253T0 phbl|e_gw1.10.190.1 pugr|PGTT_17046 crne|CNAG_03863T0 mica|MCYG_00707T0 fugr|FGSG_01134T0 pytr|PTRT_08173 necr|NCU07459T0 bade1|BATDEDRAFT_91369 bade2|BDET_06691 hopo1|gm_asm247-0.18 hopo2|mkr_asm247-snap-0.8 coci|CC1G_03287T0 boci|BC1T_04085 asni|ANID_10526T0…
all_1865	1	1	1	2	2	1	1	1	1	1	2	1	1	1	1	1	1	0	1	1	1	coim|CIMG_04909T0 coim|CIMG_04909T1 allma|AMAG_01190T0 allma|AMAG_05375T0 unre|URET_06643 usma|UM05403 sppu|SPPG_00599T0 trru|TERG_05760T0 necr|NCU09239T0 fugr|FGSG_01052T0 mica|MCYG_02404T0 phbl|estExt_Genewise1Plus.C_230113 bade1|BATDEDRAFT_92516 bade2|BDET_03035 crne|CNAG_06079T0 pugr|PGTT_16695 hopo2|mkr_asm295-aug-0.4 hopo1|gm_asm295-0.61 coci|CC1G_05633T0 boci|BC1T_00365 blde|BDBG_09079T0 a…
all_1866	1	1	1	1	2	1	1	1	1	1	2	1	1	1	1	1	1	1	1	1	1	coim|CIMG_05120T0 coim|CIMG_05120T1 allma|AMAG_08977T0 allma|AMAG_12059T0 unre|URET_06441 usma|UM05747 sppu|SPPG_00469T0 trru|TERG_03520T0 mica|MCYG_04345T0 fugr|FGSG_06265T0 pytr|PTRT_06151 necr|NCU06738T0 hopo1|gm_asm143-0.198 bade2|BDET_02943 bade1|BATDEDRAFT_35327 hopo2|mkr_asm143-snap-0.35 crne|CNAG_04803T0 pugr|PGTT_07869 phbl|gw1.2.267.1 coci|CC1G_09232T0 blde|BDBG_05540T0 boci|BC1T_15350 …
all_1867	1	1	1	1	2	1	1	1	1	1	2	1	1	1	1	2	0	1	1	1	1	coim|CIMG_07263T0 coim|CIMG_07263T1 allma|AMAG_05169T0 allma|AMAG_16059T0 phbl|Phybl1.estExt_fgeneshPB_pm.C_20009 phbl|Phybl1.estExt_Genewise1Plus.C_60385 unre|URET_07827 usma|UM01329 sppu|SPPG_04591T0 trru|TERG_01670T0 mica|MCYG_07274T0 fugr|FGSG_05733T0 pytr|PTRT_02840 necr|NCU00775T0 crne|CNAG_07851T0 bade2|BDET_05854 bade1|BATDEDRAFT_37169 hopo1|gm_asm238-0.52 hopo2|mkr_asm238-aug-0.3 coci|CC…
all_1868	1	0	1	1	1	1	1	1	2	1	3	1	1	1	1	1	1	1	1	1	1	coim|CIMG_08690T0 coim|CIMG_08690T1 coim|CIMG_08690T2 crne|CNAG_07779T0 unre|URET_02674 usma|UM01824 sppu|SPPG_07731T0 trru|TERG_05622T0 mica|MCYG_02573T0 necr|NCU08827T0 fugr|FGSG_09644T0 phbl|estExt_Genemark1.C_160319 pytr|PTRT_03907 pugr|PGTT_13372 hopo2|aug_msk_ctg01298-0.5 hopo1|gm_ctg01298-0.6 bade1|BATDEDRAFT_4816 coci|CC1G_11816T0 allma|AMAG_09505T0 boci|BC1T_15687 asni|ANID_07108T0 blde|…
all_1869	1	1	2	2	2	1	1	1	1	1	1	1	1	1	1	1	1	1	1	0	1	hopo1|gm_ctg10747-0.3 hopo1|gm_ctg10748-0.3 allma|AMAG_05970T0 allma|AMAG_09415T0 hopo2|mkr_ctg10747-snap-0.0 hopo2|mkr_ctg10748-snap-0.0 unre|URET_05229 usma|UM06053 sppu|SPPG_00379T0 coim|CIMG_09181T0 mica|MCYG_05179T0 pytr|PTRT_08808 necr|NCU08268T0 fugr|FGSG_09800T0 bade2|BDET_02875 bade1|BATDEDRAFT_35293 phbl|Genemark1.3711_g pugr|PGTT_16770 coci|CC1G_01200T0 crne|CNAG_00335T0 asni|ANID_0012…
all_1870	1	1	2	1	0	1	1	1	1	2	1	1	1	1	1	2	1	1	1	1	1	hopo1|gm_asm317-0.149 hopo1|gm_asm317-0.152 coci|CC1G_06149T0 coci|CC1G_07728T0 unre|URET_02519 usma|UM03182 sppu|SPPG_05059T0 trru|TERG_05431T0 coim|CIMG_08444T0 mica|MCYG_02746T0 fugr|FGSG_02783T0 pytr|PTRT_08576 necr|NCU03006T0 phbl|estExt_Genewise1.C_400019 pugr|PGTT_17346 crne|CNAG_03819T0 bade2|BDET_01569 bade1|BATDEDRAFT_36567 hopo2|mkr_asm317-snap-0.37 phbl|e_gw1.17.122.1 blde|BDBG_08700T…
all_1871	2	3	1	1	0	1	1	1	2	1	1	0	1	1	0	3	0	1	1	1	1	bade1|BATDEDRAFT_17406 bade1|BATDEDRAFT_13074 bade2|BDET_07122 bade2|BDET_07123 bade2|BDET_07124 phbl|e_gw1.2.1060.1 phbl|e_gw1.42.94.1 phbl|e_gw1.5.104.1 unre|URET_00320 usma|UM03691 coim|CIMG_00231T0 mica|MCYG_07864T0 fugr|FGSG_10394T0 trru|TERG_01795T0 pytr|PTRT_06676 hopo1|gm_asm57-0.58 hopo2|mkr_asm57-snap-0.7 sppu|SPPG_06252T0 coci|CC1G_02032T0 blde|BDBG_06532T0 boci|BC1T_10380 arbe|ARB_063…
all_1872	1	1	1	1	2	1	1	1	1	2	1	1	1	1	1	1	1	1	1	1	1	coci|CC1G_00325T0 coci|CC1G_00855T0 allma|AMAG_15565T0 allma|AMAG_16607T0 unre|URET_05321 usma|UM04956 sppu|SPPG_04200T0 trru|TERG_07302T0 coim|CIMG_01604T0 mica|MCYG_06303T0 pytr|PTRT_00678 fugr|FGSG_01188T0 necr|NCU07296T0 pugr|PGTT_04151 phbl|e_gw1.8.430.1 hopo2|aug_asm66-1.249 hopo1|gm_asm66-1.157 bade1|BATDEDRAFT_8675 bade2|BDET_01494 crne|CNAG_03567T0 boci|BC1T_03245 blde|BDBG_07267T0 asni|…
all_1873	1	1	1	1	2	1	1	1	1	2	1	1	1	1	1	1	1	1	1	1	1	coci|CC1G_00492T0 coci|CC1G_05865T0 allma|AMAG_02821T0 allma|AMAG_14929T0 unre|URET_00522 usma|UM01490 sppu|SPPG_05299T0 trru|TERG_02477T0 coim|CIMG_00484T0 mica|MCYG_08140T0 pytr|PTRT_02285 fugr|FGSG_10933T0 necr|NCU02305T0 phbl|estExt_Genewise1Plus.C_100279 hopo2|mkr_asm264-aug-1.1 hopo1|gm_asm264-1.91 bade2|BDET_00998 bade1|BATDEDRAFT_29284 crne|CNAG_04375T0 pugr|PGTT_00683 asni|ANID_10340T0 b…
all_1874	0	0	1	1	2	1	2	1	1	7	0	0	2	0	1	1	0	1	1	1	1	coci|CC1G_00820T0 coci|CC1G_00842T0 coci|CC1G_04010T0 coci|CC1G_02392T0 coci|CC1G_01608T0 coci|CC1G_11035T0 coci|CC1G_11036T0 allma|AMAG_17364T0 allma|AMAG_17399T0 hopo1|gm_ctg08677-0.6 hopo2|mkr_ctg08677-aug-0.0 sppu|SPPG_04686T0 phbl|Genemark1.10989_g necr|NCU03921T0 trru|TERG_08231T0 fugr|FGSG_09267T0 fugr|FGSG_07544T0 unre|URET_06573 pytr|PTRT_10979 blde|BDBG_08151T0 arbe|ARB_02245 asni|ANID_…
[truncated: 23,291 more rows]
