# Supplementary material for: Genomic Transition to Pathogenicity in Chytrid Fungi
Source: PLoS Pathog. 2011 Nov 3;7(11):e1002338. doi: 10.1371/journal.ppat.1002338 (PMC3207900; doi:10.1371/journal.ppat.1002338)
Supplement: Table S6 — Table of duplication events for M36, S41 and Asp Pfam domain gene families in A. macrogynus (Am), B. dendrobatidis (Bd), H. polyrhiza (Hp) and S. punctatus (Sp). (XLSX) [file ppat.1002338.s008.xlsx]

## Sheet: duplication time
Table S6. Table of duplication events for Asp, M36 and S41 Pfam domain gene families in Allomyces macrogynus (Am), Batrachochytrium dendrobatidis (Bd), Homolaphlyctis polyrhiza (Hp) and Spizellomyces punctatus (Sp). For simplicity, gene names have abbreviations, which can be found in the last 2 columns.
Family	Clade_left	Clade_right	Single_sp_node	Node_Ks	Species	Dup time (MYA)	Gene Abbreviation	Gene
Asp	Am_Asp_2,Am_Asp_1	Sp_Asp_1	-	4.18745			Am_Asp_1	AMAG_11032T0
Asp	Bd_Asp_1	Hp_Asp_1,Am_Asp_2,Am_Asp_1,Sp_Asp_1	-	3.9546			Am_Asp_2	AMAG_11644T0
Asp	Bd_Asp_1,Hp_Asp_1,Am_Asp_2,Am_Asp_1,Sp_Asp_1	Hp_Asp_9,Bd_Asp_54,Bd_Asp_21,Bd_Asp_10,Bd_Asp_60	-	3.46053			Am_Asp_3	AMAG_12075T0
Asp	Bd_Asp_12	Bd_Asp_22,Bd_Asp_91,Bd_Asp_7,Hp_Asp_18	-	3.68045			Am_Asp_4	AMAG_08963T0
Asp	Bd_Asp_22	Bd_Asp_91,Bd_Asp_7,Hp_Asp_18	-	2.41863			Am_Asp_5	AMAG_08962T0
Asp	Bd_Asp_34,Bd_Asp_43,Bd_Asp_72	Bd_Asp_12,Bd_Asp_22,Bd_Asp_91,Bd_Asp_7,Hp_Asp_18	-	2.41726			Am_Asp_6	AMAG_12076T0
Asp	Bd_Asp_34,Bd_Asp_43,Bd_Asp_72,Bd_Asp_12,Bd_Asp_22,Bd_Asp_91,Bd_Asp_7,Hp_Asp_18	Bd_Asp_13	-	1.81554			Bd_Asp_1	BATDEDRAFT_16209
Asp	Bd_Asp_34,Bd_Asp_43,Bd_Asp_72,Bd_Asp_12,Bd_Asp_22,Bd_Asp_91,Bd_Asp_7,Hp_Asp_18,Bd_Asp_13	Bd_Asp_26,Bd_Asp_64,Bd_Asp_55	-	1.8676			Bd_Asp_10	BATDEDRAFT_20107
Asp	Bd_Asp_34,Bd_Asp_43,Bd_Asp_72,Bd_Asp_12,Bd_Asp_22,Bd_Asp_91,Bd_Asp_7,Hp_Asp_18,Bd_Asp_13,Bd_Asp_26,Bd_Asp_64,Bd_Asp_55	Bd_Asp_23,Bd_Asp_47,Bd_Asp_44,Bd_Asp_99,Bd_Asp_41,Bd_Asp_52,Bd_Asp_66,Bd_Asp_33,Bd_Asp_65,Bd_Asp_18,Bd_Asp_45,Bd_Asp_68,Bd_Asp_19,Bd_Asp_96,Bd_Asp_80,Bd_Asp_6,Bd_Asp_78,Bd_Asp_15,Bd_Asp_16,Bd_Asp_31	-	1.4862			Bd_Asp_11	BATDEDRAFT_28537
Asp	Bd_Asp_37	Hp_Asp_5	-	1.9147			Bd_Asp_12	BATDEDRAFT_87177
Asp	Bd_Asp_46,Bd_Asp_29,Bd_Asp_38,Bd_Asp_71,Bd_Asp_14,Bd_Asp_49,Bd_Asp_48,Bd_Asp_81,Bd_Asp_30,Bd_Asp_74,Bd_Asp_27,Bd_Asp_8,Bd_Asp_94,Bd_Asp_87	Bd_Asp_75,Bd_Asp_58,Bd_Asp_98,Bd_Asp_17,Bd_Asp_25,Bd_Asp_11,Bd_Asp_59,Bd_Asp_61,Bd_Asp_4,Bd_Asp_95,Bd_Asp_2,Bd_Asp_24,Bd_Asp_20,Bd_Asp_93,Bd_Asp_28,Bd_Asp_42,Bd_Asp_76,Bd_Asp_67,Bd_Asp_92,Bd_Asp_90,Bd_Asp_34,Bd_Asp_43,Bd_Asp_72,Bd_Asp_12,Bd_Asp_22,Bd_Asp_91,Bd_Asp_7,Hp_Asp_18,Bd_Asp_13,Bd_Asp_26,Bd_Asp_64,Bd_Asp_55,Bd_Asp_23,Bd_Asp_47,Bd_Asp_44,Bd_Asp_99,Bd_Asp_41,Bd_Asp_52,Bd_Asp_66,Bd_Asp_33,Bd…	-	0.535147			Bd_Asp_13	BATDEDRAFT_89345
Asp	Bd_Asp_5	Hp_Asp_4	-	1.8145			Bd_Asp_14	BATDEDRAFT_26411
Asp	Bd_Asp_5,Hp_Asp_4	Bd_Asp_37,Hp_Asp_5	-	2.8476			Bd_Asp_15	BATDEDRAFT_87892
Asp	Bd_Asp_5,Hp_Asp_4,Bd_Asp_37,Hp_Asp_5	Bd_Asp_83,Hp_Asp_11,Bd_Asp_73,Bd_Asp_86,Hp_Asp_7,Hp_Asp_8,Hp_Asp_14,Hp_Asp_10,Hp_Asp_3,Hp_Asp_16,Hp_Asp_2,Hp_Asp_17,Hp_Asp_12,Bd_Asp_69	-	2.4312			Bd_Asp_16	BATDEDRAFT_26134
Asp	Bd_Asp_57	Bd_Asp_5,Hp_Asp_4,Bd_Asp_37,Hp_Asp_5,Bd_Asp_83,Hp_Asp_11,Bd_Asp_73,Bd_Asp_86,Hp_Asp_7,Hp_Asp_8,Hp_Asp_14,Hp_Asp_10,Hp_Asp_3,Hp_Asp_16,Hp_Asp_2,Hp_Asp_17,Hp_Asp_12,Bd_Asp_69	-	2.86191			Bd_Asp_17	BATDEDRAFT_23765
Asp	Bd_Asp_57,Bd_Asp_5,Hp_Asp_4,Bd_Asp_37,Hp_Asp_5,Bd_Asp_83,Hp_Asp_11,Bd_Asp_73,Bd_Asp_86,Hp_Asp_7,Hp_Asp_8,Hp_Asp_14,Hp_Asp_10,Hp_Asp_3,Hp_Asp_16,Hp_Asp_2,Hp_Asp_17,Hp_Asp_12,Bd_Asp_69	Sp_Asp_3	-	2.28437			Bd_Asp_18	BATDEDRAFT_25259
Asp	Bd_Asp_62,Bd_Asp_51,Bd_Asp_63,Bd_Asp_84	Bd_Asp_46,Bd_Asp_29,Bd_Asp_38,Bd_Asp_71,Bd_Asp_14,Bd_Asp_49,Bd_Asp_48,Bd_Asp_81,Bd_Asp_30,Bd_Asp_74,Bd_Asp_27,Bd_Asp_8,Bd_Asp_94,Bd_Asp_87,Bd_Asp_75,Bd_Asp_58,Bd_Asp_98,Bd_Asp_17,Bd_Asp_25,Bd_Asp_11,Bd_Asp_59,Bd_Asp_61,Bd_Asp_4,Bd_Asp_95,Bd_Asp_2,Bd_Asp_24,Bd_Asp_20,Bd_Asp_93,Bd_Asp_28,Bd_Asp_42,Bd_Asp_76,Bd_Asp_67,Bd_Asp_92,Bd_Asp_90,Bd_Asp_34,Bd_Asp_43,Bd_Asp_72,Bd_Asp_12,Bd_Asp_22,Bd_Asp_91,Bd…	-	0.482894			Bd_Asp_19	BATDEDRAFT_27966
Asp	Bd_Asp_7	Hp_Asp_18	-	1.5761			Bd_Asp_2	BATDEDRAFT_87185
Asp	Bd_Asp_75,Bd_Asp_58,Bd_Asp_98,Bd_Asp_17,Bd_Asp_25,Bd_Asp_11,Bd_Asp_59,Bd_Asp_61,Bd_Asp_4,Bd_Asp_95,Bd_Asp_2,Bd_Asp_24,Bd_Asp_20,Bd_Asp_93,Bd_Asp_28,Bd_Asp_42,Bd_Asp_76,Bd_Asp_67,Bd_Asp_92,Bd_Asp_90	Bd_Asp_34,Bd_Asp_43,Bd_Asp_72,Bd_Asp_12,Bd_Asp_22,Bd_Asp_91,Bd_Asp_7,Hp_Asp_18,Bd_Asp_13,Bd_Asp_26,Bd_Asp_64,Bd_Asp_55,Bd_Asp_23,Bd_Asp_47,Bd_Asp_44,Bd_Asp_99,Bd_Asp_41,Bd_Asp_52,Bd_Asp_66,Bd_Asp_33,Bd_Asp_65,Bd_Asp_18,Bd_Asp_45,Bd_Asp_68,Bd_Asp_19,Bd_Asp_96,Bd_Asp_80,Bd_Asp_6,Bd_Asp_78,Bd_Asp_15,Bd_Asp_16,Bd_Asp_31	-	0.752193			Bd_Asp_20	BATDEDRAFT_92020
Asp	Bd_Asp_82	Bd_Asp_97,Bd_Asp_85,Bd_Asp_53,Bd_Asp_88,Bd_Asp_9,Bd_Asp_62,Bd_Asp_51,Bd_Asp_63,Bd_Asp_84,Bd_Asp_46,Bd_Asp_29,Bd_Asp_38,Bd_Asp_71,Bd_Asp_14,Bd_Asp_49,Bd_Asp_48,Bd_Asp_81,Bd_Asp_30,Bd_Asp_74,Bd_Asp_27,Bd_Asp_8,Bd_Asp_94,Bd_Asp_87,Bd_Asp_75,Bd_Asp_58,Bd_Asp_98,Bd_Asp_17,Bd_Asp_25,Bd_Asp_11,Bd_Asp_59,Bd_Asp_61,Bd_Asp_4,Bd_Asp_95,Bd_Asp_2,Bd_Asp_24,Bd_Asp_20,Bd_Asp_93,Bd_Asp_28,Bd_Asp_42,Bd_Asp_76,Bd_…	-	0.482869			Bd_Asp_21	BATDEDRAFT_12559
Asp	Bd_Asp_83	Hp_Asp_11,Bd_Asp_73,Bd_Asp_86,Hp_Asp_7,Hp_Asp_8,Hp_Asp_14,Hp_Asp_10,Hp_Asp_3,Hp_Asp_16,Hp_Asp_2,Hp_Asp_17,Hp_Asp_12,Bd_Asp_69	-	2.35443			Bd_Asp_22	BATDEDRAFT_87859
Asp	Bd_Asp_85,Bd_Asp_53	Bd_Asp_88,Bd_Asp_9,Bd_Asp_62,Bd_Asp_51,Bd_Asp_63,Bd_Asp_84,Bd_Asp_46,Bd_Asp_29,Bd_Asp_38,Bd_Asp_71,Bd_Asp_14,Bd_Asp_49,Bd_Asp_48,Bd_Asp_81,Bd_Asp_30,Bd_Asp_74,Bd_Asp_27,Bd_Asp_8,Bd_Asp_94,Bd_Asp_87,Bd_Asp_75,Bd_Asp_58,Bd_Asp_98,Bd_Asp_17,Bd_Asp_25,Bd_Asp_11,Bd_Asp_59,Bd_Asp_61,Bd_Asp_4,Bd_Asp_95,Bd_Asp_2,Bd_Asp_24,Bd_Asp_20,Bd_Asp_93,Bd_Asp_28,Bd_Asp_42,Bd_Asp_76,Bd_Asp_67,Bd_Asp_92,Bd_Asp_90,Bd_…	-	0.491838			Bd_Asp_23	BATDEDRAFT_28725
Asp	Bd_Asp_88	Bd_Asp_9,Bd_Asp_62,Bd_Asp_51,Bd_Asp_63,Bd_Asp_84,Bd_Asp_46,Bd_Asp_29,Bd_Asp_38,Bd_Asp_71,Bd_Asp_14,Bd_Asp_49,Bd_Asp_48,Bd_Asp_81,Bd_Asp_30,Bd_Asp_74,Bd_Asp_27,Bd_Asp_8,Bd_Asp_94,Bd_Asp_87,Bd_Asp_75,Bd_Asp_58,Bd_Asp_98,Bd_Asp_17,Bd_Asp_25,Bd_Asp_11,Bd_Asp_59,Bd_Asp_61,Bd_Asp_4,Bd_Asp_95,Bd_Asp_2,Bd_Asp_24,Bd_Asp_20,Bd_Asp_93,Bd_Asp_28,Bd_Asp_42,Bd_Asp_76,Bd_Asp_67,Bd_Asp_92,Bd_Asp_90,Bd_Asp_34,Bd_…	-	0.471597			Bd_Asp_24	BATDEDRAFT_25666
Asp	Bd_Asp_9	Bd_Asp_62,Bd_Asp_51,Bd_Asp_63,Bd_Asp_84,Bd_Asp_46,Bd_Asp_29,Bd_Asp_38,Bd_Asp_71,Bd_Asp_14,Bd_Asp_49,Bd_Asp_48,Bd_Asp_81,Bd_Asp_30,Bd_Asp_74,Bd_Asp_27,Bd_Asp_8,Bd_Asp_94,Bd_Asp_87,Bd_Asp_75,Bd_Asp_58,Bd_Asp_98,Bd_Asp_17,Bd_Asp_25,Bd_Asp_11,Bd_Asp_59,Bd_Asp_61,Bd_Asp_4,Bd_Asp_95,Bd_Asp_2,Bd_Asp_24,Bd_Asp_20,Bd_Asp_93,Bd_Asp_28,Bd_Asp_42,Bd_Asp_76,Bd_Asp_67,Bd_Asp_92,Bd_Asp_90,Bd_Asp_34,Bd_Asp_43,Bd…	-	0.465827			Bd_Asp_25	BATDEDRAFT_28684
Asp	Bd_Asp_91	Bd_Asp_7,Hp_Asp_18	-	3.00955			Bd_Asp_26	BATDEDRAFT_26132
Asp	Bd_Asp_97	Bd_Asp_85,Bd_Asp_53,Bd_Asp_88,Bd_Asp_9,Bd_Asp_62,Bd_Asp_51,Bd_Asp_63,Bd_Asp_84,Bd_Asp_46,Bd_Asp_29,Bd_Asp_38,Bd_Asp_71,Bd_Asp_14,Bd_Asp_49,Bd_Asp_48,Bd_Asp_81,Bd_Asp_30,Bd_Asp_74,Bd_Asp_27,Bd_Asp_8,Bd_Asp_94,Bd_Asp_87,Bd_Asp_75,Bd_Asp_58,Bd_Asp_98,Bd_Asp_17,Bd_Asp_25,Bd_Asp_11,Bd_Asp_59,Bd_Asp_61,Bd_Asp_4,Bd_Asp_95,Bd_Asp_2,Bd_Asp_24,Bd_Asp_20,Bd_Asp_93,Bd_Asp_28,Bd_Asp_42,Bd_Asp_76,Bd_Asp_67,Bd_…	-	0.515557			Bd_Asp_27	BATDEDRAFT_27290
Asp	Sp_Asp_2	Hp_Asp_6	-	2.6406			Bd_Asp_28	BATDEDRAFT_27296
Asp	Sp_Asp_2,Hp_Asp_6	Sp_Asp_6,Sp_Asp_7	-	3.0519			Bd_Asp_29	BATDEDRAFT_87250
Asp	Sp_Asp_2,Hp_Asp_6,Sp_Asp_6,Sp_Asp_7	Bd_Asp_57,Bd_Asp_5,Hp_Asp_4,Bd_Asp_37,Hp_Asp_5,Bd_Asp_83,Hp_Asp_11,Bd_Asp_73,Bd_Asp_86,Hp_Asp_7,Hp_Asp_8,Hp_Asp_14,Hp_Asp_10,Hp_Asp_3,Hp_Asp_16,Hp_Asp_2,Hp_Asp_17,Hp_Asp_12,Bd_Asp_69,Sp_Asp_3	-	2.58474			Bd_Asp_3	BATDEDRAFT_23213
Asp	Sp_Asp_2,Hp_Asp_6,Sp_Asp_6,Sp_Asp_7,Bd_Asp_57,Bd_Asp_5,Hp_Asp_4,Bd_Asp_37,Hp_Asp_5,Bd_Asp_83,Hp_Asp_11,Bd_Asp_73,Bd_Asp_86,Hp_Asp_7,Hp_Asp_8,Hp_Asp_14,Hp_Asp_10,Hp_Asp_3,Hp_Asp_16,Hp_Asp_2,Hp_Asp_17,Hp_Asp_12,Bd_Asp_69,Sp_Asp_3	Sp_Asp_4	-	3.22697			Bd_Asp_30	BATDEDRAFT_22611
Asp	Sp_Asp_5	Sp_Asp_2,Hp_Asp_6,Sp_Asp_6,Sp_Asp_7,Bd_Asp_57,Bd_Asp_5,Hp_Asp_4,Bd_Asp_37,Hp_Asp_5,Bd_Asp_83,Hp_Asp_11,Bd_Asp_73,Bd_Asp_86,Hp_Asp_7,Hp_Asp_8,Hp_Asp_14,Hp_Asp_10,Hp_Asp_3,Hp_Asp_16,Hp_Asp_2,Hp_Asp_17,Hp_Asp_12,Bd_Asp_69,Sp_Asp_3,Sp_Asp_4	-	2.88342			Bd_Asp_31	BATDEDRAFT_28256
Asp	Sp_Asp_5,Sp_Asp_2,Hp_Asp_6,Sp_Asp_6,Sp_Asp_7,Bd_Asp_57,Bd_Asp_5,Hp_Asp_4,Bd_Asp_37,Hp_Asp_5,Bd_Asp_83,Hp_Asp_11,Bd_Asp_73,Bd_Asp_86,Hp_Asp_7,Hp_Asp_8,Hp_Asp_14,Hp_Asp_10,Hp_Asp_3,Hp_Asp_16,Hp_Asp_2,Hp_Asp_17,Hp_Asp_12,Bd_Asp_69,Sp_Asp_3,Sp_Asp_4	Bd_Asp_1,Hp_Asp_1,Am_Asp_2,Am_Asp_1,Sp_Asp_1,Hp_Asp_9,Bd_Asp_54,Bd_Asp_21,Bd_Asp_10,Bd_Asp_60	-	3.03242			Bd_Asp_32	BATDEDRAFT_24293
Asp	Sp_Asp_8	Sp_Asp_5,Sp_Asp_2,Hp_Asp_6,Sp_Asp_6,Sp_Asp_7,Bd_Asp_57,Bd_Asp_5,Hp_Asp_4,Bd_Asp_37,Hp_Asp_5,Bd_Asp_83,Hp_Asp_11,Bd_Asp_73,Bd_Asp_86,Hp_Asp_7,Hp_Asp_8,Hp_Asp_14,Hp_Asp_10,Hp_Asp_3,Hp_Asp_16,Hp_Asp_2,Hp_Asp_17,Hp_Asp_12,Bd_Asp_69,Sp_Asp_3,Sp_Asp_4,Bd_Asp_1,Hp_Asp_1,Am_Asp_2,Am_Asp_1,Sp_Asp_1,Hp_Asp_9,Bd_Asp_54,Bd_Asp_21,Bd_Asp_10,Bd_Asp_60	-	3.01571			Bd_Asp_33	BATDEDRAFT_26762
Asp	Sp_Asp_9	Bd_Asp_82,Bd_Asp_97,Bd_Asp_85,Bd_Asp_53,Bd_Asp_88,Bd_Asp_9,Bd_Asp_62,Bd_Asp_51,Bd_Asp_63,Bd_Asp_84,Bd_Asp_46,Bd_Asp_29,Bd_Asp_38,Bd_Asp_71,Bd_Asp_14,Bd_Asp_49,Bd_Asp_48,Bd_Asp_81,Bd_Asp_30,Bd_Asp_74,Bd_Asp_27,Bd_Asp_8,Bd_Asp_94,Bd_Asp_87,Bd_Asp_75,Bd_Asp_58,Bd_Asp_98,Bd_Asp_17,Bd_Asp_25,Bd_Asp_11,Bd_Asp_59,Bd_Asp_61,Bd_Asp_4,Bd_Asp_95,Bd_Asp_2,Bd_Asp_24,Bd_Asp_20,Bd_Asp_93,Bd_Asp_28,Bd_Asp_42,Bd_…	-	3.81036			Bd_Asp_34	BATDEDRAFT_21660
Asp	Sp_Asp_9,Bd_Asp_82,Bd_Asp_97,Bd_Asp_85,Bd_Asp_53,Bd_Asp_88,Bd_Asp_9,Bd_Asp_62,Bd_Asp_51,Bd_Asp_63,Bd_Asp_84,Bd_Asp_46,Bd_Asp_29,Bd_Asp_38,Bd_Asp_71,Bd_Asp_14,Bd_Asp_49,Bd_Asp_48,Bd_Asp_81,Bd_Asp_30,Bd_Asp_74,Bd_Asp_27,Bd_Asp_8,Bd_Asp_94,Bd_Asp_87,Bd_Asp_75,Bd_Asp_58,Bd_Asp_98,Bd_Asp_17,Bd_Asp_25,Bd_Asp_11,Bd_Asp_59,Bd_Asp_61,Bd_Asp_4,Bd_Asp_95,Bd_Asp_2,Bd_Asp_24,Bd_Asp_20,Bd_Asp_93,Bd_Asp_28,Bd_A…	Sp_Asp_8,Sp_Asp_5,Sp_Asp_2,Hp_Asp_6,Sp_Asp_6,Sp_Asp_7,Bd_Asp_57,Bd_Asp_5,Hp_Asp_4,Bd_Asp_37,Hp_Asp_5,Bd_Asp_83,Hp_Asp_11,Bd_Asp_73,Bd_Asp_86,Hp_Asp_7,Hp_Asp_8,Hp_Asp_14,Hp_Asp_10,Hp_Asp_3,Hp_Asp_16,Hp_Asp_2,Hp_Asp_17,Hp_Asp_12,Bd_Asp_69,Sp_Asp_3,Sp_Asp_4,Bd_Asp_1,Hp_Asp_1,Am_Asp_2,Am_Asp_1,Sp_Asp_1,Hp_Asp_9,Bd_Asp_54,Bd_Asp_21,Bd_Asp_10,Bd_Asp_60	-	3.26539			Bd_Asp_35	BATDEDRAFT_22586
Asp	Hp_Asp_1	Am_Asp_2,Am_Asp_1,Sp_Asp_1	-	4.18187			Bd_Asp_36	BATDEDRAFT_92738
Asp	Hp_Asp_11	Bd_Asp_73	-	1.9469			Bd_Asp_37	BATDEDRAFT_4465
Asp	Hp_Asp_11,Bd_Asp_73	Bd_Asp_86	-	2.1687			Bd_Asp_38	BATDEDRAFT_23205
Asp	Hp_Asp_11,Bd_Asp_73,Bd_Asp_86	Hp_Asp_7,Hp_Asp_8,Hp_Asp_14,Hp_Asp_10,Hp_Asp_3,Hp_Asp_16,Hp_Asp_2,Hp_Asp_17,Hp_Asp_12	-	2.8651			Bd_Asp_39	BATDEDRAFT_91075
Asp	Hp_Asp_11,Bd_Asp_73,Bd_Asp_86,Hp_Asp_7,Hp_Asp_8,Hp_Asp_14,Hp_Asp_10,Hp_Asp_3,Hp_Asp_16,Hp_Asp_2,Hp_Asp_17,Hp_Asp_12	Bd_Asp_69	-	2.30839			Bd_Asp_4	BATDEDRAFT_22593
Asp	Hp_Asp_9	Bd_Asp_54,Bd_Asp_21,Bd_Asp_10,Bd_Asp_60	-	1.85878			Bd_Asp_40	BATDEDRAFT_27052
Asp	Am_Asp_2	Am_Asp_1	single_sp	0.7766	Am	95.8765	Bd_Asp_41	BATDEDRAFT_25680
Asp	Bd_Asp_54	Bd_Asp_21	single_sp	0.0135	Bd	1.66667	Bd_Asp_42	BATDEDRAFT_23274
Asp	Bd_Asp_96	Bd_Asp_80	single_sp	0.0173	Bd	2.1358	Bd_Asp_43	BATDEDRAFT_89380
Asp	Bd_Asp_10	Bd_Asp_60	single_sp	0.0178	Bd	2.19753	Bd_Asp_44	BATDEDRAFT_21133
Asp	Bd_Asp_63	Bd_Asp_84	single_sp	0.0291	Bd	3.59259	Bd_Asp_45	BATDEDRAFT_25355
Asp	Bd_Asp_16	Bd_Asp_31	single_sp	0.0413	Bd	5.09877	Bd_Asp_46	BATDEDRAFT_27069
Asp	Bd_Asp_23	Bd_Asp_47	single_sp	0.0455	Bd	5.61728	Bd_Asp_47	BATDEDRAFT_27767
Asp	Bd_Asp_67	Bd_Asp_92	single_sp	0.0519	Bd	6.40741	Bd_Asp_48	BATDEDRAFT_27286
Asp	Bd_Asp_11	Bd_Asp_59	single_sp	0.052	Bd	6.41975	Bd_Asp_49	BATDEDRAFT_26748
Asp	Bd_Asp_51	Bd_Asp_63,Bd_Asp_84	single_sp	0.0578	Bd	7.1358	Bd_Asp_5	BATDEDRAFT_90861
Asp	Bd_Asp_28	Bd_Asp_42	single_sp	0.0615	Bd	7.59259	Bd_Asp_50	BATDEDRAFT_25251
Asp	Bd_Asp_14	Bd_Asp_49	single_sp	0.081	Bd	10	Bd_Asp_51	BATDEDRAFT_24767
Asp	Bd_Asp_71,Bd_Asp_14,Bd_Asp_49,Bd_Asp_48	Bd_Asp_81	single_sp	0.0913	Bd	11.2716	Bd_Asp_52	BATDEDRAFT_28181
Asp	Bd_Asp_38	Bd_Asp_71,Bd_Asp_14,Bd_Asp_49,Bd_Asp_48,Bd_Asp_81,Bd_Asp_30,Bd_Asp_74,Bd_Asp_27	single_sp	0.09135	Bd	11.2778	Bd_Asp_53	BATDEDRAFT_24760
Asp	Bd_Asp_30	Bd_Asp_74	single_sp	0.1048	Bd	12.9383	Bd_Asp_54	BATDEDRAFT_12639
Asp	Bd_Asp_71	Bd_Asp_14,Bd_Asp_49,Bd_Asp_48	single_sp	0.108133	Bd	13.3498	Bd_Asp_55	BATDEDRAFT_89821
Asp	Bd_Asp_71,Bd_Asp_14,Bd_Asp_49,Bd_Asp_48,Bd_Asp_81,Bd_Asp_30,Bd_Asp_74	Bd_Asp_27	single_sp	0.109971	Bd	13.5767	Bd_Asp_56	BATDEDRAFT_28842
Asp	Bd_Asp_71,Bd_Asp_14,Bd_Asp_49,Bd_Asp_48,Bd_Asp_81	Bd_Asp_30,Bd_Asp_74	single_sp	0.12316	Bd	15.2049	Bd_Asp_57	BATDEDRAFT_27037
Asp	Bd_Asp_98	Bd_Asp_17	single_sp	0.1296	Bd	16	Bd_Asp_58	BATDEDRAFT_26151
Asp	Bd_Asp_52	Bd_Asp_66	single_sp	0.1355	Bd	16.7284	Bd_Asp_59	BATDEDRAFT_90978
Asp	Bd_Asp_99	Bd_Asp_41,Bd_Asp_52,Bd_Asp_66	single_sp	0.1472	Bd	18.1728	Bd_Asp_6	BATDEDRAFT_25784
Asp	Bd_Asp_94	Bd_Asp_87	single_sp	0.1585	Bd	19.5679	Bd_Asp_60	BATDEDRAFT_20117
Asp	Bd_Asp_76	Bd_Asp_67,Bd_Asp_92	single_sp	0.15925	Bd	19.6605	Bd_Asp_61	BATDEDRAFT_28541
Asp	Bd_Asp_28,Bd_Asp_42	Bd_Asp_76,Bd_Asp_67,Bd_Asp_92	single_sp	0.1631	Bd	20.1358	Bd_Asp_62	BATDEDRAFT_28166
Asp	Bd_Asp_58	Bd_Asp_98,Bd_Asp_17	single_sp	0.17	Bd	20.9877	Bd_Asp_63	BATDEDRAFT_89831
Asp	Bd_Asp_41	Bd_Asp_52,Bd_Asp_66	single_sp	0.17125	Bd	21.142	Bd_Asp_64	BATDEDRAFT_90267
Asp	Bd_Asp_6	Bd_Asp_78	single_sp	0.193	Bd	23.8272	Bd_Asp_65	BATDEDRAFT_28328
Asp	Bd_Asp_85	Bd_Asp_53	single_sp	0.199	Bd	24.5679	Bd_Asp_66	BATDEDRAFT_90524
Asp	Bd_Asp_96,Bd_Asp_80	Bd_Asp_6,Bd_Asp_78	single_sp	0.202075	Bd	24.9475	Bd_Asp_67	BATDEDRAFT_28176
Asp	Bd_Asp_95	Bd_Asp_2	single_sp	0.2184	Bd	26.963	Bd_Asp_68	BATDEDRAFT_23192
Asp	Bd_Asp_58,Bd_Asp_98,Bd_Asp_17	Bd_Asp_25	single_sp	0.230067	Bd	28.4033	Bd_Asp_69	BATDEDRAFT_90888
Asp	Bd_Asp_61	Bd_Asp_4	single_sp	0.2351	Bd	29.0247	Bd_Asp_7	BATDEDRAFT_28984
Asp	Bd_Asp_20	Bd_Asp_93,Bd_Asp_28,Bd_Asp_42,Bd_Asp_76,Bd_Asp_67,Bd_Asp_92,Bd_Asp_90	single_sp	0.237229	Bd	29.2875	Bd_Asp_70	BATDEDRAFT_35725
Asp	Bd_Asp_46,Bd_Asp_29	Bd_Asp_38,Bd_Asp_71,Bd_Asp_14,Bd_Asp_49,Bd_Asp_48,Bd_Asp_81,Bd_Asp_30,Bd_Asp_74,Bd_Asp_27,Bd_Asp_8,Bd_Asp_94,Bd_Asp_87	single_sp	0.237317	Bd	29.2984	Bd_Asp_71	BATDEDRAFT_28688
Asp	Bd_Asp_24	Bd_Asp_20,Bd_Asp_93,Bd_Asp_28,Bd_Asp_42,Bd_Asp_76,Bd_Asp_67,Bd_Asp_92,Bd_Asp_90	single_sp	0.240437	Bd	29.6836	Bd_Asp_72	BATDEDRAFT_92488
Asp	Bd_Asp_38,Bd_Asp_71,Bd_Asp_14,Bd_Asp_49,Bd_Asp_48,Bd_Asp_81,Bd_Asp_30,Bd_Asp_74,Bd_Asp_27	Bd_Asp_8,Bd_Asp_94,Bd_Asp_87	single_sp	0.246911	Bd	30.4828	Bd_Asp_73	BATDEDRAFT_35816
Asp	Bd_Asp_44	Bd_Asp_99,Bd_Asp_41,Bd_Asp_52,Bd_Asp_66,Bd_Asp_33,Bd_Asp_65,Bd_Asp_18,Bd_Asp_45,Bd_Asp_68,Bd_Asp_19,Bd_Asp_96,Bd_Asp_80,Bd_Asp_6,Bd_Asp_78,Bd_Asp_15,Bd_Asp_16,Bd_Asp_31	single_sp	0.250135	Bd	30.8809	Bd_Asp_74	BATDEDRAFT_92765
Asp	Bd_Asp_62	Bd_Asp_51,Bd_Asp_63,Bd_Asp_84	single_sp	0.253433	Bd	31.288	Bd_Asp_75	BATDEDRAFT_90625
Asp	Bd_Asp_15	Bd_Asp_16,Bd_Asp_31	single_sp	0.25585	Bd	31.5864	Bd_Asp_76	BATDEDRAFT_23759
Asp	Bd_Asp_58,Bd_Asp_98,Bd_Asp_17,Bd_Asp_25	Bd_Asp_11,Bd_Asp_59,Bd_Asp_61,Bd_Asp_4	single_sp	0.268175	Bd	33.108	Bd_Asp_77	BATDEDRAFT_35728
Asp	Bd_Asp_19	Bd_Asp_96,Bd_Asp_80,Bd_Asp_6,Bd_Asp_78	single_sp	0.2717	Bd	33.5432	Bd_Asp_78	BATDEDRAFT_22623
Asp	Bd_Asp_14,Bd_Asp_49	Bd_Asp_48	single_sp	0.2786	Bd	34.3951	Bd_Asp_79	BATDEDRAFT_90236
Asp	Bd_Asp_18,Bd_Asp_45	Bd_Asp_68,Bd_Asp_19,Bd_Asp_96,Bd_Asp_80,Bd_Asp_6,Bd_Asp_78,Bd_Asp_15,Bd_Asp_16,Bd_Asp_31	single_sp	0.2791	Bd	34.4568	Bd_Asp_8	BATDEDRAFT_88273
Asp	Bd_Asp_19,Bd_Asp_96,Bd_Asp_80,Bd_Asp_6,Bd_Asp_78	Bd_Asp_15,Bd_Asp_16,Bd_Asp_31	single_sp	0.280113	Bd	34.5819	Bd_Asp_80	BATDEDRAFT_28777
Asp	Bd_Asp_93,Bd_Asp_28,Bd_Asp_42,Bd_Asp_76,Bd_Asp_67,Bd_Asp_92	Bd_Asp_90	single_sp	0.280833	Bd	34.6707	Bd_Asp_81	BATDEDRAFT_26088
Asp	Bd_Asp_99,Bd_Asp_41,Bd_Asp_52,Bd_Asp_66	Bd_Asp_33,Bd_Asp_65	single_sp	0.28235	Bd	34.858	Bd_Asp_82	BATDEDRAFT_86720
Asp	Bd_Asp_8	Bd_Asp_94,Bd_Asp_87	single_sp	0.28315	Bd	34.9568	Bd_Asp_83	BATDEDRAFT_92592
Asp	Bd_Asp_23,Bd_Asp_47	Bd_Asp_44,Bd_Asp_99,Bd_Asp_41,Bd_Asp_52,Bd_Asp_66,Bd_Asp_33,Bd_Asp_65,Bd_Asp_18,Bd_Asp_45,Bd_Asp_68,Bd_Asp_19,Bd_Asp_96,Bd_Asp_80,Bd_Asp_6,Bd_Asp_78,Bd_Asp_15,Bd_Asp_16,Bd_Asp_31	single_sp	0.286197	Bd	35.333	Bd_Asp_84	BATDEDRAFT_22618
Asp	Bd_Asp_95,Bd_Asp_2	Bd_Asp_24,Bd_Asp_20,Bd_Asp_93,Bd_Asp_28,Bd_Asp_42,Bd_Asp_76,Bd_Asp_67,Bd_Asp_92,Bd_Asp_90	single_sp	0.289139	Bd	35.6962	Bd_Asp_85	BATDEDRAFT_28513
Asp	Bd_Asp_33	Bd_Asp_65	single_sp	0.29	Bd	35.8025	Bd_Asp_86	BATDEDRAFT_25617
Asp	Bd_Asp_75,Bd_Asp_58,Bd_Asp_98,Bd_Asp_17,Bd_Asp_25,Bd_Asp_11,Bd_Asp_59,Bd_Asp_61,Bd_Asp_4	Bd_Asp_95,Bd_Asp_2,Bd_Asp_24,Bd_Asp_20,Bd_Asp_93,Bd_Asp_28,Bd_Asp_42,Bd_Asp_76,Bd_Asp_67,Bd_Asp_92,Bd_Asp_90	single_sp	0.294634	Bd	36.3746	Bd_Asp_87	BATDEDRAFT_27277
Asp	Bd_Asp_93	Bd_Asp_28,Bd_Asp_42,Bd_Asp_76,Bd_Asp_67,Bd_Asp_92	single_sp	0.2999	Bd	37.0247	Bd_Asp_88	BATDEDRAFT_26741
Asp	Bd_Asp_11,Bd_Asp_59	Bd_Asp_61,Bd_Asp_4	single_sp	0.30035	Bd	37.0802	Bd_Asp_89	BATDEDRAFT_25669
Asp	Bd_Asp_99,Bd_Asp_41,Bd_Asp_52,Bd_Asp_66,Bd_Asp_33,Bd_Asp_65	Bd_Asp_18,Bd_Asp_45,Bd_Asp_68,Bd_Asp_19,Bd_Asp_96,Bd_Asp_80,Bd_Asp_6,Bd_Asp_78,Bd_Asp_15,Bd_Asp_16,Bd_Asp_31	single_sp	0.308808	Bd	38.1244	Bd_Asp_9	BATDEDRAFT_24300
Asp	Bd_Asp_26	Bd_Asp_64	single_sp	0.3117	Bd	38.4815	Bd_Asp_90	BATDEDRAFT_25148
Asp	Bd_Asp_46	Bd_Asp_29	single_sp	0.3127	Bd	38.6049	Bd_Asp_91	BATDEDRAFT_25223
Asp	Bd_Asp_18	Bd_Asp_45	single_sp	0.3177	Bd	39.2222	Bd_Asp_92	BATDEDRAFT_27292
Asp	Bd_Asp_75	Bd_Asp_58,Bd_Asp_98,Bd_Asp_17,Bd_Asp_25,Bd_Asp_11,Bd_Asp_59,Bd_Asp_61,Bd_Asp_4	single_sp	0.324788	Bd	40.0973	Bd_Asp_93	BATDEDRAFT_23275
Asp	Bd_Asp_68	Bd_Asp_19,Bd_Asp_96,Bd_Asp_80,Bd_Asp_6,Bd_Asp_78,Bd_Asp_15,Bd_Asp_16,Bd_Asp_31	single_sp	0.325637	Bd	40.2021	Bd_Asp_94	BATDEDRAFT_26425
Asp	Bd_Asp_26,Bd_Asp_64	Bd_Asp_55	single_sp	0.37485	Bd	46.2778	Bd_Asp_95	BATDEDRAFT_89959
Asp	Bd_Asp_43	Bd_Asp_72	single_sp	1.5416	Bd	190.321	Bd_Asp_96	BATDEDRAFT_90577
Asp	Bd_Asp_34	Bd_Asp_43,Bd_Asp_72	single_sp	2.02425	Bd	249.907	Bd_Asp_97	BATDEDRAFT_24380
Asp	Bd_Asp_54,Bd_Asp_21	Bd_Asp_10,Bd_Asp_60	single_sp	2.77583	Bd	342.694	Bd_Asp_98	BATDEDRAFT_27300
Asp	Sp_Asp_6	Sp_Asp_7	single_sp	1.8956	Sp	234.025	Bd_Asp_99	BATDEDRAFT_26758
Asp	Hp_Asp_7	Hp_Asp_8	single_sp	1.6417	xx	202.679	Hp_Asp_1	gm_asm116-0.104
Asp	Hp_Asp_14	Hp_Asp_10,Hp_Asp_3	single_sp	1.8053	xx	222.877	Hp_Asp_10	gm_asm242-0.207
Asp	Hp_Asp_7,Hp_Asp_8	Hp_Asp_14,Hp_Asp_10,Hp_Asp_3,Hp_Asp_16	single_sp	1.99009	xx	245.69	Hp_Asp_11	gm_asm117-0.23
Asp	Hp_Asp_2	Hp_Asp_17,Hp_Asp_12	single_sp	2.0522	xx	253.358	Hp_Asp_12	gm_ctg07303-0.1
Asp	Hp_Asp_10	Hp_Asp_3	single_sp	2.1716	xx	268.099	Hp_Asp_13	gm_ctg10038-0.4
Asp	Hp_Asp_7,Hp_Asp_8,Hp_Asp_14,Hp_Asp_10,Hp_Asp_3,Hp_Asp_16	Hp_Asp_2,Hp_Asp_17,Hp_Asp_12	single_sp	2.27665	xx	281.068	Hp_Asp_14	gm_ctg01303-0.7
Asp	Hp_Asp_17	Hp_Asp_12	single_sp	2.2832	xx	281.877	Hp_Asp_15	gm_ctg08666-0.8
Asp	Hp_Asp_14,Hp_Asp_10,Hp_Asp_3	Hp_Asp_16	single_sp	2.58473	xx	319.103	Hp_Asp_16	gm_ctg03169-0.2
M36	Am_M36_01,Am_M36_06	Hp_M36_1,Bd_M36_09,Bd_M36_08,Bd_M36_30,Sp_M36_03,Bd_M36_04	-	4.00055			Hp_Asp_17	gm_ctg07229-0.0
M36	Am_M36_04,Am_M36_03	Bd_M36_07,Hp_M36_5,Hp_M36_2,Sp_M36_02	-	4.389			Hp_Asp_18	gm_ctg13909-0.3
M36	Am_M36_27,Am_M36_13,Am_M36_16,Am_M36_05,Am_M36_02,Am_M36_17,Am_M36_07,Am_M36_28,Am_M36_12,Am_M36_19,Am_M36_09,Am_M36_18,Am_M36_08,Am_M36_30,Am_M36_31,Am_M36_15,Am_M36_10,Am_M36_11,Am_M36_21,Am_M36_20,Am_M36_24,Am_M36_14,Am_M36_22,Am_M36_25,Am_M36_23,Am_M36_26,Am_M36_29	Am_M36_04,Am_M36_03,Bd_M36_07,Hp_M36_5,Hp_M36_2,Sp_M36_02	-	4.27674			Hp_Asp_19	gm_asm336-1.205
M36	Am_M36_27,Am_M36_13,Am_M36_16,Am_M36_05,Am_M36_02,Am_M36_17,Am_M36_07,Am_M36_28,Am_M36_12,Am_M36_19,Am_M36_09,Am_M36_18,Am_M36_08,Am_M36_30,Am_M36_31,Am_M36_15,Am_M36_10,Am_M36_11,Am_M36_21,Am_M36_20,Am_M36_24,Am_M36_14,Am_M36_22,Am_M36_25,Am_M36_23,Am_M36_26,Am_M36_29,Am_M36_04,Am_M36_03,Bd_M36_07,Hp_M36_5,Hp_M36_2,Sp_M36_02	Hp_M36_4,Hp_M36_3,Bd_M36_14,Bd_M36_21,Bd_M36_22,Bd_M36_01,Bd_M36_26,Bd_M36_27,Bd_M36_02,Bd_M36_11,Bd_M36_25,Bd_M36_34,Bd_M36_03,Bd_M36_24,Bd_M36_18,Bd_M36_20,Bd_M36_19,Bd_M36_28,Bd_M36_10,Bd_M36_17,Bd_M36_16,Bd_M36_35,Bd_M36_06,Bd_M36_15,Bd_M36_13,Bd_M36_05,Sp_M36_01,Am_M36_01,Am_M36_06,Hp_M36_1,Bd_M36_09,Bd_M36_08,Bd_M36_30,Sp_M36_03,Bd_M36_04	-	4.20936			Hp_Asp_2	gm_asm117-0.25
M36	Bd_M36_07	Hp_M36_5,Hp_M36_2	-	2.71915			Hp_Asp_20	gm_ctg02263-0.0
M36	Bd_M36_07,Hp_M36_5,Hp_M36_2	Sp_M36_02	-	4.58513			Hp_Asp_21	gm_ctg02264-0.0
M36	Hp_M36_1	Bd_M36_09	-	2.7152			Hp_Asp_22	gm_asm268-0.190
M36	Hp_M36_1,Bd_M36_09	Bd_M36_08,Bd_M36_30	-	3.74932			Hp_Asp_3	gm_ctg09870-0.5
M36	Hp_M36_1,Bd_M36_09,Bd_M36_08,Bd_M36_30	Sp_M36_03	-	4.46675			Hp_Asp_4	gm_ctg01127-0.11
M36	Hp_M36_1,Bd_M36_09,Bd_M36_08,Bd_M36_30,Sp_M36_03	Bd_M36_04	-	4.50582			Hp_Asp_5	gm_ctg01127-0.10
M36	Hp_M36_4,Hp_M36_3	Bd_M36_14,Bd_M36_21,Bd_M36_22,Bd_M36_01,Bd_M36_26,Bd_M36_27,Bd_M36_02,Bd_M36_11,Bd_M36_25,Bd_M36_34,Bd_M36_03,Bd_M36_24,Bd_M36_18,Bd_M36_20,Bd_M36_19,Bd_M36_28,Bd_M36_10,Bd_M36_17,Bd_M36_16,Bd_M36_35,Bd_M36_06,Bd_M36_15,Bd_M36_13,Bd_M36_05	-	2.66705			Hp_Asp_6	gm_ctg03150-0.14
M36	Hp_M36_4,Hp_M36_3,Bd_M36_14,Bd_M36_21,Bd_M36_22,Bd_M36_01,Bd_M36_26,Bd_M36_27,Bd_M36_02,Bd_M36_11,Bd_M36_25,Bd_M36_34,Bd_M36_03,Bd_M36_24,Bd_M36_18,Bd_M36_20,Bd_M36_19,Bd_M36_28,Bd_M36_10,Bd_M36_17,Bd_M36_16,Bd_M36_35,Bd_M36_06,Bd_M36_15,Bd_M36_13,Bd_M36_05	Sp_M36_01	-	3.61572			Hp_Asp_7	gm_ctg01303-0.6
M36	Hp_M36_4,Hp_M36_3,Bd_M36_14,Bd_M36_21,Bd_M36_22,Bd_M36_01,Bd_M36_26,Bd_M36_27,Bd_M36_02,Bd_M36_11,Bd_M36_25,Bd_M36_34,Bd_M36_03,Bd_M36_24,Bd_M36_18,Bd_M36_20,Bd_M36_19,Bd_M36_28,Bd_M36_10,Bd_M36_17,Bd_M36_16,Bd_M36_35,Bd_M36_06,Bd_M36_15,Bd_M36_13,Bd_M36_05,Sp_M36_01	Am_M36_01,Am_M36_06,Hp_M36_1,Bd_M36_09,Bd_M36_08,Bd_M36_30,Sp_M36_03,Bd_M36_04	-	3.43062			Hp_Asp_8	gm_asm375-0.190
M36	Am_M36_28	Am_M36_12	single_sp	0.2524	Am	31.1605	Hp_Asp_9	gm_ctg01383-0.6
M36	Am_M36_10	Am_M36_11	single_sp	0.2969	Am	36.6543	Sp_Asp_1	SPPG_01941T0
M36	Am_M36_23	Am_M36_26	single_sp	0.611	Am	75.4321	Sp_Asp_10	SPPG_06901T0
M36	Am_M36_05	Am_M36_02	single_sp	0.7049	Am	87.0247	Sp_Asp_2	SPPG_00681T0
M36	Am_M36_17	Am_M36_07	single_sp	0.8543	Am	105.469	Sp_Asp_3	SPPG_07923T0
M36	Am_M36_13	Am_M36_16	single_sp	0.9949	Am	122.827	Sp_Asp_4	SPPG_08789T0
M36	Am_M36_21	Am_M36_20	single_sp	1.0055	Am	124.136	Sp_Asp_5	SPPG_08444T0
M36	Am_M36_19	Am_M36_09	single_sp	1.0056	Am	124.148	Sp_Asp_6	SPPG_04035T0
M36	Am_M36_01	Am_M36_06	single_sp	1.0835	Am	133.765	Sp_Asp_7	SPPG_02558T0
M36	Am_M36_10,Am_M36_11,Am_M36_21,Am_M36_20	Am_M36_24	single_sp	1.17768	Am	145.392	Sp_Asp_8	SPPG_00268T0
M36	Am_M36_15	Am_M36_10,Am_M36_11,Am_M36_21,Am_M36_20,Am_M36_24	single_sp	1.28372	Am	158.484	Sp_Asp_9	SPPG_05983T0
M36	Am_M36_22	Am_M36_25	single_sp	1.361	Am	168.025	Am_M36_1	AMAG_00149T0
M36	Am_M36_18	Am_M36_08	single_sp	1.3732	Am	169.531	Am_M36_10	AMAG_11126T0
M36	Am_M36_04	Am_M36_03	single_sp	1.4506	Am	179.086	Am_M36_11	AMAG_11128T0
M36	Am_M36_13,Am_M36_16	Am_M36_05,Am_M36_02	single_sp	1.66535	Am	205.599	Am_M36_12	AMAG_11133T0
M36	Am_M36_10,Am_M36_11	Am_M36_21,Am_M36_20	single_sp	1.76405	Am	217.784	Am_M36_13	AMAG_11353T0
M36	Am_M36_30,Am_M36_31,Am_M36_15,Am_M36_10,Am_M36_11,Am_M36_21,Am_M36_20,Am_M36_24	Am_M36_14	single_sp	1.93679	Am	239.11	Am_M36_14	AMAG_14366T0
M36	Am_M36_30,Am_M36_31	Am_M36_15,Am_M36_10,Am_M36_11,Am_M36_21,Am_M36_20,Am_M36_24	single_sp	2.07162	Am	255.755	Am_M36_15	AMAG_14954T0
M36	Am_M36_23,Am_M36_26	Am_M36_29	single_sp	2.1849	Am	269.741	Am_M36_16	AMAG_15202T0
M36	Am_M36_28,Am_M36_12	Am_M36_19,Am_M36_09	single_sp	2.2275	Am	275	Am_M36_17	AMAG_16399T0
M36	Am_M36_30	Am_M36_31	single_sp	2.2879	Am	282.457	Am_M36_18	AMAG_16400T0
M36	Am_M36_30,Am_M36_31,Am_M36_15,Am_M36_10,Am_M36_11,Am_M36_21,Am_M36_20,Am_M36_24,Am_M36_14	Am_M36_22,Am_M36_25,Am_M36_23,Am_M36_26,Am_M36_29	single_sp	2.43717	Am	300.886	Am_M36_19	AMAG_16401T0
M36	Am_M36_27,Am_M36_13,Am_M36_16,Am_M36_05,Am_M36_02	Am_M36_17,Am_M36_07,Am_M36_28,Am_M36_12,Am_M36_19,Am_M36_09	single_sp	2.76163	Am	340.942	Am_M36_2	AMAG_07740T0
M36	Am_M36_22,Am_M36_25	Am_M36_23,Am_M36_26,Am_M36_29	single_sp	2.80563	Am	346.374	Am_M36_20	AMAG_16405T0
M36	Am_M36_17,Am_M36_07	Am_M36_28,Am_M36_12,Am_M36_19,Am_M36_09	single_sp	3.11863	Am	385.015	Am_M36_21	AMAG_16408T0
M36	Am_M36_27	Am_M36_13,Am_M36_16,Am_M36_05,Am_M36_02	single_sp	3.53713	Am	436.682	Am_M36_22	AMAG_16410T0
M36	Am_M36_27,Am_M36_13,Am_M36_16,Am_M36_05,Am_M36_02,Am_M36_17,Am_M36_07,Am_M36_28,Am_M36_12,Am_M36_19,Am_M36_09	Am_M36_18,Am_M36_08	single_sp	4.05252	Am	500.311	Am_M36_23	AMAG_16411T0
M36	Am_M36_27,Am_M36_13,Am_M36_16,Am_M36_05,Am_M36_02,Am_M36_17,Am_M36_07,Am_M36_28,Am_M36_12,Am_M36_19,Am_M36_09,Am_M36_18,Am_M36_08	Am_M36_30,Am_M36_31,Am_M36_15,Am_M36_10,Am_M36_11,Am_M36_21,Am_M36_20,Am_M36_24,Am_M36_14,Am_M36_22,Am_M36_25,Am_M36_23,Am_M36_26,Am_M36_29	single_sp	4.07569	Am	503.172	Am_M36_24	AMAG_16416T0
M36	Bd_M36_17,Bd_M36_16	Bd_M36_35	single_sp	0.00315	Bd	0.388889	Am_M36_25	AMAG_16418T0
M36	Bd_M36_18	Bd_M36_20	single_sp	0.0088	Bd	1.08642	Am_M36_26	AMAG_16424T0
M36	Bd_M36_10	Bd_M36_17,Bd_M36_16,Bd_M36_35	single_sp	0.011467	Bd	1.41568	Am_M36_27	AMAG_16427T0
M36	Bd_M36_17	Bd_M36_16	single_sp	0.0278	Bd	3.4321	Am_M36_28	AMAG_16443T0
M36	Bd_M36_28	Bd_M36_10,Bd_M36_17,Bd_M36_16,Bd_M36_35	single_sp	0.086575	Bd	10.6883	Am_M36_29	AMAG_16963T0
M36	Bd_M36_11	Bd_M36_25	single_sp	0.0962	Bd	11.8765	Am_M36_3	AMAG_07748T0
M36	Bd_M36_26	Bd_M36_27,Bd_M36_02	single_sp	0.14605	Bd	18.0309	Am_M36_30	AMAG_17346T0
M36	Bd_M36_26,Bd_M36_27,Bd_M36_02	Bd_M36_11,Bd_M36_25	single_sp	0.168	Bd	20.7407	Am_M36_31	AMAG_17415T0
M36	Bd_M36_27	Bd_M36_02	single_sp	0.1843	Bd	22.7531	Am_M36_4	AMAG_09753T0
M36	Bd_M36_03	Bd_M36_24	single_sp	0.2067	Bd	25.5185	Am_M36_5	AMAG_09761T0
M36	Bd_M36_01	Bd_M36_26,Bd_M36_27,Bd_M36_02,Bd_M36_11,Bd_M36_25	single_sp	0.34174	Bd	42.1901	Am_M36_6	AMAG_10695T0
M36	Bd_M36_34	Bd_M36_03,Bd_M36_24	single_sp	0.36325	Bd	44.8457	Am_M36_7	AMAG_11091T0
M36	Bd_M36_01,Bd_M36_26,Bd_M36_27,Bd_M36_02,Bd_M36_11,Bd_M36_25	Bd_M36_34,Bd_M36_03,Bd_M36_24	single_sp	0.379667	Bd	46.8725	Am_M36_8	AMAG_11092T0
M36	Bd_M36_22	Bd_M36_01,Bd_M36_26,Bd_M36_27,Bd_M36_02,Bd_M36_11,Bd_M36_25,Bd_M36_34,Bd_M36_03,Bd_M36_24,Bd_M36_18,Bd_M36_20,Bd_M36_19	single_sp	0.481875	Bd	59.4907	Am_M36_9	AMAG_11093T0
M36	Bd_M36_21	Bd_M36_22,Bd_M36_01,Bd_M36_26,Bd_M36_27,Bd_M36_02,Bd_M36_11,Bd_M36_25,Bd_M36_34,Bd_M36_03,Bd_M36_24,Bd_M36_18,Bd_M36_20,Bd_M36_19	single_sp	0.558592	Bd	68.962	Bd_M36_1	BATDEDRAFT_11205
M36	Bd_M36_01,Bd_M36_26,Bd_M36_27,Bd_M36_02,Bd_M36_11,Bd_M36_25,Bd_M36_34,Bd_M36_03,Bd_M36_24,Bd_M36_18,Bd_M36_20	Bd_M36_19	single_sp	0.565509	Bd	69.8159	Bd_M36_10	BATDEDRAFT_27765
M36	Bd_M36_21,Bd_M36_22,Bd_M36_01,Bd_M36_26,Bd_M36_27,Bd_M36_02,Bd_M36_11,Bd_M36_25,Bd_M36_34,Bd_M36_03,Bd_M36_24,Bd_M36_18,Bd_M36_20,Bd_M36_19	Bd_M36_28,Bd_M36_10,Bd_M36_17,Bd_M36_16,Bd_M36_35	single_sp	0.693356	Bd	85.5995	Bd_M36_11	BATDEDRAFT_28410
M36	Bd_M36_01,Bd_M36_26,Bd_M36_27,Bd_M36_02,Bd_M36_11,Bd_M36_25,Bd_M36_34,Bd_M36_03,Bd_M36_24	Bd_M36_18,Bd_M36_20	single_sp	0.713567	Bd	88.0947	Bd_M36_12	BATDEDRAFT_23127
M36	Bd_M36_13	Bd_M36_05	single_sp	0.9223	Bd	113.864	Bd_M36_13	BATDEDRAFT_85535
M36	Bd_M36_21,Bd_M36_22,Bd_M36_01,Bd_M36_26,Bd_M36_27,Bd_M36_02,Bd_M36_11,Bd_M36_25,Bd_M36_34,Bd_M36_03,Bd_M36_24,Bd_M36_18,Bd_M36_20,Bd_M36_19,Bd_M36_28,Bd_M36_10,Bd_M36_17,Bd_M36_16,Bd_M36_35	Bd_M36_06,Bd_M36_15	single_sp	1.81461	Bd	224.025	Bd_M36_14	BATDEDRAFT_5304
M36	Bd_M36_06	Bd_M36_15	single_sp	2.1558	Bd	266.148	Bd_M36_15	BATDEDRAFT_5302
M36	Bd_M36_14	Bd_M36_21,Bd_M36_22,Bd_M36_01,Bd_M36_26,Bd_M36_27,Bd_M36_02,Bd_M36_11,Bd_M36_25,Bd_M36_34,Bd_M36_03,Bd_M36_24,Bd_M36_18,Bd_M36_20,Bd_M36_19,Bd_M36_28,Bd_M36_10,Bd_M36_17,Bd_M36_16,Bd_M36_35,Bd_M36_06,Bd_M36_15	single_sp	2.40734	Bd	297.202	Bd_M36_16	BATDEDRAFT_1614
M36	Bd_M36_08	Bd_M36_30	single_sp	2.6942	Bd	332.617	Bd_M36_17	BATDEDRAFT_1616
M36	Bd_M36_14,Bd_M36_21,Bd_M36_22,Bd_M36_01,Bd_M36_26,Bd_M36_27,Bd_M36_02,Bd_M36_11,Bd_M36_25,Bd_M36_34,Bd_M36_03,Bd_M36_24,Bd_M36_18,Bd_M36_20,Bd_M36_19,Bd_M36_28,Bd_M36_10,Bd_M36_17,Bd_M36_16,Bd_M36_35,Bd_M36_06,Bd_M36_15	Bd_M36_13,Bd_M36_05	single_sp	3.78209	Bd	466.925	Bd_M36_18	BATDEDRAFT_5299
M36	Hp_M36_4	Hp_M36_3	single_sp	0	Xx	0	Bd_M36_19	BATDEDRAFT_5305
M36	Hp_M36_5	Hp_M36_2	single_sp	0.0159	Xx	1.96296	Bd_M36_2	BATDEDRAFT_12637
S41	Hp_S41_02	Sp_S41_02	-	2.7756			Bd_M36_20	BATDEDRAFT_5317
S41	Hp_S41_03	Hp_S41_02,Sp_S41_02	-	2.54925			Bd_M36_21	BATDEDRAFT_1501
S41	Hp_S41_01	Hp_S41_03,Hp_S41_02,Sp_S41_02	-	2.8385			Bd_M36_22	BATDEDRAFT_1480
S41	Bd_S41_01,Bd_S41_24	Hp_S41_01,Hp_S41_03,Hp_S41_02,Sp_S41_02	-	3.80066			Bd_M36_23	BATDEDRAFT_1502
S41	Bd_S41_01,Bd_S41_24,Hp_S41_01,Hp_S41_03,Hp_S41_02,Sp_S41_02	Bd_S41_04,Bd_S41_13,Bd_S41_20,Bd_S41_11,Bd_S41_05,Bd_S41_08,Bd_S41_25,Bd_S41_28,Bd_S41_22,Bd_S41_23,Bd_S41_12,Bd_S41_02,Bd_S41_03,Bd_S41_30,Bd_S41_14,Bd_S41_32,Bd_S41_29,Bd_S41_10,Bd_S41_09,Bd_S41_21,Bd_S41_17,Bd_S41_18,Bd_S41_19,Bd_S41_26,Bd_S41_27,Bd_S41_06,Bd_S41_31,Bd_S41_07,Bd_S41_15	-	3.83671			Bd_M36_24	BATDEDRAFT_1483
S41	Bd_S41_16	Bd_S41_01,Bd_S41_24,Hp_S41_01,Hp_S41_03,Hp_S41_02,Sp_S41_02,Bd_S41_04,Bd_S41_13,Bd_S41_20,Bd_S41_11,Bd_S41_05,Bd_S41_08,Bd_S41_25,Bd_S41_28,Bd_S41_22,Bd_S41_23,Bd_S41_12,Bd_S41_02,Bd_S41_03,Bd_S41_30,Bd_S41_14,Bd_S41_32,Bd_S41_29,Bd_S41_10,Bd_S41_09,Bd_S41_21,Bd_S41_17,Bd_S41_18,Bd_S41_19,Bd_S41_26,Bd_S41_27,Bd_S41_06,Bd_S41_31,Bd_S41_07,Bd_S41_15	-	3.29157			Bd_M36_25	BATDEDRAFT_1489
S41	Sp_S41_03	Bd_S41_16,Bd_S41_01,Bd_S41_24,Hp_S41_01,Hp_S41_03,Hp_S41_02,Sp_S41_02,Bd_S41_04,Bd_S41_13,Bd_S41_20,Bd_S41_11,Bd_S41_05,Bd_S41_08,Bd_S41_25,Bd_S41_28,Bd_S41_22,Bd_S41_23,Bd_S41_12,Bd_S41_02,Bd_S41_03,Bd_S41_30,Bd_S41_14,Bd_S41_32,Bd_S41_29,Bd_S41_10,Bd_S41_09,Bd_S41_21,Bd_S41_17,Bd_S41_18,Bd_S41_19,Bd_S41_26,Bd_S41_27,Bd_S41_06,Bd_S41_31,Bd_S41_07,Bd_S41_15	-	3.96304			Bd_M36_26	BATDEDRAFT_1469
S41	Sp_S41_01	Sp_S41_03,Bd_S41_16,Bd_S41_01,Bd_S41_24,Hp_S41_01,Hp_S41_03,Hp_S41_02,Sp_S41_02,Bd_S41_04,Bd_S41_13,Bd_S41_20,Bd_S41_11,Bd_S41_05,Bd_S41_08,Bd_S41_25,Bd_S41_28,Bd_S41_22,Bd_S41_23,Bd_S41_12,Bd_S41_02,Bd_S41_03,Bd_S41_30,Bd_S41_14,Bd_S41_32,Bd_S41_29,Bd_S41_10,Bd_S41_09,Bd_S41_21,Bd_S41_17,Bd_S41_18,Bd_S41_19,Bd_S41_26,Bd_S41_27,Bd_S41_06,Bd_S41_31,Bd_S41_07,Bd_S41_15	-	3.13425			Bd_M36_27	BATDEDRAFT_1593
S41	Bd_S41_06	Bd_S41_31	single_sp	0.0364	Bd	4.49383	Bd_M36_28	BATDEDRAFT_14272
S41	Bd_S41_17	Bd_S41_18	single_sp	0.0441	Bd	5.44444	Bd_M36_29	BATDEDRAFT_11084
S41	Bd_S41_06,Bd_S41_31	Bd_S41_07	single_sp	0.05865	Bd	7.24074	Bd_M36_3	BATDEDRAFT_16271
S41	Bd_S41_32	Bd_S41_29	single_sp	0.0593	Bd	7.32099	Bd_M36_30	BATDEDRAFT_11777
S41	Bd_S41_17,Bd_S41_18	Bd_S41_19	single_sp	0.06615	Bd	8.16667	Bd_M36_31	BATDEDRAFT_87065
S41	Bd_S41_03	Bd_S41_30	single_sp	0.0724	Bd	8.93827	Bd_M36_32	BATDEDRAFT_90246
S41	Bd_S41_20	Bd_S41_11	single_sp	0.0767	Bd	9.46914	Bd_M36_33	BATDEDRAFT_92063
S41	Bd_S41_10	Bd_S41_09	single_sp	0.0894	Bd	11.037	Bd_M36_34	BATDEDRAFT_1639
S41	Bd_S41_28	Bd_S41_22	single_sp	0.0994	Bd	12.2716	Bd_M36_35	BATDEDRAFT_5372
S41	Bd_S41_20,Bd_S41_11	Bd_S41_05,Bd_S41_08	single_sp	0.118525	Bd	14.6327	Bd_M36_36	BATDEDRAFT_5365
S41	Bd_S41_13,Bd_S41_20,Bd_S41_11,Bd_S41_05,Bd_S41_08,Bd_S41_25,Bd_S41_28,Bd_S41_22,Bd_S41_23,Bd_S41_12	Bd_S41_02	single_sp	0.13493	Bd	16.658	Bd_M36_37	BATDEDRAFT_5343
S41	Bd_S41_05	Bd_S41_08	single_sp	0.1386	Bd	17.1111	Bd_M36_38	BATDEDRAFT_5399
S41	Bd_S41_13	Bd_S41_20,Bd_S41_11,Bd_S41_05,Bd_S41_08,Bd_S41_25,Bd_S41_28,Bd_S41_22,Bd_S41_23,Bd_S41_12	single_sp	0.140378	Bd	17.3306	Bd_M36_4	BATDEDRAFT_16613
S41	Bd_S41_25	Bd_S41_28,Bd_S41_22	single_sp	0.1405	Bd	17.3457	Bd_M36_5	BATDEDRAFT_33981
S41	Bd_S41_20,Bd_S41_11,Bd_S41_05,Bd_S41_08	Bd_S41_25,Bd_S41_28,Bd_S41_22,Bd_S41_23,Bd_S41_12	single_sp	0.14328	Bd	17.6889	Bd_M36_6	BATDEDRAFT_36120
S41	Bd_S41_04	Bd_S41_13,Bd_S41_20,Bd_S41_11,Bd_S41_05,Bd_S41_08,Bd_S41_25,Bd_S41_28,Bd_S41_22,Bd_S41_23,Bd_S41_12,Bd_S41_02,Bd_S41_03,Bd_S41_30	single_sp	0.145046	Bd	17.9069	Bd_M36_7	BATDEDRAFT_36196
S41	Bd_S41_13,Bd_S41_20,Bd_S41_11,Bd_S41_05,Bd_S41_08,Bd_S41_25,Bd_S41_28,Bd_S41_22,Bd_S41_23,Bd_S41_12,Bd_S41_02	Bd_S41_03,Bd_S41_30	single_sp	0.153136	Bd	18.9057	Bd_M36_8	BATDEDRAFT_34483
S41	Bd_S41_25,Bd_S41_28,Bd_S41_22	Bd_S41_23,Bd_S41_12	single_sp	0.153183	Bd	18.9115	Bd_M36_9	BATDEDRAFT_35259
S41	Bd_S41_26,Bd_S41_27	Bd_S41_06,Bd_S41_31,Bd_S41_07	single_sp	0.16365	Bd	20.2037	Hp_M36_1	gm_ctg00587-0.7
S41	Bd_S41_21	Bd_S41_17,Bd_S41_18,Bd_S41_19,Bd_S41_26,Bd_S41_27,Bd_S41_06,Bd_S41_31,Bd_S41_07	single_sp	0.173238	Bd	21.3874	Hp_M36_2	gm_asm134-0.164
S41	Bd_S41_26	Bd_S41_27	single_sp	0.1745	Bd	21.5432	Hp_M36_3	gm_asm210-2.29
S41	Bd_S41_23	Bd_S41_12	single_sp	0.1877	Bd	23.1728	Hp_M36_4	snap_msk_ctg00587-0.5
S41	Bd_S41_32,Bd_S41_29	Bd_S41_10,Bd_S41_09	single_sp	0.196775	Bd	24.2932	Hp_M36_5	mkr_asm210-snap-2.3
S41	Bd_S41_17,Bd_S41_18,Bd_S41_19	Bd_S41_26,Bd_S41_27,Bd_S41_06,Bd_S41_31,Bd_S41_07	single_sp	0.204187	Bd	25.2083	Sp_M36_01	SPPG_01665T0
S41	Bd_S41_32,Bd_S41_29,Bd_S41_10,Bd_S41_09	Bd_S41_21,Bd_S41_17,Bd_S41_18,Bd_S41_19,Bd_S41_26,Bd_S41_27,Bd_S41_06,Bd_S41_31,Bd_S41_07	single_sp	0.209719	Bd	25.8912	Sp_M36_02	SPPG_02641T0
S41	Bd_S41_32,Bd_S41_29,Bd_S41_10,Bd_S41_09,Bd_S41_21,Bd_S41_17,Bd_S41_18,Bd_S41_19,Bd_S41_26,Bd_S41_27,Bd_S41_06,Bd_S41_31,Bd_S41_07	Bd_S41_15	single_sp	0.478885	Bd	59.1216	Sp_M36_03	SPPG_04344T0
S41	Bd_S41_04,Bd_S41_13,Bd_S41_20,Bd_S41_11,Bd_S41_05,Bd_S41_08,Bd_S41_25,Bd_S41_28,Bd_S41_22,Bd_S41_23,Bd_S41_12,Bd_S41_02,Bd_S41_03,Bd_S41_30	Bd_S41_14	single_sp	1.03114	Bd	127.301	Bd_S41_01	BATDEDRAFT_37569
S41	Bd_S41_01	Bd_S41_24	single_sp	1.3869	Bd	171.222	Bd_S41_02	BATDEDRAFT_35365
S41	Bd_S41_04,Bd_S41_13,Bd_S41_20,Bd_S41_11,Bd_S41_05,Bd_S41_08,Bd_S41_25,Bd_S41_28,Bd_S41_22,Bd_S41_23,Bd_S41_12,Bd_S41_02,Bd_S41_03,Bd_S41_30,Bd_S41_14	Bd_S41_32,Bd_S41_29,Bd_S41_10,Bd_S41_09,Bd_S41_21,Bd_S41_17,Bd_S41_18,Bd_S41_19,Bd_S41_26,Bd_S41_27,Bd_S41_06,Bd_S41_31,Bd_S41_07,Bd_S41_15	single_sp	3.97757	Bd	491.058	Bd_S41_03	BATDEDRAFT_22176
							Bd_S41_04	BATDEDRAFT_26098
							Bd_S41_05	BATDEDRAFT_27937
							Bd_S41_06	BATDEDRAFT_28623
							Bd_S41_07	BATDEDRAFT_28625
							Bd_S41_08	BATDEDRAFT_23310
							Bd_S41_09	BATDEDRAFT_23534
							Bd_S41_10	BATDEDRAFT_23544
							Bd_S41_11	BATDEDRAFT_23754
							Bd_S41_12	BATDEDRAFT_28775
							Bd_S41_13	BATDEDRAFT_24156
							Bd_S41_14	BATDEDRAFT_24207
							Bd_S41_15	BATDEDRAFT_24985
							Bd_S41_16	BATDEDRAFT_25222
							Bd_S41_17	BATDEDRAFT_25462
							Bd_S41_18	BATDEDRAFT_25463
							Bd_S41_19	BATDEDRAFT_25559
							Bd_S41_20	BATDEDRAFT_27246
							Bd_S41_21	BATDEDRAFT_26287
							Bd_S41_22	BATDEDRAFT_85649
							Bd_S41_23	BATDEDRAFT_86001
							Bd_S41_24	BATDEDRAFT_86231
							Bd_S41_25	BATDEDRAFT_86314
							Bd_S41_26	BATDEDRAFT_87928
							Bd_S41_27	BATDEDRAFT_89445
							Bd_S41_28	BATDEDRAFT_90146
							Bd_S41_29	BATDEDRAFT_92476
							Bd_S41_30	BATDEDRAFT_92744
							Bd_S41_31	BATDEDRAFT_92841
							Bd_S41_32	BATDEDRAFT_93324
							Hp_S41_01	gm_asm106-0.164
							Hp_S41_02	gm_asm236-0.161
							Hp_S41_03	gm_asm80-0.52
							Sp_S41_01	SPPG_00409T0
							Sp_S41_02	SPPG_05166T0
							Sp_S41_03	SPPG_06219T0
